# Supplementary material for: Adopting electric school buses in the United States: Health and climate benefits
Source: Proc Natl Acad Sci U S A. 2024 May 20;121(22):e2320338121. doi: 10.1073/pnas.2320338121 (PMC11145267; doi:10.1073/pnas.2320338121)
Supplement: Supplementary file 2 — Dataset S01 (CSV) [file pnas.2320338121.sd01.csv]

Row_Number	Geography	FIPS_STCOU	County_Name	FIPS_State	State_Name	NCHS_Urban_Rural_Classification	NEI_BEN_Mile_SUM_AllOutcomes	NEI_BEN_Mile_SUM_Deaths	NEI_BEN_Mile_SUM_Asthma	MY2005_BEN_Mile_SUM_AllOutcomes	MY2005_BEN_Mile_SUM_Deaths	MY2005_BEN_Mile_SUM_Asthma	MY2010_BEN_Mile_SUM_AllOutcomes	MY2010_BEN_Mile_SUM_Deaths	MY2010_BEN_Mile_SUM_Asthma	MY2020_BEN_Mile_SUM_AllOutcomes	MY2020_BEN_Mile_SUM_Deaths	MY2020_BEN_Mile_SUM_Asthma	NEI_DSB_Mile_SUM_AllOutcomes	NEI_DSB_Mile_SUM_Deaths	NEI_DSB_Mile_SUM_Asthma	NEI_DSB_Mile_PM25_AllOutcomes	NEI_DSB_Mile_PM25_Deaths	NEI_DSB_Mile_PM25_Asthma	NEI_DSB_Mile_SO2_AllOutcomes	NEI_DSB_Mile_SO2_Deaths	NEI_DSB_Mile_SO2_Asthma	NEI_DSB_Mile_NOX_AllOutcomes	NEI_DSB_Mile_NOX_Deaths	NEI_DSB_Mile_NOX_Asthma	NEI_DSB_Mile_NH3_AllOutcomes	NEI_DSB_Mile_NH3_Deaths	NEI_DSB_Mile_NH3_Asthma	NEI_DSB_Mile_VOC_AllOutcomes	NEI_DSB_Mile_VOC_Deaths	NEI_DSB_Mile_VOC_Asthma	MY2005_DSB_Mile_SUM_AllOutcomes	MY2005_DSB_Mile_SUM_Deaths	MY2005_DSB_Mile_SUM_Asthma	MY2005_DSB_Mile_PM25_AllOutcomes	MY2005_DSB_Mile_PM25_Deaths	MY2005_DSB_Mile_PM25_Asthma	MY2005_DSB_Mile_NOX_AllOutcomes	MY2005_DSB_Mile_NOX_Deaths	MY2005_DSB_Mile_NOX_Asthma	MY2005_DSB_Mile_VOC_AllOutcomes	MY2005_DSB_Mile_VOC_Deaths	MY2005_DSB_Mile_VOC_Asthma	MY2010_DSB_Mile_SUM_AllOutcomes
1	County	1001	Autauga County	1	Alabama	3	0.103359971976828	0.0957914055287421	0.00756856644808633	0.234611461932292	0.217244294825461	0.0173671671068312	0.0338724883019406	0.0314855911745135	0.00238689712742705	0.0125552876479905	0.0117560208607062	0.000799266787284314	0.115901669698834	0.107267499938581	0.00863416976025331	0.0241679535401771	0.022345128420197	0.00182282511998006	0.000363729988864737	0.000336680926671805	2.70490621929315e-05	0.0844847024159775	0.0782132086516136	0.00627149376436384	0.00184455441027476	0.00170601348991275	0.000138540920362003	0.00504072934354011	0.00466646845018564	0.000374260893354477	0.247153159654298	0.2287203892353	0.0184327704189981	0.0720162060941142	0.0665845112137106	0.00543169488040362	0.158103634263436	0.146367237873894	0.0117363963895419	0.0170333192967474	0.0157686401476948	0.00126467914905259	0.0464141860239463
2	County	1003	Baldwin County	1	Alabama	4	0.0577157897683836	0.0535883744442163	0.00412741532416731	0.142793552316014	0.132431212167908	0.0103623401481055	0.0148532757237203	0.0138819006013902	0.00097137512233005	0.00186838514207979	0.00185736659761049	1.10185444693052e-05	0.0702574874903894	0.0650644688540551	0.00519301863633429	0.0198085078166627	0.0183967904178537	0.00141171739880894	0.000296955144670327	0.000274735837733931	2.22193069363962e-05	0.0440502418888678	0.0407261931361123	0.0033240487527555	0.0015760417310083	0.00146351306722945	0.00011252866377885	0.00452574090918026	0.00420323639512565	0.000322504514054607	0.155335250038019	0.143907306577747	0.0114279434602725	0.0553529635621198	0.0514080555226284	0.00394490803949145	0.0853007370482679	0.0788639095432168	0.00643682750505113	0.0146815494276316	0.0136353415119017	0.0010462079157299	0.0273949734457261
3	County	1005	Barbour County	1	Alabama	6	0.0517123367394499	0.0481985376518033	0.00351379908764656	0.137636631319167	0.128011377418748	0.00962525390041913	0.0176553507162068	0.0165658466264318	0.00108950408977503	0.00422743751670931	0.00409506234192054	0.000132375174788777	0.0642540344614557	0.0596746320616421	0.00457940239981354	0.0110338893008698	0.0102580130833291	0.000775876217540791	0.000287394906660269	0.000266579019425034	2.08158872352341e-05	0.0490841804349688	0.0455677386740198	0.00351644176094898	0.000931528081850259	0.000865426233872239	6.61018479780196e-05	0.00291704173710652	0.002716875050996	0.000200166686110516	0.150178329041173	0.139487471828587	0.0106908572125861	0.0314240308578645	0.0292143695555744	0.00220966130229011	0.109987972941658	0.102108320112034	0.00787965282962393	0.00876632524164995	0.00816478216097789	0.000601543080672064	0.0301970484382126
4	County	1007	Bibb County	1	Alabama	2	0.073550705392561	0.0682766419006212	0.00527406349193972	0.193425707375182	0.17931334778315	0.0141123595920325	0.0285692263116391	0.026615676024431	0.00195355028720813	0.0102309059258109	0.0096262058257073	0.000604700100103628	0.0860924031145667	0.07975273631046	0.00633966680410669	0.0151684243360208	0.0140276475447466	0.00114077679127422	0.000351619023342605	0.000325301140759791	2.63178825828142e-05	0.0659039412238586	0.0610752247930034	0.00482871643085523	0.00128530566935529	0.00118895429210087	9.63513772544113e-05	0.0033831128619894	0.00313560853984938	0.000247504322140022	0.205967405097188	0.190789442192988	0.0151779629041995	0.0454683080375755	0.0420487577007222	0.00341955033685326	0.149641094876291	0.138677040221261	0.0109640546550307	0.0108580021833211	0.0100636442710055	0.000794357912315543	0.0411109240336449
5	County	1009	Blount County	1	Alabama	2	0.134412808045297	0.125159808629882	0.00925299941541512	0.32187285521945	0.299450049355297	0.0224228058641526	0.0550351375021727	0.0513648058500113	0.00367033165216134	0.0250638782520514	0.0234960738644058	0.00156780438764555	0.146954505767302	0.13663590303972	0.0103186027275821	0.0217649237616682	0.0202134452697504	0.00155147849191786	0.000541758514573725	0.000501734155482461	4.00243590912639e-05	0.117688774700395	0.109451021632369	0.00823775306802681	0.00186286433142804	0.00172786896544273	0.000134995365985305	0.00509618445923709	0.00474183301667624	0.000354351442560853	0.334414552941456	0.310926143765136	0.0234884091763196	0.0687487412778826	0.0638480949624146	0.00490064631546796	0.248826825457485	0.23140992269817	0.0174169027593154	0.0168389862060876	0.0156681261045515	0.00117086010153618	0.0675768352241785
6	County	1011	Bullock County	1	Alabama	6	0.0516235226021733	0.0480598161261513	0.003563706476022	0.141299496063789	0.131273568267447	0.0100259277963419	0.0185196156781685	0.0173438001703241	0.0011758155078444	0.00473505933927081	0.004553484992624	0.000181574346646814	0.0641652203241791	0.0595359105359901	0.00462930978818898	0.0105177025275196	0.00976171307832451	0.000755989449195045	0.000287248248191324	0.000266328776556107	2.09194716352168e-05	0.0497915030466282	0.0461912534721336	0.00360024957449457	0.000923378408704215	0.000856726908763543	6.66514999406718e-05	0.00264538809313578	0.0024598883002123	0.000185499792923475	0.153841193785795	0.142749662677286	0.0110915311085088	0.0315150443429976	0.0292498118978052	0.00226523244519248	0.113776231537382	0.105549469858859	0.00822676167852287	0.00854991790541525	0.00795038092062176	0.000599536984793495	0.0310613134001743
7	County	1013	Butler County	1	Alabama	6	0.0570379790899706	0.0531228329887894	0.0039151461011812	0.131550486862646	0.122360539088735	0.00918994777391112	0.0165306268205904	0.0155120753706514	0.00101855144993905	0.00362417450929526	0.00352771193132942	9.64625779658404e-05	0.0695796768119764	0.0645989273986282	0.00498074941334818	0.00868324544836774	0.00809042802627084	0.000592817422096896	0.000336944215974587	0.00031285703259907	2.40871833755171e-05	0.0574851515976784	0.0533305200999482	0.00415463149773016	0.000928871910944298	0.000864156479103403	6.47154318408949e-05	0.00214546363901143	0.00200096576070671	0.000144497878304716	0.144092184584652	0.133836633498574	0.0102555510860781	0.0296150528951253	0.0275931914359573	0.00202186145916808	0.106365669740965	0.0986782904873487	0.00768737925361623	0.00811146194856143	0.00756515157526765	0.00054631037329378	0.0290723245425962
8	County	1015	Calhoun County	1	Alabama	4	0.14509202296528	0.135384333405257	0.00970768956002315	0.333810483971514	0.311271630563216	0.0225388534082981	0.0550099800203505	0.0514451312380452	0.00356484878230524	0.0245515421306575	0.0230687099007705	0.00148283222988704	0.157633720687286	0.146860427815096	0.0107732928721901	0.0320998688355352	0.0299691303762929	0.00213073845924222	0.000586976060849572	0.000541877563792891	4.5098497056681e-05	0.115877149971125	0.107879821231478	0.0079973287396468	0.0023076422729811	0.00214859337389146	0.00015904889908964	0.00676208354679523	0.00632100526964044	0.000441078277154791	0.34635218169352	0.322747724973055	0.023604456720465	0.0864837587105897	0.0807431037649694	0.0057406549456203	0.24107773139892	0.224439611887991	0.0166381195109291	0.0187906915840105	0.0175650093200949	0.0012256822639156	0.0675516777423563
9	County	1017	Chambers County	1	Alabama	5	0.0893653386617306	0.0827704134141617	0.00659492524756886	0.210882730964135	0.195128001090879	0.0157547298732557	0.0314460733797624	0.029216710603824	0.00222936277593843	0.011695956703621	0.0109494351080295	0.000746521595591499	0.101907036383736	0.0942465078240005	0.00766052855973584	0.0179498745709221	0.0165614162600694	0.00138845831085265	0.000465775729834954	0.000429189124914226	3.6586604920728e-05	0.0777494509486918	0.0719472957699167	0.0058021551787751	0.00155924026856977	0.0014389788505894	0.000120261417980374	0.00418269486571773	0.00386962781851075	0.000313067047206984	0.223424428686141	0.206604095500718	0.0168203331854227	0.0528851703631339	0.0487943978052854	0.00409077255784855	0.157720448013647	0.145950351851232	0.0117700961624155	0.0128188103093596	0.011859345844201	0.000959464465158645	0.0439877711017682
10	County	1019	Cherokee County	1	Alabama	6	0.119985871473704	0.111647424900342	0.00833844657336182	0.306757877909196	0.285177700294045	0.0215801776151503	0.0515977880788812	0.0481246800345758	0.00347310804430542	0.0230760908613365	0.0216232159586705	0.00145287490266594	0.13252756919571	0.123123519310181	0.0094040498855288	0.0220829775141481	0.0204912426938423	0.00159173482030573	0.000550342014971824	0.00050726199373311	4.3080021238714e-05	0.103423300686332	0.0961069860396441	0.00731631464668798	0.00174175773889831	0.00161315453456861	0.000128603204329702	0.0047291912413594	0.00440487404839273	0.000324317192966668	0.319299575631201	0.296653794703884	0.0226457809273172	0.068341489528446	0.0634154541473797	0.00492603538106639	0.235524377396632	0.218863040535753	0.0166613368608799	0.0154337087061229	0.0143753000207519	0.00105840868537095	0.064139485800887
11	County	1021	Chilton County	1	Alabama	2	0.0832985302037717	0.0772804166186145	0.00601811358515718	0.191562901600575	0.177524173174914	0.0140387284256609	0.0280030792471516	0.0260770990110799	0.00192598023607167	0.0098752708655928	0.00928863543593127	0.000586635429661537	0.0958402279257775	0.0887565110284533	0.00708371689732415	0.0142750645292027	0.0132001057656243	0.00107495876357836	0.00042897434789608	0.000396616654461453	3.23576934346278e-05	0.0765024913949733	0.0708682008442362	0.00563429055073711	0.00137704569935913	0.00127364251649208	0.000103403182867048	0.00325665195434632	0.00301794524763931	0.000238706706707009	0.204104599322581	0.189000267584753	0.0151043317378279	0.0461147325263162	0.0426421432600592	0.00347258926625702	0.146662273956187	0.135860823582045	0.0108014503741411	0.0113275928400781	0.0104973007426483	0.00083029209742976	0.0405447769691574
12	County	1023	Choctaw County	1	Alabama	6	0.0530289410989032	0.0493065755280599	0.00372236557084328	0.147102799362268	0.136535586047498	0.0105672133147705	0.0204786243258875	0.0191259747520111	0.00135264957387639	0.00598884397081008	0.00569485978449952	0.000293984186310564	0.065570638820909	0.0607826699378987	0.00478796888301026	0.00898248625305142	0.00835042193803535	0.000632064315016064	0.00026671921569038	0.000247112006455854	1.96072092345258e-05	0.0532062122288583	0.0492887040571614	0.00391750817169687	0.000826975378463846	0.000767677278812154	5.92980996516912e-05	0.00228824574484504	0.00212875465743393	0.000159491087411114	0.159644497084274	0.148011680457336	0.0116328166269375	0.02803402076709	0.0260613704747194	0.00197265029237061	0.123935594221301	0.114810368372905	0.00912522584839663	0.0076748820958827	0.00713994160971244	0.000534940486170253	0.0330203220478933
13	County	1025	Clarke County	1	Alabama	6	0.0465057755452054	0.0432361369719921	0.00326963857321327	0.132382199328932	0.122833766808874	0.00954843252005806	0.0168549889643649	0.0157534415694911	0.00110154739487381	0.0038375651635581	0.00369271217803274	0.000144852985525361	0.0590474732672112	0.054712231381831	0.00433524188538024	0.00924129151559777	0.00859080053500352	0.000650490980594248	0.000272816270134662	0.000252832027914452	1.99842422202108e-05	0.0463223265968839	0.0428830945345265	0.0034392320623574	0.000858701736081382	0.000797440039339694	6.12616967416888e-05	0.0023523371485135	0.00218806424504681	0.000164272903466697	0.144923897050938	0.134309861218713	0.010614035832225	0.0288894650945911	0.0268559466792803	0.00203351841531084	0.108206155991537	0.100172317702948	0.00803383828858834	0.00782827596480997	0.00728159683648411	0.000546679128325855	0.0293966866863707
14	County	1027	Clay County	1	Alabama	6	0.0890372955569202	0.0827947062423436	0.00624258931457664	0.227966417645425	0.211739254093226	0.016227163552199	0.0357035657241523	0.0332999040767764	0.00240366164737587	0.014233302473865	0.013373345394024	0.000859957079841063	0.101578993278926	0.0942708006521824	0.00730819262674362	0.0165610317292806	0.0153676189884279	0.00119341274085274	0.000468663419836057	0.00043278637730249	3.58770425335667e-05	0.0781990947587603	0.0725665098786789	0.0056325848800814	0.00148380928397851	0.00137523105624767	0.000108578227730831	0.00486639408707053	0.00452865435152545	0.000337739735545076	0.240508115367431	0.223215348503065	0.017292766864366	0.0516577686789683	0.0479352325282461	0.0037225361507222	0.176502940003639	0.163789649725518	0.012713290278121	0.0123474066848233	0.0114904662493005	0.000856940435522787	0.048245263446158
15	County	1029	Cleburne County	1	Alabama	6	0.122267611086926	0.113511065021177	0.00875654606574965	0.272802450144956	0.253077072842679	0.0197253773022765	0.044237600574145	0.0411751862489414	0.00306241432520355	0.0188766820593688	0.0176598203711753	0.00121686168819342	0.134809308808932	0.124987159431015	0.00982214937791662	0.0177908193079718	0.0164752283246285	0.00131559098334327	0.00064991461017718	0.000598134250263965	5.17803599132155e-05	0.110994564544344	0.102927597877567	0.00806696666677719	0.00174270025509872	0.00161146058692535	0.000131239668173362	0.00363131009134068	0.00337473839163109	0.000256571699709587	0.285344147866962	0.264553167252518	0.0207909806144435	0.0643426420571142	0.0595846487196801	0.00475799333743407	0.206587725666679	0.191573149920922	0.0150145757457574	0.0144137801431682	0.0133953686119163	0.00101841153125196	0.0567792982961508
16	County	1031	Coffee County	1	Alabama	5	0.0741141331007875	0.0691881823841317	0.00492595071665578	0.184015079288232	0.171518263362695	0.0124968159255367	0.0257114275600937	0.024124738098352	0.00158668946174171	0.0084327425499006	0.00804126529664316	0.000391477253257444	0.0866558308227933	0.0806642767939705	0.00599155402882276	0.0174687665908533	0.0162897381208113	0.00117902847004206	0.000270316637661056	0.000251302765437673	1.90138722233836e-05	0.063201680948062	0.0587929477179459	0.00440873323011609	0.00120604969223285	0.00112326860466074	8.27810875721185e-05	0.00450901695398403	0.00420701958511492	0.000301997368869106	0.196556777010238	0.182994357772534	0.0135624192377037	0.0484258547624267	0.0451574235796025	0.00326843118282421	0.134060748380087	0.124709128812829	0.00935161956725845	0.014070173867724	0.0131278053801029	0.000942368487621024	0.0382531252820995
17	County	1033	Colbert County	1	Alabama	4	0.150042518571237	0.141107726825591	0.0089347917456455	0.365464794204345	0.343418581471139	0.0220462127332068	0.0614543264010872	0.0579200315865029	0.0035342948145843	0.0281379901426266	0.0266585802264557	0.00147940991617096	0.162584216293243	0.15258382123543	0.0100003950578125	0.0323305097933127	0.0305141120394454	0.00181639775386723	0.00039031346463451	0.000363043832554723	2.7269632079787e-05	0.120155563219487	0.112557332934167	0.00759823028532009	0.00217234078517438	0.00204270273737029	0.000129638047804083	0.0075354890306343	0.00710662969189302	0.000428859338741286	0.378006491926351	0.354894675880977	0.0231118160453738	0.0918428010338311	0.0866828744328211	0.00515992660100993	0.263374843231019	0.246719911435861	0.0166549317951581	0.0227888476615011	0.0214918900122954	0.00129695764920576	0.073996024123093
18	County	1035	Conecuh County	1	Alabama	6	0.0518520354713463	0.0482678794665475	0.0035841560047988	0.129089197146463	0.120006462574033	0.00908273457243037	0.0154815273825539	0.0145185390754351	0.000962988307118723	0.00292568967848262	0.00286720480912889	5.84848693537332e-05	0.0643937331933521	0.0597439738763863	0.00464975931696577	0.00905532826608774	0.008440199322085	0.000615128944002739	0.00034404036900601	0.000319396868806139	2.46435001998706e-05	0.0518367092948781	0.0480414193847393	0.00379528991013881	0.000971774883840659	0.00090464322734952	6.71316564911394e-05	0.00218588037953964	0.00203831507340642	0.000147565306133217	0.141630894868469	0.131482556983872	0.0101483378845974	0.0324008481876035	0.0301998567994642	0.00220099138813931	0.100458119505511	0.0931029518543021	0.00735516765120844	0.00877192717535499	0.00817974833010538	0.000592178845249601	0.0280232251045596
19	County	1037	Coosa County	1	Alabama	5	0.0743537737298855	0.0691110831312114	0.00524269059867412	0.203368953961105	0.188773220617898	0.0145957333432069	0.0303938396849629	0.0283442041856404	0.0020496354993225	0.0112069096579444	0.0105491265996234	0.000657783058320938	0.0868954714518913	0.0805871775410502	0.0063082939108411	0.0154950650687576	0.0143699925792647	0.00112507248949287	0.000393186352651855	0.000363319228275905	2.98671243759497e-05	0.0661306858060493	0.0613242828776232	0.00480640292842616	0.00135451212483823	0.00125534371191064	9.91684129275944e-05	0.00352202209959427	0.00327423914397575	0.000247782955618525	0.215910651683111	0.200249315027737	0.0156613366553738	0.0485262666666614	0.0450028501852078	0.00352341648145354	0.155511291833044	0.144208673096232	0.0113026187368119	0.0118730931834062	0.0110377917462978	0.000835301437108371	0.0429355374069687
20	County	1039	Covington County	1	Alabama	6	0.044963091669011	0.0419556071662723	0.00300748450273871	0.126640429383638	0.117875713316241	0.00876471606739726	0.0149895580146592	0.0140950993047078	0.000894458709951449	0.00265148426286069	0.00263208787899192	1.93963838687745e-05	0.0575047893910168	0.0534317015761111	0.00407308781490569	0.0106865234488982	0.00996201158651204	0.000724511862386194	0.000270096427098423	0.000250872264144894	1.92241629535294e-05	0.0428683681993617	0.0397883687304138	0.00307999946894788	0.000920807672603624	0.000857033343130447	6.37743294731776e-05	0.00275899364305483	0.00257341565190992	0.000185577991144909	0.139182127105644	0.129351807726079	0.00983031937956424	0.0317887353393287	0.0296335614931539	0.00215517384617477	0.0984865122319638	0.0914104694966237	0.0070760427353401	0.00890687953435111	0.00830777673630174	0.000599102798049372	0.027531255736665
21	County	1041	Crenshaw County	1	Alabama	6	0.0473378051079664	0.0441394937398086	0.00319831136815774	0.136184774855704	0.126681814506345	0.00950296034935898	0.0174779287497181	0.0163992537553246	0.00107867499439355	0.0041530272118303	0.00402379102146391	0.00012923619036638	0.0598795028299721	0.0556155881496474	0.00426391468032472	0.00926592557398295	0.00862640794288525	0.000639517631097699	0.000286376265228456	0.000265881037150196	2.04952280782605e-05	0.0464733474193978	0.0431332648860473	0.00334008253335045	0.000917325904342674	0.000852886750382038	6.44391539606356e-05	0.00293652766702027	0.00273714753318259	0.000199380133837675	0.14872647257771	0.138157908916184	0.010568563661526	0.0304533610227749	0.0283515244447938	0.00210183657798111	0.10980106042203	0.101909556486467	0.00789150393556334	0.00847205113290477	0.00789682798492327	0.000575223147981503	0.0300196264717239
22	County	1043	Cullman County	1	Alabama	5	0.149356528096086	0.139374938468587	0.00998158962749982	0.3338011052092	0.311250309873124	0.0225507953360763	0.0585907275996214	0.0548070192629488	0.00378370833667258	0.0272771898390979	0.0256283552595595	0.00164883457953835	0.161898225818092	0.150851032878425	0.0110471929396668	0.0215612453638539	0.0200864523547852	0.00147479300906869	0.000523208210261757	0.000485237365596847	3.7970844664909e-05	0.132805260778561	0.123746692021966	0.00905856875659469	0.00177916373868575	0.00165382479752202	0.000125338941163734	0.00522934772673023	0.00487882633855546	0.000350521388174773	0.346342802931206	0.322726404282963	0.0236163986482433	0.0640698402559579	0.0596874518128468	0.00438238844311103	0.265606255554061	0.247489409022433	0.0181168465316288	0.0166667071211865	0.0155495434476831	0.00111716367350341	0.0711324253216272
23	County	1045	Dale County	1	Alabama	5	0.0671346143354631	0.0626688175975133	0.00446579673794975	0.170844654401254	0.15919774760979	0.0116469067914634	0.0234270765781285	0.0219880331496834	0.00143904342844507	0.00724096467043615	0.006926566588188	0.00031439808224816	0.0796763120574688	0.0741449120073521	0.00553140005011673	0.0161480124486849	0.0150520608591959	0.00109595158948898	0.000280155753431042	0.000260481028382656	1.96747250483861e-05	0.0578342518587013	0.0537839916275185	0.00405026023118279	0.00114875686287355	0.00106968283663358	7.90740262399702e-05	0.00426513513377805	0.00397869565562145	0.000286439478156597	0.18338635212326	0.170673842019629	0.0127125101036304	0.0435632827088298	0.0406066805214201	0.00295660218740964	0.127223209361512	0.118313487374976	0.00890972198653676	0.0125998600529174	0.0117536741232334	0.000846185929683987	0.0359687743001343
24	County	1047	Dallas County	1	Alabama	5	0.0600609086704338	0.0558948400098786	0.00416606866055519	0.15632189212125	0.145238718660617	0.0110831734606335	0.0217506338905551	0.0203382686399638	0.00141236525059129	0.00657457186920728	0.00625653852420637	0.000318033345000902	0.0726026063924396	0.0673709344197174	0.00523167197272216	0.0117131266831411	0.0108913966013952	0.000821730081745927	0.000305794590867414	0.000283391104317375	2.24034865500385e-05	0.0565557756312528	0.0524472939054266	0.0041084817258262	0.00101463287662396	0.000942554338677798	7.20785379461627e-05	0.00301327661055433	0.0028062984699005	0.000206978140653837	0.168863589843256	0.156714813070456	0.0121487767728005	0.0335170690120219	0.0311656913991788	0.00235137761284305	0.126545135686504	0.117352292486014	0.00919284320048999	0.00880138514473004	0.00819682918526258	0.000604555959467457	0.0342923316125609
25	County	1049	DeKalb County	1	Alabama	6	0.141055363709557	0.131464997957582	0.00959036575197597	0.324414073011281	0.302108235512815	0.0223058374984654	0.0559527368752208	0.0522754987784131	0.00367723809680767	0.0256593213267713	0.0240812168306568	0.0015781044961145	0.153597061431563	0.14294109236742	0.0106559690641429	0.0217309115666115	0.0202036807581303	0.00152723080848121	0.000584815087584777	0.000540867935256876	4.3947152327901e-05	0.124196114761901	0.115597911144191	0.00859820361770998	0.00175266517226679	0.00162653365598587	0.000126131516280926	0.00533255484319899	0.00497209887385607	0.000360455969342924	0.336955770733286	0.313584329922654	0.0233714408106324	0.0669338926953104	0.06222983310064	0.00470405959467045	0.253840164014949	0.236266591598955	0.0175735724159945	0.0161817140230268	0.0150879052230593	0.00109380879996745	0.0684944345972266
26	County	1051	Elmore County	1	Alabama	3	0.0911290940364297	0.0844585846421307	0.00667050939429897	0.223596786026021	0.20702702599064	0.0165697600353812	0.0324045344641913	0.0301264453367729	0.00227808912741846	0.0118959234056457	0.0111463089793408	0.000749614426304918	0.103670791758435	0.0959346790519695	0.00773611270646595	0.0236389069300621	0.021842401808233	0.00179650512182909	0.000377650120324166	0.000349200358115944	2.84497622082221e-05	0.0725531882118026	0.0671723413744494	0.00538084683735321	0.00178892273600033	0.00165352533710491	0.000135397398895417	0.00531212376024637	0.00491721017406636	0.000394913586180009	0.236138483748027	0.218503120400479	0.0176353633475482	0.0652320383363392	0.0602745463793167	0.00495749195702246	0.155509958095672	0.143976691442341	0.0115332666533309	0.0153964873160158	0.014251882578821	0.00114460473719476	0.0449462321861971
27	County	1053	Escambia County	1	Alabama	6	0.0530994052035969	0.0493701786441583	0.00372922655943851	0.133817899237473	0.124243060699701	0.00957483853777214	0.0157244356074776	0.014716356167169	0.00100807944030861	0.00291302024383314	0.0028407322207705	7.22880230626332e-05	0.0656411029256026	0.0608462730539971	0.00479482987160548	0.0121649070015343	0.0113160746627909	0.000848832338743496	0.000349617492034799	0.00032429855003188	2.53189420029197e-05	0.049065915429674	0.0454286174389839	0.00363729799069011	0.00114513130220952	0.00106458090151066	8.05504006988641e-05	0.00291553170014997	0.00271270150067988	0.00020283019947009	0.146359596959479	0.13571915510954	0.0106404418499391	0.0376493596782344	0.0350222952852358	0.00262706439299865	0.0987574041798914	0.0914364339168552	0.00732097026303616	0.00995283310135286	0.00926042590744855	0.000692407193904313	0.0282661333294833
28	County	1055	Etowah County	1	Alabama	4	0.164658011156687	0.153847422595294	0.0108105885613933	0.368510493731872	0.344098888941668	0.0244116047902046	0.0630601264071515	0.0590512527765595	0.00400887363059202	0.0292440821175588	0.0275007356369333	0.00174334648062556	0.177199708878693	0.165323517005133	0.0118761918735603	0.0323528410228907	0.0302311688016655	0.00212167222122523	0.000595073776950157	0.000550441644717271	4.46321322328861e-05	0.135051305127785	0.125944372926366	0.00910693220141935	0.00225354786136575	0.00209916978867044	0.000154378072695317	0.0069469410897014	0.00649836384371389	0.000448577245987518	0.381052191453878	0.355574983351507	0.0254772081023715	0.0871534238319065	0.0814379752814069	0.0057154485504996	0.274063103629286	0.255582170762322	0.0184809328669641	0.0198356639926854	0.0185548373077775	0.00128082668490788	0.0756018241291573
29	County	1057	Fayette County	1	Alabama	6	0.0768441822820133	0.0716888555513199	0.00515532673069339	0.200048114714866	0.186336033109198	0.013712081605668	0.0322567165444923	0.03020291610363	0.0020538004408623	0.0127643825947555	0.012066748425924	0.000697634168831522	0.0893858800040191	0.0831649499611587	0.00622093004286037	0.0104260704405333	0.00970998318487874	0.000716087255654577	0.00031961888927686	0.000296653459503436	2.29654297734239e-05	0.0746953640613432	0.0694816076442029	0.0052137564171403	0.00102169897694849	0.000949957959054438	7.17410178940541e-05	0.00292312763591722	0.0027267477135192	0.000196379922398016	0.212589812436872	0.197812127519037	0.0147776849178349	0.0322027678699467	0.0299910053655595	0.00221176250438722	0.170786716812183	0.158865758236888	0.0119209585752948	0.00960032775474261	0.00895536391658975	0.000644963838152863	0.044798414266498
30	County	1059	Franklin County	1	Alabama	6	0.101739856732439	0.0951647720056808	0.00657508472675779	0.250214341213039	0.233741874497362	0.0164724667156772	0.0427177115644396	0.0400837205819048	0.00263399098253474	0.0186499535626965	0.0176249856928722	0.00102496786982422	0.114281554454444	0.10664086641552	0.00764068803892476	0.0138660431020713	0.012961675298041	0.000904367804030312	0.000365885915992625	0.00034025747051579	2.56284454768356e-05	0.0947415812294755	0.0883759227115252	0.0063656585179503	0.00122788816550398	0.001144846720067	8.30414454369744e-05	0.00408015604140108	0.00381816421537074	0.000261991826030345	0.262756038935045	0.245217968907201	0.0175380700278442	0.0403085447903509	0.0376795503564405	0.00262899443391041	0.209989761421705	0.195880612132348	0.0141091492893572	0.0124577327229888	0.0116578064184122	0.000799926304576588	0.0552594092864453
31	County	1061	Geneva County	1	Alabama	4	0.0490936185750185	0.0460061747093553	0.00308744386566321	0.140708796321318	0.131483412430788	0.00922538389052939	0.0176420667810429	0.0166647136454996	0.000977353135543302	0.00408508572700094	0.00402184389455913	6.32418324418074e-05	0.0616353162970242	0.0574822691191941	0.00415304717783019	0.0114380575696018	0.0106994699518436	0.00073858761775813	0.000246650564616491	0.000229457926794573	1.71926378219181e-05	0.0457653264317426	0.0426379978849919	0.00312732854675064	0.000949940745781398	0.000886631004825613	6.33097409557851e-05	0.00323534098528203	0.00302871235073831	0.000206628634543714	0.153250494043324	0.142959506840627	0.0102909872026964	0.0355562980202866	0.0332603276344673	0.00229597038581927	0.107062767285171	0.0997467384369027	0.0073160288482681	0.0106314287378662	0.0099524407692572	0.000678987968609002	0.0301837645030487
32	County	1063	Greene County	1	Alabama	6	0.071634907367085	0.0666689377849892	0.00496596958209581	0.161376907989919	0.150026395726389	0.01135051226353	0.0238519766322737	0.0223089214002992	0.00154305523197457	0.00796671840073471	0.00756015046284514	0.000406567937889569	0.0841766050890908	0.078145032194828	0.00603157289426278	0.00767775625974343	0.00714581108024735	0.000531945179496071	0.000336117500524764	0.000311760867239357	2.43566332854068e-05	0.0733201535207399	0.0680408824102583	0.0052792711104816	0.000883114679485993	0.000820678780770607	6.24358987153864e-05	0.00195946312859676	0.00182589905631244	0.000133564072284316	0.173918605711924	0.161502490136227	0.0124161155756969	0.0279652030438977	0.0260276636834951	0.00193753936040258	0.138007665100765	0.128070699008824	0.00993696609194083	0.00794573756726184	0.00740412744390832	0.000541610123353521	0.0363936743542795
33	County	1065	Hale County	1	Alabama	4	0.0590234657094851	0.0549219615585618	0.0041015041509233	0.160583727074811	0.149165837955812	0.0114178891189987	0.0231615969375675	0.0216459989118476	0.00151559802571985	0.00747353038957532	0.00709068864442889	0.000382841745146428	0.0715651634314909	0.0663980559684006	0.00516710746309027	0.00999041830376315	0.00928157614365862	0.000708842160104533	0.000279593807805306	0.000259189026289811	2.04047815154946e-05	0.057854669127992	0.0536577774576916	0.00419689167030034	0.000925326654811936	0.000858996785622965	6.63298691889712e-05	0.00251515553711847	0.00234051655513754	0.000174638981980936	0.173125424796816	0.160641932365651	0.0124834924311657	0.0310698492537229	0.0288653750876277	0.00220447416609527	0.133696875871488	0.123998241117414	0.00969863475407457	0.00835869967160508	0.00777831616060922	0.00058038351099586	0.0357032946595732
34	County	1067	Henry County	1	Alabama	4	0.0502829897608232	0.0470022899863365	0.00328069977448668	0.144380935540988	0.134618609590767	0.00976232595022023	0.0184489299557901	0.0173629102079176	0.00108601974787247	0.00454832105906777	0.00442452975989808	0.000123791299169685	0.0628246874828289	0.0584783843961753	0.00434630308665365	0.0112778935990674	0.010522953100722	0.000754940498345418	0.000267217838188218	0.000248509011503654	1.87088266845642e-05	0.047010612611064	0.0437215335269158	0.00328907908414826	0.000986455330932353	0.000919375806628709	6.70795243036446e-05	0.00328250810357687	0.0030660129504051	0.000216495153171767	0.156922633262993	0.146094704000606	0.0108279292623872	0.0359919050195667	0.0335826123202528	0.00240929269931394	0.110399555696643	0.102675494056663	0.00772406163998023	0.0105311725467833	0.0098365976236903	0.000694574923093034	0.0309906276777958
35	County	1069	Houston County	1	Alabama	4	0.0861245602545819	0.08043879813409	0.00568576212049196	0.206418889073768	0.192527501462589	0.0138913876111787	0.0285203150052666	0.0267669633224198	0.00175335168284686	0.00963704901761247	0.00917686209964968	0.000460186917962792	0.0986662579765877	0.0919148925439288	0.00675136543265894	0.0241751357926689	0.0225543473374324	0.00162078845523651	0.000269092345917982	0.000250551552164756	1.85407937532253e-05	0.0665471568358385	0.061947724050374	0.00459943278546447	0.00155196818963145	0.00144704272214247	0.000104925467488976	0.00612290481253086	0.0057152268818151	0.00040767793071576	0.218960586795774	0.204003595872428	0.0149569909233457	0.0631369257820239	0.0589039981457845	0.0042329276362394	0.137761732530043	0.128240276478297	0.00952145605174574	0.0180619284837066	0.016859321248346	0.00120260723536055	0.0410620127272724
36	County	1071	Jackson County	1	Alabama	5	0.120777519605869	0.112746290199669	0.00803122940620003	0.297988167669053	0.277886790991763	0.02010137667729	0.0508938557026929	0.0476345710294712	0.00325928467322171	0.0228982537494939	0.0215473318193423	0.00135092193015159	0.133319217327874	0.124222384609507	0.00909683271836701	0.0200310845239739	0.0186633684708487	0.00136771605312517	0.000524867643362682	0.000486116613260536	3.87510301021457e-05	0.105845852208381	0.0986180397793447	0.00722781242903604	0.00161515777074866	0.00150187545921943	0.000113282311529239	0.00530225518140843	0.00495298428683402	0.00034927089457441	0.310529865391059	0.289362885401602	0.021166979989457	0.0594401246903919	0.0553815719624299	0.00405855272796196	0.235539135786118	0.219455060145556	0.0160840756405617	0.0155506049145493	0.014526253293616	0.00102435162093333	0.0634355534246987
37	County	1073	Jefferson County	1	Alabama	1	0.192938758182646	0.178506515840463	0.0144322423421834	0.52285688541825	0.483439432413546	0.0394174530047042	0.0766510245147119	0.0710235387615621	0.00562748575314988	0.0332073592387055	0.0308525834356942	0.00235477580301136	0.205480455904652	0.189982610250302	0.0154978456543504	0.0690058831307978	0.0636919584101544	0.00531392472064339	0.000636289588739433	0.00058789473300038	4.8394855739053e-05	0.117782706240764	0.109030099789164	0.00875260645159986	0.0069667258890423	0.00643111843384999	0.000535607455192307	0.0110888510553082	0.0102415388841324	0.000847312171175758	0.535398583140256	0.494915526823385	0.0404830563168712	0.229049768278706	0.211411370352448	0.0176383979262579	0.268521320611654	0.248567105615325	0.019954214996329	0.0378274942498957	0.0349370508556114	0.00289044339428426	0.0891927222367177
38	County	1075	Lamar County	1	Alabama	6	0.0754796903740181	0.0704219024187221	0.00505778795529599	0.199468264673184	0.185803184841843	0.0136650798313408	0.0323227349296267	0.0302645928151554	0.00205814211447124	0.0128383401357209	0.012135477584961	0.000702862550759897	0.0880213880960238	0.0818979968285609	0.00612339126746296	0.0100746910383771	0.0093858194708281	0.000688871567549018	0.000308614377557852	0.000286509795142072	2.21045824157803e-05	0.0737613934292312	0.0686118887017158	0.0051495047275154	0.000988752927225452	0.00091959083899502	6.91620882304316e-05	0.00288793632363227	0.00269418802187994	0.000193748301752331	0.21200996239519	0.197279279251682	0.0147306831435077	0.030914204586153	0.0288004011462587	0.00211380343989434	0.171566299146917	0.159588739783332	0.0119775593635851	0.00952945866211995	0.00889013832209161	0.000639320340028341	0.0448644326516325
39	County	1077	Lauderdale County	1	Alabama	4	0.145441448445288	0.136653944511376	0.00878750393391152	0.34773539022108	0.326446335002964	0.021289055218116	0.0587549715060271	0.0553315738426785	0.00342339766334861	0.0268174690495693	0.0253911218385547	0.00142634721101466	0.157983146167294	0.148130038921215	0.0098531072460785	0.0298771510648091	0.0281643730746761	0.001712777990133	0.000411971845175741	0.000382874645531606	2.90971996441354e-05	0.118356879320343	0.110792535755428	0.00756434356491555	0.00206868809489739	0.00194292012636989	0.000125767968527497	0.00726845584206849	0.00684733531921018	0.000421120522858315	0.360277087943086	0.337922429412803	0.022354658530283	0.0827530341240062	0.0780090217127536	0.00474401241125258	0.256382908413897	0.239997140095641	0.0163857683182566	0.0211411454051824	0.0199162676044087	0.00122487780077377	0.0712966692280329
40	County	1079	Lawrence County	1	Alabama	4	0.109781945275672	0.102607184359673	0.00717476091599926	0.284273467866256	0.26537275100556	0.0189007168606958	0.0485682206468974	0.045514865513665	0.00305335513323248	0.0216948670651801	0.020451098662568	0.00124376840261209	0.122323642997678	0.114083278769512	0.00824036422816624	0.0172992808737815	0.016149191279239	0.00115008959454251	0.000409747112386379	0.000380575318390514	2.91717939958658e-05	0.0986015700737293	0.0919374342159588	0.00666413585777048	0.00145098050295129	0.00135149796260478	9.94825403465068e-05	0.00456206443482967	0.00426457999331879	0.000297484441510882	0.296815165588261	0.276848845415399	0.0199663201728627	0.0537958431782916	0.0502193916529127	0.00357645152537889	0.228319693940554	0.212888362996364	0.0154313309441897	0.0146996284694157	0.0137410907661215	0.000958537703294154	0.0611099183689032
41	County	1081	Lee County	1	Alabama	4	0.103226152115674	0.0949457166488515	0.00828043546682274	0.230976186317118	0.212254066795007	0.018722119522111	0.0331776621427969	0.030595037867547	0.00258262427524994	0.0121771234002484	0.0112850783687369	0.000892045031511583	0.11576784983768	0.10642181105869	0.00934603877898972	0.027215432524193	0.0248468380998797	0.00236859442431327	0.000400539236756581	0.000369477457021121	3.10617797354598e-05	0.0806119603873199	0.0743060590425256	0.00630590134479435	0.00194841273561958	0.00178300629082806	0.000165406444791516	0.00559150495379098	0.00511643016843585	0.000475074785355121	0.243517884039124	0.223730161204846	0.019787722834278	0.071052131786168	0.0648683725152218	0.00618375927094621	0.155730893547166	0.143548785007357	0.0121821085398088	0.0167348587057896	0.0153130036822667	0.00142185502352297	0.0457193598648027
42	County	1083	Limestone County	1	Alabama	3	0.162530168583086	0.150956678612735	0.0115734899703511	0.357249748493748	0.331566632938277	0.0256831155554708	0.0614588768674002	0.0571962833381447	0.00426259352925549	0.0284879444408975	0.0266043676701068	0.0018835767707907	0.175071866305092	0.162432773022574	0.012639093282518	0.0273904043617689	0.0253553192995276	0.00203508506224124	0.000544434158418105	0.000504526991906102	3.99071665120034e-05	0.13880526198607	0.128847762502194	0.00995749948387656	0.00208763019219274	0.00193375313663836	0.000153877055554382	0.00624413560664204	0.00579141109230818	0.000452724514333856	0.369791446215754	0.343042727348116	0.0267487188676378	0.0803510532649657	0.074381034492146	0.00597001877281966	0.269799942204454	0.250445252426769	0.0193546897776857	0.0196404507463339	0.0182164404292015	0.0014240103171324	0.074000574589406
43	County	1085	Lowndes County	1	Alabama	3	0.0580188000123994	0.0539416761250866	0.00407712388731283	0.140338744539404	0.130286020613109	0.0100527239262949	0.0183789972610893	0.0171900834031566	0.00118891385793279	0.00466841027044304	0.00447792672485841	0.000190483545584625	0.0705604977344052	0.0654177705349254	0.00514272719947981	0.00876775295452063	0.00813872725973604	0.000629025694784586	0.000331264265912715	0.000307194171213113	2.40700946996021e-05	0.0582633163526802	0.0540002587807322	0.00426305757194797	0.000930359559118366	0.000863300663439079	6.70588956792862e-05	0.00226780460217333	0.00210828965980497	0.00015951494236836	0.152880442261409	0.141762115022947	0.0111183272384618	0.0310408374855009	0.0288138718687353	0.00222696561676562	0.113536306111407	0.105228989608354	0.00830731650305331	0.0083032986645015	0.0077192535458586	0.000584045118642902	0.0309206949830951
44	County	1087	Macon County	1	Alabama	6	0.0714626030434437	0.0664181259447884	0.00504447709865539	0.164126403336616	0.152353557553618	0.0117728457829978	0.0225375325944673	0.021053340091573	0.00148419250289437	0.00684851558307805	0.0065045052534753	0.00034401032960275	0.0840043007654495	0.0778942203546271	0.00611008041082236	0.0121416771514732	0.011258344150446	0.000883333001027218	0.000398419193901852	0.000368621329019456	2.97978648823961e-05	0.0673169652535855	0.0624159662903897	0.00490099896319577	0.00120576134273109	0.001117722948785	8.80383939460848e-05	0.00294147782375785	0.00273356563598696	0.000207912187770898	0.176668101058622	0.163829651963457	0.0128384490951647	0.0398614261880575	0.0369614221127845	0.00290000407527303	0.126561587962421	0.117347295413022	0.00921429254939855	0.0102450869081434	0.0095209344376502	0.000724152470493153	0.0350792303164731
45	County	1089	Madison County	1	Alabama	3	0.256940131558843	0.237881723155684	0.0190584084031585	0.529283307465386	0.48981973734998	0.0394635701154057	0.091814315799969	0.0851195225323922	0.00669479326757681	0.0444751592669645	0.0413104706154499	0.00316468865151463	0.269481829280848	0.249357817565523	0.0201240117153254	0.0589497846037911	0.0544214142782634	0.00452837032552769	0.000589628768351746	0.000545907358277321	4.37214100744248e-05	0.195031017980971	0.180604959869497	0.0144260581114742	0.00336871045156105	0.00311262748657168	0.000256082964989374	0.0115426874761732	0.0106729085729134	0.000869778903259786	0.541825005187392	0.501295831759819	0.0405291734275727	0.143005595116534	0.132020274344581	0.0109853207719523	0.367076593415794	0.339924664851821	0.0271519285639728	0.0317428166550637	0.0293508925634161	0.0023919240916476	0.104356013521975
46	County	1091	Marengo County	1	Alabama	6	0.0547652703628011	0.0509796434376801	0.00378562692512096	0.147090599961705	0.136675073683149	0.0104155262785554	0.0206024627886894	0.0192711552898516	0.00133130749883779	0.00608366104237737	0.00579963148575131	0.000284029556626062	0.0673069680848069	0.0624557378475189	0.00485123023728794	0.00913170936914916	0.00850003983367103	0.000631669535478134	0.000265160987187055	0.00024591736829567	1.92436188913846e-05	0.0547158101397668	0.0507353911141875	0.00398041902557932	0.000835970422753998	0.000776971531851984	5.8998890902014e-05	0.00235831716594982	0.00219741799951273	0.00016089916643709	0.15963229768371	0.148151168092988	0.0114811295907224	0.0272468226797373	0.0253620728339405	0.00188474984579676	0.124801619419378	0.115722657797663	0.00907896162171524	0.00758385558459542	0.007066437461385	0.000517418123210418	0.0331441605106952
47	County	1093	Marion County	1	Alabama	6	0.0948367110359999	0.0886136933512347	0.00622301768476518	0.214425068204638	0.200127469271485	0.0142975989331528	0.035570346979327	0.0333679785075912	0.0022023684717358	0.0146913339432396	0.0139048560743373	0.000786477868902291	0.107378408758006	0.100089787761073	0.00728862099693215	0.00966947790327832	0.00903346674091957	0.000636011162358748	0.000385857807197797	0.00035856656380537	2.72912433924275e-05	0.0929151255753373	0.0865787996799003	0.00633632589543698	0.00107304038842994	0.000999745862019157	7.32945264107848e-05	0.00333490708376231	0.00311920891442909	0.000215698169333214	0.226966765926643	0.211603563681324	0.0153632022453198	0.0325500986358677	0.030409111679243	0.00214098695662475	0.184181557061486	0.171621337589745	0.0125602194717409	0.0102351102292893	0.0095731144123352	0.000661995816954134	0.0481120447013328
48	County	1095	Marshall County	1	Alabama	5	0.163706305003213	0.152541204445693	0.0111651005575195	0.377646678392618	0.351643050262825	0.0260036281297932	0.0674899151688617	0.0630108589457144	0.00447905622314727	0.0322369162743378	0.0302016478395061	0.00203526843483166	0.176248002725219	0.164017298855532	0.0122307038696865	0.0273599449810969	0.0254413149082691	0.00191863007282781	0.000536088258226241	0.000496425840351241	3.96624178750005e-05	0.139669405625571	0.129997306797146	0.00967209882842591	0.00189062988627314	0.00175528483352323	0.000135345052749908	0.00679193397405077	0.00632696647624295	0.000464967497807821	0.390188376114624	0.363119144672664	0.0270692314419602	0.072790268107274	0.067685813493191	0.0051044546140829	0.298407107477916	0.277742431332816	0.0206646761451006	0.0189910005294336	0.0176908998466569	0.00130010068277671	0.0800316128908675
49	County	1097	Mobile County	1	Alabama	3	0.120680339076859	0.111856608377263	0.0088237306995964	0.298914429190307	0.276907925038961	0.0220065041513462	0.0363107232217768	0.033725579684225	0.00258514353755178	0.0117317383070979	0.0109749028391029	0.000756835467994949	0.133222036798865	0.123332702787101	0.00988933401176338	0.0521587331460304	0.0483623474355403	0.00379638571049012	0.000436569447796361	0.000403336310617077	3.32331371792839e-05	0.0617470134240681	0.057064157994134	0.00468285542993412	0.00453638494701758	0.00420575554957939	0.000330629397438189	0.0143433358339523	0.0132971054972306	0.00104623033672166	0.311456126912313	0.2883840194488	0.0230721074635132	0.149425517407447	0.138549545832754	0.010875971574693	0.130221622211691	0.120345694667134	0.00987592754455636	0.031808987293176	0.0294887789489122	0.00232020834426384	0.0488524209437826
50	County	1099	Monroe County	1	Alabama	6	0.0451578307902954	0.0420455170293647	0.00311231376093072	0.129528014659777	0.120340912188657	0.00918710247111995	0.0157412823628855	0.0147466709598963	0.00099461140298922	0.00310593898175388	0.0030276589171499	7.8280064603975e-05	0.0576995285123012	0.0535216114392035	0.00417791707309769	0.0101644410356011	0.00946696519346012	0.000697475842140995	0.00027886030459448	0.000258764317047351	2.00959875471292e-05	0.0437808981114164	0.040558838989561	0.00322205912185542	0.000926272894221269	0.000861732462714484	6.45404315067845e-05	0.00254905616646795	0.00237531047642058	0.000173745690047371	0.142069712381783	0.131817006598496	0.0102527057832869	0.0314829123229918	0.029322579973321	0.00216033234967073	0.102071984649163	0.0945599877872493	0.00751199686191366	0.00851481540962837	0.00793443883792584	0.000580376571702532	0.0282829800848913
51	County	1101	Montgomery County	1	Alabama	3	0.170912199196322	0.157303234286218	0.0136089649101044	0.379155174083914	0.348762301470208	0.0303928726137054	0.0531587375649872	0.0490157461925157	0.00414299137247144	0.0212480811133404	0.0196517090570211	0.0015963720563193	0.183453896918328	0.168779328696056	0.0146745682222714	0.0640702213535923	0.0587579321098862	0.00531228924370613	0.000360840329053867	0.000333962112279555	2.68782167743125e-05	0.103343636768273	0.0952910867503447	0.00805255001792808	0.00415816850115854	0.00381670780801667	0.00034146069314187	0.0115210299662503	0.0105796399155293	0.000941390050720959	0.39169687180592	0.360238395880047	0.0314584759258723	0.162946661327282	0.149436175832163	0.0135104854951186	0.196104088379607	0.180823631548599	0.0152804568310081	0.032646122099031	0.0299785884992853	0.00266753359974567	0.065700435286993
52	County	1103	Morgan County	1	Alabama	4	0.154940445244272	0.14448766987547	0.0104527753688016	0.347473792079621	0.323797007658347	0.0236767844212743	0.0603379541286323	0.0563935786570589	0.00394437547157342	0.0280387897447693	0.0263144238377843	0.00172436590698492	0.167482142966277	0.155963764285309	0.0115183786809685	0.0259749438423229	0.0241900447885018	0.00178489905382105	0.000511420253314513	0.000474401178599028	3.70190747154852e-05	0.132848446894419	0.123707433469708	0.00914101342471157	0.00192009998006961	0.00178553859329898	0.000134561386770632	0.00622723199615103	0.00580634625520122	0.00042088574094981	0.360015489801627	0.335273102068186	0.0247423877334413	0.072975935451098	0.0679613075493377	0.00501462790176036	0.268341922523138	0.249877896984726	0.0184640255384119	0.0186976318273911	0.0174338975341221	0.00126373429326904	0.0728796518506381
53	County	1105	Perry County	1	Alabama	6	0.0559026297365653	0.0520335567137875	0.00386907302277779	0.15500628762145	0.144012058090357	0.0109942295310934	0.0219269457959308	0.0205019392858158	0.00142500651011506	0.00676417392594938	0.00643277597263826	0.000331397953311119	0.068444327458571	0.0635096511236263	0.00493467633494476	0.0099383355734792	0.00924022435968339	0.000698111213795812	0.000278111282362457	0.000257813910233496	2.02973721289609e-05	0.0548468419676263	0.0508653617904798	0.00398148017714645	0.000912489377246338	0.000847542458605942	6.4946918640396e-05	0.00246854925785678	0.00229870860462364	0.000169840653233142	0.167547985343456	0.155488152500196	0.0120598328432604	0.0305715659856239	0.0284240883843629	0.00214747760126107	0.128763976080786	0.119416651788189	0.00934732429259674	0.00821244327704675	0.00764741232764422	0.000565030949402538	0.0344686435179366
54	County	1107	Pickens County	1	Alabama	4	0.0683554444000544	0.063681611513513	0.00467383288654134	0.181060689074942	0.168404030784003	0.0126566582909392	0.0282292260802134	0.0264006849665084	0.001828541113705	0.0104848499013983	0.00991498601573524	0.000569863885663086	0.0808971421220602	0.0751577059233518	0.00573943619870832	0.00951515203419308	0.00884777645359877	0.00066737558059431	0.000286383389288291	0.000265688102593962	2.06952866943297e-05	0.0675855301202201	0.0627778190833295	0.00480771103689058	0.000921567467478789	0.000855944933672242	6.56225338065468e-05	0.0025885091108799	0.00241047735015735	0.000178031760722551	0.193602386796948	0.179880125193842	0.0137222616031062	0.0295548940646161	0.027481967167085	0.00207292689753109	0.155471199833889	0.144411723019393	0.0110594768144962	0.00857629289844259	0.00798643500736373	0.000589857891078865	0.0407709238022192
55	County	1109	Pike County	1	Alabama	5	0.0576228807057458	0.0537227340345503	0.0039001466711955	0.152251626480094	0.141671191316182	0.0105804351639127	0.0205015001023845	0.0192235964587417	0.00127790364364278	0.00578810511487905	0.0055519212841301	0.000236183830748951	0.0701645784277516	0.0651988284443891	0.00496574998336248	0.0122700493687439	0.0114188910032041	0.000851158365539782	0.000278536424961018	0.000258623571779007	1.99128531820113e-05	0.0534394678087119	0.0496320362135512	0.00380743159516071	0.000983980785893501	0.000914715065793534	6.92657200999674e-05	0.0031925440394413	0.00297456259006129	0.000217981449380005	0.1647933242021	0.153147285726021	0.0116460384760797	0.0349878067977464	0.0325607452959686	0.00242706150177782	0.119921199182413	0.111377106559129	0.00854409262328481	0.0098843182219405	0.00920943387092342	0.00067488435101708	0.0330431978243903
56	County	1111	Randolph County	1	Alabama	6	0.0894877355866195	0.0829841893945338	0.00650354619208565	0.22771266308726	0.210940186218368	0.0167724768688922	0.0355709455929664	0.0330796198038017	0.00249132578916479	0.0141436113722113	0.0132394317149907	0.000904179657220586	0.102029433308625	0.0944602838043726	0.00756914950425263	0.0167244964672388	0.0154489176823163	0.00127557878492246	0.000482319801153411	0.000443913979674078	3.84058214793328e-05	0.0783523329421013	0.0725731939577148	0.00577913898438648	0.00147372869110317	0.00136060390442413	0.000113124786679039	0.00499655540702857	0.00463365428024326	0.000362901126785309	0.240254360809266	0.222416280628206	0.0178380801810592	0.052181625469102	0.0482017284036482	0.0039798970654538	0.175882249135366	0.162909464223003	0.0129727849123635	0.0121904862047972	0.0113050880015553	0.000885398203241892	0.0481126433149722
57	County	1113	Russell County	1	Alabama	3	0.10501143327564	0.096690511336794	0.0083209219388457	0.267131043398934	0.245782579348871	0.0213484640500633	0.0367768445909331	0.0339467213676116	0.00283012322332149	0.0134220201013923	0.0124500693606504	0.000971950740741945	0.117553130997645	0.108166605746633	0.00938652525101268	0.0359506689991639	0.0329440046140986	0.00300666438506521	0.000357648225695746	0.000330041513312147	2.76067123835991e-05	0.0714896789466758	0.0659378173048048	0.005551861641871	0.00248255070250111	0.00227766952117395	0.000204881181327153	0.00727258412360894	0.00667707279324322	0.00059551133036572	0.27967274112094	0.25725867375871	0.0224140673622303	0.101710828953999	0.0932044412982213	0.00850638765577801	0.157316085167275	0.145098977023022	0.0122171081442536	0.0206458269996655	0.0189552554374667	0.00169057156219873	0.0493185423129389
58	County	1115	St. Clair County	1	Alabama	2	0.14380585277855	0.133575894163117	0.0102299586154333	0.321269017627206	0.298190954919923	0.0230780627072834	0.0520565518354236	0.0484661019564597	0.00359044987896389	0.0228199501430838	0.0213401745355395	0.00147977560754428	0.156347550500556	0.145051988572956	0.0112955619276003	0.0279909361368436	0.0259315952949863	0.00205934084185724	0.000637858576123316	0.000589530459295215	4.83281168281002e-05	0.11930706974751	0.110729644241665	0.00857742550584567	0.00243407777262139	0.00225334126941435	0.000180736503207047	0.00597760826745737	0.00554787730759512	0.000429730959862243	0.333810715349212	0.309667049329762	0.0241436660194504	0.0863221877597445	0.079971317394315	0.00635087036542954	0.228493431942365	0.212066195943624	0.0164272359987414	0.0189950956471023	0.0176295359918229	0.0013655596552794	0.0645982495574294
59	County	1117	Shelby County	1	Alabama	2	0.118440041549055	0.108842678676921	0.00959736287213394	0.335416921211734	0.307943711379097	0.027473209832637	0.0495035067918643	0.0455873894029405	0.0039161173889238	0.0202892976643097	0.0187437894774649	0.00154550818684471	0.130981739271061	0.12031877308676	0.0106629661843009	0.0367363526881327	0.0335258884421254	0.00321046424600725	0.000529612881658029	0.00048850793227156	4.11049493864694e-05	0.0837201855603163	0.0771658475177186	0.00655433804259771	0.00346942009496239	0.00317288118061944	0.000296538914342946	0.00652616804599156	0.00596564801402503	0.000560520031966537	0.34795861893374	0.319419805788936	0.028538813144804	0.122852558880029	0.112116225004885	0.0107363338751439	0.201520711107092	0.18574393213389	0.0157767789732018	0.0235853489466199	0.0215596486501617	0.00202570029645823	0.0620452045138701
60	County	1119	Sumter County	1	Alabama	6	0.0707214699046555	0.0658101048537037	0.00491136505095182	0.159445294115753	0.148209988737697	0.0112353053780558	0.0233543938087357	0.0218400793279187	0.00151431448081706	0.00766785559021619	0.00727840044010458	0.000389455150111604	0.0832631676266612	0.0772861992635425	0.0059769683631188	0.00805438364377596	0.00749877637089152	0.000555607272884443	0.00033085537178887	0.000306869754072653	2.39856177162169e-05	0.0713434776322377	0.0661890881105317	0.005154389521706	0.000885477950074797	0.000822994839258062	6.24831108167357e-05	0.00264897302878394	0.00246847018878854	0.000180502839995402	0.171986991837758	0.159686083147536	0.0123009086902228	0.0282371636831633	0.0262893084279549	0.00194785525520845	0.135832410032526	0.126018854901547	0.00981355513097892	0.00791741812206889	0.00737791981803347	0.000539498304035415	0.0358960915307415
61	County	1121	Talladega County	1	Alabama	5	0.105475356791926	0.0980219329629595	0.00745342382896665	0.246782233466005	0.229138317640306	0.0176439158256997	0.0385077504841278	0.0358931322747054	0.00261461820942237	0.0155877379228371	0.0146259503764666	0.000961787546370438	0.118017054513932	0.109498027372798	0.00851902714113362	0.0206221950749707	0.0191252878595724	0.00149690721539836	0.000523868121891311	0.000483785851692914	4.00822701983975e-05	0.0903732770800793	0.0838542653603354	0.00651901171974388	0.00176938029503783	0.00163935375701539	0.00013002653802244	0.00472833394195277	0.00439533454418221	0.000332999397770553	0.259323931188011	0.240614412050144	0.0187095191378667	0.061603445942978	0.0571318248381341	0.00447162110484387	0.183359234771395	0.170132747484243	0.0132264872871527	0.0143612504736376	0.0133498397277675	0.00101141074587011	0.0510494482061336
62	County	1123	Tallapoosa County	1	Alabama	6	0.0770550282522038	0.0716387795605904	0.00541624869161342	0.200118764587189	0.185813037426584	0.0143057271606045	0.0297355577005293	0.0277421281543963	0.00199342954613301	0.0108399403023057	0.0102129601722681	0.000626980130037613	0.0895967259742096	0.0831148739704292	0.00648185200378039	0.0158642258796122	0.0147209646973236	0.00114326118228858	0.000421984526960295	0.000389902527329127	3.20819996311681e-05	0.0676038213596264	0.0626997850739691	0.00490403628565722	0.00139965419069672	0.00129775606012698	0.000101898130569744	0.00430704001731398	0.0040064656116803	0.000300574405633682	0.212660462309195	0.197289131836423	0.0153713304727715	0.0478373562322749	0.0443899398339774	0.00344741639829749	0.153026520645265	0.141925852150208	0.0111006684950568	0.0117965854316548	0.0109733398522376	0.000823245579417171	0.0422772554225351
63	County	1125	Tuscaloosa County	1	Alabama	4	0.137893015847771	0.127533322931348	0.0103596929164225	0.327453719682204	0.302586832815645	0.0248668868665596	0.0503164093449673	0.0466311935545251	0.00368521579044225	0.021232474209233	0.0197551868553115	0.00147728735392156	0.150434713569777	0.139009417341187	0.0114252962285895	0.0322175485232929	0.0296775198892177	0.00254002863407514	0.000484902780798718	0.000449026586154252	3.58761946444665e-05	0.104607065508065	0.096777227290677	0.00782983821738829	0.00299165199661361	0.00275810639186476	0.000233545604748849	0.0101335447610062	0.00934753718327347	0.000786007577732723	0.33999541740421	0.314062927225484	0.0259324901787266	0.105640086528418	0.0973114315876372	0.00832865494078043	0.211393316606202	0.195570528143255	0.0158227884629465	0.0229620142695908	0.0211809674945911	0.00178104677499971	0.0628581070669731
64	County	1127	Walker County	1	Alabama	2	0.115693279780876	0.108104219885209	0.0075890598956668	0.262968724541939	0.245498843538977	0.0174698810029619	0.0432420145520421	0.0405389084588123	0.00270310609322978	0.0185225018650083	0.0174861060521654	0.0010363958128429	0.128234977502882	0.119580314295048	0.00865466320783377	0.018224417165956	0.0170274203566464	0.00119699680930966	0.000457109670457309	0.000424036497687892	3.30731727694172e-05	0.103696449381901	0.09665678284924	0.00703966653266058	0.00160089619452946	0.00149134271022552	0.000109553484303936	0.00425610509003827	0.00398073188124809	0.000275373208790183	0.275510422263945	0.256974937948816	0.0185354843151289	0.0558482285958832	0.0521800645703281	0.00366816402555509	0.205558465978343	0.191603667505703	0.0139547984726405	0.0141037276897183	0.013191205872785	0.000912521816933275	0.0557837122740479
65	County	1129	Washington County	1	Alabama	6	0.049433203691954	0.0458611649012907	0.00357203879066328	0.14096114494609	0.130560851554125	0.0104002933919649	0.0184076079671908	0.0171505078633026	0.00125710010388827	0.00466406890508735	0.00443609948972929	0.000227969415358062	0.0619749014139598	0.0573372593111295	0.00463764210283026	0.010100757198809	0.00936642280802552	0.000734334390783512	0.000287745232651228	0.000266168328372847	2.1576904278381e-05	0.04816738082609	0.0445335468305987	0.0036338339954913	0.000915244038936072	0.000848087662613997	6.71563763220758e-05	0.00250377411747338	0.00232303368151839	0.000180740435954993	0.153502842668096	0.142036945963964	0.0114658967041319	0.0317423769804648	0.0294346768147071	0.00230770016575773	0.11327022501664	0.104724915155833	0.00854530986080664	0.00849024067099119	0.00787735399342369	0.000612886677567498	0.0309493056891966
66	County	1131	Wilcox County	1	Alabama	6	0.0478821747798985	0.0445707125783733	0.00331146220152516	0.135094977503351	0.125492322337049	0.00960265516630126	0.0177407768338877	0.0166046312467471	0.00113614558714058	0.00440065345826613	0.00423162259750025	0.000169030860765884	0.0604238725019043	0.0560468069882121	0.00437706551369213	0.00876177817271627	0.00815345833838704	0.000608319834329232	0.00026164680874098	0.000242705420844497	1.89413878964824e-05	0.0483504917640036	0.0448113515167302	0.00353914024727334	0.000825946052853588	0.000767675959475682	5.82700933779057e-05	0.00222400970358988	0.00207161575277471	0.000152393950815169	0.147636675225357	0.136968416746888	0.0106682584784682	0.0274320643825322	0.0255274887893661	0.00190457559316609	0.112717224963314	0.104466593938179	0.0082506310251351	0.00748738587951075	0.0069743340193437	0.000513051860167046	0.0302824745558935
67	County	1133	Winston County	1	Alabama	6	0.0987123795096242	0.0923005623535482	0.00641181715607607	0.24750680232215	0.231121776014253	0.0163850263078976	0.0417824660239622	0.0391924588740534	0.00259000714990883	0.0180518696632179	0.0170566441138464	0.000995225549371455	0.11125407723163	0.103776656763387	0.00747742046824305	0.0136577020164594	0.0127589307458211	0.0008987712706383	0.000393321221849792	0.000365413909600093	2.79073122496989e-05	0.0912461833953633	0.0850850043828541	0.00616117901250919	0.00127540463263679	0.00118806144767832	8.73431849584638e-05	0.00468146596532073	0.00437924627743334	0.000302219687887391	0.260048500044156	0.242597870424092	0.0174506296200646	0.0423384020626201	0.0395522423285186	0.00278615973410151	0.205612592999211	0.191729097322407	0.0138834956768034	0.0120975049823254	0.0113165307731657	0.000780974209159731	0.054324163745968
68	County	4001	Apache County	4	Arizona	6	0.124689587735733	0.116345284024598	0.00834430371113467	0.140496865514422	0.131163065372088	0.00933380014233417	0.0194476893530381	0.0183142582990667	0.00113343105397134	0.00547821055485822	0.00529985698180672	0.000178353573051496	0.137231285457739	0.127821378434437	0.00940990702330165	0.0141669732572104	0.0132829773220627	0.000883995935147679	0.000187525621902784	0.000174175584323208	1.33500375795768e-05	0.118429898246921	0.110176824236022	0.00825307401089929	0.000803911304148633	0.000754026529830067	4.98847743185661e-05	0.0036429770275555	0.00343337476219897	0.000209602265356532	0.153038563236428	0.142639159781927	0.0103994034545012	0.0248527611899393	0.0233019895840199	0.00155077160591947	0.121247863045716	0.112798412339499	0.00844945070621714	0.00693793900077259	0.00653875785840805	0.000399181142364536	0.0319893870750438
69	County	4003	Cochise County	4	Arizona	4	0.241532095689478	0.228337560040344	0.0131945356491341	0.247730960472807	0.234682733574482	0.013048226898325	0.0323881384649343	0.0308762349822701	0.00151190348266422	0.0108583464682182	0.0105467529529263	0.000311593515291931	0.254073793411484	0.239813654450183	0.0142601389613011	0.068787507712035	0.0656186058892071	0.00316890182282785	0.000230283482071845	0.000214280448788619	1.6003033283226e-05	0.160249334614525	0.150239584072845	0.0100097505416799	0.00174691919402108	0.0016595392555584	8.73799384626815e-05	0.0230597484088308	0.0220816447837834	0.00097810362504738	0.260272658194813	0.246158827984321	0.0141138302104919	0.0983712734578976	0.0938395071802238	0.00453176627767383	0.135420354084555	0.126961511082722	0.00845884300183231	0.0264810306523608	0.025357809721375	0.00112322093098579	0.0449298361869401
70	County	4005	Coconino County	4	Arizona	4	0.145604593495975	0.135510643385168	0.0100939501108064	0.169597668871471	0.15782873319512	0.0117689356763502	0.0224044526937429	0.0210047546970294	0.00139969799671346	0.0065047157943719	0.00622597910755909	0.000278736686812807	0.158146291217981	0.146986737795007	0.0111595534229734	0.0290305748921991	0.026990692848965	0.00203988204323407	0.000182745394519185	0.000169565878638783	1.31795158804017e-05	0.120158838859729	0.111657206344605	0.00850163251512353	0.00135681033475184	0.00126260356764865	9.42067671031886e-05	0.00741732173678166	0.00690666915514945	0.000510652581632208	0.182139366593476	0.169304827604959	0.0128345389885171	0.0472804061592833	0.0439581691081992	0.00332223705108411	0.11943822347325	0.110987576863606	0.00845064660964439	0.0154207369609429	0.0143590816331543	0.00106165532778864	0.0349461504157486
71	County	4007	Gila County	4	Arizona	5	0.163856892534077	0.152853323795604	0.0110035687384731	0.167352329746171	0.156179437822145	0.0111728919240263	0.0214905286847564	0.0202170054833224	0.001273523201434	0.00592015889431903	0.00571104772504129	0.000209111169277743	0.176398590256083	0.164329418205443	0.0120691720506401	0.0401759293528144	0.0375199826937171	0.00265594665909733	0.000224625675718481	0.000208509616323271	1.61160593952104e-05	0.126551307187216	0.117664773498676	0.00888653368853968	0.00107752531256961	0.00101477748683032	6.27478257392898e-05	0.00836920272776428	0.00792137490989569	0.000447827817868596	0.179894027468177	0.167655532231984	0.0122384952361932	0.0513199717762305	0.0479273157809685	0.00339265599526201	0.117639644988843	0.109378895325035	0.00826074966380755	0.0109344107031036	0.01034932112598	0.000585089577123676	0.0340322264067622
72	County	4009	Graham County	4	Arizona	5	0.121253278089959	0.112980964394034	0.00827231369592429	0.148306224059814	0.138211913867797	0.0100943101920176	0.0189761982135941	0.0178254115137936	0.00115078669980048	0.00479482626839916	0.00463479406638512	0.000160032202014041	0.133794975811964	0.124457058803873	0.00933791700809127	0.0245705810639627	0.022968104503477	0.00160247656048571	0.000210450602803728	0.000195276354347205	1.51742484565229e-05	0.101727053880012	0.0944482910671092	0.0072787628129025	0.000968558107378309	0.000907826313142442	6.0731794235867e-05	0.00631833215780803	0.00593756056579737	0.000380771592010666	0.16084792178182	0.149688008277635	0.0111599135041846	0.0391313563768114	0.0365792359686447	0.00255212040816669	0.112745697198118	0.104678529647503	0.00806716755061431	0.00897086820689107	0.00843024266148752	0.000540625545403554	0.0315178959355999
73	County	4011	Greenlee County	4	Arizona	6	0.101692267935606	0.0947570117344261	0.00693525620118025	0.135685860732275	0.126416147433508	0.00926971329876709	0.0181269655242716	0.0170347895683587	0.00109217595591287	0.00467416264122435	0.0045244568063876	0.000149705834836746	0.114233965657612	0.106233106144265	0.00800085951334722	0.015609073684822	0.0145838271629413	0.00102524652188071	0.000178054655152455	0.000165274286998887	1.27803681535685e-05	0.0944171945291992	0.0877025516612774	0.00671464286792176	0.000639725297368816	0.00059860410260132	4.1121194767496e-05	0.00338991749106963	0.00318284893044594	0.000207068560623692	0.148227558454281	0.137892241843347	0.0103353166109341	0.0262428495872988	0.0245191476683452	0.00172370191895365	0.115651671928277	0.10742690229867	0.0082247696296068	0.00633303693870479	0.00594619187633116	0.000386845062373624	0.0306686632462774
74	County	4012	La Paz County	4	Arizona	6	0.149746737555837	0.139384356486658	0.0103623810691789	0.121223038554403	0.113085906805311	0.00813713174909231	0.0122167025541104	0.0115327407719339	0.000683961782176551	0.000772253653526768	0.000886348887455875	-0.000114095233929107	0.162288435277843	0.150860450896497	0.0114279843813459	0.0308466746835802	0.0289152253536496	0.00193144932993053	0.000213133045726973	0.000197180685722116	1.59523600048566e-05	0.124224164669879	0.115125873417122	0.00909829125275662	0.000872746373063086	0.000821576258266048	5.1170114797037e-05	0.00613171650559392	0.00580059518173708	0.000331121323856841	0.133764736276409	0.124562001215149	0.00920273506125929	0.041812844932393	0.0391947542579337	0.00261809067445926	0.0841556358383378	0.0779920002248252	0.00616363561351262	0.0077962555056779	0.00737524673239049	0.000421008773287409	0.0247584002761162
75	County	4013	Maricopa County	4	Arizona	1	0.635392612315418	0.579587716433966	0.055804895881452	1.00772369170449	0.918706845303935	0.0890168464005519	0.113586343967862	0.103701821787531	0.00988452218033112	0.0413380615309386	0.037787803160942	0.0035502583699966	0.647934310037424	0.591063810843805	0.056870499193619	0.411409766458241	0.374401271547024	0.037008494911217	0.000313975352588521	0.000289496951703522	2.44784008849994e-05	0.187135425079098	0.171643884177833	0.0154915409012657	0.00478180341746626	0.00436504817467365	0.000416755242792612	0.0442933397300301	0.0403641099925715	0.00392922973745866	1.02026538942649	0.930182939713774	0.0900824497127189	0.716525065051854	0.652069827510908	0.0644552375409459	0.222275059582566	0.203874571404558	0.0184004881780088	0.0814652647920729	0.0742385407983087	0.00722672399376417	0.126128041689868
76	County	4015	Mohave County	4	Arizona	4	0.206982804604578	0.196323591894559	0.0106592127100185	0.216477559661745	0.206283946737656	0.0101936129240893	0.0237762134912087	0.0227832598834845	0.000992953607724245	0.00560128132237398	0.00556579023870252	3.54910836714657e-05	0.219524502326583	0.207799686304398	0.0117248160221855	0.0842934255672993	0.0814058649783488	0.00288756058895053	0.000208541792475662	0.000193232085833651	1.53097066420108e-05	0.117489239601581	0.109192735029074	0.00829650457250676	0.00220676584834671	0.00213020513164151	7.65607167051997e-05	0.0153265295168806	0.0148776490794996	0.000448880437380995	0.229019257383751	0.217760041147495	0.0112592162362562	0.106775286911577	0.103117586346145	0.00365770056543254	0.0973029131206456	0.0904318663221369	0.00687104679850868	0.024941057351528	0.024210588479213	0.000730468872315005	0.0363179112132145
77	County	4017	Navajo County	4	Arizona	5	0.121196318801038	0.113065898564687	0.00813042023635015	0.13963557013549	0.130323272020827	0.00931229811466248	0.0191250125596367	0.0180058379649956	0.00111917459464111	0.00526759759428538	0.00509923663991984	0.000168360954365538	0.133738016523043	0.124541992974526	0.00919602354851713	0.0154777788721089	0.0145050963084356	0.000972682563673252	0.000184073089320872	0.000170948881830402	1.31242074904702e-05	0.113625936437375	0.105675381898465	0.00795055453890974	0.000720344349369397	0.000675710367338298	4.46339820310987e-05	0.00372988377486965	0.00351485551845708	0.000215028256412568	0.152177267857495	0.141799366430666	0.0103779014268295	0.0255485831197771	0.0239430128675786	0.00160557025219847	0.119483055278786	0.111122670517573	0.00836038476121272	0.00714562945893262	0.00673368304551435	0.000411946413418274	0.0316667102816425
78	County	4019	Pima County	4	Arizona	3	0.547094553679214	0.521383721831078	0.0257108318481363	0.806335196636012	0.769097654271741	0.0372375423642711	0.0839949950830865	0.0802062642992337	0.00378873078385283	0.0269783838853845	0.0259366991777065	0.00104168470767801	0.55963625140122	0.532859816240916	0.0267764351603033	0.373322788721453	0.357150691189697	0.0161720975317557	0.000252750856310121	0.000235754026622931	1.69968296871904e-05	0.107682327875958	0.100455075438289	0.00722725243766965	0.00875658016929035	0.00837808262756714	0.000378497541723211	0.0696218037782082	0.0666402129587406	0.0029815908194676	0.818876894358018	0.78057374868158	0.0383031456764381	0.590990013056929	0.565388714609056	0.0256012984478732	0.12113472937111	0.113004599893019	0.00813012947809119	0.106752151929978	0.102180434179505	0.00457171775047373	0.0965366928050923
79	County	4021	Pinal County	4	Arizona	2	0.176583417791991	0.162629922312654	0.0139534954793374	0.386062743928186	0.355132329277443	0.0309304146507422	0.0465316143331613	0.0429477051524574	0.00358390918070392	0.0159386630188145	0.0147880348555227	0.00115062816329174	0.189125115513997	0.174106016722493	0.0150190987915043	0.0773601339297887	0.0709323084134744	0.00642782551631432	0.000288256910929989	0.000266020541587465	2.22363693425232e-05	0.0926588427226718	0.0855750573743776	0.00708378534829413	0.00203185354306503	0.00187425536614523	0.000157598176919805	0.0167860284075417	0.0154583750269082	0.00132765338063356	0.398604441650191	0.366608423687282	0.0319960179629092	0.216339346061306	0.198363788133011	0.0179755579282955	0.149622635567717	0.138183957914684	0.0114386776530332	0.0326424600211684	0.030060677639588	0.00258178238158045	0.059073312055167
80	County	4023	Santa Cruz County	4	Arizona	5	0.151476454689749	0.141483345560643	0.00999310912910546	0.143969841736715	0.134662498975712	0.00930734276100289	0.0151383433810221	0.0143008681231125	0.00083747525790961	0.00205103952776571	0.00209717622146406	-4.61366936983479e-05	0.164018152411755	0.152959439970482	0.0110587124412724	0.046682405986213	0.0439320137288676	0.00275039225734538	0.000229536913225125	0.000214021975983411	1.55149372417139e-05	0.107668052637282	0.0999351745970779	0.00773287804020452	0.00116099197017965	0.00109230190516208	6.86900650175656e-05	0.00827716490485439	0.00778592776339112	0.000491237141463263	0.156511539458721	0.146138593385551	0.0103729460731699	0.0565764769062251	0.0532431546246633	0.00333332228156187	0.0888824220619248	0.082498755664258	0.00638366639766687	0.0110526404905709	0.0103966830966298	0.000655957393941121	0.0276800411030279
81	County	4025	Yavapai County	4	Arizona	4	0.179234828942509	0.170256083790263	0.00897874515224634	0.223211225112673	0.212744490883886	0.0104667342287868	0.0285004130249496	0.027328151965954	0.00117226105899566	0.00889875030481897	0.00873863846100794	0.00016011184381103	0.191776526664515	0.181732178200102	0.0100443484644133	0.0473870382666034	0.0457839675079144	0.00160307075868891	0.00022651567906665	0.000211725547729226	1.47901313374237e-05	0.120610198213279	0.112872593151183	0.00773760506209575	0.00221195161754289	0.00213568061225501	7.62710052878838e-05	0.0213408228880231	0.0207282113810197	0.000612611507003351	0.235752922834679	0.224220585293725	0.0115323375409538	0.0853650887254016	0.0824772467636679	0.00288784196173365	0.122079717413458	0.114247837079697	0.00783188033376093	0.0283081166958195	0.0274955014503603	0.000812615245459224	0.0410421107469554
82	County	4027	Yuma County	4	Arizona	4	0.106330926619838	0.0967935910848944	0.00953733553494333	0.145262257738627	0.132021153103504	0.0132411046351226	0.0124411437151152	0.0113204912829069	0.00112065243220839	-6.56934306957953e-05	-7.1031861293135e-05	5.33843059733895e-06	0.118872624341844	0.108269685494733	0.0106029388471103	0.0417172820839046	0.0376708409792902	0.00404644110461439	0.000124368845468908	0.000114812813030514	9.55603243839376e-06	0.0621710676265886	0.0570645239369914	0.00510654368959714	0.000869009862891043	0.000793155846287628	7.58540166034152e-05	0.0139908959229904	0.0126263519191334	0.00136454400385697	0.157803955460633	0.143497247513343	0.0143067079472896	0.074412612721381	0.0671948305511058	0.00721778217027522	0.0678388700014721	0.0622667901459983	0.00557207985547387	0.0155524727377793	0.0140356268162388	0.00151684592154051	0.024982841437121
83	County	5001	Arkansas County	5	Arkansas	6	0.177070820899486	0.164856695079085	0.0122141258204008	0.195560906996859	0.182054306280164	0.0135066007166948	0.0319379258804971	0.0298915200058945	0.00204640587460259	0.0127085827413071	0.0120080213642442	0.000700561377062867	0.189612518621491	0.176332789488924	0.0132797291325678	0.0227636343647701	0.0211529041181622	0.00161073024660789	0.000278100427385946	0.000257711411057713	2.03890163282337e-05	0.158962295015532	0.147841152309715	0.011121142705817	0.000903999633196997	0.000838674563598787	6.53250695982098e-05	0.00670448918060659	0.00624234708639016	0.000462142094216426	0.208102604718865	0.193530400690003	0.0145722040288618	0.0277186119891423	0.025757272863348	0.00196133912579432	0.17169158966807	0.159679894253754	0.0120116954143158	0.00869240306165195	0.00809323357290029	0.000599169488751663	0.0444796236025029
84	County	5003	Ashley County	5	Arkansas	6	0.170525879540392	0.158478440054157	0.012047439486235	0.191590250376996	0.178040970518701	0.0135492798582955	0.0309658254687725	0.0289137452693004	0.00205208019947217	0.0121343383960533	0.0114311196680039	0.000703218728049409	0.183067577262398	0.169954534463995	0.013113042798402	0.0231661328449346	0.0215187086227136	0.00164742422222098	0.000262259931667139	0.000242679959277629	1.95799723895098e-05	0.15313664711944	0.14214935546336	0.01098729165608	0.000840255777727193	0.000778542128529204	6.17136491979893e-05	0.00566228158862816	0.00526524829011463	0.000397033298513529	0.204131948099002	0.18951706492854	0.0146148831704624	0.02809282877849	0.0260950500853357	0.00199777869315424	0.167814688435238	0.155774272501526	0.0120404159337121	0.00822443088527436	0.00764774234167826	0.000576688543596107	0.0435075231907783
85	County	5005	Baxter County	5	Arkansas	5	0.216028787243271	0.204462337741335	0.0115664495019359	0.268788984966914	0.254353772766302	0.0144352122006113	0.0473494384686151	0.0450654577556763	0.00228398071293882	0.0214067057101569	0.0205638160081636	0.000842889701993279	0.228570484965277	0.215938432151174	0.0126320528141029	0.0291302485505325	0.0277478204826497	0.00138242806788279	0.000275827667409438	0.000257671514629868	1.81561527795702e-05	0.189560532878441	0.17881082468999	0.0107497081884506	0.00110074492352049	0.00103832264612157	6.24222773989139e-05	0.00850313094537357	0.00808379281778258	0.000419338127590993	0.281330682688919	0.265829867176141	0.0155008155127783	0.0385945045012946	0.0367629332328221	0.00183157126847251	0.229753470464981	0.216724477956471	0.0130289925085099	0.0129827077226435	0.0123424559868477	0.000640251735795805	0.0598911361906209
86	County	5007	Benton County	5	Arkansas	3	0.50944288227922	0.4620703125379	0.0473725697413197	0.498831528969329	0.452348068012686	0.0464834609566434	0.094952463027686	0.0861200952375449	0.00883236779014109	0.0481319137200133	0.0436298544420457	0.0045020592779676	0.521984580001225	0.473546406947739	0.0484381730534867	0.0721695543022569	0.0649071722673961	0.00726238203486082	0.000369896659678639	0.00034297564115745	2.69210185211885e-05	0.424979591821786	0.386154769359194	0.0388248224625918	0.00177231430115368	0.0016179130447363	0.000154401256417388	0.0226932229163502	0.0205235766352547	0.00216964628109552	0.511373226691335	0.463824162422525	0.0475490642688104	0.0794516915087586	0.0714565120645859	0.00799517944417273	0.409603700042432	0.372183571546387	0.0374201284960453	0.0223178351401447	0.0201840788115524	0.00213375632859229	0.107494160749692
87	County	5009	Boone County	5	Arkansas	5	0.187198823673548	0.17582351077315	0.0113753129003979	0.232747961620243	0.21855169572672	0.0141962658935223	0.0408083772775046	0.038542678142377	0.00226569913512766	0.0179211517403886	0.0170822406391034	0.000838911101285198	0.199740521395553	0.187299605182988	0.0124409162125649	0.0199499524872516	0.0187582404070588	0.0011917120801928	0.000271789914019025	0.000253637157260239	1.81527567587864e-05	0.171840739569943	0.161069948185293	0.01077079138465	0.000916223194908863	0.000857055777245059	5.91674176638039e-05	0.00676181622943087	0.00636072365613137	0.000401092573299499	0.245289659342248	0.230027790136559	0.0152618692056893	0.026780921984783	0.0251811613703976	0.00159976061438549	0.208459354150301	0.19539334767622	0.0130660064740812	0.0100493832071645	0.00945328108994186	0.000596102117222676	0.0533500749995104
88	County	5011	Bradley County	5	Arkansas	6	0.152412972219579	0.141843453710687	0.0105695185088917	0.194830379259939	0.181273495164861	0.0135568840950785	0.0317997672862096	0.0297357819935799	0.0020639852926297	0.0126358343271063	0.0119238198960525	0.000712014431053798	0.164954669941585	0.153319548120526	0.0116351218210586	0.0193972333078027	0.0180397772787631	0.00135745602903965	0.000281756893760695	0.000261083966519027	2.06729272416679e-05	0.137648315728463	0.127920846398506	0.00972746932995745	0.000881379655556769	0.00081753256577246	6.38470897843088e-05	0.00674598435600131	0.00628030791096575	0.000465676445035565	0.207372076981945	0.1927495895747	0.0146224874072455	0.0277053850672499	0.0257665084553325	0.00193887661191737	0.171578431540451	0.159453154731511	0.0121252768089397	0.00808826037424422	0.0075299263878558	0.000558333986388412	0.0443414650082154
89	County	5013	Calhoun County	5	Arkansas	5	0.148292949606041	0.138164784786945	0.0101281648190964	0.201701703204912	0.187866368792333	0.013835334412579	0.0331639122627799	0.0310462318733302	0.00211768038944965	0.0133903822569405	0.0126489852010499	0.000741397055890551	0.160834647328047	0.149640879196784	0.0111937681312634	0.019620366659153	0.018271530965964	0.00134883569318907	0.000266889410872817	0.000247463078258234	1.94263326145837e-05	0.135266007518075	0.125829459041336	0.00943654847673933	0.000847997884160234	0.000787240869909306	6.07570142509274e-05	0.00483338585578599	0.00450518524131653	0.000328200614469458	0.214243400926918	0.199342463202172	0.014900937724746	0.029306873890878	0.0272921226761566	0.00201475121472135	0.176592018917973	0.16427244818693	0.012319570731043	0.00834450811806695	0.00777789233908532	0.000566615778981627	0.0457056099847856
90	County	5015	Carroll County	5	Arkansas	6	0.208307611230679	0.19524281966712	0.0130647915635584	0.269833952964479	0.25284435946308	0.016989593501399	0.0486687747494729	0.0458142960672043	0.00285447868226858	0.0223708242486372	0.0211992741649037	0.00117155008373352	0.220849308952685	0.206718914076959	0.0141303948757254	0.0209874612904657	0.0196671357080096	0.00132032558245607	0.000288710728913277	0.000269190908741422	1.95198201718552e-05	0.18998229094524	0.177791635228354	0.012190655716885	0.00101026518662557	0.000943404574594464	6.68606120311105e-05	0.00858058080144051	0.00804754765725917	0.00053303314418134	0.282375650686485	0.264320453872919	0.018055196813566	0.032161735172891	0.0301384336817175	0.00202330149117349	0.238651138744875	0.223337533174554	0.0153136055703209	0.0115627767687188	0.0108444870166472	0.00071828975207161	0.0612104724714787
91	County	5017	Chicot County	5	Arkansas	6	0.154556916456067	0.143661889511767	0.0108950269442996	0.179161499911904	0.166513435251935	0.0126480646599685	0.0284938397672584	0.026620657800943	0.00187318196631547	0.0107656382597082	0.0101613947667756	0.00060424349293259	0.167098614178073	0.155137983921606	0.0119606302564665	0.0197408652857404	0.0183414853494033	0.00139937993633711	0.000236564520687055	0.000219001948178083	1.75625725089714e-05	0.14136819101395	0.131228486247616	0.0101397047663344	0.000774412860633071	0.000717888350920863	5.65245097122074e-05	0.00497858049706227	0.00463112202548838	0.000347458471573887	0.191703197633909	0.177989529661774	0.0137136679721355	0.0251861772034465	0.0234007928982817	0.00178538430516483	0.158643698448571	0.147264899202642	0.0113787992459291	0.0078733219818916	0.00732383756085003	0.000549484421041577	0.0410355374892642
92	County	5019	Clark County	5	Arkansas	5	0.24454061691305	0.228049516367317	0.0164911005457325	0.223006493495055	0.208003212758307	0.0150032807367485	0.0376530837835411	0.0352883975041774	0.00236468627936371	0.0159251641287355	0.0150441322821614	0.000881031846574169	0.257082314635055	0.239525610777156	0.0175567038578995	0.0216995788483486	0.0202416142620723	0.00145796458627631	0.000420626640857388	0.000390518544774781	3.01080960826075e-05	0.222208019458769	0.206992233010499	0.0152157864482698	0.00115005983491782	0.00106922137021099	8.08384647068236e-05	0.0116040298521623	0.0108320235895984	0.000772006262563923	0.235548191217061	0.219479307168145	0.0160688840489155	0.0324439403956846	0.030264077068993	0.00217986332669158	0.193533486238972	0.1802812003657	0.0132522858732728	0.00957076458240376	0.00893402973345266	0.000636734848951106	0.0501947815055469
93	County	5021	Clay County	5	Arkansas	6	0.176360771795179	0.165164858270471	0.0111959135247077	0.233838961347812	0.21893026488884	0.0149086964589715	0.0395428577904065	0.0372227439225063	0.00232011386790019	0.0169117432391691	0.0160609315211119	0.000850811718057156	0.188902469517185	0.17664095268031	0.0122615168368747	0.0245620622712618	0.0230006828396554	0.00156137943160639	0.000305283998287715	0.000284289033126218	2.09949651614969e-05	0.156245367883002	0.146054710652687	0.0101906572303148	0.00107986297743564	0.0010079897830682	7.18731943674417e-05	0.00670989238719771	0.00629328037177321	0.000416612015424498	0.246380659069818	0.230406359298679	0.0159742997711385	0.0362001855429088	0.0338989852404747	0.00230120030243409	0.198906385154811	0.185933285091125	0.0129731000636863	0.0112740883720977	0.0105740889670797	0.000699999405018047	0.0520845555124122
94	County	5023	Cleburne County	5	Arkansas	6	0.198647409140845	0.186014609998549	0.0126327991422967	0.219213471716872	0.205262294752917	0.0139511769639552	0.0375095220991984	0.0353244158474012	0.00218510625179719	0.0159690034650409	0.0151813626687457	0.000787640796295257	0.211189106862851	0.197490704408387	0.0136984024544637	0.0226568920777568	0.0212217013666733	0.00143519071108352	0.000275788161550172	0.000256662369073734	1.91257924764381e-05	0.180632477564792	0.168866539533251	0.0117659380315402	0.000909321416131201	0.00084834391570661	6.09775004245909e-05	0.00671462764262132	0.00629745722368233	0.000417170418938984	0.231755169438878	0.216738389162755	0.0150167802761221	0.0274356396181274	0.0256977412780798	0.00173789834004762	0.194358843315693	0.181698804893123	0.01266003842257	0.00996068650505738	0.00934184299155281	0.000618843513504569	0.0500512198212041
95	County	5025	Cleveland County	5	Arkansas	4	0.176342285560196	0.164243075316243	0.0120992102439526	0.20322841957354	0.189265460695532	0.0139629588780074	0.033389931466166	0.0312519904885603	0.00213794097760576	0.0134983431286796	0.0127468638561336	0.000751479272546068	0.188883983282202	0.175719169726082	0.0131648135561196	0.0235867777301313	0.0219620789787711	0.00162469875136021	0.000265735154420722	0.000246397049574479	1.93381048462431e-05	0.158644034153012	0.14756047868343	0.0110835554695823	0.000864616926869067	0.00080275653750569	6.18603893633768e-05	0.00552281931776823	0.00514745847680075	0.000375360840967484	0.215770117295546	0.200741555105371	0.0150285621901744	0.0300531273376538	0.027983015047683	0.00207011228997085	0.177007135807242	0.164640654970407	0.0123664808368352	0.00870985415064931	0.00811788508728097	0.000591969063368344	0.0459316291881718
96	County	5027	Columbia County	5	Arkansas	5	0.163668652308491	0.152380865675233	0.0112877866332579	0.210973393986263	0.196376175556732	0.014597218429531	0.0350702661270219	0.0327978049288147	0.00227246119820717	0.0144583336455116	0.0136306128084014	0.000827720837110184	0.176210350030497	0.163856960085072	0.0123533899454249	0.0229901096974887	0.0213843339839784	0.00160577571351028	0.000283279749683938	0.000262384749583012	2.08950001009263e-05	0.146526087182432	0.136244384081232	0.0102817031012001	0.000897961756933709	0.000832718836569356	6.52429203643532e-05	0.00551291164395788	0.00513313843370857	0.000379773210249308	0.223515091708269	0.207852269966571	0.015662821741698	0.0310423065620387	0.0288741141251794	0.00216819243685938	0.183779371636422	0.170883613811822	0.0128957578245994	0.00869341350980851	0.00809454202956937	0.000598871480239147	0.0476119638490277
97	County	5029	Conway County	5	Arkansas	6	0.271511758000278	0.253097657500965	0.0184141004993131	0.244501321531807	0.227918011756133	0.0165833097756742	0.0422482109240461	0.0395618248463455	0.00268638607770064	0.018532250192384	0.0174718184097446	0.00106043178263943	0.284053455722283	0.264573751910803	0.0194797038114801	0.0261411886073786	0.0242976047102697	0.00184358389710885	0.000361525874259584	0.000335939375223357	2.55864990362266e-05	0.249229225807906	0.232190347498999	0.0170388783089065	0.00107814892105665	0.00100168105047034	7.64678705863109e-05	0.00724336651168308	0.00674817927584086	0.000495187235842219	0.257043019253813	0.239394106165972	0.0176489130878412	0.0351546418740261	0.0326753922637276	0.0024792496102985	0.210999151689442	0.196573921834217	0.0144252298552254	0.0108892256903452	0.0101447920680279	0.000744433622317311	0.0547899086460519
98	County	5031	Craighead County	5	Arkansas	4	0.329254422957717	0.304612531349162	0.0246418916085551	0.327423538196131	0.30287715248849	0.0245463857076413	0.0559434701224159	0.0519088792319693	0.00403459089044661	0.0255166897452214	0.0237603038683611	0.00175638587686025	0.341796120679723	0.316088625759001	0.025707494920722	0.0670400794666761	0.0616451549869412	0.00539492447973486	0.0003563758074722	0.000330865734344604	2.55100731275963e-05	0.257614051840265	0.23864206987918	0.0189719819610843	0.00173686030793027	0.00160273151214447	0.000134128795785794	0.0150487532573795	0.01386780364639	0.00118094961098945	0.339965235918137	0.314353246898329	0.0256119890198082	0.0704199251372166	0.0647530139252049	0.00566691121201177	0.249996692270367	0.231585690610314	0.0184110016600533	0.019548618510553	0.0180145423628098	0.0015340761477432	0.0684851678444217
99	County	5033	Crawford County	5	Arkansas	3	0.362631744092997	0.336613693184244	0.0260180509087527	0.324115863141249	0.300872990347944	0.0232428727933049	0.0592722666771119	0.0551558031498585	0.00411646352725342	0.0281985418263361	0.0263249514637968	0.00187359036253937	0.375173441815003	0.348089787594083	0.0270836542209197	0.0379304201095789	0.0351723161340456	0.00275810397553323	0.000385442076323594	0.000357228174088369	2.82139022352252e-05	0.32309048146135	0.29978186366188	0.02330861779947	0.0013480616094496	0.00125078405932764	9.72775501219593e-05	0.0124190365583004	0.0115275955647411	0.000891440993559314	0.336657560863255	0.312349084757783	0.0243084761054718	0.0457688846709351	0.0424408080927707	0.00332807657816447	0.276837812282131	0.256865986650686	0.0199718256314447	0.0140508639101888	0.0130422900143262	0.00100857389586263	0.0718139643991177
100	County	5035	Crittenden County	5	Arkansas	2	0.358500924165814	0.331630391034286	0.0268705331315278	0.330285671711422	0.305376285588063	0.0249093861233595	0.05302000735123	0.049197788672883	0.0038222186783471	0.0231801092889595	0.0215997577947415	0.00158035149421799	0.37104262188782	0.343106485444125	0.0279361364436948	0.0812035776671838	0.0746189829758474	0.00658459469133634	0.000467482213742553	0.000432095065933605	3.53871478089487e-05	0.273518226609068	0.253445561838425	0.020072664770643	0.00250464434065734	0.00230458318688157	0.000200061153775772	0.0133486910571682	0.0123052623770375	0.00104342868013076	0.342827369433428	0.316852379997901	0.0259749894355264	0.093518037668633	0.0859348942645226	0.00758314340411041	0.229268682734521	0.212443356437292	0.0168253262972288	0.0200406490302736	0.0184741292960864	0.0015665197341872	0.0655617050732358
101	County	5037	Cross County	5	Arkansas	6	0.207462080355175	0.193364371723621	0.0140977086315546	0.228138255564393	0.212616645897672	0.0155216096667211	0.0381026665274561	0.0356878127139845	0.00241485381347159	0.0160512983798877	0.0151537656861912	0.00089753269369658	0.220003778077181	0.20484046613346	0.0151633119437215	0.0310327529027407	0.0288373486306942	0.00219540427204648	0.000311607883717497	0.000288795031831167	2.281285188633e-05	0.179887011096978	0.167542810071547	0.0123442010254313	0.00110127299590448	0.00102204756777294	7.92254281315406e-05	0.00767113319784018	0.00714946483161434	0.00052166836622584	0.240679953286399	0.224092740307511	0.016587212978888	0.0368287575667989	0.0342233164075915	0.00260544115920743	0.192686141180081	0.179463638637864	0.0132225025422167	0.0111650545395191	0.0104057852620552	0.000759269277463883	0.0506443642494619
102	County	5039	Dallas County	5	Arkansas	6	0.152857995207868	0.142466431577362	0.0103915636305057	0.205753444599172	0.191705969693928	0.0140474749052437	0.0340756684652818	0.0319105057636845	0.00216516270159728	0.0139166206012942	0.0131478682890835	0.000768752312210722	0.165399692929874	0.153942525987201	0.0114571669426727	0.0195224310500131	0.01818201557904	0.00134041547097306	0.000278902834234611	0.000258772371651166	2.01304625834454e-05	0.139176529112555	0.129517632785274	0.0096588963272802	0.000875665125867725	0.000813222718673186	6.24424071945381e-05	0.00554616480720367	0.00517088253256224	0.000375282274641431	0.218295142321177	0.203182064103767	0.0151130782174107	0.0295429385047036	0.0275145122432271	0.00202842626147648	0.180215537596028	0.167708520749837	0.0125070168461909	0.00853666622044548	0.0079590311107022	0.000577635109743288	0.0466173661872875
103	County	5041	Desha County	5	Arkansas	6	0.169386305225102	0.157697173925982	0.0116891312991197	0.190587223622747	0.177418997757417	0.01316822586533	0.0309764399856365	0.0289901423312295	0.00198629765440695	0.0121831309547452	0.0115142772750084	0.0006688536797368	0.181928002947108	0.169173268335821	0.0127547346112867	0.0216753745057495	0.0201658254767248	0.00150954902902467	0.0002491951699797	0.000231005072716769	1.81900972629311e-05	0.153724864288747	0.142930713587971	0.0107941507007757	0.00082140305915479	0.000762378714102627	5.90243450521631e-05	0.00545716592347636	0.00508334548430516	0.000373820439171206	0.203128921344753	0.188895092167256	0.014233829177497	0.0264848496678434	0.0246403519365884	0.001844497731255	0.168403476448195	0.156578632681204	0.0118248437669911	0.00824059522871511	0.00767610754946418	0.000564487679250929	0.0435181377076422
104	County	5043	Drew County	5	Arkansas	6	0.173462099442366	0.161465015618458	0.0119970838239081	0.192610568865153	0.179276001308542	0.0133345675566118	0.0313604994892237	0.0293416581349992	0.00201884135422455	0.012392411958522	0.0117056236343281	0.00068678832419398	0.186003797164372	0.172941110028297	0.013062687136075	0.0227435589696944	0.0211587354351735	0.00158482353452091	0.000257733510000246	0.00023888697655079	1.8846533449456e-05	0.156616002807576	0.145598107711681	0.011017895095895	0.000833920908077551	0.000773840203481388	6.00807045961628e-05	0.00555258096902315	0.00517153970140968	0.000381041267613473	0.205152266587159	0.19075209571838	0.0144001708687787	0.0271124626064571	0.0252232038112621	0.00188925879519501	0.169844322528807	0.15789581857832	0.0119485039504867	0.00819548145189477	0.00763307332879773	0.000562408123097046	0.0439021972112295
105	County	5045	Faulkner County	5	Arkansas	3	0.362071736005129	0.333902631319279	0.0281691046858498	0.355964396595894	0.328195134021674	0.0277692625742199	0.0611521866080337	0.0565355427885253	0.00461664381950843	0.0283088261313669	0.0262420443217763	0.00206678180959059	0.374613433727134	0.345378725729118	0.0292347079980168	0.0723859899506833	0.0662516504149422	0.00613433953574102	0.00037632247924891	0.000348854024418306	2.74684548306036e-05	0.281139419559263	0.259750685770795	0.021388733788468	0.00203313228640696	0.00186859123378352	0.000164541052623437	0.0186785694515323	0.0171589442851785	0.0015196251663538	0.3685060943179	0.339671228431513	0.0288348658863869	0.0804837594439311	0.0736631756834777	0.00682058376045345	0.26871439860528	0.248270944798955	0.0204434538063242	0.019307936268689	0.0177371079490797	0.00157082831960925	0.0736938843300395
106	County	5047	Franklin County	5	Arkansas	6	0.25431880311678	0.236699015135668	0.0176197879811127	0.259579472356688	0.241590086914091	0.0179893854425966	0.0463577078957856	0.0432998007644305	0.00305790713135502	0.0210376698569278	0.0197525218752989	0.00128514798162894	0.266860500838786	0.248175109545506	0.0186853912932796	0.018442200479799	0.0171453878337704	0.00129681264602866	0.000370451060057607	0.000343854551237953	2.65965088196538e-05	0.237461816669101	0.220832247809902	0.016629568859199	0.00103248822702679	0.000959409775988673	7.30784510381144e-05	0.00955354440280149	0.00889420957460729	0.000659334828194198	0.272121170078694	0.25306618132393	0.0190549887547635	0.0317086324726462	0.0294789551831143	0.00222967728953192	0.229684351097317	0.213599442011593	0.0160849090857237	0.0107281865087307	0.00998778412922277	0.000740402379507973	0.0588994056177913
107	County	5049	Fulton County	5	Arkansas	6	0.163751506711153	0.153549228180815	0.0102022785303375	0.211043468931703	0.19783215004977	0.013211318881933	0.0359099158061824	0.0338701461998879	0.0020397696062945	0.0150904723145274	0.0143827714124584	0.000707700902069027	0.176293204433159	0.165025322590654	0.0112678818425044	0.0159165580257341	0.0149396405493099	0.000976917476424193	0.000295963222644701	0.000275930026612492	2.00331960322092e-05	0.150846979423819	0.141138585900565	0.00970839352325446	0.00095308533201275	0.000890560627710508	6.25247043022419e-05	0.00828061842894777	0.00778060548645642	0.000500012942491344	0.223585166653708	0.209308244459608	0.0142769221941	0.0255349278270503	0.023967659501	0.00156726832605037	0.188818010956335	0.176665831564715	0.01215217939162	0.00923222787032321	0.00867475339389362	0.000557474476429595	0.0484516135281882
108	County	5051	Garland County	5	Arkansas	4	0.307458837667854	0.288275078042188	0.0191837596256658	0.317490732860075	0.297698510337661	0.0197922225224137	0.0559117362492749	0.0526225759978902	0.00328916025138474	0.025911078928769	0.024524653603327	0.00138642532544198	0.32000053538986	0.299751172452027	0.0202493629378328	0.0495522426937385	0.0465682020496699	0.00298404064406854	0.000341221882202332	0.000317186842800812	2.40350394015201e-05	0.253656762977276	0.237415476136915	0.0162412868403605	0.00142613522490103	0.00133351181251806	9.26234123829734e-05	0.0150241726117423	0.014116795610123	0.000907377001619251	0.330032430582081	0.3091746047475	0.0208578258345807	0.0567224644456497	0.0533066323836441	0.00341583206200553	0.257443663637533	0.240959906858121	0.0164837567794124	0.0158663024988977	0.0149080655057349	0.000958236993162732	0.0684534339712807
109	County	5053	Grant County	5	Arkansas	3	0.208607233899638	0.194227105898583	0.0143801280010551	0.234760416483443	0.218555359100213	0.0162050573832293	0.0394173869323441	0.0368543380189714	0.00256304891337273	0.0167805892236994	0.0157983722155137	0.000982217008185701	0.221148931621644	0.205703200308422	0.0154457313132221	0.0266205512313454	0.0247588974016545	0.00186165382969091	0.000346189193042538	0.000321100481345728	2.50887116968094e-05	0.182499958553932	0.169748042036632	0.0127519165172994	0.00113078291685549	0.00104982514758885	8.09577692666423e-05	0.0105514497264692	0.0098253352412009	0.000726114485268334	0.247302114205448	0.230031453510052	0.0172706606953963	0.0385568012042416	0.0358604101340977	0.00269639107014388	0.197862807643699	0.18403743461379	0.0138253730299084	0.010882505357508	0.0101336087621639	0.000748896595344057	0.0519590846543499
110	County	5055	Greene County	5	Arkansas	5	0.250578849473564	0.23373349948321	0.0168453499903533	0.263999071638025	0.246240963084568	0.0177581085534572	0.0450009618412208	0.0421578874467863	0.00284307439443445	0.0198167057041268	0.0186858870817809	0.00113081862234596	0.263120547195569	0.245209593893049	0.0179109533025203	0.0414716179199695	0.0385990114782006	0.00287260644176888	0.000329183579937168	0.00030609704085528	2.3086539081888e-05	0.209958562592978	0.195713465107726	0.0142450974852514	0.00127989861352972	0.00119051140290953	8.93872106201931e-05	0.0100812844891555	0.00940050886335748	0.000680775625797992	0.276540769360031	0.257717057494407	0.0188237118656242	0.0461888133872319	0.0429894618902667	0.0031993514969652	0.216627939990411	0.201930344021559	0.0146975959688524	0.0137240159823883	0.0127972515825817	0.000926764399806629	0.0575426595632266
111	County	5057	Hempstead County	5	Arkansas	6	0.201916817845017	0.188013950200305	0.0139028676447118	0.216603118775307	0.201675041363046	0.0149280774122618	0.036504995520624	0.0341495841866993	0.00235541133392475	0.0153169504168621	0.0144398272927817	0.000877123124080387	0.214458515567023	0.199490044610144	0.0149684709568788	0.0193393815675996	0.0179787591109306	0.00136062245666904	0.000343324867361363	0.000318191901544541	2.5132965816822e-05	0.188108466836194	0.17499017444881	0.0131182923873844	0.000933684700371537	0.000865851699615257	6.78330007562801e-05	0.00573365759549592	0.00533706744924363	0.000396590146252289	0.229144816497313	0.213151135772884	0.0159936807244288	0.0302895382846515	0.0281585174012702	0.00213102088338126	0.189906897511176	0.176663186317134	0.0132437111940423	0.00894838070148573	0.00832943205448052	0.000618948647005217	0.0490466932426298
112	County	5059	Hot Spring County	5	Arkansas	5	0.278688848520319	0.260283799553933	0.0184050489663866	0.257814238411005	0.240847977729256	0.016966260681749	0.044216187947682	0.0414825970143043	0.00273359093337776	0.0194790203410147	0.0183984979772344	0.00108052236378029	0.291230546242325	0.271759893963771	0.0194706522785536	0.0328665582421108	0.0307353539445524	0.00213120429755845	0.000377099771413788	0.000350190832555334	2.69089388584543e-05	0.248609879231699	0.231906360126329	0.01670351910537	0.00117691662738013	0.00109624694314512	8.06696842350102e-05	0.00820009236972161	0.00767174211718992	0.000528350252531686	0.270355936133011	0.252324072139095	0.0180318639939159	0.0423549000754146	0.0396084322402846	0.00274646783512994	0.215856791242072	0.201353875880549	0.0145029153615232	0.0121442448155237	0.0113617640182609	0.000782480797262827	0.0567578856696878
113	County	5061	Howard County	5	Arkansas	6	0.182882074019358	0.170317378951543	0.0125646950678152	0.209834500605647	0.195391840187272	0.0144426604183752	0.0352171682784771	0.0329554079772774	0.00226176030119967	0.014616344934744	0.0137904528026743	0.000825892132069657	0.195423771741364	0.181793473361382	0.0136302983799821	0.0223553422724618	0.0207783589025993	0.00157698336986252	0.000259456698784373	0.000240550491086395	1.89062076979778e-05	0.166482015276429	0.15488823486142	0.0115937804150092	0.000813164669340217	0.000754240536790256	5.89241325499606e-05	0.00551379282434843	0.00513208856948591	0.000381704254862525	0.222376198327653	0.206867934597111	0.0155082637305422	0.0283708842190634	0.0263695544225221	0.00200132979654135	0.185367604918444	0.172458635118239	0.0129089698002045	0.00863770919014612	0.00803974505634979	0.000597964133796325	0.0477588660004828
114	County	5063	Independence County	5	Arkansas	5	0.170263000526014	0.159259397829349	0.0110036026966651	0.21443442627802	0.200523151236	0.0139112750420201	0.036257738506061	0.0340996771138081	0.00215806139225288	0.0152139080842837	0.0144452064068153	0.000768701677468347	0.18280469824802	0.170735492239187	0.0120692060088321	0.020655122301055	0.0193037647358281	0.00135135756522685	0.00029246467228536	0.000272063284191804	2.04013880935564e-05	0.15392186921792	0.143734164823193	0.0101877043947265	0.000959958575295131	0.000894553809195957	6.54047660991744e-05	0.00697528348146434	0.00653094558677833	0.000444337894686015	0.226976124000026	0.211999245645839	0.0149768783541871	0.028245563340361	0.0263976025707392	0.00184796076962186	0.188849272224235	0.176349810189663	0.012499462034572	0.00988128843542942	0.00925183288543617	0.000629455549993251	0.0487994362280668
115	County	5065	Izard County	5	Arkansas	6	0.161009387409824	0.151024371722151	0.00998501568767327	0.210204281072574	0.19710455381662	0.0130997272559543	0.0357581278569517	0.0337407576861153	0.00201737017083647	0.0150092121676608	0.0143139726816417	0.000695239486019052	0.17355108513183	0.162500466131989	0.0110506189998402	0.0167410171620151	0.0157178281591468	0.00102318900286824	0.00027706121170569	0.000258258193399012	1.88030183066774e-05	0.149096392315967	0.139539915740809	0.00955647657515867	0.000896366717800552	0.000837566496883841	5.8800220916711e-05	0.00654024772434118	0.00614689754175124	0.000393350182589942	0.22274597879458	0.208580648226458	0.0141653305681213	0.0252125492770838	0.0236715913469337	0.00154095793015009	0.188243562387456	0.176177910318774	0.0120656520686818	0.00928986713004013	0.00873114656075073	0.000558720569289397	0.0482998255789575
116	County	5067	Jackson County	5	Arkansas	6	0.224371969316037	0.209409091978231	0.0149628773378064	0.215858783152821	0.201477535108037	0.0143812480447841	0.0361843401238683	0.033956313957061	0.00222802616680734	0.0150991450484325	0.0142966405999434	0.000802504448489105	0.236913667038043	0.22088518638807	0.0160284806499734	0.0249760486801441	0.0232732946245731	0.00170275405557099	0.000332505220691259	0.00030887903298895	2.3626187702309e-05	0.204077942957049	0.19027703570191	0.013800907255139	0.00101588501467798	0.00094489545184696	7.09895628310192e-05	0.00651128516548077	0.00608108157675068	0.000430203588730095	0.228400480874827	0.212953629517875	0.0154468513569511	0.0307971321588565	0.028697522955054	0.00209960920380246	0.187433447860257	0.17475813570771	0.0126753121525473	0.0101699008557132	0.00949797085511185	0.000671930000601354	0.0487260378458741
117	County	5069	Jefferson County	5	Arkansas	4	0.244391990540504	0.227642775901735	0.0167492146387691	0.235464854458377	0.21935103274992	0.0161138217084573	0.0390864527569155	0.0365686162120889	0.00251783654482664	0.0164980394547744	0.0155465491473357	0.0009514903074387	0.25693368826251	0.239118870311573	0.017814817950936	0.0368425803320857	0.0343251663052631	0.00251741402682259	0.000336719166207851	0.000312149796627914	2.45693695799374e-05	0.20979689403556	0.19520009460012	0.0145967994354402	0.00120101995233445	0.00111605007752473	8.49698748097258e-05	0.00875647477632106	0.00816540953203749	0.000591065244283561	0.248006552180383	0.230827127159759	0.0171794250206243	0.0415235980050657	0.0386863350576858	0.00283726294737992	0.194887098823693	0.181327661220188	0.0135594376035047	0.0115958553516241	0.0108131308818845	0.000782724469739655	0.0516281504789213
118	County	5071	Johnson County	5	Arkansas	6	0.225094954323217	0.209770678568107	0.0153242757551101	0.232247979300979	0.216429642194897	0.0158183371060817	0.0410106837999692	0.038384848465304	0.00262583533466526	0.0180976062825996	0.0170515838434459	0.00104602243915374	0.237636652045223	0.221246772977946	0.0163898790672771	0.0165129255515081	0.0153622839034521	0.00115064164805608	0.000331252113980598	0.000307960636764521	2.32914772160766e-05	0.214751755175973	0.19994840867532	0.0148033465006529	0.000908047800590439	0.000844512211058286	6.3535589532153e-05	0.00513267140317065	0.00478360755135078	0.000349063851819864	0.244789677022984	0.227905736604736	0.0168839404182487	0.0249419972640007	0.0232040071817382	0.0017379900822625	0.210465703818183	0.195957804976698	0.0145078988414849	0.00938197594080052	0.00874392444629922	0.000638051494501302	0.053552381521975
119	County	5073	Lafayette County	5	Arkansas	6	0.160930380111284	0.149673766823494	0.0112566132877905	0.218312857046051	0.202981978465904	0.0153308785801473	0.0365768014070836	0.034158720105523	0.00241808130156059	0.0153007881127541	0.0143926290687113	0.000908159044042765	0.17347207783329	0.161149861233332	0.0123222165999574	0.021819705101244	0.0202475666510734	0.00157213845017062	0.000281160790568783	0.000260138224957121	2.10225656116614e-05	0.145089489435294	0.134807503489862	0.0102819859454319	0.000899662137920524	0.000833012373466548	6.66497644539764e-05	0.0053820603682628	0.00500164049397353	0.000380419874289276	0.230854554768057	0.214458072875743	0.0163964818923143	0.0323420672503087	0.0300117787681185	0.00233028848219014	0.189284057107663	0.17587015633201	0.013413900775654	0.00922843041008499	0.00857613777561478	0.000652292634470212	0.0491184991290893
120	County	5075	Lawrence County	5	Arkansas	6	0.188536508249088	0.176255107443761	0.0122814008053272	0.226746826024627	0.211930601785192	0.0148162242394356	0.038313898117126	0.0360023852417351	0.00231151287539085	0.0162692267745984	0.0154211854599191	0.00084804131467933	0.201078205971094	0.187731201853599	0.0133470041174942	0.0219833038423742	0.0205268203185851	0.00145648352378915	0.00033970903988187	0.000315987422646701	2.37216172351688e-05	0.166775816490556	0.155684823863861	0.0110909926266954	0.00113736772506843	0.00105956375823159	7.78039668368411e-05	0.0108420088732128	0.0101440064902752	0.000698002382937637	0.239288523746633	0.223406696195031	0.0158818275516026	0.0334297671229143	0.0312149087300289	0.00221485839288543	0.194962270243858	0.181996810699063	0.0129654595447948	0.0108964863798607	0.0101949767659384	0.000701509613922358	0.0508555958391317
121	County	5077	Lee County	5	Arkansas	6	0.149564717440182	0.139190485537831	0.0103742319023509	0.199999310260144	0.186062544031677	0.0139367662284674	0.0326174424848004	0.0305045044963839	0.00211293798841657	0.0130417812977575	0.0123084049473036	0.000733376350453819	0.162106415162188	0.15066657994767	0.0114398352145179	0.0199754059121523	0.0185253446792927	0.00145006123285958	0.000283456013989889	0.000262476247801752	2.09797661881369e-05	0.134972273180435	0.125488355047092	0.0094839181333423	0.000943824927736739	0.000874658998390363	6.9165929346376e-05	0.00593145512787449	0.00551574497509301	0.000415710152781478	0.21254100798215	0.197538638441515	0.0150023695406344	0.0299491185047156	0.0277750422484936	0.00217407625622193	0.173427539760343	0.16124153629165	0.0121860034686923	0.00916434971709154	0.00852205990137136	0.000642289815720179	0.0451591402068062
122	County	5079	Lincoln County	5	Arkansas	4	0.169790730813767	0.158106666240014	0.0116840645737535	0.195535706294112	0.182058884827513	0.0134768214665993	0.0318824200463008	0.029840732066164	0.00204168798013673	0.0126683355688289	0.0119700646776754	0.000698270891153542	0.182332428535773	0.169582760649852	0.0127496678859205	0.021698978386302	0.0201914264288257	0.00150755195747631	0.000261063871107035	0.000241997286900341	1.90665842066946e-05	0.153622191689803	0.142863386788626	0.0107588049011772	0.000855082166618338	0.000793678975685195	6.14031909331429e-05	0.00589511242194212	0.00549227116981496	0.000402841252127166	0.208077404016118	0.193534979237352	0.0145424247787663	0.0281140557769101	0.0261608117547937	0.00195324402211648	0.171486484445526	0.159476568371267	0.0120099160742583	0.00847686379368226	0.00789759911129078	0.000579264682391484	0.0444241177683066
123	County	5081	Little River County	5	Arkansas	4	0.167942994083635	0.156272128195118	0.0116708658885168	0.226516844399351	0.210713438167421	0.0158034062319304	0.038250780484415	0.0357367810222665	0.00251399946214853	0.0162337481930063	0.015272256566973	0.000961491626033312	0.180484691805641	0.167748222604957	0.0127364692006838	0.0225116414742191	0.0209026498359	0.00160899163831906	0.000268633377778231	0.000248705201344251	1.99281764339798e-05	0.150440259456563	0.139845133198167	0.0105951262583964	0.000905476707025643	0.000839245345150274	6.62313618753695e-05	0.00635868079005409	0.00591248902439507	0.000446191765659025	0.239058542121357	0.22218953257726	0.0168690095440974	0.0337587697278781	0.0313459035548671	0.00241286617301099	0.195184432399288	0.181438087422124	0.0137463449771634	0.0101153399941912	0.00940554160026819	0.000709798393923014	0.0507924782064208
124	County	5083	Logan County	5	Arkansas	6	0.188839923568155	0.176171040618398	0.0126688829497567	0.23939351688805	0.223273742232343	0.0161197746557066	0.0416223474663379	0.0389919756815094	0.00263037178482854	0.0182680868590909	0.0172310411492997	0.00103704570979128	0.201381621290161	0.187647135028237	0.0137344862619237	0.01770166085587	0.01649608937328	0.00120557148259003	0.000307324109809479	0.000285419934554046	2.19041752554326e-05	0.16961029615287	0.158026975399714	0.0115833207531557	0.00101495694244638	0.000943921383002238	7.10355594441464e-05	0.0127473832291646	0.0118947289376862	0.000852654291478432	0.251935214610055	0.234749836642182	0.0171853779678735	0.0316514487916909	0.0294958271041774	0.00215562168751344	0.210146124792481	0.19579446086808	0.0143516639244002	0.0101376410258838	0.00945954866992396	0.000678092355959878	0.0541640451883437
125	County	5085	Lonoke County	5	Arkansas	3	0.320609168358786	0.29658693272647	0.0240222356323152	0.30466319896586	0.28173086812873	0.0229323308371295	0.0517701544215628	0.0480162667158347	0.00375388770572801	0.0232866352899964	0.021676720946824	0.00160991434317237	0.333150866080791	0.308063027136309	0.0250878389444822	0.0500076644006962	0.0460019353271532	0.00400572907354303	0.00037838186709259	0.000350452130263782	2.79297368288078e-05	0.269888840184884	0.249840095317955	0.0200487448669292	0.00153499222457927	0.00141563109956864	0.000119361125010635	0.0113409874035389	0.0104549132613684	0.000886074142170539	0.317204896687865	0.293206962538569	0.0239979341492965	0.0635383385224677	0.0584487712940385	0.00508956722842918	0.236840410380928	0.219246674535262	0.017593735845666	0.0168261477844696	0.0155115167092683	0.00131463107520128	0.0643118521435685
126	County	5087	Madison County	5	Arkansas	3	0.19364352023556	0.180349907100792	0.0132936131347679	0.242336287932322	0.225632267119195	0.0167040208131268	0.0432767032858331	0.0404583357316092	0.00281836755422386	0.019404391818624	0.0182484985894048	0.00115589322921922	0.206185217957566	0.191826001510631	0.0143592164469349	0.014394127250429	0.0133614696133077	0.00103265763712136	0.000315371229498064	0.000293474134579788	2.18970949182764e-05	0.178381977371113	0.165981386935781	0.0124005904353326	0.00100264992987932	0.000932397718227817	7.02522116514986e-05	0.0120910921766461	0.0112572731087349	0.00083381906791117	0.254877985654328	0.237108361529034	0.0177696241252938	0.0255259703636736	0.0236946965544056	0.00183127380926796	0.219404189358086	0.20415185539407	0.0152523339640161	0.0099478259325683	0.00926180958055853	0.000686016352009773	0.0558184010078389
127	County	5089	Marion County	5	Arkansas	6	0.196347307116804	0.185332486533338	0.0110148205834657	0.251424372892888	0.23726643298216	0.0141579399107284	0.0441932579456359	0.0419532768283252	0.00223998111731066	0.0197237866027686	0.018902894328774	0.000820892273994619	0.20888900483881	0.196808580943177	0.0120804238956327	0.0201606842392961	0.0191189248744587	0.0010417593648374	0.000289859587498129	0.000270693232626904	1.91663548712253e-05	0.176187247489624	0.165823296972244	0.0103639505173795	0.00106826401310896	0.00100446345800287	6.38005551060978e-05	0.0111829495092828	0.0105912024058443	0.000591747103438496	0.263966070614894	0.248742527391999	0.0152235432228954	0.0329314881542043	0.0312298253646148	0.00170166278958953	0.219460805578357	0.206551352925421	0.0129094526529355	0.011573776882333	0.0109613491019626	0.000612427780370368	0.0567349556676417
128	County	5091	Miller County	5	Arkansas	4	0.346538118181361	0.322456934712609	0.0240811834687515	0.327663697018091	0.304920589394388	0.0227431076237026	0.0557343325796071	0.0520175479346245	0.00371678464498269	0.0253506140699005	0.0237611414946986	0.00158947257520189	0.359079815903367	0.333933029122448	0.0251467867809185	0.0606706481463048	0.0564432978563784	0.00422735028992638	0.000360425493138084	0.000333575350711003	2.68501424270805e-05	0.283235396226692	0.263372121676861	0.0198632745498311	0.00164892380109931	0.00153094823427721	0.000117975566822098	0.0131644222361327	0.0122530860042208	0.000911336231911823	0.340205394740097	0.316396683804227	0.0238087109358695	0.0723510833966249	0.0673098751234636	0.0050412082731613	0.248913804623413	0.231457500410218	0.0174563042131947	0.0189405067200589	0.0176293082705453	0.00131119844951357	0.0682760303016129
129	County	5093	Mississippi County	5	Arkansas	5	0.272947202498715	0.254742521064413	0.0182046814343014	0.252750325124831	0.235906999008546	0.0168433261162849	0.0425680843990856	0.0399177256481663	0.0026503587509193	0.0184308911626258	0.0174088475111848	0.00102204365144098	0.28548890022072	0.266218615474252	0.0192702847464684	0.0345718988868189	0.032212331426773	0.00235956746004589	0.000415714317304962	0.000386404739664836	2.93095776401262e-05	0.239749875173455	0.223585229524689	0.0161646456487656	0.00137065500230458	0.00127555783767258	9.50971646319988e-05	0.00938075684083694	0.00875909194545214	0.000621664895384799	0.265292022846837	0.247383093418385	0.0179089294284518	0.0449419480427602	0.0418746141210704	0.00306733392168981	0.207286969693422	0.193311069141748	0.0139759005516745	0.0130631051106542	0.0121974101555666	0.000865694955087538	0.0551097821210914
130	County	5095	Monroe County	5	Arkansas	6	0.22521761891138	0.209710060944207	0.0155075579671728	0.203415769290232	0.189422359273787	0.0139934100164449	0.0334709842786653	0.0313326008592671	0.00213838341939822	0.0135500944055466	0.0127996904107281	0.000750403994818446	0.237759316633386	0.221186155354046	0.0165731612793398	0.0210472351173691	0.0195564309506588	0.00149080416671032	0.000343836412578933	0.00031868667403943	2.51497385395025e-05	0.210462783482712	0.195814630228802	0.0146481532539097	0.000941671425627521	0.000873774080930448	6.78973446970723e-05	0.00496379019509859	0.00462263341961541	0.000341156775483185	0.215957467012237	0.200898453683625	0.0150590133286118	0.0296259767989413	0.0275275287411118	0.00209844805782954	0.177078047199795	0.164753462632572	0.0123245845672222	0.00925344301350141	0.00861746230994131	0.000635980703560103	0.0460126820006711
131	County	5097	Montgomery County	5	Arkansas	6	0.158305073479654	0.147736316380668	0.0105687570989862	0.208001976109737	0.194052431945691	0.0139495441640466	0.0349055019745178	0.0327402392743481	0.00216526270016978	0.0144548700891024	0.0136820294384121	0.000772840650690295	0.17084677120166	0.159212410790507	0.0116343604111532	0.0174413941765799	0.0162540198302494	0.00118737434633051	0.000278628077352475	0.000258721475164984	1.99066021874912e-05	0.145182245259819	0.135290115221941	0.00989213003787866	0.000855420020212108	0.000795002355800627	6.04176644114811e-05	0.00708908366769586	0.00661455190735081	0.00047453176034505	0.220543673831743	0.20552852635553	0.0150151474762136	0.0276242018582299	0.0257436028480681	0.00188059901016179	0.184399886324776	0.171835625101027	0.0125642612237487	0.00851958564873738	0.00794929840643434	0.000570287242303037	0.0474471996965236
132	County	5099	Nevada County	5	Arkansas	6	0.199747338605766	0.186075948548836	0.0136713900569301	0.211916011982404	0.197406592225182	0.0145094197572224	0.0355930580657063	0.0333186483201033	0.00227440974560299	0.0148169044748149	0.0139841027118553	0.00083280176295962	0.212289036327772	0.197552042958675	0.014736993369097	0.0175277056789601	0.0163096354758268	0.00121807020313331	0.000338604568648383	0.000314021027002452	2.45835416459305e-05	0.189330579259139	0.176187953637302	0.0131426256218367	0.000871902527962958	0.000809103751482146	6.27987764808116e-05	0.00422024429306122	0.00393132906706096	0.00028891522600026	0.22445770970441	0.208882686635021	0.0155750230693894	0.0291262833054779	0.0271021816647817	0.00202410164069611	0.186698867455119	0.173738925492309	0.0129599419628095	0.00863255894381357	0.00804157947792978	0.000590979465883798	0.0481347557877121
133	County	5101	Newton County	5	Arkansas	5	0.169256718385512	0.158661028316078	0.010595690069434	0.221155998615348	0.207244752080322	0.0139112465350253	0.0386455931446253	0.0364237988656969	0.00222179427892842	0.0167547672656755	0.0159374718141827	0.000817295451492752	0.181798416107518	0.170137122725917	0.011661293381601	0.0156286024225349	0.0146518247955063	0.000976777627028582	0.000259562889753812	0.000242020589407691	1.75423003461218e-05	0.159094892220683	0.148851322456199	0.0102435697644841	0.000837707172115641	0.000782293858459561	5.54133136560797e-05	0.00597765140243044	0.00560966102634435	0.000367990376086089	0.233697696337353	0.218720846490161	0.0149768498471923	0.0233110486905695	0.0218541230994053	0.00145692559116422	0.201133733519775	0.188183428186005	0.0129503053337694	0.00925291412700894	0.00868329520475029	0.000569618922258645	0.0511872908666311
134	County	5103	Ouachita County	5	Arkansas	5	0.164104154789226	0.152961934074753	0.0111422207144735	0.212050664102093	0.197604853473302	0.0144458106287915	0.0352039466995808	0.0329654929013636	0.00223845379821719	0.0145150336424854	0.0137069627468248	0.0008080708956606	0.176645852511232	0.164438028484591	0.0122078240266404	0.0233300874103754	0.0217455849819543	0.0015845024284211	0.000277591758676064	0.000257403328039931	2.01884306361333e-05	0.146503141270482	0.136342976853505	0.0101601644169774	0.000906492138104325	0.000842018913296108	6.44732248082172e-05	0.00562853993359407	0.00525004440779649	0.000378495525797586	0.224592361824099	0.209080947883141	0.0155114139409585	0.0317444234243929	0.0295884471042009	0.00215597632019197	0.183921948209496	0.171166745710123	0.0127552024993732	0.00892599019021042	0.00832575506881713	0.000600235121393284	0.0477456444215865
135	County	5105	Perry County	5	Arkansas	3	0.194150678005611	0.180723943009971	0.0134267349956404	0.255576262347847	0.237828352712156	0.0177479096356912	0.0439077261050591	0.0410278321066556	0.00287989399840355	0.0193376561458617	0.0181780900154747	0.00115956613038695	0.206692375727617	0.192200037419809	0.0144923383078074	0.0264774355871511	0.0245557355807556	0.00192170000639551	0.000314802221303528	0.000292161701491728	2.26405198117995e-05	0.169642732227337	0.157819629462607	0.0118231027647294	0.00112821756162638	0.0010464126644581	8.18048971682781e-05	0.00912918813019888	0.00848609801049656	0.000643090119702322	0.268117960069853	0.249304447121994	0.0188135129478581	0.0410733232748684	0.0380922715283653	0.00298105174650308	0.215321495386461	0.20031485092852	0.0150066444579411	0.0117231414085229	0.010897324665109	0.000825816743413964	0.0564494238270649
136	County	5107	Phillips County	5	Arkansas	5	0.159791642505691	0.148471585829516	0.0113200566761753	0.202469451433263	0.188079225607482	0.0143902258257806	0.0328455983445006	0.0306640100594672	0.00218158828503343	0.0131125798154737	0.0123457684575659	0.000766811357907742	0.172333340227697	0.159947680239354	0.0123856599883423	0.0241959218513243	0.0223822708008218	0.00181365105050248	0.00030052401481667	0.000278016433084578	2.25075817320924e-05	0.140579317422252	0.130556391309412	0.0100229261128404	0.00100913719430692	0.000933692506784619	7.54446875223051e-05	0.00624843974499668	0.00579730918925169	0.000451130555744987	0.215011149155269	0.199555320017321	0.0154558291379476	0.032087924198844	0.0296827131972019	0.00240521100164208	0.173289748773988	0.160934657143706	0.0123550916302816	0.00963347618243693	0.00893794967641295	0.000695526506023973	0.0453872960665064
137	County	5109	Pike County	5	Arkansas	6	0.157208041823541	0.146641588098045	0.0105664537254956	0.210510039106742	0.196297192475453	0.0142128466312887	0.0353969882593625	0.0331786102792186	0.00221837798014387	0.0147255743466854	0.0139231740657316	0.000802400280953847	0.169749739545546	0.158117682507884	0.0116320570376626	0.0191813409382328	0.0178667889775719	0.00131455196066084	0.000262594246112321	0.000243706049070376	1.88881970419454e-05	0.144438746652424	0.134539190421143	0.009899556231281	0.000820611230975749	0.000762158123439247	5.84531075365028e-05	0.00504644647780196	0.00470583893665962	0.000340607541142338	0.223051736828748	0.207773286885292	0.0152784499434557	0.028265648755734	0.0263285232903741	0.00193712546535988	0.186216859754439	0.173453911327673	0.0127629484267662	0.00856922831857468	0.00799085226724513	0.00057837605132955	0.0479386859813683
138	County	5111	Poinsett County	5	Arkansas	4	0.242968636051898	0.226216439814828	0.0167521962370709	0.233467789562956	0.217342200324374	0.0161255892385813	0.0388245406743157	0.0363191179589726	0.00250542271534314	0.0163810105172623	0.0154394920134574	0.000941518503804849	0.255510333773904	0.237692534224666	0.0178177995492379	0.0305861606337757	0.028357928215355	0.0022282324184207	0.000375407311440582	0.000348083208628145	2.73241028124367e-05	0.216552350790352	0.201552229809871	0.0150001209804809	0.0011959234256109	0.00110875737103748	8.71660545734221e-05	0.00680049161272497	0.00632553561977456	0.000474955992950408	0.246009487284961	0.228818294734213	0.0171911925507483	0.0402038374414091	0.037274947640414	0.00292888980099511	0.194328111514888	0.180867416343521	0.0134606951713662	0.0114775383286646	0.0106759307502776	0.000801607578386955	0.0513662383963215
139	County	5113	Polk County	5	Arkansas	6	0.159627272014074	0.148822193655297	0.0108050783587779	0.204390309451725	0.190500758639115	0.0138895508126102	0.0337834180104349	0.0316577879469804	0.00212563006345444	0.0137495641012581	0.0130044460903053	0.000745118010952879	0.17216896973608	0.160298288065135	0.0118706816709448	0.0204544527402945	0.0190315256998873	0.00142292704040722	0.000259505300042374	0.000240678908610252	1.88263914321222e-05	0.143972754848808	0.134055465320777	0.00991728952803139	0.000817583294200691	0.000759089109504287	5.84941846964048e-05	0.00666467355273418	0.00621152902635649	0.000453144526377688	0.216932007173731	0.201976853048953	0.0149551541247772	0.029279730104285	0.0272428670197431	0.00203686308454188	0.178922161732419	0.166597448749431	0.012324712982988	0.00873011533702657	0.00813653727977926	0.000593578057247312	0.0463251157324406
140	County	5115	Pope County	5	Arkansas	5	0.310730744529127	0.289341518135281	0.021389226393846	0.289909678457265	0.269951311893632	0.0199583665636332	0.0517222051944651	0.0483307246830823	0.00339148051138282	0.0238645020620352	0.0224070432905249	0.0014574587715103	0.323272442251132	0.300817612545119	0.022454829706013	0.0356652762676819	0.0331316358828226	0.00253364038485932	0.000330659671154061	0.00030750337983009	2.31562913239718e-05	0.276206266822259	0.257078709743399	0.0191275570788598	0.00117298499117912	0.0010900162985298	8.29686926493271e-05	0.00989725449885857	0.00920974724053798	0.00068750725832059	0.302451376179271	0.281427406303471	0.0210239698758002	0.0425457777665944	0.0395233505759105	0.00302242719068385	0.246680150320717	0.229597306003801	0.017082844316916	0.0132254480919599	0.0123067497237596	0.000918698368200317	0.0642639029164709
141	County	5117	Prairie County	5	Arkansas	6	0.237253505434092	0.22091173287088	0.016341772563212	0.208539230440505	0.194190865809393	0.0143483646311126	0.0344788442068419	0.0322709672696681	0.00220787693717373	0.0141050214017865	0.0133164255526352	0.00078859584915127	0.249795203156098	0.232387827280719	0.017407375875379	0.0215942463603418	0.0200646396659358	0.00152960669440595	0.000354335439386726	0.000328483077059777	2.58523623269488e-05	0.22184870212019	0.206412586459796	0.0154361156603941	0.00096283006380686	0.000893492601667668	6.9337462139192e-05	0.00503508917237236	0.00468862547625954	0.000346463696112818	0.221080928162511	0.205666960219232	0.0154139679432796	0.0308230446001176	0.0286397252762768	0.0021833193238408	0.180649945437645	0.168080417533404	0.012569527904241	0.00960793812474837	0.00894681740955056	0.000661120715197813	0.0470205419288477
142	County	5119	Pulaski County	5	Arkansas	3	0.357561622213418	0.329833125285699	0.0277284969277191	0.533009760660199	0.491514076417512	0.0414956842426868	0.0887904331162337	0.0820341781788728	0.0067562549373609	0.0420177395183775	0.0388905500623266	0.00312718945605081	0.370103319935424	0.341309219695538	0.028794100239886	0.0983274485598547	0.0903518825111315	0.00797556604872321	0.000446226801245938	0.000412731248916539	3.34955523293997e-05	0.249895240212629	0.230822571691128	0.0190726685215011	0.00401058460022411	0.00368957491817005	0.000321009682054064	0.0174238197614702	0.016032459326192	0.00139136043527826	0.545551458382205	0.502990170827351	0.0425612875548537	0.167228241245931	0.153663973050191	0.0135642681957405	0.343665299028901	0.317435850540231	0.0262294484886692	0.0346579181073729	0.0318903472369289	0.00276757087044406	0.10133213083824
143	County	5121	Randolph County	5	Arkansas	6	0.171530234890934	0.160558143774815	0.0109720911161193	0.218440256320597	0.204412888856439	0.0140273674641583	0.0368859500666225	0.0347154061369793	0.00217054392964317	0.0155265885529267	0.014753165838007	0.000773422714919698	0.18407193261294	0.172034238184654	0.0120376944282862	0.0220113003821601	0.0205965132047131	0.00141478717744696	0.000301074722112846	0.00028040044498176	2.06742771310864e-05	0.154328188864089	0.144196525486194	0.0101316633778949	0.000998383708242314	0.000931446406844866	6.69373013974482e-05	0.00643298493633577	0.00602935264191991	0.000403632294415855	0.230981954042603	0.215888983266278	0.0150929707763253	0.0302187950293479	0.0282764670894652	0.00194232793988266	0.190617863906723	0.178103779181624	0.0125140847250991	0.0101452951065317	0.00950873699518819	0.000636558111343541	0.0494276477886283
144	County	5123	St. Francis County	5	Arkansas	5	0.260530812468353	0.242569074016093	0.0179617384522597	0.227521804231887	0.211829617817053	0.0156921864148343	0.0378971504983397	0.0354525464181606	0.00244460408017903	0.0159202181411998	0.0150071162149977	0.000913101926202091	0.273072510190359	0.254045168425932	0.0190273417644267	0.024167070188347	0.0224334495056311	0.00173362068271595	0.00046730994078734	0.000432737535754264	3.45724050330766e-05	0.234236424867647	0.217964194145969	0.0162722307216778	0.00132768171094583	0.00123108385506894	9.65978558768922e-05	0.012874023482632	0.011983703383509	0.000890320099123014	0.240063501953893	0.223305712226892	0.0167577897270012	0.0371948760449518	0.034526707917825	0.00266816812712683	0.191647883254963	0.178334246934703	0.0133136363202607	0.0112207426539776	0.0104447573743639	0.000775985279613674	0.0504388482203454
145	County	5125	Saline County	5	Arkansas	3	0.244248919909724	0.226505514538094	0.0177434053716303	0.344176181463524	0.31905294886144	0.0251232326020835	0.0589699957166855	0.0548203769490178	0.00414961876766768	0.0271301883469886	0.0253098184285439	0.0018203699184447	0.25679061763173	0.237981608947933	0.0188090086837973	0.0397914023986174	0.0367576940985958	0.00303370830002159	0.000457988917469679	0.000424277487008779	3.37114304608994e-05	0.197410973560318	0.183102636312037	0.0143083372482808	0.00219538060434005	0.00202939694858948	0.000165983655750572	0.0169348721509855	0.0156676041017021	0.00126726804928345	0.356717879185529	0.330529043271279	0.0261888359142504	0.0763475601361853	0.0705267995469684	0.0058207605892169	0.260450822716512	0.241573360431563	0.0188774622849494	0.0199194963328318	0.0184288832927477	0.00149061304008413	0.0715116934386913
146	County	5127	Scott County	5	Arkansas	6	0.164093258174969	0.153058965706979	0.0110342924679908	0.218568762968185	0.203807400406772	0.0147613625614128	0.0369009173934756	0.0345811688440694	0.00231974854940616	0.0155357685082536	0.0146789703454819	0.000856798162771727	0.176634955896975	0.164535060116817	0.0120998957801578	0.0204748930407491	0.0190677323088521	0.00140716073189709	0.000251742950127174	0.000233652377211811	1.80905729153633e-05	0.14927829629279	0.139053049270512	0.0102252470222783	0.00081961097271342	0.00076164206893116	5.796890378226e-05	0.00581041264059517	0.00541898409131034	0.000391428549284823	0.231110460690191	0.215283494816611	0.0158269658735798	0.0305907133142074	0.0284883311210109	0.0021023821931965	0.191153841500812	0.1780602083529	0.0130936331479128	0.00936590587517089	0.00873495534270048	0.000630950532470413	0.0494426151154814
147	County	5129	Searcy County	5	Arkansas	6	0.120249925008444	0.113046398405784	0.0072035266026597	0.213553967977916	0.200557902521356	0.0129960654565602	0.0367938989199765	0.0347781627086552	0.00201573621132133	0.0156592790234332	0.0149609844891583	0.00069829453427494	0.132791622730449	0.124522492815623	0.00826912991482668	0.00794418382347793	0.00747448492753189	0.000469698895946039	0.000294220488381323	0.000274564051517818	1.96564368635047e-05	0.114752112610447	0.107552944830966	0.00719916777948082	0.000968799522009495	0.000906421955759012	6.23775662504837e-05	0.00883230628613335	0.00831407704984753	0.000518229236285827	0.226095665699922	0.212033996931195	0.0140616687687271	0.0236781290541283	0.0222781625727481	0.0013999664813802	0.193234787401685	0.181111876339825	0.0121229110618604	0.0091827492441082	0.00864395801862164	0.000538791225486561	0.0493355966419823
148	County	5131	Sebastian County	5	Arkansas	3	0.529935283009263	0.492786621865662	0.0371486611436002	0.532211409911201	0.494904237394527	0.0373071725166743	0.0961518850405241	0.0895594577882978	0.00659242725222634	0.0476674177579356	0.0444906117239893	0.00317680603394637	0.542476980731268	0.504262716275501	0.0382142644557672	0.106401113851911	0.0989120790451024	0.00748903480680838	0.000345504163913988	0.000320391225908717	2.51129380052708e-05	0.404621726180168	0.376102904841385	0.0285188213387826	0.00234127394220553	0.00217564807254857	0.000165625869656962	0.0287673625930705	0.0267516930905565	0.002015669502514	0.544753107633207	0.506380331804366	0.0383727758288412	0.121249653148923	0.112715504963129	0.00853414818579383	0.396912710276568	0.368937240994849	0.027975469281719	0.0265907442077165	0.0247275858463881	0.0018631583613284	0.10869358276253
149	County	5133	Sevier County	5	Arkansas	6	0.164343704984005	0.152923112593841	0.0114205923901637	0.208334679887821	0.193801967483125	0.0145327124046964	0.0349308980725495	0.032650055079547	0.00228084299300247	0.0144600482680541	0.0136233881526845	0.000836660115369635	0.176885402706011	0.16439920700368	0.0124861957023307	0.0166215844434655	0.0154240939387583	0.0011974905047072	0.00030551951513039	0.000283002580627003	2.2516934503387e-05	0.148351920830404	0.137906127304093	0.0104457935263115	0.000932362594034543	0.000863976018558551	6.83865754759924e-05	0.0106740153229762	0.00992200716164359	0.000752008161332574	0.220876377609827	0.205278061892963	0.0155983157168634	0.027919077012648	0.0259076665038274	0.00201141050882057	0.184295272162579	0.171318626156852	0.0129766460057263	0.0086620284346001	0.00805176923228354	0.000610259202316552	0.0474725957945553
150	County	5135	Sharp County	5	Arkansas	6	0.161876583318609	0.151573291177203	0.0103032921414059	0.212119041076401	0.198554126576654	0.0135649144997476	0.036002658506016	0.0338995088429903	0.00210314966302566	0.0151159409841366	0.0143746722978072	0.000741268686329367	0.174418281040615	0.163049385587042	0.0113688954535729	0.0175067804984605	0.0163920552854233	0.00111472521303717	0.000291541399070988	0.000271506104611697	2.0035294459292e-05	0.149073116420445	0.1393131600754	0.00975995634504465	0.000933481861718066	0.000871007016366569	6.24748453514968e-05	0.00661336086092053	0.00620165710524028	0.00041170375568025	0.224660738798407	0.210030220986492	0.0146305178119146	0.026477776518855	0.0247918328884241	0.00168594363043089	0.188657328848086	0.176305757096296	0.0123515717517899	0.00952563343146581	0.008932631001772	0.000593002429693809	0.0485443562280217
151	County	5137	Stone County	5	Arkansas	6	0.182718695033222	0.171415680065079	0.0113030149681423	0.21144658461779	0.198307515400896	0.0131390692168937	0.0360734650285398	0.0340450390322279	0.00202842599631188	0.0151976644697252	0.0144956511073034	0.000702013362421786	0.195260392755227	0.182891774474918	0.0123686182803093	0.00854746972424821	0.00802595039974516	0.000521519324503047	0.000404515603277399	0.000377036462919239	2.74791403581603e-05	0.162161094640141	0.151799123346574	0.0103619712935667	0.00124944400588041	0.00116751276717261	8.19312387078067e-05	0.0228978687816804	0.0215221514985068	0.00137571728317356	0.223988282339796	0.209783609810735	0.0142046725290607	0.0250492912565449	0.0235209220576072	0.00152836919893769	0.189577667146977	0.177463797607322	0.0121138695396551	0.00936132393627408	0.00879889014580611	0.000562433790467965	0.0486151627505456
152	County	5139	Union County	5	Arkansas	5	0.200723298375281	0.186869710899341	0.0138535874759401	0.219227209791427	0.204088154446361	0.015139055345066	0.0362977869175959	0.0339430394628225	0.00235474745477337	0.0150511291236189	0.014183198732871	0.000867930390747904	0.213264996097287	0.19834580530918	0.014919190788107	0.0295369014390182	0.0274983806566551	0.00203852078236308	0.000291429610646584	0.000269880959959185	2.1548650687399e-05	0.174816893058236	0.162552514763211	0.012264378295025	0.00100183629273963	0.000929570911663384	7.22653810762436e-05	0.00761793569664681	0.00709545801769149	0.000522477678955315	0.231768907513433	0.2155642488562	0.016204658657233	0.0354758349938671	0.0330274323726243	0.00244840262124276	0.186871164751319	0.173761112188043	0.0131100525632763	0.00942190776824697	0.00877570429553302	0.00064620347271395	0.0488394846396016
153	County	5141	Van Buren County	5	Arkansas	6	0.161927159256525	0.15172223752702	0.0102049217295055	0.212559199818568	0.199094249071887	0.0134649507466809	0.036465702330957	0.03436215497272	0.00210354735823692	0.0154510697950116	0.0147053200812055	0.000745749713806077	0.174468856978531	0.163198331936858	0.0112705250416725	0.0157773313916175	0.0147774499988372	0.000999881392780301	0.000270623049470805	0.000252123954301371	1.84990951694342e-05	0.150925888768423	0.14114293404816	0.00978295472026366	0.000866470340694059	0.000808522096184031	5.79482445100282e-05	0.00662854342832536	0.00621730183937628	0.000411241588949086	0.225100897540573	0.210570343481725	0.0145305540588479	0.0243092289775033	0.0227686423520392	0.00154058662546413	0.191698209810239	0.179272409824348	0.0124257999858904	0.00909345875283129	0.00852929130533791	0.000564167447493377	0.0490074000529627
154	County	5143	Washington County	5	Arkansas	3	0.598490395427487	0.542726262778221	0.0557641326492668	0.568473593323489	0.515383355439697	0.0530902378837919	0.108654264447879	0.0985252834280558	0.0101289810198234	0.0556818588483834	0.0504660260733452	0.00521583277503816	0.611032093149493	0.554202357188059	0.0568297359614338	0.0905234549551619	0.0814859862896461	0.0090374686655158	0.000358165528769598	0.000331473613790895	2.66919149787033e-05	0.497664718275088	0.452036009902112	0.0456287083729766	0.00186758667637292	0.00170203526445639	0.000165551411916525	0.0206181677141004	0.0186468521180542	0.00197131559604618	0.581015291045494	0.526859449849535	0.0541558411959589	0.0961807107527148	0.0865784462336987	0.00960226451901605	0.459048975620111	0.416960776339917	0.0420881992801944	0.0257856046726684	0.0233202272759199	0.00246537739674848	0.121195962169885
155	County	5145	White County	5	Arkansas	5	0.24798065986881	0.230855517783869	0.0171251420849413	0.250200395301561	0.232908215923127	0.0172921793784346	0.0423661622919892	0.0396067963774462	0.002759365914543	0.0183825090652085	0.0172961136684738	0.00108639539673477	0.260522357590816	0.242331612193708	0.0181907453971083	0.034846502264328	0.0323505902715371	0.00249591199279094	0.000335187075926762	0.000311019340157132	2.41677357696293e-05	0.213669556037003	0.198815473499019	0.0148540825379842	0.00122670573623055	0.00113849253548583	8.82132007447206e-05	0.0104444064773272	0.00971603654750832	0.000728369929818882	0.262742093023567	0.244384310332966	0.0183577826906015	0.0424460665502967	0.0394058289463597	0.00304023760393705	0.207514379510486	0.193088198363119	0.0144261811473672	0.012781646962784	0.0118902830234867	0.000891363939297312	0.0549078600139949
156	County	5147	Woodruff County	5	Arkansas	6	0.158191313539733	0.147458971413935	0.0107323421257972	0.211959713720325	0.19751422891266	0.0144454848076648	0.0351551736218359	0.0329298572448062	0.0022253163770297	0.0144780999000287	0.0136802564175487	0.000797843482480043	0.170733011261738	0.158935065823774	0.0117979454379642	0.0213319307309763	0.0198358041376074	0.00149612659336894	0.000277156806197886	0.000257081279612417	2.00755265854699e-05	0.142365410841194	0.132546404667	0.00981900617419421	0.000948279561861964	0.000880563225741375	6.77163361205897e-05	0.00581023332150816	0.00541521251381321	0.000395020807694951	0.224501411442331	0.208990323322499	0.0155110881198318	0.0315970821173127	0.0293810035342368	0.00221607858307582	0.183051958445797	0.170426782853233	0.0126251755925642	0.00985237087922119	0.00918253693502944	0.000669833944191754	0.0476968713438417
157	County	5149	Yell County	5	Arkansas	5	0.198833187608311	0.185441573635442	0.0133916139728697	0.252672783338388	0.235594935171682	0.0170778481667059	0.0441897289251747	0.0413763493144441	0.00281337961073063	0.019672300554427	0.0185356430944476	0.0011366574599794	0.211374885330317	0.196917668045281	0.0144572172850366	0.0214202998564965	0.0199449770801203	0.00147532277637624	0.000306083557772769	0.000284399778667225	2.16837791055439e-05	0.176550765093649	0.164478844099824	0.012071920993825	0.00105030066742424	0.000976575518706654	7.37251487175905e-05	0.0120474361549749	0.0112328715679627	0.000814564587012221	0.265214481060393	0.247071029581521	0.0181434514788728	0.0350394735291925	0.0326261304053253	0.00241334312386723	0.219105909645394	0.204124217387554	0.0149816922578407	0.0110690978858067	0.0103206817886418	0.000748416097164929	0.0567314266471805
158	County	6001	Alameda County	6	California	1	0.0598004650079277	0.0538270916528155	0.00597337335511224	1.08647183547378	0.980515932228179	0.105955903245606	0.145122765143577	0.130849443375831	0.0142733217677463	0.0621386936181137	0.0559428577945478	0.00619583582356592	0.0723421627299335	0.0653031860626543	0.00703897666727922	0.0298520546720835	0.0269407303581154	0.00291132431396809	0.000133620627943411	0.000120480455652786	1.31401722906244e-05	0.0411828635811879	0.0371821023639992	0.00400076121718867	0.000512446101245541	0.000463075436051288	4.93706651942524e-05	0.000661177747473177	0.000596797448835588	6.43802986375893e-05	1.09901353319579	0.991992026638018	0.107021506557773	0.63983982862521	0.577439391851799	0.0624004367734108	0.396925332593031	0.358365520606492	0.0385598119865395	0.0622483719775497	0.0561871141797274	0.00606125779782232	0.157664462865583
159	County	6003	Alpine County	6	California	6	0.120817515448137	0.113309438094453	0.00750807735368425	0.119331914246242	0.112083877153129	0.00724803709311344	0.0138583479235708	0.0132230542478692	0.000635293675701582	0.00210023040958876	0.00221478928868546	-0.000114558879096694	0.133359213170143	0.124785532504291	0.00857368066585123	0.019498587117199	0.0184154467206827	0.00108314039651633	0.000242806222666163	0.000225221396989753	1.75848256764095e-05	0.11237284319064	0.104969192854626	0.00740365033601473	0.000489944972790475	0.000461291608007929	2.86533647825456e-05	0.000755031666846623	0.000714379923985412	4.06517428612105e-05	0.131873611968248	0.123559971562967	0.00831364040528042	0.0287953755614152	0.0271958014837674	0.00159957407764775	0.0966672137110816	0.0902983239602057	0.00636888975087593	0.00641102269575095	0.00606584611899421	0.000345176576756739	0.0264000456455765
160	County	6005	Amador County	6	California	6	0.080913962002266	0.0762284173845448	0.00468554461772129	0.197214236833999	0.185539321278486	0.0116749155555124	0.027661109062279	0.026248310793386	0.00141279826889305	0.00938702244893015	0.00909276618876849	0.000294256260161657	0.0934556597242718	0.0877045117943836	0.00575114792988827	0.018226399486047	0.0171882609136197	0.00103813857242735	0.00018534986208454	0.000172482341493708	1.28675205908322e-05	0.074578742416377	0.0699050085341892	0.00467373388218789	0.000112653261914805	0.00010582489943554	6.82836247926516e-06	0.000352514697848428	0.000332935105645503	1.95795922029255e-05	0.209755934556004	0.197015415688325	0.0127405188676794	0.057065882841776	0.0538155264456583	0.00325035639611763	0.141647704825561	0.132770863303063	0.00887684152249794	0.0110423468886675	0.0104290259396036	0.000613320949063844	0.0402028067842848
161	County	6007	Butte County	6	California	4	0.188047805006617	0.178076520177162	0.0099712848294555	0.375805708203989	0.35607684302815	0.019728865175839	0.0530506859699498	0.0505035813596386	0.00254710461031124	0.0213260537166496	0.0205015704568216	0.000824483259827938	0.200589502728623	0.189552614587	0.0110368881416225	0.051109093078454	0.0485691045820633	0.00253998849639072	0.000129884533306944	0.000120781739431695	9.10279387524882e-06	0.143482550995408	0.135294762875098	0.00818778812031046	0.00229640585004794	0.00217562830536268	0.000120777544685262	0.00357156827140586	0.00339233708504508	0.000179231186360779	0.388347405925994	0.367552937437989	0.0207944684880059	0.16063804605309	0.152654754539166	0.00798329151392316	0.201119658678938	0.189642826543823	0.0114768321351145	0.0265897011939671	0.0252553563549988	0.0013343448389683	0.0655923836919556
162	County	6009	Calaveras County	6	California	6	0.19932710961872	0.185727226004687	0.0135998836140326	0.182946543364904	0.17056793038651	0.0123786129783943	0.025544074747444	0.0239777158119188	0.00156635893552512	0.00836625675151359	0.007984154995244	0.000382101756269592	0.211868807340726	0.197203320414526	0.0146654869261996	0.031469057766536	0.0293475124237826	0.00212154534275344	0.00033354018950607	0.000307931537227663	2.56086522784065e-05	0.176918084381414	0.164607757708652	0.0123103266727623	0.00145231632606711	0.00135335481443305	9.89615116340617e-05	0.00169580867720243	0.00158676393043108	0.000109044746771348	0.19548824108691	0.182044024796349	0.0134442162905613	0.0493926211864961	0.0460627253179256	0.00332989586857053	0.136376004346439	0.126886679556943	0.00948932478949611	0.00971961555397548	0.00909461992148079	0.00062499563249469	0.0380857724694497
163	County	6011	Colusa County	6	California	6	0.249093007217834	0.229944367590181	0.0191486396276535	0.237087547547858	0.218752955204331	0.0183345923435277	0.0345533047723276	0.0319860117203909	0.00256729305193671	0.0129942861531401	0.0120959195567693	0.000898366596370743	0.26163470493984	0.24142046200002	0.0202142429398205	0.0446850905661713	0.0411052331844211	0.0035798573817502	0.000512215607508523	0.000471548113654971	4.06674938535511e-05	0.214729250182031	0.19826786005455	0.0164613901274809	0.00043089034948854	0.000397596391158574	3.32939583299656e-05	0.00127725823464103	0.00117822425623522	9.90339784058117e-05	0.249629245269864	0.230229049614169	0.0194001956556946	0.0734669070963839	0.0675812515824069	0.00588565551397696	0.165041156614662	0.152388912619857	0.0126522439948052	0.0111211815588183	0.0102588854119059	0.000862296146912424	0.0470950024943334
164	County	6013	Contra Costa County	6	California	2	0.122844949208121	0.111882599902245	0.0109623493058756	0.817691551933317	0.745228873491666	0.0724626784416513	0.118144790742373	0.107574997935537	0.0105697928068362	0.0526571006816354	0.0479017927591963	0.00475530792243904	0.135386646930126	0.123358694312084	0.0120279526180426	0.0531646834041945	0.0485063993568126	0.00465828404738192	0.000200464492435037	0.000182018329213465	1.84461632215718e-05	0.0802814328499953	0.0730816933412087	0.00719973950878658	0.00076301706995636	0.000697398305118918	6.56187648374419e-05	0.000977049113545298	0.00089118497973026	8.58641338150383e-05	0.830233249655323	0.756704967901504	0.0735282817538183	0.408079655182709	0.372323758108209	0.0357558970744994	0.373892210872731	0.340361088830131	0.0335311220425997	0.0482613835998829	0.0440201209631637	0.00424126263671915	0.130686488464379
165	County	6015	Del Norte County	6	California	5	0.0583174639613282	0.0550106328841235	0.00330683107720468	0.0572842819952905	0.0541239397909211	0.00316034220436943	0.0018711111497158	0.00204390393856824	-0.000172792788852445	-0.00445742397556887	-0.00389674527676625	-0.00056067869880262	0.0708591616833339	0.0664867272939623	0.00437243438937166	0.0079749485301749	0.00757179629417158	0.000403152236003322	0.000153104145131851	0.000144176260785162	8.92788434668915e-06	0.062346560275089	0.0584063374391665	0.0039402228359225	0.000125679955478361	0.000119446709552895	6.23324592546596e-06	0.000258868777459844	0.000244970590286162	1.3898187173682e-05	0.0698259797172963	0.0656000342007599	0.0042259455165364	0.012622300717782	0.0119842139967674	0.000638086721014684	0.0543289261133551	0.0508954074977577	0.00343351861559747	0.00287475288615911	0.00272041270623486	0.000154340179924246	0.0144128088717216
166	County	6017	El Dorado County	6	California	2	0.201811536758519	0.190323284405543	0.0114882523529753	0.329437806577376	0.310754453567643	0.0186833530097332	0.048812189374877	0.0462885988246773	0.00252359055019969	0.0200173628301669	0.0191674989910469	0.000849863839119988	0.214353234480524	0.201799378815382	0.0125538556651423	0.0437831405309887	0.0413557716026393	0.0024273689283494	0.000183027543933426	0.0001710059888564	1.20215550770261e-05	0.16722293507289	0.157283655720422	0.00993927935246797	0.00103737274406489	0.0009783838775056	5.8988866559291e-05	0.00212675858864749	0.00201056162595889	0.000116196962688609	0.341979504299382	0.322230547977482	0.0197489563219001	0.119015339809094	0.112417043425008	0.00659829638408574	0.201777957830048	0.189784821307422	0.0119931365226257	0.0211862066602407	0.020028683245052	0.0011575234151887	0.0613538870968828
167	County	6019	Fresno County	6	California	3	0.332941815789133	0.286693106618091	0.0462487091710417	0.690407218986692	0.594119119852394	0.0962880991342978	0.10414022948318	0.0892913709838943	0.014848858499286	0.0472153146398048	0.0401917649206809	0.00702354971912395	0.345483513511139	0.29816920102793	0.0473143124832087	0.113773360222449	0.097449216013072	0.0163241442093767	0.000245353391772531	0.000220281437478479	2.50719542940516e-05	0.225665453847122	0.195507734659423	0.0301577191876996	0.00158680986499412	0.00137997079764424	0.00020683906734988	0.00421253618480097	0.00361199812031257	0.000600538064488407	0.702948916708698	0.605595214262233	0.0973537024464647	0.304547531568773	0.260851205695843	0.0436963258729299	0.351836565894588	0.304817457859551	0.0470191080350373	0.0465648192453365	0.039926550706839	0.00663826853849757	0.116681927205186
168	County	6021	Glenn County	6	California	6	0.287940089405247	0.267445805107608	0.0204942842976387	0.15524486962107	0.14430253047102	0.0109423391500506	0.0208846099949847	0.0195533953468356	0.00133121464814905	0.00596922083555566	0.00570649658288438	0.000262724252671288	0.300481787127253	0.278921899517447	0.0215598876098056	0.0388187079616512	0.0360647888637792	0.002753919097872	0.000638088946483577	0.000589803405662388	4.82855408211891e-05	0.256427701760865	0.237990714856488	0.0184369869043773	0.00226622242741207	0.00210648500550639	0.000159737421905673	0.0023310660308407	0.00217010738601125	0.000160958644829451	0.167786567343076	0.155778624880859	0.0120079424622175	0.0381759658775033	0.035467644889241	0.00270832098826234	0.122839532655331	0.114007449228486	0.00883208342684532	0.00677106881024171	0.00630353076313182	0.000467538047109891	0.0334263077169905
169	County	6023	Humboldt County	6	California	5	0.14386835841689	0.135961146938048	0.0079072114788421	0.153569811302606	0.145509472626167	0.00806033867643849	0.0159851577494156	0.0154052963046084	0.000579861444807285	0.00230559739939026	0.00249592415895981	-0.000190326759569552	0.156410056138896	0.147437241347887	0.00897281479100908	0.0398675040269706	0.0379706605417478	0.00189684348522287	0.000218840194103002	0.000204766872787	1.4073321316002e-05	0.113694134675804	0.106760265786887	0.0069338688889165	0.0013286106535848	0.00126496517520391	6.36454783808888e-05	0.00130096658843344	0.00123658297126063	6.43836171728146e-05	0.166111509024612	0.156985567036006	0.00912594198860546	0.0660095988235627	0.0628689487992736	0.00314065002428908	0.0896977014420376	0.0842273040181973	0.00547039742384026	0.0104042087590114	0.00988931421853526	0.000514894540476129	0.0285268554714214
170	County	6025	Imperial County	6	California	4	0.051212284605966	0.0450806402955749	0.00613164431039114	0.118960407028715	0.104374105790811	0.014586301237904	0.00987430265619317	0.00841173107292585	0.00146257158326732	-0.000927688125481937	-0.0011374207999042	0.00020973267442226	0.0637539823279718	0.0565567347054137	0.00719724762255812	0.0179680817347818	0.0155453502265124	0.00242273150826939	8.47037378016349e-05	7.78423553209268e-05	6.86138248070808e-06	0.0442665387742787	0.039684037157748	0.00458250161653073	0.000380174220192089	0.000341156253720321	3.90179664717678e-05	0.00105448386091759	0.000908348712112066	0.000146135148805526	0.131502104750721	0.11585020020065	0.015651904550071	0.0521845544700055	0.0451482349437677	0.00703631952623783	0.0677791942614835	0.0607626468676567	0.0070165473938268	0.0115383560192322	0.00993931838922581	0.00159903763000637	0.022416000378199
171	County	6027	Inyo County	6	California	6	0.0382599308241703	0.0353338696513439	0.00292606117282643	0.104526075943069	0.0963502251821064	0.00817585076096293	0.0108465318130959	0.0100890220587871	0.000757509754308793	0.000426034666170715	0.000485462429236156	-5.94277630654406e-05	0.0508016285461761	0.0468099640611827	0.00399166448499341	0.00808637397305212	0.00740007126445362	0.000686302708598496	0.000130619777970164	0.000119045037886936	1.15747400832274e-05	0.0422767535196199	0.0390064092868378	0.00327034423278213	8.50689072986586e-05	7.81749488285718e-05	6.8939584700868e-06	0.000222812368235256	0.000206263523175788	1.65488450594686e-05	0.117067773665075	0.107826319591945	0.0092414540731299	0.0264039227122195	0.0241629821206256	0.00224094059159399	0.0864977251450995	0.0798066404939147	0.00669108465118476	0.00416612580775603	0.00385669697740487	0.000309428830351164	0.0233882295351017
172	County	6029	Kern County	6	California	3	0.303636353132982	0.262767744715571	0.040868608417411	0.632326572341007	0.546572786755507	0.0857537855855001	0.0889061079428517	0.0765660200273733	0.0123400879154784	0.0380137648716688	0.032465475432508	0.00554828943916075	0.316178050854987	0.27424383912541	0.0419342117295779	0.118567947996147	0.102021581210866	0.0165463667852814	0.000406272064777802	0.000363368319214501	4.2903745563301e-05	0.188493797588403	0.16430983192934	0.024183965659063	0.00345453606872209	0.00302850073975154	0.000426035328970559	0.00525549713693744	0.00452055692623771	0.000734940210699727	0.644868270063013	0.558048881165346	0.086819388897667	0.313738425285217	0.269955673309325	0.0437827519758921	0.283274085692341	0.246929702757018	0.0363443829353222	0.047855759085456	0.0411635050990033	0.00669225398645272	0.101447805664857
173	County	6031	Kings County	6	California	4	0.118716352802007	0.102704359574283	0.0160119932277242	0.267592805537067	0.231586602732139	0.036006202804928	0.0389335168278993	0.033288592815186	0.00564492401271325	0.0150559698175906	0.0125469709669481	0.00250899885064248	0.131258050524013	0.114180453984122	0.0170775965398912	0.0250876030324793	0.0215984377156227	0.0034891653168566	0.000231849904447025	0.000207788920020698	2.40609844263275e-05	0.10286171872728	0.0896922564436192	0.0131694622836609	0.00139004876996447	0.00123284545992344	0.000157203310041025	0.00168683008984221	0.0014491254449359	0.000237704644906316	0.280134503259073	0.243062697141978	0.037071806117095	0.0899350955270141	0.0774269888069425	0.0125081067200716	0.173723547041549	0.151481592222446	0.0222419548191033	0.01647586069051	0.0141541161125899	0.00232174457792009	0.051475214549905
174	County	6033	Lake County	6	California	5	0.155981980492778	0.145481159465261	0.0105008210275162	0.280538158423345	0.261719679865623	0.0188184785577219	0.0436382201265873	0.0408424448259859	0.00279577530060148	0.0181116649223235	0.0170595141577216	0.00105215076460197	0.168523678214783	0.1569572538751	0.0115664243396832	0.030900876070604	0.028919423575202	0.00198145249540205	0.000497109989918075	0.000458645650193751	3.8464339724324e-05	0.135913139787526	0.126443730324707	0.00946940946281954	0.000308228889164682	0.000288068197492835	2.01606916718465e-05	0.000904323477570435	0.000847386127505008	5.6937350065427e-05	0.29307985614535	0.273195774275462	0.0198840818698889	0.0804421218128542	0.0752839430402742	0.00515817877258002	0.199361302671094	0.185471300505116	0.0138900021659786	0.0132764316614021	0.0124405307300719	0.000835900931330289	0.0561799178485931
175	County	6035	Lassen County	6	California	5	0.0623929526645078	0.0583875625341584	0.00400539013034941	0.0827773083384485	0.0774158552741819	0.00536145306426663	0.00801474442385433	0.00768883048335642	0.000325913940497916	-0.000832742840826156	-0.000560819062735866	-0.000271923778090291	0.0749346503865136	0.0698636569439972	0.00507099344251638	0.00506040024828804	0.00473276161129726	0.000327638636990785	9.49304190455721e-05	8.81787339589202e-05	6.75168508665184e-06	0.0684083604120137	0.0637605052128284	0.00464785519918536	0.000774832121717308	0.000724259217385197	5.05729043321106e-05	0.000596127185448957	0.000557952168527479	3.81750169214775e-05	0.0953190060604543	0.0888919496840207	0.0064270563764336	0.0119103527022977	0.0111392098017375	0.000771142900560186	0.0805648113601624	0.0750910129078031	0.00547379845235931	0.00284384199799418	0.00266172697448007	0.000182115023514109	0.0205564421458601
176	County	6037	Los Angeles County	6	California	1	0.368141569586114	0.32623602813245	0.0419055414536636	1.97891450816721	1.75452400384742	0.224390504319793	0.250121228352192	0.221592503640513	0.0285287247116793	0.105314949351803	0.0931458462965147	0.0121691030552883	0.380683267308119	0.337712122542289	0.0429711447658306	0.205596758352602	0.182178700992328	0.0234180573602739	0.000603484889418123	0.000536364158143361	6.7120731274762e-05	0.164205544976238	0.145887027623584	0.0183185173526542	0.00530842391049356	0.00470534883052858	0.000603075079964981	0.00496905517936783	0.00440468093770512	0.000564374241662719	1.99145620588922	1.76600009825726	0.22545610763196	1.30899373448194	1.15989561346116	0.149098121020784	0.571768824768225	0.507983176483698	0.0637856482845274	0.110693646639051	0.0981213083124026	0.012572338326648	0.262662926074198
177	County	6039	Madera County	6	California	4	0.26470413952155	0.231387369967354	0.0333167695541961	0.390954540619575	0.341546553144321	0.0494079874752534	0.0593409490739505	0.0515754277683512	0.00776552130559931	0.0254861259426277	0.0219172155483989	0.00356891039422876	0.277245837243556	0.242863464377193	0.0343823728663631	0.0854747463276942	0.07418832018432	0.0112864261433742	0.000349900184641647	0.000314205691763785	3.56944928778618e-05	0.18672935969822	0.164260068890699	0.0224692908075218	0.00127343374493336	0.0011257549565877	0.000147678788345657	0.00341839728806623	0.00297511465382267	0.000443282634243559	0.403496238341581	0.35302264755416	0.0504735907874203	0.14345941151989	0.124516459101129	0.018942952418761	0.234332407746427	0.206135004703913	0.0281974030425137	0.0257044190752632	0.0223711837491175	0.00333323532614571	0.0718826467959563
178	County	6041	Marin County	6	California	2	0.125159550324851	0.115352422732164	0.00980712759268632	0.809289575526067	0.746072730761539	0.0632168447645279	0.118287891557908	0.109035985947933	0.00925190560997454	0.0530951751567883	0.0489622924744717	0.00413288268231664	0.137701248046856	0.126828517142003	0.0108727309048533	0.0398143198264587	0.0367500521953747	0.00306426763108406	0.000373193044041613	0.000340775969226299	3.24170748153143e-05	0.0939151677024288	0.0864101517477754	0.00750501595465334	0.0019660001150359	0.00181803751557149	0.000147962599464407	0.00163256735889141	0.00150949971405524	0.000123067644836176	0.821831273248073	0.757548825171378	0.0642824480766949	0.393211162095903	0.362948074808633	0.0302630872872705	0.377219523825536	0.347074887831406	0.0301446359941299	0.0514005873266336	0.0475258625313392	0.00387472479529448	0.130829589279914
179	County	6043	Mariposa County	6	California	6	0.102475889340673	0.0930772424638155	0.0093986468768576	0.140682416284389	0.127590856246802	0.0130915600375872	0.0176243354297827	0.0159723145575645	0.00165202087221811	0.00408689870763709	0.003669002397863	0.000417896309774093	0.115017587062679	0.104553336873654	0.0104642501890246	0.0200246496879927	0.0179359722836674	0.00208867740432528	0.000257507201527398	0.000234175845340195	2.3331356187203e-05	0.0939553157680167	0.0856769994990982	0.00827831626891848	0.000175331666368729	0.000159799039094619	1.55326272741098e-05	0.000604782738773392	0.000546390206453888	5.83925323195048e-05	0.153224114006395	0.13906695065664	0.0141571633497542	0.0368967402324585	0.0330482141000385	0.00384852613242	0.109322125955165	0.0996898542050289	0.00963227175013626	0.00700524781877104	0.00632888235157307	0.000676365467197962	0.0301660331517884
180	County	6045	Mendocino County	6	California	5	0.178221652229456	0.165588038380846	0.0126336138486101	0.161571714934865	0.1502505696215	0.0113211453133651	0.0209871781898686	0.0196413627572602	0.00134581543260835	0.00578447289187169	0.00552637506798472	0.000258097823886972	0.190763349951462	0.177064132790685	0.0136992171607771	0.0313741308996293	0.0292476438712746	0.00212648702835475	0.00060296451440115	0.000556827650470853	4.61368639302968e-05	0.154806024869412	0.14354576279621	0.0112602620732017	0.0022281666611864	0.00207929171702224	0.000148874944164165	0.00175206300683268	0.00163460675570655	0.000117456251126128	0.17411341265687	0.161726664031338	0.012386748625532	0.0467232065921077	0.0435563844398347	0.00316682215227291	0.119289374335495	0.110612518129808	0.00867685620568729	0.00810083172926748	0.00755776146169564	0.00054307026757184	0.0335288759118743
181	County	6047	Merced County	6	California	3	0.239762200682299	0.209265316104435	0.0304968845778639	0.322169684114057	0.280614743988659	0.0415549401253976	0.0476653597986709	0.0412223799558531	0.00644297984281778	0.0194463013000792	0.0165590148752555	0.00288728642482375	0.252303898404305	0.220741410514274	0.0315624878900309	0.0588268217987116	0.0508397579551367	0.00798706384357491	0.000329659827089473	0.000295454779697697	3.42050473917755e-05	0.189204361491188	0.166162864386576	0.0230414971046121	0.00145446947254547	0.001287391267829	0.000167078204716472	0.00248858581477009	0.00215594212503444	0.00033264368973565	0.334711381836063	0.292090838398498	0.0426205434375646	0.115621524772114	0.0999233029098783	0.0156982218622352	0.19878668699936	0.174578244673655	0.0242084423257045	0.0203031700645893	0.0175892908149644	0.00271387924962488	0.0602070575206766
182	County	6049	Modoc County	6	California	6	0.0765254825823902	0.0715624086557336	0.00496307392665667	0.0716272616479809	0.0670138465899116	0.00461341505806922	0.00592707079156674	0.00574251227583992	0.000184558515726821	-0.00196009437218927	-0.00161153775148966	-0.000348556620699617	0.089067180304396	0.0830385030655724	0.00602867723882365	0.00481106300808574	0.00450000565682776	0.000311057351257976	0.000116132804775224	0.000108071004344623	8.06180043060084e-06	0.0837246921830308	0.0780420263709143	0.00568266581211649	0.000169631943053262	0.000158689862565429	1.09420804878326e-05	0.000245660365450991	0.000229710170920241	1.59501945307499e-05	0.0841689593699866	0.0784899409997504	0.0056790183702362	0.00863242559347468	0.00807429957526937	0.000558126018205319	0.0734938101756662	0.0685055474350349	0.0049882627406313	0.00204272360084574	0.00191009398944616	0.000132629611399579	0.0184687685135725
183	County	6051	Mono County	6	California	6	0.0900336702236932	0.0835586105982218	0.00647505962547142	0.0976339256166607	0.090610743136505	0.00702318248015577	0.0101640731120358	0.00956656164450914	0.000597511467526707	0.000189635486692605	0.000323385593363604	-0.000133750106670999	0.102575367945699	0.0950347050080606	0.0075406629376384	0.0121239200108384	0.0112136972888857	0.000910222721952781	0.000200471815277851	0.000183833121861655	1.66386934161959e-05	0.0896449017481095	0.0830726023900433	0.00657229935806624	0.000153506618053331	0.000142324661568775	1.11819564845555e-05	0.000452567753419867	0.000422247545701235	3.03202077186325e-05	0.110175623338666	0.102086837546344	0.00808878579232274	0.0203704776358058	0.0188411313860313	0.00152934624977447	0.0859107623862652	0.0796122307634767	0.00629853162278845	0.00389438331659548	0.00363347539683567	0.000260907919759819	0.0227057708340416
184	County	6053	Monterey County	6	California	3	0.279014272852586	0.250951431869541	0.0280628409830449	0.572146850049966	0.514648057208535	0.0574987928414319	0.0848560139893944	0.0761953490944312	0.00866066489496324	0.0373951202258454	0.0334812391492877	0.00391388107655771	0.291555970574592	0.26242752627938	0.0291284442952119	0.0827108721362858	0.0743640410911786	0.00834683104510729	0.000315673378776961	0.000283191839793945	3.2481538983016e-05	0.204184685885335	0.183870895154562	0.0203137907307731	0.00131166331297204	0.00118072463464523	0.000130938678326814	0.00303307586122216	0.00272867355920053	0.000304402302021627	0.584688547771972	0.526124151618373	0.0585643961535989	0.248462096091605	0.22338835326161	0.0250737428299951	0.290004590126017	0.261152805628859	0.0288517844971578	0.0462218615543507	0.0415829927279047	0.00463886882644598	0.0973977117114002
185	County	6055	Napa County	6	California	4	0.319266293329135	0.294936081629831	0.0243302116993047	0.614918942935394	0.568205324498186	0.0467136184372078	0.093568666660287	0.086506079831055	0.00706258682923206	0.0423131251448822	0.0391649649399735	0.00314816020490869	0.331807991051141	0.306412176039669	0.0253958150114716	0.0964581941575188	0.0892228575560622	0.00723533660145666	0.000576066762076022	0.000526951778527811	4.91149835482111e-05	0.232398912018671	0.214465774899579	0.0179331371190916	0.000608861489803684	0.000563041856102583	4.5819633701101e-05	0.00176595662307182	0.00163354994939777	0.000132406673674055	0.6274606406574	0.579681418908025	0.0477792217493748	0.261755282905352	0.242120998896915	0.0196342840084375	0.331503432578438	0.305922863116043	0.0255805694623952	0.0342019251736097	0.0316375568950677	0.00256436827854203	0.106110364382293
186	County	6057	Nevada County	6	California	5	0.0594047352391456	0.0565873997029024	0.00281733553624323	0.223550506820909	0.212250960272002	0.011299546548907	0.0310331521790893	0.0297549810649384	0.00127817111415088	0.0108608217735309	0.0106537406589018	0.000207081114629153	0.0719464329611514	0.0680634941127412	0.00388293884841021	0.0123407755060789	0.0117564308540473	0.000584344652031561	7.52618025639192e-05	7.03724624390376e-05	4.88934012488163e-06	0.0590206980473372	0.0557517674584897	0.0032689305888475	0.00010473378573027	9.9209338706472e-05	5.52444702379787e-06	0.000404963819441095	0.000385713999058632	1.92498203824624e-05	0.236092204542914	0.22372705468184	0.012365149861074	0.0743430043612514	0.0708228092978976	0.00352019506335379	0.147266070510326	0.13910956646145	0.00815650404887573	0.0144831296713369	0.0137946789224925	0.000688450748844492	0.0435748499010951
187	County	6059	Orange County	6	California	1	0.420468253820534	0.376008618612522	0.0444596352080123	1.72870883768438	1.54655308229761	0.182155755386766	0.22341559782979	0.199685980664392	0.023729617165398	0.0952301305950999	0.0849807619421452	0.0102493686529547	0.43300995154254	0.38748471302236	0.0455252385201792	0.211305526881314	0.189030902594754	0.0222746242865602	0.000816691724395473	0.000728772102006847	8.7919622388626e-05	0.202463020293991	0.181244268263013	0.0212187520309772	0.0106430733113388	0.00951897585929544	0.00112409745204334	0.00778163933150043	0.00696179420329051	0.000819845128209915	1.74125053540638	1.55802917670745	0.183221358698933	1.09903402091411	0.983180118485147	0.115853902428968	0.531642876967324	0.475925055712734	0.0557178212545897	0.110573637524943	0.0989240025095671	0.0116496350153759	0.235957295551796
188	County	6061	Placer County	6	California	2	0.313991274688946	0.293752638279118	0.0202386364098286	0.647406002212247	0.605492314889542	0.0419136873227056	0.0939348717023684	0.0880569667988311	0.00587790490353736	0.0412413061649221	0.0387971801957793	0.00244412596914283	0.326532972410952	0.305228732688956	0.0213042397219956	0.10153578762965	0.0949393019655497	0.00659648566410075	0.000161982892571773	0.000151078544491533	1.09043480802404e-05	0.221131714341943	0.206673958907076	0.0144577554348667	0.000990781993457916	0.000926308650133189	6.44733433247267e-05	0.00271270555332901	0.00253808462170578	0.000174620931623223	0.659947699934253	0.616968409299381	0.0429792906348726	0.306553691806567	0.286637787468926	0.0199159043376413	0.312000482903114	0.291601660007913	0.0203988228952012	0.0413935252245719	0.0387289618225419	0.00266456340203005	0.106476569424374
189	County	6063	Plumas County	6	California	6	0.0406770837900887	0.0382693900794643	0.00240769371062432	0.0904223967703915	0.0848113036265762	0.00561109314381528	0.00932034970721237	0.00895490667890183	0.000365443028310541	-0.000155919184685025	9.62881297002071e-05	-0.000252207314385232	0.0532187815120944	0.0497454844893031	0.0034732970227913	0.00576169505031569	0.00541911034829406	0.000342584702021627	0.000105569452207502	9.8353259464844e-05	7.21619274265787e-06	0.0469882953162653	0.0438866118293334	0.00310168348693183	7.12514667080858e-05	6.68898643646944e-05	4.36160234339133e-06	0.000291970226597879	0.000274519187846084	1.7451038751795e-05	0.102964094492397	0.096287398036415	0.00667669645598226	0.0149100399230138	0.0140235036624951	0.000886536260518747	0.0844863121723247	0.0789093956748675	0.00557691649745712	0.00356774239705878	0.00335449869905239	0.000213243698006387	0.0218620474292181
190	County	6065	Riverside County	6	California	1	0.182234148790369	0.161743629964728	0.020490518825641	0.751140374086954	0.66704103966832	0.0840993344186339	0.100423806035054	0.0890689019583359	0.0113549040767181	0.0418852208738642	0.0370162173662373	0.00486900350762692	0.194775846512374	0.173219724374566	0.021556122137808	0.091518641827897	0.0810716534240168	0.0104469884038802	0.000382425557181814	0.000341726491295498	4.06990658863163e-05	0.0973419128470889	0.0869007731180638	0.0104411397290251	0.00190682728506254	0.00169223750724657	0.000214589777815974	0.00362603899514411	0.00321333383394367	0.00041270516120044	0.763682071808959	0.678517134078159	0.0851649377308008	0.417896517644586	0.370193011706803	0.0477035059377827	0.289092278492969	0.258083509648772	0.0310087688441967	0.0566932756714045	0.0502406127225831	0.00645266294882142	0.11296550375706
191	County	6067	Sacramento County	6	California	1	0.476188814742638	0.436678668520228	0.0395101462224102	1.24908708242945	1.1447019697733	0.104385112656143	0.184546781631174	0.169287530935017	0.0152592506961569	0.085390538428258	0.0783833396110183	0.00700719881723974	0.488730512464644	0.448154762930067	0.0405757495345772	0.173474295181259	0.158712320895399	0.0147619742858593	0.000205737187123881	0.000190453442283696	1.52837448401848e-05	0.307679768584544	0.282498555301492	0.0251812132830527	0.00274489103522921	0.0025154132037992	0.000229477831430007	0.00462582047648753	0.0042380200870926	0.00038780038939493	1.26162878015145	1.15617806418314	0.10545071596831	0.629536204306951	0.575965170913868	0.0535710333930827	0.557887256244582	0.512228492095025	0.0456587641495567	0.0742053195999203	0.06798440117425	0.00622091842567032	0.19708847935318
192	County	6069	San Benito County	6	California	2	0.0491636673610228	0.0437911658120034	0.00537250154901938	0.200743980441201	0.179439069879717	0.0213049105614838	0.0279041234380542	0.0247586520559157	0.00314547138213851	0.00942759747419551	0.00821255055208065	0.00121504692211486	0.0617053650830286	0.0552672602218422	0.00643810486118635	0.0114373971465111	0.0102002102726945	0.00123718687381668	0.000161472287325091	0.000144261562430966	1.72107248941255e-05	0.0497245717055224	0.0445805508900534	0.00514402081546901	0.00010481912852034	9.42668349305974e-05	1.05522935897421e-05	0.000277104815149641	0.000247970661732839	2.91341534168015e-05	0.213285678163206	0.190915164289556	0.0223705138736508	0.0608721469525162	0.0542875875264526	0.00658455942606359	0.141312268929451	0.126693475284346	0.0146187936451048	0.0111012622812397	0.00993410147875729	0.00116716080248239	0.0404458211600599
193	County	6071	San Bernardino County	6	California	2	0.281629202039939	0.249052246959666	0.032576955080273	1.07475253303466	0.950355816298963	0.124396716735697	0.138809718916958	0.122656161822766	0.016153557094192	0.0577838441529661	0.0509211805509803	0.00686266360198577	0.294170899761945	0.260528341369505	0.03364255839244	0.147371394382284	0.130022102423909	0.0173492919583755	0.000448938543040483	0.000400033523766611	4.89050192738721e-05	0.139077176270077	0.123682391333163	0.0153947849369142	0.00325233185863952	0.00287394126845924	0.00037839059018028	0.00402105870790407	0.00354987282020795	0.000471185887696117	1.08729423075667	0.961831910708802	0.125462320047864	0.659021647280156	0.581438348204529	0.0775832990756276	0.355435671163129	0.316091647483512	0.0393440236796167	0.0728369123133807	0.0643019150207614	0.0085349972926193	0.151351416638964
194	County	6073	San Diego County	6	California	1	0.463610057737675	0.415401736847648	0.0482083208900263	1.30351373105291	1.16807469203486	0.135439039018056	0.196437735538761	0.175879880097676	0.0205578554410848	0.0922120153670222	0.0824521882978379	0.00975982706918438	0.47615175545968	0.426877831257487	0.0492739242021933	0.143330981062522	0.128390426113339	0.0149405549491823	0.000486569373733888	0.000436129493869048	5.04398798648397e-05	0.324087225140294	0.290662896545038	0.0334243285952559	0.00463200093499576	0.00414986481377857	0.000482136121217193	0.00361497894813524	0.00323851429146211	0.000376464656673125	1.31605542877492	1.1795507864447	0.136504642330223	0.637074902012825	0.570667398835855	0.0664075031769692	0.608102705932842	0.545386797726448	0.0627159082063938	0.070877820829253	0.0634965898823928	0.00738123094686023	0.208979433260767
195	County	6075	San Francisco County	6	California	1	0.349876088798156	0.324297249948012	0.0255788388501439	2.55433834566413	2.36573173379076	0.188606611873367	0.324021251039064	0.299839553948024	0.0241816970910402	0.137721910571969	0.127396334604418	0.0103255759675507	0.362417786520162	0.335773344357851	0.0266444421623109	0.280382216684248	0.260053445975307	0.0203287707089406	0.000693535289621916	0.000631687001903129	6.18482877187868e-05	0.0700649514250873	0.0646255286739442	0.00543942275114307	0.00327893109520515	0.00304273476947714	0.000236196325728007	0.00799815202600003	0.00741994793721967	0.00057820408878036	2.56688004338613	2.3772078282006	0.189672215185534	1.68823650997003	1.5658329805326	0.122403529437433	0.701936939349856	0.647442763872554	0.0544941754773019	0.176706594066247	0.163932083795447	0.0127745102707997	0.33656294876107
196	County	6077	San Joaquin County	6	California	3	0.230020608700198	0.20404090373602	0.0259797049641774	0.635019478916271	0.563215060370352	0.0718044185459184	0.0978432664265114	0.0866475568951275	0.0111957095313839	0.0447276944821284	0.039470693086886	0.00525700139524232	0.242562306422203	0.215516998145859	0.0270453082763443	0.0721581548816053	0.063761872286902	0.00839628259470329	0.000188598933217327	0.000170561422147988	1.80375110693392e-05	0.167646143729313	0.149304952426931	0.018341191302382	0.00076574325751388	0.000682465841008015	8.32774165058657e-05	0.00180366562055397	0.00159714616887013	0.000206519451683838	0.647561176638277	0.574691154780191	0.0728700218580854	0.263867573908932	0.233164090404493	0.0307034835044394	0.346632882769991	0.30870979147094	0.037923091299051	0.0370607199593532	0.0328172729047582	0.00424344705459494	0.110384964148517
197	County	6079	San Luis Obispo County	6	California	3	0.0676528647351856	0.0627869839123984	0.0048658808227872	0.217081352830096	0.201442607059064	0.0156387457710316	0.0276766728039093	0.0257825071316401	0.0018941656722692	0.00855682861530081	0.00806129440699356	0.000495534208307246	0.0801945624571914	0.0742630783222372	0.00593148413495418	0.0175634130044103	0.0163225735324262	0.00124083947198405	0.000168369006464332	0.000152695501643983	1.56735048203491e-05	0.0589824182383106	0.054550877174018	0.00443154106429253	0.00167227714991951	0.0015490944818198	0.000123182668099703	0.00180808505808674	0.00168783763232919	0.000120247425757544	0.229623050552102	0.212918701468903	0.0167043490831985	0.0843261009878456	0.0783685371249473	0.00595756386289826	0.125610991433156	0.116173428795194	0.009437562637962	0.0196859581311001	0.0183767355487619	0.00130922258233829	0.0402183705259151
198	County	6081	San Mateo County	6	California	2	0.0999576264953484	0.0903233010432622	0.00963432545208617	1.09496681168857	0.990967802398216	0.103999009290359	0.142364009179785	0.128698969847277	0.0136650393325072	0.0596484250407919	0.053838455220352	0.00580996982043989	0.112499324217354	0.101799395453101	0.0106999287642531	0.0445050054370124	0.0402962362063325	0.00420876923067988	0.00025152555713151	0.000226446857793417	2.50786993380927e-05	0.0619170893516465	0.0559948875010467	0.00592220185059985	0.00359139960589746	0.00325686960839341	0.000334529997504045	0.00223430426566628	0.00202495527953499	0.000209348986131284	1.10750850941058	1.00244389680805	0.105064612602526	0.666068738901814	0.603079652926412	0.0629890859754019	0.36604690259155	0.331035508053568	0.0350113945379827	0.0753928679172156	0.0683287358280741	0.00706413208914151	0.15490570690179
199	County	6083	Santa Barbara County	6	California	3	0.378401751696989	0.345090995995127	0.0333107557018619	0.509123193039277	0.464385520052906	0.044737672986371	0.0684785184718901	0.0624255162400349	0.00605300223185521	0.0274984700848911	0.0250445788695647	0.00245389121532633	0.390943449418995	0.356567090404966	0.0343763590140289	0.191699611654131	0.174878456965565	0.0168211546885656	0.000608591759790424	0.000547116918891825	6.14748408985984e-05	0.186209385193037	0.169803584772083	0.016405800420954	0.00387429131027041	0.00352940068851941	0.000344890621751005	0.0085515695017662	0.00780853105990653	0.000743038441859669	0.521664890761282	0.475861614462744	0.045803276298538	0.2549305977619	0.232561084423822	0.0223695133380777	0.211909336673919	0.193239266520338	0.0186700701535803	0.0548249563254643	0.0500612635185844	0.00476369280687993	0.0810202161938959
200	County	6085	Santa Clara County	6	California	1	0.225306167650316	0.199017609257426	0.0262885583928908	0.994652001332285	0.879028288211622	0.115623713120663	0.132529892485125	0.116999096523051	0.0155307959620732	0.0563340929219465	0.0495803719060784	0.00675372101586817	0.237847865372322	0.210493703667264	0.0273541617050577	0.112665590977926	0.099352926480081	0.0133126644978448	0.000261633880214988	0.000233668324791889	2.79655554230986e-05	0.120718461240902	0.107194753296797	0.0135237079441055	0.0017569345221771	0.00155300888404078	0.000203925638136315	0.00244524475110184	0.00215934668155385	0.000285898069547988	1.00719369905429	0.890504382621461	0.11668931643283	0.582189114702548	0.513397141118965	0.0687919735835838	0.366674099318625	0.325596758049692	0.0410773412689331	0.0583304850331176	0.0515104834528048	0.0068200015803128	0.14507159020713
201	County	6087	Santa Cruz County	6	California	3	0.245973932690426	0.226326855849528	0.0196470768408982	0.634484496102017	0.584173581464732	0.0503109146372847	0.0936749610907882	0.0862139877498141	0.00746097334097417	0.0415722123550992	0.0382704458497532	0.00330176650534599	0.258515630412432	0.237802950259367	0.0207126801530652	0.0829280601247457	0.0765076527371339	0.0064204073876118	0.000427142160087169	0.000386152806935501	4.09893531516676e-05	0.17148809603717	0.157522450360937	0.0139656456762329	0.001431159732823	0.00131943746897248	0.000111722263850521	0.0022411723576067	0.00206725688538836	0.00017391547221834	0.647026193824023	0.595649675874571	0.0513765179494517	0.288696872110604	0.266345553055376	0.0223513190552282	0.317571126564709	0.291708772657394	0.0258623539073145	0.0407581951487106	0.0375953501618016	0.00316284498690895	0.106216658812794
202	County	6089	Shasta County	6	California	4	0.341238953866913	0.327474412951164	0.0137645409157492	0.436824031863388	0.419909225913393	0.016914805949995	0.0602160825334066	0.0582030012248773	0.00201308130852927	0.0242639241370002	0.02372931105272	0.000534613084280184	0.353780651588919	0.338950507361002	0.0148301442279162	0.114461988369232	0.110459526445544	0.00400246192368811	0.000201179694108927	0.000188860160307222	1.23195338017052e-05	0.232526951920338	0.221951972246432	0.0105749796739067	0.00238716332991312	0.00229856029798589	8.86030319272321e-05	0.00420336827532632	0.0040515882107339	0.000151780064592417	0.449365729585394	0.431385320323232	0.017980409262162	0.206131346475245	0.198923426384915	0.0072079200903302	0.212341285485738	0.202684319876383	0.00965696560935525	0.0308930976244106	0.0297775740619341	0.00111552356247654	0.0727577802554123
203	County	6091	Sierra County	6	California	6	-0.00195649102348118	-0.00158036191844649	-0.000376129105034696	0.130225199381462	0.121931373147606	0.00829382623385621	0.0144675909030488	0.0137465016299477	0.000721089273101139	0.00211351040435211	0.00220609684721058	-9.25864428584751e-05	0.0105852066985246	0.00989573249139231	0.00068947420713228	0.00422873143855749	0.00396133376983981	0.000267397668717687	3.99820173102288e-05	3.71989005745573e-05	2.78311673567156e-06	0.00555616248215739	0.00518485915983683	0.000371303322320562	0.000400166011186683	0.000374697452087262	2.54685590994204e-05	0.000360164749312797	0.000337643209053858	2.25215402589391e-05	0.142766897103468	0.133407467557445	0.00935942954602319	0.0409915813234772	0.0383995384278214	0.0025920428956558	0.0938651649000588	0.0875924096144671	0.00627275528559173	0.00791015087993202	0.00741551951515636	0.000494631364775657	0.0270092886250546
204	County	6093	Siskiyou County	6	California	6	0.1071482228688	0.100978524408576	0.00616969846022377	0.080448457472268	0.0760434388708046	0.00440501860146335	0.00701811250478942	0.00689822738437821	0.000119885120411207	-0.00149535412166737	-0.00110611066385062	-0.000389243457816751	0.119689920590806	0.112454618818415	0.00723530177239075	0.0102323736500185	0.00978013160592139	0.000452242044097126	0.000164759113981069	0.000155272339967668	9.48677401340144e-06	0.10856071604113	0.101822923496	0.00673779254513041	0.000261865762572956	0.000249517067943247	1.23486946297083e-05	0.000470206023102767	0.000446774308582669	2.34317145200984e-05	0.0929901551942738	0.0875195332806434	0.00547062191363033	0.0146889651016362	0.014039754289908	0.000649210811728252	0.0751674217521507	0.0705021753132231	0.00466524643892761	0.00313376834048683	0.00297760367751236	0.000156164662974471	0.0195598102267952
205	County	6095	Solano County	6	California	3	0.149866065225286	0.136706996848376	0.0131590683769103	0.62657614900085	0.571422234726279	0.0551539142745719	0.0913408107767927	0.0833180057965868	0.00802280498020599	0.040140156794827	0.0366092726149222	0.00353088417990483	0.162407762947292	0.148183091258215	0.0142246716890772	0.0507308039899591	0.0462136027164279	0.0045172012735312	0.000216374715156971	0.000197492451598918	1.88822635580533e-05	0.109218674136446	0.0997268884305063	0.00949178570593976	0.000949630470915594	0.000866904271186514	8.27261997290794e-05	0.00129227963481448	0.00117820338849533	0.000114076246319154	0.639117846722856	0.582898329136117	0.0562195175867389	0.293233942938529	0.267123638423216	0.0261103045153132	0.309550143196029	0.282648300194447	0.0269018430015826	0.0363337605882973	0.0331263905184541	0.00320737006984312	0.103882508498799
206	County	6097	Sonoma County	6	California	3	0.269690048735212	0.253877862747616	0.0158121859875956	0.888346401562006	0.835898150918802	0.0524482506432037	0.144706448077246	0.136327501905845	0.00837894617140064	0.0699344399479392	0.0660217355136259	0.00391270443431336	0.282231746457218	0.265353957157455	0.0168777892997626	0.0902707305826549	0.0850762732911461	0.00519445729150883	0.000663303051831882	0.000611908275333803	5.13947764980788e-05	0.188665314032146	0.177187359722982	0.0114779543091644	0.000734050300533857	0.000689351134343843	4.46991661900147e-05	0.00189834849005108	0.00178906473364985	0.000109283756401228	0.900888099284011	0.847374245328641	0.0535138539553707	0.344226017233239	0.324418186570929	0.0198078306623101	0.507733294239981	0.476843993880641	0.0308893003593394	0.048928787810792	0.0461120648770707	0.00281672293372125	0.157248145799252
207	County	6099	Stanislaus County	6	California	3	0.237829449345627	0.210302341591489	0.0275271077541379	0.62918895006449	0.556600439227815	0.0725885108366751	0.0998992562595529	0.0881644664849065	0.0117347897746465	0.0465188919597191	0.0408857380344703	0.00563315392524882	0.250371147067633	0.221778436001328	0.0285927110663049	0.0744698457900443	0.0657203562873255	0.00874948950271874	0.000208766276812791	0.000187444709990148	2.13215668226433e-05	0.170352980971385	0.15114026371748	0.0192127172539048	0.00175622622124909	0.00156447341017156	0.000191752811077525	0.00358332780814213	0.00316589787636097	0.00041742993178116	0.641730647786495	0.568076533637653	0.0736541141488421	0.241129791150397	0.212799363524546	0.0283304276258514	0.362007784762069	0.32117989215528	0.0408278926067891	0.0385930718740295	0.0340972779578278	0.00449579391620163	0.112440953981559
208	County	6101	Sutter County	6	California	4	0.129873594726081	0.120046252665948	0.00982734206013228	0.396309532314778	0.365904676640633	0.0304048556741448	0.0582109590119032	0.0538767910655191	0.00433416794638416	0.0244171351713842	0.0226730564613767	0.00174407871000748	0.142415292448086	0.131522347075787	0.0108929453722993	0.0383208912711003	0.0353002837947216	0.00302060747637866	0.000134451311406596	0.000124552687230758	9.89862417583733e-06	0.102946025349659	0.0951618032139502	0.00778422213570874	0.000172441531682405	0.000159367842211893	1.30736894705121e-05	0.000841482984238182	0.000776339537672678	6.51434465655046e-05	0.408851230036783	0.377380771050472	0.0314704589863117	0.159507422469564	0.146934402978944	0.0125730194906195	0.225234221515139	0.208203226808134	0.0170309947070053	0.0241095860520805	0.0222431412633935	0.001866444788687	0.070752656733909
209	County	6103	Tehama County	6	California	5	0.221640113396056	0.2086219908665	0.0130181225295565	0.13710226789068	0.12941677120295	0.00768549668772995	0.0165620452507443	0.015868038980436	0.000694006270308272	0.00342495716164413	0.00351289220151072	-8.79350398665915e-05	0.234181811118062	0.220098085276339	0.0140837258417234	0.0387302343101696	0.0368241981696274	0.00190603614054221	0.000350971070161962	0.000327270352435156	2.37007177268064e-05	0.193200802721474	0.181145466619395	0.0120553361020792	0.000512778204724943	0.00048504487272955	2.77333319953927e-05	0.00138702481153177	0.00131610526215191	7.09195493798691e-05	0.149643965612686	0.140892865612789	0.00875109999989693	0.0381495410114812	0.0362720826070045	0.00187745840447672	0.104093945095586	0.0975986951968172	0.00649524989876857	0.00740047950561855	0.00702208780896692	0.000378391696651636	0.0291037429727501
210	County	6105	Trinity County	6	California	6	0.105393799877937	0.0989591772870305	0.00643462259090634	0.0823731965427107	0.0775142169254492	0.00485897961726157	0.00747057480542902	0.00726041475170018	0.000210160053728841	-0.00123032051468751	-0.000891042585161586	-0.000339277929525924	0.117935497599943	0.110435271696869	0.00750022590307331	0.0100650737893512	0.00954907100623717	0.000516002783114012	0.000222921438335073	0.000208933551384753	1.39878869503194e-05	0.106720699756831	0.0998009600395472	0.00691973971728379	0.000379603072637581	0.000359338969585858	2.0264103051723e-05	0.00054719954278784	0.000516968130114371	3.02314126734682e-05	0.0949148942647165	0.088990311335288	0.00592458292942854	0.0147094292032703	0.0139553257991863	0.000754103404083961	0.0770758462973773	0.0720782704186351	0.00499757587874216	0.00312961876406899	0.00295671511746656	0.000172903646602429	0.0200122725274348
211	County	6107	Tulare County	6	California	3	0.261267547773987	0.224539787407431	0.0367277603665552	0.47879634102804	0.411372482027943	0.0674238590000975	0.0777572334956584	0.0663632018087116	0.0113940316869468	0.0358747908194563	0.030288860439397	0.00558593038005928	0.273809245495992	0.23601588181727	0.0377933636787221	0.059868562395753	0.0512342597419023	0.00863430265385067	0.000273967725739506	0.00024627047524297	2.76972504965366e-05	0.209620123174027	0.181046784324774	0.0285733388492534	0.00116819021166706	0.00102934905600977	0.000138841155657289	0.00287840198880575	0.00245921821934154	0.000419183769464205	0.491338038750046	0.422848576437782	0.0684894623122645	0.157716359148992	0.134970351497196	0.0227460076517957	0.30492706460355	0.263362427538662	0.0415646370648873	0.0286946149975044	0.024515797401923	0.00417881759558142	0.0902989312176641
212	County	6109	Tuolumne County	6	California	5	0.165247748603257	0.154427262319526	0.0108204862837317	0.15296043748649	0.143039367671491	0.00992106981499882	0.0205213605170853	0.0193812797676628	0.00114008074942254	0.00578258754896643	0.00562338208600609	0.000159205462960346	0.177789446325263	0.165903356729365	0.0118860895958986	0.0229258029292592	0.021439050785417	0.0014867521438422	0.000297227546060961	0.000274584442082678	2.26431039782835e-05	0.153180167456545	0.142890463507754	0.010289703948791	0.000403015889812911	0.000376317101470631	2.66987883422802e-05	0.0009832325035854	0.000922940892640497	6.02916109449031e-05	0.165502135208496	0.15451546208133	0.0109866731271658	0.0366789547772449	0.0343003024431379	0.00237865233410702	0.121045660082853	0.112914555206682	0.00813110487617062	0.0077775203483978	0.00730060443150964	0.000476915916888155	0.0330630582390911
213	County	6111	Ventura County	6	California	3	0.107972904086831	0.0964289712993814	0.0115439327874496	0.572017895126932	0.511749476559982	0.0602684185669502	0.0787512722481511	0.0702742708078892	0.00847700144026197	0.0327685495296497	0.0291075008422691	0.00366104868738065	0.120514601808837	0.10790506570922	0.0126095360996166	0.0384008888619535	0.0343406733293692	0.00406021553258428	0.000250677951696098	0.000223502156121998	2.71757955741005e-05	0.0754330249868998	0.0675892464830664	0.00784377850383341	0.003421877470346	0.00305932468039823	0.00036255278994777	0.00300813253794139	0.00269231906026437	0.000315813477677018	0.584559592848938	0.52322557096982	0.0613340218791171	0.287741002410034	0.257317475195691	0.0304235272143427	0.250662867403719	0.224598103178872	0.026064764224847	0.0461557230351848	0.0413099925952573	0.0048457304399275	0.0912929699701569
214	County	6113	Yolo County	6	California	2	0.167458126289935	0.153454068886766	0.0140040574031683	0.730299767851098	0.668573869608487	0.0617258982426111	0.108277639654898	0.0992358622622236	0.00904177739267486	0.0487501744472418	0.0447148784958972	0.00403529595134461	0.17999982401194	0.164930163296605	0.0150696607153353	0.0512155470385937	0.0467853699672296	0.00443017707136412	0.000148116026564133	0.000136390679091342	1.17253474727908e-05	0.127212501616843	0.116705801548762	0.0105067000680813	0.000305734307373662	0.000279894843871991	2.58394635016707e-05	0.00111792502256557	0.00102270625765015	9.52187649154192e-05	0.742841465573104	0.680049964018326	0.0627915015547781	0.340442169512563	0.310993707459361	0.0294484620532021	0.360512211180037	0.330736885440763	0.0297753257392741	0.0418870848805038	0.0383193711182018	0.00356771376230194	0.120819337376904
215	County	6115	Yuba County	6	California	4	0.320975989940318	0.296292941084362	0.0246830488559561	0.351412529775757	0.32410390714876	0.0273086226269972	0.0509484479331851	0.0471249742921796	0.00382347364100552	0.0207436683479582	0.0192604251874831	0.0014832431604751	0.333517687662324	0.307769035494201	0.0257486521681231	0.0840741241104501	0.0772859923874283	0.00678813172302186	0.000265822695234613	0.000246995671164102	1.88270240705104e-05	0.243607644929332	0.225099034049647	0.0185086108796848	0.00223752323311102	0.00206718664383979	0.000170336589271231	0.00333257269419598	0.00306982674212132	0.000262745952074652	0.363954227497763	0.335580001558599	0.0283742259391642	0.13874760176739	0.127545141949752	0.0112024598176379	0.203838524135038	0.18835145710724	0.0154870670277983	0.0213681015953355	0.0196834025016076	0.0016846990937279	0.0634901456551909
216	County	8001	Adams County	8	Colorado	2	0.678027378234638	0.607109165010686	0.0709182132239523	0.803243474392945	0.718905927223828	0.0843375471691171	0.10802502306018	0.0968593293509658	0.0111656937092139	0.0456122515286845	0.0408866763666496	0.00472557516203488	0.690569075956644	0.618585259420525	0.0719838165361193	0.360010136117772	0.320358730744478	0.0396514053732936	0.00024326397557769	0.000224022519523749	1.92414560539415e-05	0.294691515840545	0.266208770132021	0.0284827457085244	0.00716018112603197	0.00640210725151855	0.000758073874513417	0.0284639788967177	0.0253916287729839	0.00307235012373389	0.815785172114951	0.730382021633667	0.0854031504812841	0.455488167532133	0.405320841222056	0.0501673263100764	0.323778460597045	0.292484381659011	0.0312940789380348	0.0365185439857728	0.0325767987525999	0.00394174523317287	0.120566720782185
217	County	8003	Alamosa County	8	Colorado	6	0.174127214826821	0.163397250794486	0.0107299640323356	0.172480770822439	0.161904591584238	0.0105761792382004	0.0266441636657154	0.0252077637406777	0.00143639992503761	0.0096296336604134	0.00927211268822846	0.000357520972184944	0.186668912548827	0.174873345204325	0.0117955673445026	0.0226424527287466	0.0213826462822561	0.00125980644649051	0.000179072343967333	0.000166207964680526	1.28643792868066e-05	0.15500858197919	0.144930430786233	0.0100781511929565	0.000756502520289344	0.000712116501412517	4.43860188768267e-05	0.00808230297663399	0.00768194366974211	0.000400359306891881	0.185022468544444	0.173380685994077	0.0116417825503674	0.0265412884688748	0.0250645541807735	0.00147673428810128	0.149510438630279	0.139789758741449	0.0097206798888302	0.00897074144529079	0.0085263730718549	0.000444368373435889	0.0391858613877211
218	County	8005	Arapahoe County	8	Colorado	2	0.833028799046755	0.754621924468629	0.0784068745781259	0.895852887540762	0.811336361601464	0.0845165259392989	0.11670457694638	0.105912883231838	0.0107916937145419	0.0484164818254038	0.0439815660745347	0.00443491575086907	0.845570496768761	0.766098018878468	0.0794724778902929	0.480651115075926	0.43354713584423	0.0471039792316961	0.000226318646192528	0.000208689493232154	1.7629152960374e-05	0.324176614852508	0.295707028864526	0.0284695859879819	0.00818754787877296	0.00739638843177411	0.000791159446998855	0.032328900315361	0.0292387762447053	0.00309012407065569	0.908394585262768	0.822812456011302	0.0855821292514659	0.539729987753293	0.486836258109414	0.0528937296438783	0.328495145991538	0.299646301327972	0.0288488446635662	0.0401694515179378	0.0363298965739165	0.00383955494402131	0.129246274668386
219	County	8007	Archuleta County	8	Colorado	6	0.133437830818386	0.124907618541797	0.0085302122765893	0.146115955282057	0.136794898769236	0.00932105651282138	0.0216282482221445	0.0204309082870079	0.00119733993513661	0.00690676248846485	0.00667910195943093	0.000227660529033922	0.145979528540392	0.136383712951635	0.00959581558875628	0.0146796381671916	0.0138215885456028	0.000858049621588841	0.00017440907584344	0.000162061546480328	1.23475293631115e-05	0.125670572260464	0.117230724005193	0.00843984825527073	0.00062176204158759	0.000585272127510008	3.64899140775821e-05	0.00483314699530542	0.00458406672684941	0.000249080268456008	0.158657653004063	0.148270993179074	0.0103866598249884	0.0195840955558671	0.0184393721240302	0.0011447234318369	0.132798295838384	0.123879760295222	0.00891853554316247	0.00627526160981143	0.00595186075982244	0.000323400849988992	0.0341699459441503
220	County	8009	Baca County	8	Colorado	6	0.139709324929024	0.130202565291465	0.00950675963755928	0.1478349876749	0.137762380323189	0.0100726073517117	0.0223210589671454	0.0209677774375319	0.00135328152961356	0.00736662157918222	0.0070513089844347	0.00031531259474752	0.15225102265103	0.141678659701304	0.0105723629497263	0.0136970126658841	0.0127305173954766	0.000966495270407469	0.000179135260791996	0.000166002351134899	1.3132909657097e-05	0.132919867727853	0.123694233071577	0.00922563465627622	0.000624207941419897	0.000579424292608339	4.47836488115573e-05	0.00483079905508103	0.0045084825905071	0.000322316464573921	0.160376685396906	0.149238474733027	0.0111382106638786	0.0181014989922183	0.016824212215165	0.00127728677705325	0.137048758954556	0.127536548313484	0.00951221064107225	0.00522642745013161	0.00487771420437847	0.000348713245753141	0.0348627566891512
221	County	8011	Bent County	8	Colorado	6	0.146586526208232	0.136963099948749	0.00962342625948313	0.153861618019537	0.143765558637629	0.010096059381908	0.0232015108229764	0.021861383412002	0.00134012741097435	0.00778523937770854	0.00748099186005084	0.000304247517657699	0.159128223930238	0.148439194358588	0.0106890295716501	0.0167714831080429	0.0156768800208003	0.00109460308724264	0.000167525388503738	0.000155321256527801	1.22041319759379e-05	0.136213647707722	0.126998038651081	0.00921560905664094	0.000646379607031119	0.000601807214177631	4.45723928534874e-05	0.00532918811893811	0.00500714721600101	0.0003220409029371	0.166403315741542	0.155241653047467	0.011161662694075	0.0212446311594898	0.0198580847995345	0.0013865463599553	0.138837807547907	0.129444659517776	0.00939314803013038	0.00632087703414585	0.00593890873015655	0.000381968303989299	0.0357432085449822
222	County	8013	Boulder County	8	Colorado	3	0.49271850458639	0.451665362591344	0.0410531419950459	0.591656222802362	0.542207526915097	0.049448695887264	0.0859953778603033	0.078966043251858	0.00702933460844527	0.0375331034106774	0.0345208916576696	0.00301221175300788	0.505260202308396	0.463141457001183	0.0421187453072129	0.210907022074115	0.192567176866263	0.0183398452078522	0.000242150071567052	0.000223093120162548	1.90569514045044e-05	0.26759220500758	0.246047900681864	0.0215443043257158	0.00474844047134404	0.00434891877205278	0.000399521699291257	0.0217703846837889	0.0199543675608397	0.0018160171229492	0.604197920524367	0.553683621324936	0.050514299199431	0.276915486309533	0.252835742047679	0.0240797442618542	0.29820015217362	0.274191549874382	0.0240086022992382	0.0290822820412143	0.0266563294028757	0.00242595263833856	0.0985370755823091
223	County	8014	Broomfield County	8	Colorado	2	0.841612398788099	0.759309102651016	0.082303296137083	0.809542725442032	0.729938085569609	0.0796046398724238	0.111454272107105	0.100649446896307	0.0108048252107978	0.0479539698486032	0.0433089577093709	0.00464501213923225	0.854154096510105	0.770785197060855	0.08336889944925	0.417243136132922	0.374512881580458	0.0427302545524637	0.000253302919147933	0.000233140206594401	2.01627125535325e-05	0.398733393636095	0.361900418008615	0.0368329756274806	0.00682775857591956	0.00615357148909066	0.0006741870868289	0.0310965052460198	0.0279851857760965	0.0031113194699233	0.822084423164038	0.741414179979447	0.0806702431845908	0.442598202153379	0.397271311895197	0.0453268902581821	0.341936515524831	0.310350148434729	0.0315863670901017	0.0375497054858286	0.0337927196495216	0.00375698583630705	0.123995969829111
224	County	8015	Chaffee County	8	Colorado	6	0.178631816117403	0.16679432710766	0.0118374890097429	0.183219197525801	0.171075869191108	0.0121433283346927	0.026368470755736	0.0248070300469275	0.0015614407088085	0.00898051629416611	0.00859229042060322	0.000388225873562894	0.191173513839408	0.178270421517498	0.0129030923219099	0.0359576759999855	0.0335096366884657	0.00244803931151983	0.000199191011101004	0.000184648404166512	1.45426069344916e-05	0.14470215147987	0.13485698668353	0.00984516479633983	0.00123571095031841	0.00115384554120402	8.18654091143975e-05	0.0090787843981333	0.00856530420013197	0.000513480198001337	0.195760895247806	0.182551963600947	0.0132089316468597	0.0444662497877465	0.0414389371350515	0.00302731265269501	0.141530695164474	0.131901308155473	0.0096293870090012	0.00976395029558565	0.00921171831042216	0.000552231985163496	0.0389101684777418
225	County	8017	Cheyenne County	8	Colorado	6	0.115856608293476	0.10809440728934	0.00776220100413634	0.135726981198998	0.126597773070419	0.00912920812857927	0.0199491594086698	0.0187836326207812	0.0011655267878886	0.00606135882275347	0.00584999165433857	0.000211367168414902	0.128398306015482	0.119570501699178	0.00882780431630331	0.0104651038999199	0.00972938276111174	0.000735721138808166	0.000166811009933749	0.000154729033995534	1.20819759382153e-05	0.113479913438014	0.105686385540023	0.00779352789799089	0.000599000212215488	0.000556091484314663	4.29087279008258e-05	0.00368747745539856	0.00344391287973334	0.000243564575665216	0.148268678921004	0.138073867480257	0.0101948114407462	0.0150868970535912	0.0140262531089635	0.00106064394462769	0.128445137333608	0.119623833802058	0.00882130353155002	0.00473664453380459	0.00442378056923606	0.000312863964568534	0.0324908571306755
226	County	8019	Clear Creek County	8	Colorado	2	0.394774088191915	0.364904268954714	0.0298698192372004	0.369204337755804	0.34102960715801	0.0281747305977941	0.0525819926404628	0.0487356924279429	0.00384630021251993	0.0212765531026112	0.019809556212621	0.0014669968899902	0.40731578591392	0.376380363364553	0.0309354225493674	0.11727848101509	0.107915775682625	0.00936270533246477	0.000308105721893211	0.00028419781746861	2.39079044246016e-05	0.275640535412639	0.255145533001238	0.0204950024114017	0.00296150517953615	0.00273252713284349	0.000228978046692659	0.0111271585847615	0.0103023297303778	0.000824828854383704	0.38174603547781	0.352505701567849	0.0292403339099611	0.156926382674595	0.144398462231263	0.0125279204433317	0.207833986049614	0.192380678215621	0.0154533078339926	0.0169856667536013	0.0157265611209644	0.00125910563263682	0.0651236903624686
227	County	8021	Conejos County	8	Colorado	6	0.145100375063991	0.135961074562289	0.00913930050170208	0.151081083963306	0.141571222589191	0.00950986137411493	0.0227096138101995	0.0214678788692354	0.00124173494096408	0.00752336343854766	0.00726976635199946	0.000253597086548205	0.157642072785997	0.147437168972128	0.0102049038138691	0.013775758045485	0.0129908839122608	0.000784874133224138	0.000178494100495686	0.000165683864336268	1.28102361594185e-05	0.134489626292827	0.125551622273027	0.00893800401980017	0.000681705751492112	0.000641488596920269	4.02171545718433e-05	0.00851648859569677	0.00808749032558329	0.000428998270113484	0.163622781685312	0.15304731699903	0.0105754646862819	0.0200157986690181	0.018875398076959	0.00114040059205913	0.136839149595096	0.12774499934083	0.00909415025426564	0.0067678334211979	0.00642691958124077	0.000340913839957133	0.0352513115322053
228	County	8023	Costilla County	8	Colorado	6	0.0576023893759632	0.0540158771185889	0.00358651225737423	0.142712523114836	0.133516538234776	0.00919598488006005	0.0212159579601421	0.0200308772254308	0.0011850807347113	0.00673552574667811	0.00651196133625784	0.000223564410420264	0.070144087097969	0.0654919715284277	0.0046521155695412	0.00589407373502263	0.00553916493847971	0.000354908796542926	0.000157573223320149	0.000146232660294374	1.13405630257753e-05	0.0614029047070069	0.0572655380236639	0.00413736668334301	0.000531516764140254	0.000498690544062944	3.28262200773104e-05	0.00215801866847905	0.00204234536192687	0.000115673306552182	0.155254220836842	0.144992632644615	0.010261588192227	0.0173252034115016	0.0162819746754746	0.00104322873602697	0.132457995693106	0.123532891889987	0.0089251038031188	0.00547102173223414	0.00517776607915289	0.000293255653081258	0.0337576556821479
229	County	8025	Crowley County	8	Colorado	6	0.149162886398083	0.139426420614429	0.00973646578365496	0.15553520818835	0.145392238566381	0.0101429696219695	0.0231177444294634	0.0217923065574	0.00132543787206341	0.00765276618326272	0.00736159166473456	0.000291174518528158	0.161704584120089	0.150902515024267	0.0108020690958219	0.0190542221621365	0.0178361562991035	0.00121806586303304	0.00016959276147198	0.000157278642562095	1.23141189098844e-05	0.135740414501187	0.126573593425597	0.0091668210755906	0.000717273395087018	0.000668933492870694	4.83399022163243e-05	0.00602308130020631	0.00566655316413423	0.000356528136072084	0.168076905910356	0.15686833297622	0.0112085729341365	0.0242706478402499	0.022719115200589	0.00155153263966091	0.137272196850246	0.12800193145579	0.00927026539445587	0.00653406121986065	0.00614728631984095	0.000386774900019697	0.0356594421514691
230	County	8027	Custer County	8	Colorado	6	0.164541596138598	0.153968694015584	0.0105729021230147	0.170451282714445	0.159542365941527	0.0109089167729181	0.0246768294333781	0.023275283184117	0.0014015462492611	0.00822030790357267	0.00790286742244937	0.000317440481123307	0.177083293860604	0.165444788425422	0.0116385054351817	0.0293892956456939	0.0276031032535653	0.00178619239212867	0.000175330296279088	0.000162746997966709	1.25832983123794e-05	0.139396553297115	0.130000488611655	0.00939606468545994	0.00099210160400283	0.000931223156300263	6.08784477025669e-05	0.00713001301751284	0.00674722640593473	0.000382786611578111	0.182992980436451	0.171018460351366	0.011974520085085	0.0362294041818596	0.0340274907062478	0.00220191347561178	0.13801383724941	0.128710974936021	0.00930286231338857	0.00874973900518142	0.00827999470909673	0.000469744296084687	0.0372185271553839
231	County	8029	Delta County	8	Colorado	6	0.200335859265405	0.187741660730657	0.0125941985347479	0.208650773278423	0.195494488970412	0.0131562843080105	0.0309018114234221	0.0291339775886696	0.0017678338347525	0.0113667079368469	0.0108637119983742	0.000502995938472721	0.21287755698741	0.199217755140495	0.0136598018469149	0.0369839027624889	0.0347332189059538	0.00225068385653511	0.000239056063558352	0.000221229317065712	1.78267464926404e-05	0.154412312334291	0.144075826887013	0.0103364854472781	0.00136019896812282	0.00127430334176859	8.58956263542319e-05	0.0198820868589488	0.0189131766886941	0.000968910170254767	0.221192471000429	0.206970583380251	0.0142218876201775	0.0523585938887745	0.0491722713750818	0.00318632251369277	0.154207793965404	0.143884999143645	0.0103227948217591	0.0146260831462498	0.0139133128615241	0.000712770284725659	0.0434435091454279
232	County	8031	Denver County	8	Colorado	1	1.14976814853052	1.049411167188	0.100356981342519	1.23847327208545	1.13023973374144	0.108233538344008	0.1567153925145	0.14319606858813	0.01351932392637	0.0647817695285718	0.0592456929476334	0.00553607658093847	1.16230984625253	1.06088726159784	0.101422584654686	0.713177620888585	0.649706215326542	0.0634714055620427	0.000245837008337609	0.000226501634093799	1.93353742438099e-05	0.393203308779844	0.360162139241297	0.0330411695385474	0.0117875608003206	0.0107475634185947	0.00103999738172593	0.043895518775439	0.0400448419773127	0.00385067679812623	1.25101496980745	1.14171582815128	0.109299141656175	0.800041595525543	0.728839467067226	0.0712021284583163	0.396441801552494	0.363128499032456	0.0333133025200387	0.0545315727294163	0.0497478620515968	0.00478371067781957	0.169257090236506
233	County	8033	Dolores County	8	Colorado	6	0.138904066683362	0.129579176650705	0.0093248900326563	0.143347859568995	0.133737673927011	0.00961018564198416	0.0205318678257994	0.0193236495415196	0.00120821828427978	0.00618822648620478	0.00596420960624855	0.000224016879956236	0.151445764405367	0.141055271060544	0.0103904933448233	0.0179550025768285	0.0167547633020205	0.00120023927480803	0.00017794782279215	0.000165089546937252	1.28582758548982e-05	0.127876119446225	0.11902328840467	0.00885283104155518	0.000625229292651648	0.000584088752785818	4.11405398658294e-05	0.00481146526687043	0.00452804105413109	0.00028342421273934	0.155889557291	0.145213768336849	0.0106757889541511	0.0225045817492451	0.0210002164469849	0.00150436530226013	0.127303447660127	0.118490262539847	0.00881318512027959	0.00608152788162888	0.00572328935001746	0.00035823853161142	0.0330735655478052
234	County	8035	Douglas County	8	Colorado	2	0.430232820141288	0.388426702221731	0.0418061179195568	0.425262224245829	0.383360465063507	0.0419017591823217	0.0567775539439499	0.0514361631268262	0.00534139081712367	0.0221672145528226	0.0201273942345296	0.00203982031829296	0.442774517863293	0.39990279663157	0.0428717212317238	0.192527770669351	0.171364453392223	0.0211633172771277	0.000218626922865186	0.000201921236253147	1.67056866120392e-05	0.229370736175122	0.209822219120393	0.0195485170547287	0.00409521632277087	0.00365870738027263	0.00043650894249823	0.0165621677731843	0.0148554955024272	0.00170667227075716	0.437803921967835	0.394836559473346	0.0429673624944887	0.214421936235782	0.190851936687367	0.0235699995484147	0.203221858868976	0.185901925035042	0.0173199338339339	0.0201601268630777	0.0180826977509376	0.00207742911214007	0.0693192516659557
235	County	8037	Eagle County	8	Colorado	5	0.226150056721255	0.209396408455948	0.0167536482653067	0.256873306818094	0.237741899338941	0.0191314074791534	0.0378207571444465	0.0351601865283761	0.00266057061607049	0.0146628446711275	0.0137262851177167	0.000936559553410775	0.238691754443261	0.220872502865787	0.0178192515774736	0.0580128068531447	0.0534288625269752	0.00458394432616953	0.000297459575349475	0.000274503360797315	2.29562145521603e-05	0.170000269931197	0.157541033329699	0.0124592366014979	0.00185424103134299	0.00171364983227493	0.00014059119906806	0.00852697705222686	0.00791445381604083	0.000612523236186032	0.2694150045401	0.24921799374878	0.0201970107913204	0.0820861808329186	0.0756000529708673	0.00648612786205132	0.174721889440081	0.161916607655083	0.0128052817849981	0.0126069342671003	0.0117013331228293	0.000905601144270956	0.0503624548664523
236	County	8039	Elbert County	8	Colorado	2	0.162637298009519	0.150674698734048	0.0119625992754702	0.171621742190817	0.158873793222892	0.0127479489679248	0.0249394268737347	0.0232602263189511	0.00167920055478355	0.00837765061651097	0.00792473748932393	0.000452913127187045	0.175178995731524	0.162150793143887	0.0130282025876372	0.0273700967159512	0.0250035578241879	0.00236653889176332	0.000178047281633779	0.000164987292237967	1.30599893958117e-05	0.141194778460017	0.131052931503219	0.0101418469567982	0.000992349748409553	0.000911153246361056	8.11965020484974e-05	0.00544372352551258	0.00501816327788122	0.000425560247631366	0.184163439912823	0.170349887632731	0.0138135522800918	0.0368310357578119	0.033646462482483	0.00318457327532896	0.140040241091809	0.12998132313155	0.0100589179602589	0.0072921630632016	0.00672210201869766	0.00057006104450394	0.0374811245957404
237	County	8041	El Paso County	8	Colorado	3	0.469756584866153	0.43281647810548	0.0369401067606733	0.550949786804539	0.507478879812741	0.043470906991798	0.0744423933173944	0.0687585729182078	0.00568382039918656	0.0303745188611936	0.0281436458932295	0.00223087296796415	0.482298282588159	0.444292572515319	0.0380057100728402	0.222522482134611	0.204318840600602	0.0182036415340098	0.000207760359592698	0.000192429023216892	1.53313363758065e-05	0.220936563346429	0.204268629457538	0.0166679338888911	0.00724224354536264	0.00665183630430703	0.000590407241055616	0.0313892332021637	0.0288608371296557	0.00252839607250797	0.563491484526545	0.51895497422258	0.044536510303965	0.285012024620238	0.261696372739586	0.0233156518806519	0.237019125347617	0.219137888073629	0.0178812372739875	0.0414603345586906	0.038120713409365	0.00333962114932562	0.0869840910394001
238	County	8043	Fremont County	8	Colorado	5	0.239866197203011	0.224937941345004	0.0149282558580066	0.238016454685316	0.22329784812144	0.0147186065638756	0.0338495663140995	0.0319306577400297	0.00191890857406981	0.0123979685446507	0.0118445277878266	0.000553440756824075	0.252407894925017	0.236414035754843	0.0159938591701735	0.0687236895270744	0.0646822560270975	0.00404143349997686	0.000197177281570027	0.000182924370092763	1.42529114772635e-05	0.166238048651475	0.155184511900142	0.0110535367513331	0.00209101995972577	0.00196826187898023	0.00012275808074554	0.0151579595051712	0.0143960815785304	0.000761877926640782	0.250558152407322	0.234773942531279	0.0157842098760426	0.0772446502575374	0.0727021246831237	0.00454252557441378	0.155918488407978	0.145551122117225	0.0103673662907531	0.0173950137418067	0.016520695730931	0.000874318010875698	0.0463912640361053
239	County	8045	Garfield County	8	Colorado	5	0.236804870977635	0.219564516661268	0.0172403543163667	0.210988598602406	0.195608264236058	0.0153803343663482	0.03153996382677	0.0293900215393384	0.00214994228743153	0.0117722372070742	0.0110698362620774	0.000702400944996821	0.249346568699641	0.231040611071107	0.0183059576285337	0.0480407441289409	0.0443319377547194	0.00370880637422148	0.000290065231153419	0.000267800182353155	2.22650488002639e-05	0.191392026800585	0.177493264549756	0.013898762250829	0.00129201372287479	0.00119634674469868	9.56669781761149e-05	0.00833171881608724	0.00775126183958038	0.00058045697650686	0.223530296324412	0.207084358645897	0.0164459376785151	0.0532740074803459	0.0491611865383322	0.0041128209420137	0.159825184571578	0.148218785500578	0.0116063990710006	0.0104311042724877	0.00970438660698694	0.000726717665500802	0.0440816615487757
240	County	8047	Gilpin County	8	Colorado	2	0.41980780432526	0.387284521354576	0.0325232829706841	0.462279577268875	0.426327521412451	0.0359520558564242	0.0647959459510488	0.0599201855324813	0.00487576041856745	0.0267438286996033	0.0248132998218223	0.001930528877781	0.432349502047266	0.398760615764415	0.0335888862828511	0.173807406789646	0.159796397949295	0.0140110088403514	0.000251038370586536	0.000231460995488506	1.95773750980298e-05	0.236562433475011	0.218668816413621	0.0178936170613901	0.003751251730006	0.00345767153342505	0.000293580196580941	0.017977371682016	0.0166062688725853	0.00137110280943064	0.474821274990881	0.43780361582229	0.0370176591685912	0.219057506311477	0.201398784429791	0.0176587218816861	0.235180749214198	0.217391642952344	0.0177891062618538	0.0205830194652058	0.0190131884401544	0.0015698310250514	0.0773376436730545
241	County	8049	Grand County	8	Colorado	6	0.286042568694359	0.263953989863117	0.0220885788312416	0.309947084020741	0.285913126508666	0.0240339575120747	0.046951114944803	0.043456535907256	0.00349457903754702	0.0194310466692739	0.0180613557734601	0.00136969089581383	0.298584266416364	0.275430084272956	0.0231541821434086	0.0827258672980003	0.0759207688271489	0.00680509847085144	0.000251340103765378	0.000231633482233189	1.9706621532189e-05	0.204068074060001	0.188621060101017	0.0154470139589846	0.00187072411770347	0.00172373775280248	0.000146986364900992	0.0096682608368941	0.00893288410975477	0.000735376727139325	0.322488781742746	0.297389220918505	0.0250995608242416	0.104178528358197	0.0956087161920443	0.00856981216615247	0.20554116576207	0.189982645541317	0.0155585202207531	0.01276908762248	0.0117978591851439	0.000971228437336113	0.0594928126668088
242	County	8051	Gunnison County	8	Colorado	6	0.185598928994891	0.17303740033145	0.0125615286634417	0.187941764145806	0.175226015522028	0.012715748623778	0.0271763924528415	0.0255221756383029	0.00165421681453861	0.00940169103352432	0.00896644971535568	0.000435241318168639	0.198140626716897	0.184513494741288	0.0136271319756087	0.0392715816587449	0.036488502976432	0.00278307868231292	0.000212909606683924	0.000197200228848906	1.57093778350178e-05	0.1500732913936	0.139766162257603	0.0103071291359963	0.00120357426839121	0.00112095958431644	8.26146840747753e-05	0.00737926978947723	0.00694066969408759	0.00043860009538964	0.200483461867812	0.186702109931867	0.0137813519359449	0.0464893082911053	0.0431947273907295	0.00329458090037577	0.144296308138412	0.134385945887948	0.00991036225046481	0.0096978454382944	0.00912143665319004	0.000576408785104365	0.0397180901748473
243	County	8053	Hinsdale County	8	Colorado	6	0.141759694476458	0.132508717775515	0.00925097670094349	0.14418205591272	0.134798758884824	0.00938329702789644	0.0208142294443757	0.0196427850841781	0.00117144436019763	0.0063682394028277	0.00616282240125208	0.000205417001575614	0.154301392198464	0.143984812185354	0.0103165800131105	0.0179958485400769	0.0168455889332765	0.00115025960680043	0.000169739204805179	0.000157568870797802	1.21703340073766e-05	0.13086518237241	0.122006574254889	0.00885860811752091	0.000616937650622785	0.000577946055935018	3.89915946877679e-05	0.00465368443054922	0.00439713407045525	0.000256550360093973	0.156723753634726	0.146274853294663	0.0104489003400634	0.021928616449672	0.0205269819738703	0.00140163447580168	0.128637061663567	0.119929280892483	0.00870778077108432	0.00615807552148676	0.00581859042830934	0.000339485093177419	0.0333559271663815
244	County	8055	Huerfano County	8	Colorado	6	0.155636551214842	0.145560013753949	0.0100765374608928	0.144482354812722	0.135195270017881	0.00928708479484104	0.02135368812155	0.0201623215444868	0.00119136657706324	0.00676675995641792	0.00654220126833721	0.000224558688080714	0.168178248936847	0.157036108163788	0.0111421407730598	0.013841856535303	0.0130156608488279	0.000826195686475062	0.000189715896248467	0.000176064435449776	1.3651460798691e-05	0.14777012543493	0.137815173696137	0.00995495173879292	0.000640256546331745	0.000600633880850424	3.96226654813209e-05	0.00573629452403387	0.00542857530252209	0.000307719221511778	0.157024052534728	0.14667136442772	0.010352688107008	0.0190275070827186	0.0178917891798476	0.00113571790287102	0.132199460138094	0.123293470231841	0.00890598990625285	0.00579708531391486	0.00548610501603072	0.000310980297884145	0.0338953858435558
245	County	8057	Jackson County	8	Colorado	6	0.0731761850932401	0.0679244748571844	0.00525171023605572	0.1801734590774	0.166986969446372	0.013186489631029	0.0274816842594388	0.0256163010469391	0.00186538321249969	0.0099628059025446	0.00938600749818081	0.000576798404363785	0.0857178828152459	0.0794005692670232	0.0063173135482227	0.0114483326588288	0.0105373979231895	0.000910934735639342	0.000181469985606736	0.000167686278068033	1.37837075387025e-05	0.0708786718884674	0.0657209252497773	0.00515774663869008	0.00069544874079821	0.000642872940816665	5.25757999815448e-05	0.00251395954154471	0.00233168687517169	0.000182272666373026	0.192715156799406	0.17846306385621	0.0142520929431959	0.0338388549100985	0.0311463241049165	0.00269253080518208	0.15261832195119	0.141512489744219	0.011105832206971	0.00625797993811739	0.00580425000707456	0.000453729931042835	0.0400233819814446
246	County	8059	Jefferson County	8	Colorado	2	0.912247749204762	0.839632939009918	0.0726148101948433	0.985282323399363	0.90677250230015	0.0785098210992128	0.128081052563533	0.118030772929134	0.0100502796343984	0.0533878293159084	0.0492703597164543	0.00411746959945413	0.924789446926767	0.851109033419757	0.0736804135070102	0.528617262462036	0.485891782657106	0.0427254798049297	0.000253807324399469	0.000233999077285914	1.98082471135556e-05	0.349595758182251	0.32233394035423	0.0272618178280205	0.0100668480265319	0.00926424147272583	0.000802606553806037	0.0362557709315496	0.0333850698584091	0.00287070107314049	0.997824021121369	0.918248596709989	0.0795754244113798	0.600914984298751	0.552346042553342	0.0485689417454084	0.35089797348143	0.323534607635654	0.0273633658457758	0.0460110633411883	0.0423679465209928	0.00364311682019552	0.140622750285538
247	County	8061	Kiowa County	8	Colorado	6	0.132298007974271	0.123405803206088	0.00889220476818368	0.140819030748543	0.131336876130052	0.00948215461849104	0.0208464263780519	0.0196178443247781	0.00122858205327375	0.00653380729906272	0.00628902608927597	0.000244781209786752	0.144839705696277	0.134881897615927	0.00995780808035065	0.0121874976227626	0.0113352299639534	0.000852267658809164	0.000169889048383825	0.000157548370004885	1.234067837894e-05	0.126542598105841	0.117842813091177	0.00869978501466397	0.000623280788526895	0.000578755436360237	4.45253521666584e-05	0.00531644013076291	0.004967550754431	0.000348889376331913	0.153360728470549	0.142812970539891	0.010547757930658	0.0169647512064439	0.0157784117920269	0.00118633941441693	0.131345192465666	0.122315229794872	0.00902996267079338	0.00505078479843929	0.00471932895299157	0.000331455845447716	0.0333881241000576
248	County	8063	Kit Carson County	8	Colorado	6	0.160897826876452	0.150134207963022	0.0107636189134296	0.133295496804958	0.124416417055167	0.00887907974979152	0.0195455080206559	0.0184249345901905	0.00112057343046538	0.00585396189141873	0.00566651490035948	0.000187446991059246	0.173439524598458	0.161610302372861	0.0118292222255965	0.01031446715661	0.00959858398317242	0.000715883173437542	0.000195190054211515	0.000181148978057029	1.40410761544864e-05	0.159326869520224	0.148465781294652	0.0108610882255724	0.000555691656655305	0.000516141513154885	3.95501435004201e-05	0.00304730621075706	0.0028486466038254	0.000198659606931658	0.145837194526964	0.135892511465006	0.00994468306195849	0.0139749378378028	0.0130049970065397	0.000969940831263145	0.127118091140627	0.118452629959458	0.00866546118116919	0.00474416554853415	0.004434884499008	0.000309281049526153	0.0320872057426617
249	County	8065	Lake County	8	Colorado	6	0.206407176294795	0.191750649295335	0.01465652699946	0.205351591918484	0.190736036473849	0.0146155554446356	0.0293362370375981	0.0274226203124377	0.00191361672516038	0.0103290678400753	0.00977476762115347	0.000554300218921874	0.218948874016801	0.203226743705174	0.015722130311627	0.0511351851344186	0.0472433714808226	0.00389181365359601	0.000221353381536622	0.000204721495588224	1.66318859483982e-05	0.156270321778181	0.145220057333476	0.0110502644447051	0.00149171549946089	0.00138209274691524	0.000109622752545647	0.00983029822320408	0.00917650064837219	0.000653797574831895	0.21789328964049	0.202212130883688	0.0156811587568025	0.05886418222371	0.054384127492632	0.00448005473107793	0.148505746221815	0.138004534292152	0.0105012119296631	0.0105233611949647	0.00982346909890318	0.000699892096061504	0.0418779347596039
250	County	8067	La Plata County	8	Colorado	5	0.149277119988047	0.139709804868138	0.00956731511990909	0.152528017678474	0.142792308492008	0.00973570918646643	0.0221377241978706	0.020898544175969	0.00123918002190152	0.00702547188672482	0.00678330946679378	0.000242162419931045	0.161818817710053	0.151185899277977	0.0106329184320761	0.0215428022847214	0.0202954414654818	0.00124736081923957	0.000181475145239266	0.000168632408359979	1.2842736879287e-05	0.132538063607017	0.12356297787837	0.00897508572864651	0.000809657575176343	0.000762968837567557	4.66887376087859e-05	0.00674681909789919	0.00639587868819727	0.000350940409701916	0.16506971540048	0.154268402901847	0.0108013124986334	0.0254691920839914	0.023994487359723	0.00147470472426834	0.131529448596348	0.122622663293568	0.00890678530277944	0.00807107472014118	0.00765125224855555	0.000419822471585623	0.0346794219198763
251	County	8069	Larimer County	8	Colorado	3	0.475514843533361	0.438354585968825	0.0371602575645354	0.54668741251265	0.503910911345021	0.0427765011676291	0.0881587189840944	0.0813861181761948	0.00677260080789962	0.0410131446952884	0.0379230380385625	0.00309010665672596	0.488056541255367	0.449830680378664	0.0382258608767024	0.1577244974832	0.145065742362548	0.0126587551206523	0.000205244350674359	0.000189503297328048	1.57410533463113e-05	0.307187276469822	0.28343973413703	0.0237475423327925	0.00233696618750745	0.00215240702732263	0.000184559160184828	0.0206025567641619	0.0189832935544354	0.00161926320972649	0.559229110234656	0.51538700575486	0.043842104479796	0.195001435495774	0.179350883682289	0.0156505518134848	0.33751986589959	0.311427420288821	0.0260924456107685	0.0267078088392916	0.0246087017837489	0.00209910705554277	0.1007004167061
252	County	8071	Las Animas County	8	Colorado	6	0.166434869830062	0.155578534224753	0.0108563356053092	0.147632527854139	0.138079837195237	0.00955269065890272	0.0221314543892073	0.0208801506564188	0.0012513037327885	0.00722889894397426	0.00696969301926888	0.000259205924705382	0.178976567552068	0.167054628634592	0.0119219389174761	0.0157389678323826	0.014775992219957	0.000962975612425656	0.000189260028180127	0.000175504460439587	1.37555677405405e-05	0.158042512627023	0.147378641417192	0.0106638712098311	0.00061448815334435	0.000575367606617229	3.91205467271213e-05	0.00439133891113824	0.0041491229303865	0.000242215980751746	0.160174225576145	0.149555931605076	0.0106182939710697	0.0188305782888491	0.0176784450706387	0.00115213321821045	0.135582561925633	0.126434169163199	0.00914839276243372	0.00576108536166322	0.00544331737123771	0.000317767990425518	0.0346731521112131
253	County	8073	Lincoln County	8	Colorado	6	0.140143860518372	0.130721407995481	0.00942245252289127	0.135813553166239	0.126670813872611	0.00914273929362783	0.0197779007618345	0.0186237258191337	0.0011541749427008	0.00592780396531017	0.00572559868452343	0.000202205280786743	0.152685558240378	0.14219750240532	0.0104880558350582	0.0101393615293885	0.0094217799540309	0.00071758157535761	0.00019093194670041	0.000177124568180025	1.38073785203854e-05	0.134458990256393	0.125224710481856	0.00923427977453608	0.00069818756164059	0.000648252992713624	4.99345689269657e-05	0.00719808694625583	0.00672563440853862	0.00047245253771721	0.148355250888245	0.13814690828245	0.0102083426057948	0.0163182287766531	0.0151633572121412	0.00115487156451189	0.127277935848348	0.11853683146769	0.00874110438065874	0.00475908626324335	0.00444671960261917	0.00031236666062418	0.0323195984838403
254	County	8075	Logan County	8	Colorado	5	0.159014474411357	0.148795876994905	0.010218597416452	0.148245020505426	0.138755489662586	0.00948953084283911	0.02230596816938	0.0210783296713793	0.00122763849800071	0.00733552029355604	0.00709185762135127	0.000243662672204768	0.171556172133363	0.160271971404744	0.011284200728619	0.0155151588885352	0.0145166151364258	0.000998543752109427	0.000172685252588898	0.00016033391930279	1.23513332861081e-05	0.15074424981535	0.140782896829501	0.00996135298584926	0.000596378612718596	0.000554970254693355	4.14083580252411e-05	0.0045276995641701	0.00425715526482116	0.000270544299348942	0.160786718227431	0.150231584072425	0.0105551341550061	0.0185609536061061	0.0173663848369609	0.00119456876914523	0.13624025186789	0.127237339707728	0.00900291216016163	0.00598551275343547	0.00562785952773626	0.000357653225699213	0.0348476658913858
255	County	8077	Mesa County	8	Colorado	4	0.297278301273876	0.279188495439322	0.0180898058345536	0.382152487825527	0.358916301015418	0.0232361868101092	0.0491049033284923	0.0462224443869532	0.00288245894153909	0.0179838319448066	0.0170529458811981	0.000930886063608464	0.309819998995881	0.290664589849161	0.0191554091467205	0.119759279023271	0.112936609987424	0.0068226690358472	0.000271654212193641	0.000251210304063428	2.04439081302133e-05	0.13209122863804	0.12294187013871	0.0091493584993301	0.00507131666801665	0.0047816425753393	0.000289674092677353	0.0526265204543602	0.0497532568436245	0.00287326361073567	0.394694185547533	0.370392395425256	0.0243017901222761	0.187804521114794	0.17710532434731	0.0106991967674842	0.157278070767622	0.146384134293769	0.0108939364738529	0.0496115936651168	0.0469029367841777	0.00270865688093909	0.0616466010504981
256	County	8079	Mineral County	8	Colorado	6	0.139411451114873	0.130432036538096	0.00897941457677666	0.142754706529573	0.133591698711069	0.00916300781850406	0.0208462210366221	0.0196942457444513	0.0011519752921708	0.00645120856218597	0.00625151932532346	0.000199689236862514	0.151953148836879	0.141908130947935	0.0100450178889436	0.0159328585721236	0.0149587315085517	0.000974127063571924	0.000165023965987485	0.00015323764478667	1.17863212008146e-05	0.13082115073106	0.122033700621524	0.00878745010953634	0.00056633834931814	0.000531701865498744	3.46364838193959e-05	0.00446777721838934	0.00423075930757418	0.000237017910815156	0.155296404251578	0.145067793120907	0.010228611130671	0.0195956892271711	0.0183976185156837	0.0011980707114874	0.129704149944009	0.120991730428789	0.00871241951521976	0.00599656508039876	0.00567844417643488	0.000318120903963878	0.0333879187586279
257	County	8081	Moffat County	8	Colorado	5	0.181697336109941	0.168478862508377	0.0132184736015641	0.181066266249674	0.167870218985011	0.0131960472646634	0.0269970271914414	0.0251764502269892	0.00182057696445221	0.00955491953528581	0.00901273279787341	0.000542186737412397	0.194239033831947	0.179954956918216	0.014284076913731	0.0329875928716944	0.0304032683465015	0.00258432452519292	0.000213156029879185	0.000196835329670752	1.63207002084325e-05	0.154406431193607	0.143194938743129	0.0112114924504776	0.000837974418431803	0.000775468214904008	6.25062035277945e-05	0.00579387931833438	0.00538444628401013	0.000409433034324252	0.19360796397168	0.17934631339485	0.0142616505768304	0.0379948976312838	0.0350182892390729	0.00297660839221087	0.148377537036349	0.137603804210301	0.0107737328260481	0.00723552930404695	0.0067242199454755	0.000511309358571458	0.0395387249134471
258	County	8083	Montezuma County	8	Colorado	6	0.143299953805921	0.133715239990445	0.00958471381547587	0.144864699529358	0.135200622248437	0.0096640772809211	0.020459705857736	0.0192600896446097	0.00119961621312632	0.00606901737229294	0.00585387455338623	0.000215142818906717	0.155841651527927	0.145191334400284	0.0106503171276428	0.021297390434635	0.0199125212841086	0.00138486915052637	0.000177386088566537	0.000164602305181951	1.27837833845864e-05	0.128390806651975	0.119492457377384	0.00889834927459079	0.000720595840202698	0.000674425120311321	4.61707198913768e-05	0.00525547251254788	0.00494732831329815	0.000308144199249731	0.157406397251364	0.146676716658276	0.0107296805930881	0.0250448714225699	0.0234163212056564	0.00162855021691351	0.125576970443227	0.116873639005503	0.00870333143772334	0.00678455538556736	0.00638675644711615	0.000397798938451218	0.0330014035797418
259	County	8085	Montrose County	8	Colorado	5	0.230366982441246	0.216362373347009	0.0140046090942366	0.222698256996054	0.209226031052048	0.0134722259440062	0.0334280039968473	0.0316008262866835	0.00182717771016381	0.0126987522265211	0.0121642138274529	0.0005345383990682	0.242908680163251	0.227838467756848	0.0150702124064036	0.0507636819898974	0.0478531582711783	0.00291052371871907	0.000213573786653423	0.00019786697965752	1.57068069959032e-05	0.17243406032173	0.161251458109961	0.0111826022117687	0.00129438794665259	0.00121617763464	7.82103120125924e-05	0.0182029761183179	0.0173198067614106	0.000883169356907328	0.23523995471806	0.220702125461886	0.0145378292561732	0.0563251763831339	0.0530957856967615	0.00322939068637242	0.160887676677794	0.150453874413284	0.0104338022645094	0.0180271016571322	0.0171524653518408	0.00087463630529136	0.0459697017188531
260	County	8087	Morgan County	8	Colorado	5	0.160337252813128	0.14926231607654	0.0110749367365885	0.145957412369556	0.135867016073364	0.0100903962961915	0.021545588873442	0.0202283891366046	0.00131719973683736	0.00685259245665833	0.0065655889805468	0.000287003476111537	0.172878950535134	0.160738410486379	0.0121405400487554	0.0170486560672435	0.0157577745068089	0.00129088156043458	0.000176418425837996	0.000163642101385258	1.27763244527382e-05	0.150717478860609	0.140228291864198	0.0104891869964118	0.000625344258619919	0.000579490006498922	4.58542521209972e-05	0.00431105292282324	0.00400921200748786	0.000301840915335385	0.158499110091562	0.147343110483203	0.0111559996083585	0.0200631846008635	0.0185440504859692	0.00151913411489432	0.132697113864469	0.123462054654808	0.00923505920966103	0.00573881162622871	0.00533700534242558	0.000401806283803129	0.0340872865954477
261	County	8089	Otero County	8	Colorado	6	0.155317929249705	0.145171156195008	0.0101467730546971	0.155654649252762	0.145504467864667	0.0101501813880958	0.0233407120244316	0.0220017715936462	0.00133894043078543	0.007817107229133	0.00751598239916266	0.000301124829970339	0.167859626971711	0.156647250604847	0.0112123763668641	0.01989856706541	0.0186231094774897	0.00127545758792029	0.000170628726234687	0.00015821855290086	1.24101733338272e-05	0.141516800176934	0.131970179205633	0.00954662097130073	0.00068341582940327	0.000637037478930212	4.6378350473057e-05	0.0055902151737295	0.0052587058898933	0.0003315092838362	0.168196346974768	0.156980562274505	0.0112157847002628	0.0230140442412366	0.0215388909168928	0.00147515332434385	0.138653185952518	0.129299742325352	0.00935344362716675	0.00652911678101329	0.0061419290322611	0.000387187748752185	0.0358824097464374
262	County	8091	Ouray County	8	Colorado	6	0.140261631937779	0.131075618153302	0.0091860137844771	0.154996273629385	0.1448480784312	0.0101481951981852	0.0225667420192462	0.0212707319710385	0.00129601004820766	0.00725362876825012	0.00698504727371014	0.000268581494539986	0.152803329659785	0.142551712563141	0.0102516170966441	0.0198152522816343	0.0185221599917705	0.00129309228986376	0.000192386619870307	0.000178433437627491	1.39531822428163e-05	0.12639188360104	0.117806081227395	0.00858580237364484	0.000778014794934205	0.00072768892301528	5.03258719189258e-05	0.00562579236230602	0.00531734898333229	0.000308443378973734	0.167537971351391	0.156324172841039	0.0112137985103522	0.0267418285643456	0.0249967257596004	0.0017451028047452	0.133501204437347	0.12443246580251	0.00906873863483735	0.00729493834969805	0.00689498127892844	0.000399957070769606	0.035108439741252
263	County	8093	Park County	8	Colorado	2	0.235904531338016	0.218531574924084	0.0173729564139321	0.254505017584342	0.235643583647912	0.0188614339364302	0.0364823097455734	0.0339547835860177	0.00252752615955575	0.0137432522377408	0.0128966795698389	0.000846572667901887	0.248446229060022	0.230007669333923	0.0184385597260991	0.0659436859091733	0.0606948400974546	0.00524884581171878	0.00022623777255912	0.000209075801804523	1.71619707545966e-05	0.167488036279651	0.155386823775741	0.01210121250391	0.00208165893472099	0.0019213810822626	0.000160277852458384	0.0127066101639169	0.0117955485766596	0.000911061587257281	0.267046715306348	0.247119678057751	0.0199270372485971	0.0870824692675134	0.0801510633597746	0.00693140590773882	0.167264811628711	0.155179727374897	0.0120850842538145	0.0126994344101229	0.0117888873230791	0.000910547087043852	0.0490240074675792
264	County	8095	Phillips County	8	Colorado	6	0.137363500352529	0.128444856675835	0.00891864367669345	0.141203499034583	0.132040112694261	0.00916338634032226	0.0210026941273204	0.0198340529307582	0.00116864119656222	0.00663575952682274	0.00642347691503752	0.000212282611785223	0.149905198074534	0.139920951085674	0.00998424698886043	0.013657251278219	0.0127545395910008	0.000902711687218166	0.000155629845562493	0.000144521067102421	1.11087784600721e-05	0.131700024741789	0.122905503158527	0.00879452158326138	0.000548821318822475	0.000510384613205442	3.84367056170333e-05	0.00384347089014171	0.00360600265583793	0.000237468234303778	0.153745196756589	0.1435162071041	0.0102289896524892	0.0164554154812545	0.0153677518240258	0.00108766365722871	0.131988922246401	0.123175108978536	0.00881381326786544	0.00530085902893286	0.00497334630153778	0.000327512727395085	0.0335443918493262
265	County	8097	Pitkin County	8	Colorado	5	0.162820355577847	0.15118930794304	0.0116310476348067	0.200567708467391	0.186169064454209	0.0143986440131816	0.0290171177974378	0.0271020763975154	0.0019150413999224	0.0102851847032885	0.00972084091729007	0.00056434378599839	0.175362053299853	0.162665402352879	0.0126966509469737	0.0381481358401367	0.0352118676792612	0.0029362681608755	0.000237159979656145	0.000219281810169603	1.78781694865422e-05	0.128930069011971	0.119751917248415	0.00917815176355622	0.00132343591098898	0.00122485700981345	9.85789011755324e-05	0.00672325255709955	0.00625747860521963	0.000465773951879922	0.213109406189397	0.197645158864048	0.0154642473253486	0.0539372095324483	0.0497856538260233	0.00415155570642508	0.14958170164361	0.138933420996148	0.0106482806474614	0.00959049501333867	0.00892608404187658	0.000664410971462081	0.0415588155194436
266	County	8099	Prowers County	8	Colorado	6	0.143423862496134	0.133782368452862	0.00964149404327154	0.146054285135742	0.136237135651522	0.00981714948421995	0.0219186440807918	0.0206198563298393	0.00129878775095251	0.00713217196361648	0.00684788295606887	0.000284289007547612	0.15596556021814	0.145258462862701	0.0107070973554385	0.0151263922942986	0.0140811485301527	0.00104524376414583	0.000168972245376076	0.000156663057566155	1.23091878099207e-05	0.13555562524866	0.126242567231924	0.00931305801673667	0.000597357318262068	0.000554871838661499	4.24854796005692e-05	0.00451721311154253	0.00422321220439699	0.00029400090714553	0.158595982857748	0.147713230061361	0.0108827527963869	0.0178412574799259	0.016608414726506	0.0012328427534199	0.135132990214676	0.125848968429996	0.00928402178467928	0.00562173516314607	0.00525584690485833	0.000365888258287748	0.0344603418027975
267	County	8101	Pueblo County	8	Colorado	4	0.360765334082382	0.340044771710664	0.0207205623717176	0.33375842160532	0.314822470170023	0.0189359514352968	0.0446663637658608	0.0422751385457896	0.00239122522007114	0.0166568592758632	0.0159194132234671	0.000737446052396074	0.373307031804388	0.351520866120503	0.0217861656838846	0.147412071948846	0.139802976237929	0.00760909571091628	0.000197152505070535	0.000183027460438277	1.4125044632258e-05	0.195606021598113	0.182989922125422	0.0126160994726908	0.00328005413377083	0.00310475678061392	0.000175297353156912	0.026811731618588	0.0254401835160996	0.00137154810248835	0.346300119327326	0.326298564579862	0.0200015547474638	0.148933298549559	0.141245680376745	0.00768761817281366	0.16620901502521	0.155488948998183	0.0107200660270279	0.0311578057525565	0.0295639352049342	0.00159387054762224	0.0572080614878665
268	County	8103	Rio Blanco County	8	Colorado	6	0.161220291981066	0.14952596519676	0.011694326784306	0.171527859081181	0.159045804299281	0.0124820547819	0.0252200822707636	0.0235323673090471	0.00168771496171648	0.0085978747991889	0.00812724050294049	0.000470634296248407	0.173761989703071	0.161002059606598	0.0127599300964729	0.027654733094572	0.025483168259771	0.00217156483480097	0.0002109037543314	0.000194762584424301	1.61411699070987e-05	0.140371887140771	0.13019602032753	0.0101758668132414	0.000796889363348318	0.000737223305440232	5.96660579080862e-05	0.00472757635004874	0.00439088512943338	0.000336691220615357	0.184069556803187	0.17052189870912	0.013547658094067	0.0351817358577308	0.0324191194132098	0.00276261644452104	0.142477851217199	0.132149318436493	0.0103285327807062	0.00640996972825694	0.00595346085941719	0.000456508868839753	0.0377617799927693
269	County	8105	Rio Grande County	8	Colorado	6	0.157352907083905	0.147562823419247	0.00979008366465822	0.163180222418243	0.153049751948223	0.0101304704700195	0.0248347615781327	0.0234880493802513	0.00134671219788134	0.00863877116014882	0.00833101093829974	0.000307760221849079	0.16989460480591	0.159038917829085	0.0108556869768252	0.0178074085244514	0.0167913087993168	0.00101609972513463	0.000179934447764566	0.000167021262688643	1.29131850759224e-05	0.142461643411053	0.133116739374916	0.00934490403613783	0.000742982494859978	0.000698864091869593	4.41184029903852e-05	0.00870263592778118	0.00826498430029475	0.000437651627486424	0.175721920140249	0.164525846358062	0.0111960737821865	0.0243449049118274	0.0229557723406635	0.00138913257116387	0.143355855733218	0.133952295007894	0.00940356072532435	0.00802115949520294	0.00761777900950466	0.000403380485698289	0.0373764593001385
270	County	8107	Routt County	8	Colorado	5	0.172811372993494	0.160256000321038	0.0125553726724566	0.199629210241176	0.185070920930301	0.0145582893108757	0.0306083424773676	0.0285185504736006	0.00208979200376702	0.0115363706883157	0.0108454806634718	0.000690890024843875	0.1853530707155	0.171732094730877	0.0136209759846236	0.0308498029934576	0.0284624702207346	0.00238733277272297	0.000245351731058777	0.000226485904622762	1.88658264360157e-05	0.145952980862561	0.135305330150836	0.0106476507117248	0.00106585390243584	0.000987826185052601	7.80277173832349e-05	0.00723908122598722	0.00674998226963066	0.000489098956356558	0.212170907963182	0.196547015340139	0.0156238926230427	0.0427217464599061	0.0394156953498447	0.00330605111006138	0.161299701376956	0.149532467367638	0.0117672340093186	0.00814946012631946	0.00759885262265678	0.000550607503662685	0.0431500401993734
271	County	8109	Saguache County	8	Colorado	6	0.15146422352682	0.141761638354495	0.00970258517232556	0.156964905313657	0.146932255634059	0.0100326496795988	0.0232080937002526	0.0219098939091228	0.00129819979112973	0.00766086840100951	0.00738582801510945	0.000275040385900058	0.164005921248826	0.153237732764333	0.0107681884844925	0.0195982571089838	0.0184049258949866	0.00119333121399725	0.000177987757543639	0.00016519916302722	1.27885945164188e-05	0.136669200841093	0.127512312605199	0.0091568882358942	0.000777415425745665	0.000729623032270944	4.77923934747214e-05	0.00678306011545932	0.00642567206884936	0.000357388046609953	0.169506603035663	0.158408350043897	0.0110982529917657	0.0256683152675981	0.0241053802755112	0.00156293499208691	0.136718293202702	0.127558115759981	0.00916017744272148	0.00711999456536288	0.00674485400840554	0.000375140556957339	0.0357497914222584
272	County	8111	San Juan County	8	Colorado	6	0.135649634555041	0.126764574310828	0.00888506024421299	0.138767074720612	0.129699619368757	0.00906745535185572	0.0196333483706419	0.0185322549529704	0.00110109341767142	0.0056926141460668	0.00552774531808142	0.000164868827985381	0.148191332277047	0.138240668720667	0.00995066355637996	0.0173595695871591	0.0162409704853953	0.00111859910176388	0.00016614829206825	0.000154257795140973	1.18904969272776e-05	0.125425318129244	0.11690342374428	0.00852189438496372	0.000594895176960904	0.000557068367651979	3.78268093089249e-05	0.00464540109161485	0.00438494832819869	0.000260452763416165	0.151308772442618	0.141175713778595	0.0101330586640227	0.0212902927507309	0.0199184095235757	0.00137188322715523	0.12388936294306	0.115471827455263	0.00841753548779745	0.00612911674882712	0.0057854767997571	0.000343639949070016	0.0321750460926476
273	County	8113	San Miguel County	8	Colorado	6	0.141496553340104	0.132168853096691	0.00932770024341342	0.143573216310827	0.134133385781058	0.00943983052976817	0.0204890287144704	0.0193206764419472	0.00116835227252318	0.00614515921383922	0.00594448140650535	0.00020067780733387	0.15403825106211	0.14364494750653	0.0103933035555804	0.0190107886197515	0.0177712545704707	0.00123953404928075	0.000173487514922072	0.000160997756787216	1.24897581348555e-05	0.129419162607535	0.12058959857009	0.00882956403744443	0.000629873677625386	0.000589322516210467	4.05511614149182e-05	0.00480493864227644	0.00453377409297099	0.000271164549305446	0.156114914032832	0.145609480190897	0.0105054338419351	0.0230015756651475	0.0215018358703219	0.00149973979482554	0.126675385004118	0.118033013956999	0.00864237104711934	0.00643795336356671	0.00607463036357644	0.00036332299999027	0.0330307264364762
274	County	8115	Sedgwick County	8	Colorado	6	0.163741378032932	0.153102366059448	0.0106390119734841	0.1399114984801	0.130870676523146	0.00904082195695349	0.0206964684679763	0.0195544795290033	0.00114198893897304	0.0064560038961246	0.00625893485301996	0.000197069043104646	0.176283075754938	0.164578460469287	0.0117046152856511	0.0120629206395302	0.0112755130694387	0.000787407570091573	0.000194014292043219	0.000180162297100914	1.38519949423043e-05	0.158340463084519	0.147788102133892	0.0105523609506269	0.000611674353835771	0.000569039411002036	4.26349428337355e-05	0.00507400338501039	0.00476564355785375	0.000308359827156635	0.152453196202106	0.142346770932985	0.0101064252691205	0.0164625248116529	0.0153879329240932	0.00107459188755971	0.130700349842842	0.121990022482117	0.00871032736072452	0.00529032154761074	0.00496881552677451	0.000321506020836234	0.0332381661899821
275	County	8117	Summit County	8	Colorado	5	0.241588317027149	0.223719941860642	0.0178683751665077	0.278899702338816	0.258170901405413	0.0207288009334038	0.0406960552927249	0.0378358882309796	0.00286016706174523	0.015944362093574	0.0149215647663868	0.0010227973271872	0.254130014749155	0.235196036270481	0.0189339784786747	0.0701079432350162	0.0645911257565036	0.0055168174785126	0.000276009431397621	0.000254767339165938	2.12420922316834e-05	0.17148821662963	0.158967773745533	0.0125204428840969	0.00217821854021851	0.00201376015028756	0.000164458389930953	0.0100796269128926	0.00936860927899007	0.000711017633902505	0.291441400060822	0.269646995815251	0.0217944042455708	0.0968139758265165	0.0891956517200227	0.0076183241064938	0.180958524878025	0.167746649918598	0.0132118749594266	0.0136688993562811	0.0127046941766307	0.000964205179650387	0.0532377530147306
276	County	8119	Teller County	8	Colorado	3	0.282136460220929	0.261535837826887	0.0206006223940421	0.3162922465474	0.293111964193317	0.0231802823540834	0.0451525777732978	0.0420266342473649	0.00312594352593297	0.0177773483616126	0.0166546727087971	0.00112267565281558	0.294678157942935	0.273011932236726	0.0216662257062091	0.095941203896948	0.0885428233786032	0.00739838051834487	0.000222286920447253	0.000205686241852207	1.66006785950463e-05	0.17734146088764	0.164630748356632	0.0127107125310078	0.00343493491757385	0.00317384381301557	0.000261091104558285	0.0177382713203256	0.0164588304466225	0.00127944087370306	0.328833944269406	0.304588058603156	0.0242458856662503	0.122746539502062	0.113281100570091	0.00946543893197065	0.185420368136023	0.172130610710014	0.013289757426008	0.0206670366313216	0.0191763473230499	0.00149068930827166	0.0576942754953036
277	County	8121	Washington County	8	Colorado	6	0.139784572847815	0.130534373920996	0.00925019892681896	0.139847605069521	0.130589483676484	0.00925812139303758	0.0206684214696013	0.019486349073319	0.00118207239628232	0.00643761297970836	0.00621902384439277	0.000218589135315593	0.152326270569821	0.142010468330835	0.0103158022389859	0.0120086392258751	0.011180410982457	0.000828228243418055	0.000168922533899724	0.000156799544268126	1.21229896315985e-05	0.134137699164969	0.125052837692979	0.00908486147199061	0.000606100565298853	0.000563074109700985	4.30264555978679e-05	0.00540490907977834	0.00505734600143053	0.00034756307834781	0.152389302791527	0.142065578086323	0.0103237247052046	0.0165720526593212	0.0154290886809974	0.00114296397832377	0.130601300059363	0.121755951387906	0.00884534867145725	0.00521595007284298	0.00488053801741944	0.000335412055423537	0.0332101191916071
278	County	8123	Weld County	8	Colorado	3	0.281115347068246	0.252845518917026	0.0282698281512205	0.338171101589039	0.303854773554662	0.0343163280343766	0.05271102079217	0.0474176755801382	0.00529334521203179	0.0226433690868875	0.0203297238427605	0.00231364524412704	0.293657044790252	0.264321613326865	0.0293354314633874	0.0779954341954647	0.0691158795486164	0.00887955464684828	0.00020360469696493	0.000187992230591503	1.56124663734271e-05	0.203146246595226	0.184007532441359	0.0191387141538673	0.00157723089808442	0.001424423378395	0.000152807519689415	0.0107345284045119	0.00958578572790287	0.00114874267660898	0.350712799311044	0.315330867964501	0.0353819313465436	0.109220967586104	0.0967864762563684	0.0124344913297354	0.226171881916101	0.204863887945337	0.0213079939707644	0.0153199498088394	0.0136805037627957	0.00163944604604377	0.0652527185141758
279	County	8125	Yuma County	8	Colorado	6	0.129611923969504	0.121100464763497	0.00851145920600695	0.139481196218203	0.130310629288784	0.0091705669294185	0.0206838912027993	0.0195123700842674	0.00117152111853195	0.00646449869668054	0.00625032193673284	0.000214176759947693	0.14215362169151	0.132576559173336	0.00957706251817393	0.0124451744327756	0.011601518333032	0.000843656099743578	0.000158092702222664	0.000146775668285131	1.13170339375333e-05	0.125142894247974	0.116704680470198	0.00843821377777518	0.00056628428080983	0.000526299402996225	3.99848778136049e-05	0.00384117602772847	0.00359728529882444	0.000243890728904037	0.152022893940208	0.141786723698623	0.0102361702415855	0.015933451809152	0.0148533260237424	0.00108012578540962	0.130935505850286	0.122106704214321	0.0088288016359645	0.00515393628077076	0.0048266934605594	0.000327242820211362	0.0332255889248051
280	County	9001	Fairfield County	9	Connecticut	3	0.0824580655621788	0.0763595590895976	0.0060985064725812	0.500660893739285	0.46261846292985	0.0380424308094359	0.060342942862667	0.0559353324078072	0.00440761045485975	0.0217673983519456	0.0202798109348289	0.00148758741711671	0.0949997632841845	0.0878356534994364	0.00716410978474818	0.0317218114097294	0.0292491359757963	0.00247267543393311	0.000824778841126199	0.000768810142615794	5.59686985104056e-05	0.045194861905712	0.0418790035408148	0.00331585836489713	0.00991902363748639	0.00915413216389516	0.000764891473591227	0.0073392874901306	0.0067845716763143	0.0005547158138163	0.513202591461291	0.474094557339688	0.0391080341216029	0.303283702777426	0.279643118332743	0.0236405844446829	0.180053152506555	0.166843005894966	0.0132101466115887	0.0298657361773102	0.0276084331119789	0.0022573030653313	0.0728846405846728
281	County	9003	Hartford County	9	Connecticut	1	0.0887024845550837	0.0838734079215007	0.004829076633583	0.561133362490657	0.528622270514877	0.0325110919757795	0.0717140084175822	0.0678829496671129	0.00383105875046933	0.0279090248030692	0.0266334183821779	0.00127560642089128	0.101244182277089	0.0953495023313395	0.00589467994574998	0.030599184104245	0.0287864882078692	0.00181269589637584	0.000660285805666049	0.000623272299735174	3.70135059308747e-05	0.0523212317646382	0.0493117510491821	0.00300948071545609	0.00885662168176698	0.00833463260049088	0.000521989081276104	0.00880685892077319	0.00829335817406212	0.000513500746711071	0.573675060212663	0.540098364924716	0.0335766952879465	0.319908667767849	0.300957275884253	0.0189513918835957	0.217152193001426	0.204661750496239	0.0124904425051873	0.036614199443388	0.0344793385442245	0.00213486089916348	0.084255706139588
282	County	9005	Litchfield County	9	Connecticut	5	0.0526145236608379	0.049997469654741	0.00261705400609696	0.315412384832463	0.297925124651308	0.0174872601811554	0.0424921112350985	0.0404513638769247	0.00204074735817385	0.0157896644579748	0.0152577593855432	0.000531905072431546	0.0651562213828437	0.0614735640645798	0.00368265731826394	0.0146958615415263	0.0138590375319714	0.000836824009554884	0.00078599043479975	0.000738647157847009	4.73432769527415e-05	0.0379137048733197	0.0357765156293408	0.00213718924397884	0.00375948751983143	0.00354445239732511	0.000215035122506319	0.00800117701336655	0.0075549113480954	0.000446265665271151	0.327954082554469	0.309401219061146	0.0185528634933224	0.138166516712594	0.130298923637159	0.00786759307543506	0.167893752532717	0.158429609599625	0.00946414293309212	0.0218938133091578	0.0206726858243625	0.00122112748479523	0.0550338089571043
283	County	9007	Middlesex County	9	Connecticut	2	0.0278963603538269	0.0269028273028722	0.000993533050954704	0.203563390597204	0.193634121543892	0.00992926905331257	0.0222511078982326	0.0215468900427621	0.000704217855470455	0.00500932882365544	0.00518222233234597	-0.000172893508690537	0.0404380580758327	0.038378921712711	0.00205913636312168	0.00948659113638834	0.00900353787582161	0.000483053260566722	0.000424005956540525	0.000401127215978703	2.28787405618215e-05	0.0248099255695427	0.0235473014822082	0.00126262408733443	0.00310616600656966	0.00294743722101987	0.000158728785549789	0.00261136940679145	0.00247951791768254	0.000131851489108916	0.21610508831921	0.20511021595373	0.0109948723654795	0.100445048290159	0.09533042836117	0.0051146199289891	0.100916186582251	0.0957803707724242	0.00513581580982691	0.0147438534467998	0.0139994168201363	0.000744436626663536	0.0347928056202384
284	County	9009	New Haven County	9	Connecticut	3	0.0706822260739644	0.0667925959111679	0.00388963016279658	0.457704852793727	0.430696303723409	0.0270085490703182	0.0579056883167132	0.0547831892244278	0.00312249909228542	0.0216645341334234	0.0207013687842889	0.000963165349134543	0.0832239237959702	0.0782686903210067	0.00495523347496356	0.0226835120315088	0.0213187882074051	0.00136472382410363	0.00072223927264262	0.000678967161882987	4.32721107596328e-05	0.0441099572958509	0.0415021903728338	0.00260776692301705	0.00861440342295611	0.00809641666472795	0.00051798675822816	0.00709381177301186	0.00667232791415679	0.000421483858855078	0.470246550515733	0.442172398133248	0.0280741523824852	0.253265266314795	0.238027892918751	0.0152373733960439	0.186871568287354	0.175823779431799	0.0110477888555544	0.0301097159135837	0.0283207257826968	0.00178899013088688	0.070447386038719
285	County	9011	New London County	9	Connecticut	3	0.0215714398179995	0.0209961728096685	0.000575267008331008	0.167356955857396	0.159777541598282	0.00757941425911441	0.0172152917266796	0.0168506270824937	0.000364664644185895	0.00266860967203798	0.00300303688039011	-0.000334427208352129	0.0341131375400053	0.0324722672195073	0.00164087032049798	0.00740201791659105	0.00704632930624371	0.000355688610347346	0.00035192068150418	0.000334055264927576	1.78654165766045e-05	0.0216305636635544	0.0205898364736494	0.00104072718990507	0.00244156467617493	0.00232397873256529	0.000117585943609641	0.00228707060218068	0.00217806744212135	0.000109003160059326	0.179898653579402	0.171253636008121	0.00864501757128138	0.078291660529761	0.0745295172535067	0.00376214327625429	0.0887684685707213	0.084497486071849	0.00427098249887225	0.0128385244789199	0.012226632682765	0.000611891796154843	0.0297569894486854
286	County	9013	Tolland County	9	Connecticut	2	0.0354492013691783	0.0339430507235298	0.00150615064564848	0.237878055077839	0.225470789555988	0.0124072655218513	0.0295124940493321	0.0283288153076451	0.00118367874168703	0.00911268338216291	0.00902331854721611	8.93648349468005e-05	0.0479908990911841	0.0454191451333686	0.00257175395781546	0.00998584586403185	0.00944030753164625	0.000545538332385595	0.000588271164456857	0.000556353272001633	3.19178924552245e-05	0.0303743227508057	0.0287599233043037	0.00161439944650197	0.00327099181540334	0.00309315786836678	0.000177833947036558	0.00377146749648639	0.00356940315705028	0.000202064339436105	0.250419752799845	0.236946883965826	0.0134728688340182	0.105054225824061	0.0993149917174591	0.00573923410660157	0.127947858015027	0.121147411702027	0.00680044631299947	0.0174176689607574	0.0164844805463402	0.000933188414417214	0.0420541917713379
287	County	9015	Windham County	9	Connecticut	3	0.034683624290513	0.0333251237783758	0.00135850051213724	0.199310461671495	0.189483999206065	0.00982646246542992	0.023302530314163	0.0225332055765219	0.000769324737641182	0.00597935035632675	0.00609874024138338	-0.000119389885056631	0.0472253220125188	0.0448012181882146	0.00242410382430422	0.0106892257985891	0.0101332027229501	0.000556023075639089	0.00064667160805593	0.000612169565772873	3.45020422830569e-05	0.0290477274727931	0.0275672853650003	0.00148044210779287	0.00316971378182294	0.00300453274315279	0.000165181038670156	0.00367198335125762	0.00348402779133857	0.000187955559919048	0.211852159393501	0.200960093615904	0.0108920657775969	0.0870784504569728	0.0825488775246317	0.00452957293234114	0.109833964994483	0.104236183660436	0.00559778133404685	0.0149397439420444	0.0141750324308355	0.00076471151120891	0.0358442280361688
288	County	10001	Kent County	10	Delaware	4	0.058067269778452	0.0547434085881742	0.00332386119027772	0.212237332390323	0.199274773095257	0.0129625592950663	0.0288934535895837	0.0273918499534275	0.00150160363615626	0.00970023860918965	0.00939196295409352	0.000308275655096134	0.0706089675004578	0.066219502998013	0.0043894645024447	0.0136523786902413	0.0127774404625958	0.000874938227645418	0.000299513778623684	0.000279946318870518	1.95674597531664e-05	0.0516415152199858	0.0484643305498175	0.00317718467016836	0.00177179470595837	0.00165750059664937	0.000114294109308998	0.0032437651056486	0.00304028507007984	0.00020348003556876	0.224779030112329	0.210750867505096	0.0140281626072332	0.0711168301753816	0.0665591750765023	0.00455765509887926	0.139879874122218	0.13127392617834	0.00860594794387817	0.0137823258147292	0.0129177662502534	0.000864559564475796	0.0414351513115895
289	County	10003	New Castle County	10	Delaware	2	0.16673471955316	0.15436802989905	0.0123666896541093	0.599654173703076	0.554678673685543	0.0449755000175323	0.0870016540323712	0.080626265970213	0.0063753880621582	0.0379425595317745	0.0352458320531347	0.00269672747863984	0.179276417275165	0.165844124308889	0.0134322929662762	0.0536272536025083	0.0495385693728302	0.0040886842296781	0.000598470787263462	0.000555112689829392	4.33580974340702e-05	0.109855907419189	0.101704663669361	0.0081512437498285	0.0068260714009217	0.0063081878816964	0.000517883519225304	0.00836871406528276	0.0077375906951725	0.000631123370110262	0.612195871425081	0.566154768095382	0.0460411033296992	0.280079413788871	0.258725415489721	0.0213539982991499	0.29569535888598	0.273754937086217	0.0219404217997622	0.0364210987502305	0.0336744155194434	0.00274668323078708	0.0995433517543769
290	County	10005	Sussex County	10	Delaware	3	0.105999226998373	0.101101000985971	0.00489822601240189	0.173852977199225	0.165537680553851	0.00831529664537348	0.0232099178344142	0.0224848640989744	0.00072505373543983	0.00696161567152712	0.00705220864321519	-9.05929716880692e-05	0.118540924720379	0.11257709539581	0.00596382932456887	0.0270427603968633	0.0256510610948016	0.00139169930206169	0.0001934526657081	0.000181711063751974	1.17416019561269e-05	0.0843847293919269	0.0801740336182032	0.00421069577372372	0.00104225742887869	0.00098663997415249	5.56174547261997e-05	0.00587772483700204	0.00558364964490091	0.000294075192101132	0.186394674921231	0.17701377496369	0.00938089995754045	0.0502624593598575	0.0476758066445107	0.00258665271534674	0.125524732914069	0.119261200801236	0.00626353211283313	0.0106074826473043	0.0100767675179437	0.00053071512936058	0.03575161555642
291	County	11001	District of Columbia	11	District of Columbia	1	1.78227577985129	1.61173160266587	0.170544177185416	1.62562381739535	1.46995281125831	0.155671006137032	0.205786301981227	0.186071434050264	0.0197148679309632	0.0860239015591586	0.0777416107770925	0.00828229078206613	1.79481747757329	1.62320769707571	0.171609780497583	1.02948262869466	0.930311354153804	0.0991712745408525	0.000699814453773454	0.00063877759111713	6.10368626563238e-05	0.559149280662097	0.50652303268277	0.0526262479793266	0.033092710168759	0.0298990058011865	0.0031937043675725	0.172393043594009	0.155835526846833	0.0165575167471754	1.63816551511735	1.48142890566815	0.156736609449199	1.05327984073984	0.951816152725209	0.10146368801463	0.468416713728911	0.424330071776749	0.0440866419521622	0.1164689606486	0.105282681166194	0.0111862794824068	0.218327999703233
292	County	12001	Alachua County	12	Florida	3	0.15591764995951	0.145267744428414	0.010649905531096	0.268838696293952	0.250314677282914	0.0185240190110384	0.0335510038927123	0.0314187692351125	0.00213223465759976	0.0108652209345158	0.0103096330936137	0.000555587840902085	0.168459347681516	0.156743838838253	0.011715508843263	0.066313178017838	0.061654962126508	0.00465821589133	0.000408004041714237	0.000384342681958508	2.36613597557283e-05	0.0837159157170737	0.0779291473332642	0.00578676838380955	0.00319997942825076	0.00297916763037611	0.000220811797874651	0.0148222704766393	0.0137962190661462	0.00102605141049308	0.281380394015958	0.261790771692752	0.0195896223232053	0.12163047428111	0.113086455956217	0.00854401832489257	0.128968560321672	0.120053753848109	0.00891480647356378	0.0307813594131754	0.0286505618884264	0.002130797524749	0.046092701614718
293	County	12003	Baker County	12	Florida	2	0.0700212275490617	0.0655563066179466	0.0044649209311151	0.124061935221485	0.11599278920799	0.00806914601349517	0.0132909949803736	0.0126205472973579	0.000670447683015664	0.00146081241829066	0.00158342104919788	-0.000122608630907211	0.0825629252710675	0.0770324010277854	0.00553052424328207	0.0198801352973092	0.0185745783746588	0.0013055569226504	0.000333292953505349	0.000311606177745893	2.16867757594557e-05	0.0565636057443242	0.0527335515120925	0.00383005423223174	0.00122224198970112	0.00114214923903278	8.00927506683477e-05	0.00456364928622757	0.00427051572425544	0.000293133561972133	0.136603632943491	0.127468883617829	0.00913474932566215	0.0382211899793145	0.0357111497596091	0.00251004021970534	0.0877514666013937	0.0818096092601132	0.00594185734128052	0.010630976362783	0.00994812459810676	0.000682851764676282	0.0258326927023793
294	County	12005	Bay County	12	Florida	4	0.236212069293534	0.221692905207149	0.0145191640863854	0.179357886038379	0.16842176234828	0.0109361236900985	0.0182269128045305	0.0173188126488601	0.000908100155670402	0.00290693360146147	0.00296859754555501	-6.16639440935403e-05	0.24875376701554	0.233168999616987	0.0155847673985524	0.110191620128829	0.103674343793948	0.00651727633488165	0.000365923929199217	0.000341107888813582	2.48160403856348e-05	0.109608462748859	0.102263936395574	0.00734452635328478	0.00435038492383485	0.00409215327366763	0.000258231650167215	0.0242373752848176	0.0227974582649845	0.00143991701983308	0.191899583760384	0.179897856758119	0.0120017270022655	0.0864401969766221	0.0813276970471392	0.0051124999294829	0.0821265403456112	0.0766234931835094	0.00550304716210179	0.0233328464381511	0.0219466665274703	0.0013861799106808	0.0307686105265363
295	County	12007	Bradford County	12	Florida	6	0.235069134558382	0.220836030040782	0.0142331045175997	0.155801380517655	0.146475657699842	0.00932572281781218	0.0180503791850374	0.0172122444332085	0.000838134751828881	0.00376361516140133	0.00381090708908736	-4.72919276860212e-05	0.247610832280388	0.232312124450621	0.0152987078297667	0.0769323230805211	0.0723033554446094	0.00462896763591177	0.000979983675676033	0.00092127544434508	5.87082313309531e-05	0.148500325611965	0.139143699824349	0.00935662578761631	0.00361568062153657	0.00339787895178936	0.000217801669747206	0.017582519290689	0.0165459147855285	0.00103660450516048	0.16834307823966	0.157951752109681	0.0103913261299792	0.0544491391698986	0.0511729700263136	0.00327616914358501	0.0988333757362665	0.0926061374572912	0.00622723827897528	0.0150605633334952	0.0141726446260764	0.000887918707418867	0.0305920769070431
296	County	12009	Brevard County	12	Florida	3	0.180206342669879	0.171440483392471	0.00876585927740776	0.302256948820506	0.287346421765391	0.0149105270551148	0.0333262537792964	0.0320011745963118	0.00132507918298456	0.00927288645781014	0.00918313457529499	8.97518825151529e-05	0.192748040391885	0.18291657780231	0.00983146258957474	0.0996495900488066	0.0948032076006139	0.00484638244819271	0.000647557276784533	0.000606495373908287	4.1061902876246e-05	0.0657229180936551	0.0620580123613562	0.00366490573229894	0.00496238596536408	0.00472184304572656	0.000240542919637524	0.0217655890072747	0.0207270194207053	0.00103856958656932	0.314798646542511	0.29882251617523	0.0159761303672818	0.168617617023125	0.160417026742756	0.00820059028036854	0.0994609469047478	0.0939147081645315	0.00554623874021627	0.0467200826146387	0.0444907812679418	0.00222930134669695	0.0458679515013022
297	County	12011	Broward County	12	Florida	2	0.426308578483621	0.391343302605942	0.0349652758776785	0.650547232280449	0.597156055160504	0.0533911771199452	0.0648259788969063	0.0595853920411016	0.00524058685580474	0.0189060415683788	0.017425059066065	0.00148098250231379	0.438850276205627	0.402819397015781	0.0360308791898455	0.313388177357519	0.287447189717214	0.025940987640305	0.000795206903059211	0.000734954989584854	6.02519134743574e-05	0.0708442440629635	0.0652277353083642	0.00561650875459924	0.0148281504716267	0.0136029585589761	0.00122519191265059	0.0389944974104585	0.0358065584416422	0.0031879389688163	0.663088930002455	0.608632149570343	0.0544567804321122	0.488718141021432	0.448264058283758	0.0404540827376736	0.10216125459497	0.0940619433749429	0.00809931122002699	0.0722095343860533	0.0663061479116417	0.00590338647441163	0.0773676766189121
298	County	12013	Calhoun County	12	Florida	6	0.128183832497081	0.119692539482525	0.00849129301455614	0.0843214042836032	0.0788244110706443	0.00549699321295894	0.0062108868190531	0.00598349533606269	0.000227391482990405	-0.00228210362313412	-0.00192882571802686	-0.000353277905107263	0.140725530219087	0.131168633892364	0.00955689632672311	0.0334047887897544	0.0313207883963928	0.00208400039336164	0.000435181882353406	0.000405602205188875	2.95796771645302e-05	0.0968102363226649	0.0899943917251447	0.00681584459752014	0.00166321553966396	0.00155771909141118	0.000105496448252774	0.00841210768465034	0.00789013247422631	0.000521975210424033	0.096863102005609	0.0903005054804831	0.00656259652512591	0.0243376029523602	0.0228192705226771	0.00151833242968308	0.0651235546204386	0.0605385846338804	0.00458496998655819	0.00740194443281017	0.00694265032392553	0.000459294108884638	0.0187525845410589
299	County	12015	Charlotte County	12	Florida	4	0.117060232628096	0.113918691817396	0.00314154081070018	0.239576917024846	0.232553124090039	0.00702379293480747	0.0227252865880682	0.0225766006602176	0.000148685927850637	0.00380625943927374	0.00428405128691738	-0.000477791847643637	0.129601930350102	0.125394786227235	0.00420714412286716	0.0698251206302817	0.0678224686882695	0.00200265194201215	0.000295144473711312	0.000282143168729564	1.30013049817479e-05	0.0388719937084647	0.0372742391633468	0.00159775454511789	0.00444228214391946	0.0043145175511761	0.000127764592743366	0.0161673893937248	0.0157014176557128	0.000465971738012004	0.252118614746852	0.244029218499877	0.00808939624697444	0.143718065246401	0.139596092239123	0.00412197300727773	0.0686520715172354	0.0658302672094586	0.00282180430777688	0.0397484779832157	0.0386028590512959	0.00114561893191983	0.035266984310074
300	County	12017	Citrus County	12	Florida	4	0.318217917699742	0.306072747763635	0.0121451699361073	0.199409809342476	0.192059572240051	0.00735023710242488	0.020755663960651	0.0204206905970957	0.000334973363555265	0.00398930279946583	0.00433840156772302	-0.000349098768257193	0.330759615421748	0.317548842173474	0.0132107732482743	0.15234156984204	0.14699291213812	0.0053486577039204	0.000935928213906128	0.000888200878506929	4.77273353991994e-05	0.136079006430869	0.12970121715207	0.00637778927879852	0.00634286466037688	0.00611469235388304	0.000228172306493835	0.0350602462745561	0.0338518196508938	0.00120842662366235	0.211951507064481	0.20353566664989	0.00841584041459186	0.0989148270468229	0.0954419630592422	0.00347286398758077	0.0844216737097275	0.0804649748800836	0.00395669882964393	0.028615006307931	0.0276287287105638	0.000986277597367152	0.0332973616826568
301	County	12019	Clay County	12	Florida	2	0.432654872515405	0.401352954698549	0.0313019178168553	0.299996705293114	0.278323963991597	0.0216727413015176	0.0371198500693828	0.0346300653475183	0.00248978472186441	0.0122974456190623	0.0115997147773785	0.000697730841683844	0.44519657023741	0.412829049108388	0.0323675211290222	0.203244021428298	0.187941983275051	0.0153020381532471	0.00110791778828978	0.00103781306317604	7.01047251137403e-05	0.195194419201299	0.181546185260728	0.0136482339405704	0.00803517539613087	0.00743753518181272	0.000597640214318145	0.037615036423393	0.0348655323276201	0.00274950409577288	0.31253840301512	0.289800058401436	0.0227383446136845	0.145476136037122	0.134523383929664	0.0109527521074578	0.134178846179675	0.124796896172962	0.00938195000671326	0.0328834207983233	0.0304797782988099	0.00240364249951343	0.0496615477913885
302	County	12021	Collier County	12	Florida	3	0.0844337990982726	0.0802235503839905	0.00421024871428203	0.16991489255445	0.161079092769645	0.0088357997848054	0.0122568256313168	0.011945336469479	0.000311489161837805	-0.00124997834666572	-0.000821101309710061	-0.000428877036955664	0.0969754968202783	0.0916996447938293	0.00527585202644901	0.0557573077265416	0.0528267930022551	0.00293051472428643	0.000221957561541636	0.000209772418858847	1.21851426827882e-05	0.0267692540806477	0.0251840374935911	0.00158521658705662	0.00317942375107395	0.00301249292094064	0.000166930830133314	0.0110475537004735	0.0104665489581836	0.000581004742289852	0.182456590276456	0.172555187179484	0.00990140309697238	0.109590076793886	0.103830198012521	0.00575987878136532	0.0466883444852738	0.0439235629983749	0.00276478148689897	0.0261781689972962	0.0248014261685881	0.00137674282870808	0.0247985233533225
303	County	12023	Columbia County	12	Florida	5	0.076719874183134	0.072117412165173	0.00460246201796102	0.132576997738019	0.124457772662952	0.00811922507506707	0.0147772453334996	0.014095044825247	0.000682200508252618	0.00223714965098244	0.00235299609146834	-0.000115846440485901	0.0892615719051398	0.0835935065750118	0.005668065330128	0.0223596754114401	0.0210025317623562	0.00135714364908386	0.00027755147453139	0.000259962549522524	1.75889250088655e-05	0.0602373110198213	0.056328216656017	0.00390909436380432	0.00116026480388447	0.00108902093606646	7.12438678180043e-05	0.00522676919546248	0.00491377467104953	0.000312994524412947	0.145118695460025	0.135933867072791	0.00918482838723405	0.0411906279255182	0.0386905201170528	0.0025001078084654	0.0920202302413816	0.0860485864660777	0.0059716437753039	0.011907837293125	0.0111947604896602	0.00071307680346475	0.0273189430555054
304	County	12027	DeSoto County	12	Florida	5	0.131651192430695	0.125551798104693	0.00609939432600239	0.115318763375996	0.110048426091875	0.00527033728412071	0.00739669326876012	0.00742804261096849	-3.1349342208371e-05	-0.00268156585859032	-0.00213996222212324	-0.000541603636467083	0.144192890152701	0.137027892514532	0.00716499763816937	0.06614699103651	0.063164581805797	0.002982409230713	0.000783955512035172	0.000745308538956733	3.86469730784383e-05	0.0578944375329003	0.0546195127597905	0.00327492477310982	0.00376970476287847	0.0036010441303217	0.000168660632556775	0.0155978013083771	0.0148974452796658	0.00070035602871134	0.127860461098002	0.121524520501714	0.00633594059628769	0.060657722218474	0.0579228109576042	0.00273491126086975	0.0500215448824981	0.0471919674048376	0.00282957747766051	0.0171811939970297	0.0164097421392722	0.000771451857757429	0.0199383909907659
305	County	12029	Dixie County	12	Florida	6	0.103085931792216	0.0968870587407294	0.0061988730514866	0.0672949679524373	0.0633601956498086	0.00393477230262875	0.00261670615824234	0.00270930943221718	-9.26032739748454e-05	-0.00431357203555727	-0.00378138989965471	-0.000532182135902561	0.115627629514222	0.108363153150568	0.00726447636365357	0.0298194648547782	0.0281391910372999	0.00168027381747836	0.00042604091884242	0.000400416601457658	2.56243173847619e-05	0.0764006715161946	0.0713461999970626	0.005054471519132	0.00146142714386903	0.00137810261457779	8.33245292912431e-05	0.00752002508053754	0.00709924290017033	0.000420782180367214	0.0798366656744431	0.0748362900596474	0.00500037561479573	0.02180354465162	0.0205749536831114	0.0012285909685085	0.0514134828537681	0.0480120993367571	0.00340138351701095	0.0066196381690551	0.00624923703977882	0.000370401129276278	0.0151584038802481
306	County	12031	Duval County	12	Florida	1	0.224647223322938	0.206606976879759	0.0180402464431784	0.446375245607246	0.410442772808978	0.0359324727982673	0.0539847777506996	0.0498023083841919	0.00418246936650768	0.0190702638264354	0.0176749846167051	0.00139527920973036	0.237188921044943	0.218083071289598	0.0191058497553453	0.125754369294401	0.115255441028236	0.0104989282661646	0.000672460319530672	0.00062500217529812	4.74581442325518e-05	0.0811692353686016	0.0750339240059344	0.00613531136266714	0.00749311963960058	0.00687146280325853	0.000621656836342049	0.0220997364228098	0.0202972412768708	0.00180249514593901	0.458916943329251	0.421918867218817	0.0369980761104343	0.254136261914464	0.232919039812027	0.021217222102437	0.154210426220238	0.142554175228908	0.0116562509913301	0.0505702551945492	0.0464456521778819	0.00412460301666722	0.0665264754727054
307	County	12033	Escambia County	12	Florida	3	0.259791213302813	0.243093776984066	0.0166974363187471	0.337365984270403	0.315647733188975	0.0217182510814281	0.0409974188595419	0.0385132202339781	0.00248419862556379	0.0136933203519949	0.0130020814731345	0.000691238878860339	0.272332911024819	0.254569871393905	0.017763039630914	0.125452089972796	0.117560483681442	0.00789160629135402	0.000583933912854469	0.00054276058156143	4.11733312930385e-05	0.109897334547091	0.102369828250897	0.00752750629619394	0.00869350999158112	0.00814581906579742	0.000547690925783699	0.0277060426004961	0.0259509798142068	0.00175506278628935	0.349907681992409	0.327123827598814	0.0227838543935951	0.175224700699239	0.164202131440022	0.0110225692592176	0.135116398918916	0.125861492530396	0.00925490638852004	0.0395665823742536	0.0370602036283962	0.00250637874585745	0.0535391165815476
308	County	12035	Flagler County	12	Florida	3	0.147775704967369	0.140811879608169	0.00696382535919915	0.268659017960178	0.255729999166933	0.0129290187932448	0.0331041394153722	0.0318482423895535	0.00125589702581866	0.0105133187595326	0.0103931969751065	0.000120121784426142	0.160317402689374	0.152287974018008	0.00802942867136613	0.0637759036017324	0.0607450147794471	0.00303088882228526	0.000732232814689583	0.00069108008173721	4.11527329523737e-05	0.0763893065707189	0.0723324810819913	0.00405682548872762	0.00397770377461285	0.00378740855199767	0.000190295222615176	0.0154422559276206	0.0147319895228349	0.000710266404785697	0.281200715682183	0.267206093576772	0.0139946221054118	0.122446565496418	0.116627409581233	0.0058191559151854	0.12282614377716	0.116303185877339	0.00652295789982082	0.0359280064086051	0.0342754981181995	0.00165250829040556	0.045645837137378
309	County	12037	Franklin County	12	Florida	6	0.0643688789476325	0.059937146728874	0.00443173221875849	0.0409837439972851	0.0382295278954532	0.00275421610183184	-0.00194353538104814	-0.00164709070867295	-0.000296444672375199	-0.00669249313632775	-0.00605415028342002	-0.000638342852907727	0.0769105766696383	0.0714132411387128	0.00549733553092546	0.0165624910180003	0.0154820871274434	0.00108040389055687	0.000259566002212921	0.000241639605991932	1.79263962209898e-05	0.0549374868182783	0.0508710787454869	0.00406640807279143	0.000779636111276897	0.000728940545649858	5.06955656270394e-05	0.00437139671986984	0.0040894951141407	0.000281901605729133	0.0535254417192909	0.049705622305292	0.00381981941399882	0.0120173123016114	0.0112333993654119	0.000783912936199468	0.0376810222579522	0.0348919173684691	0.00278910488948304	0.0038271071597273	0.00358030557141099	0.000246801588316311	0.0105981623409576
310	County	12039	Gadsden County	12	Florida	3	0.0483715027204415	0.0451094754447865	0.00326202727565502	0.103244961356616	0.0961004718631504	0.00714448949346605	0.00964303277283345	0.00912696575738304	0.000516067015450408	-0.000452608066827976	-0.00025083188284334	-0.000201776183984635	0.0609132004424473	0.0565855698546253	0.004327630587822	0.0135251791538911	0.0125872685331507	0.00093791062074043	0.000212868044625892	0.000198089386561096	1.47786580647955e-05	0.0430792487953821	0.0399850534270542	0.0030941953683279	0.00089509823532348	0.000833038141928927	6.2060093394553e-05	0.00320080621322471	0.00298212036593039	0.000218685847294318	0.115786659078622	0.107576566272989	0.00821009280563303	0.0306543733904274	0.0285286298385016	0.00212574355192575	0.076474439893911	0.0709816129683733	0.00549282692553764	0.00865784579428388	0.00806632346611424	0.000591522328169636	0.0221847304948392
311	County	12041	Gilchrist County	12	Florida	3	0.120187286628566	0.112950996162699	0.00723629046586732	0.0797864911486573	0.0750901511409636	0.00469634000769368	0.0049317661355704	0.0048839281576789	4.78379778915011e-05	-0.0030694816226027	-0.00261261515798418	-0.000456866464618521	0.132728984350572	0.124427090572538	0.0083018937780343	0.0351131151539565	0.0331046560163531	0.00200845913760347	0.000469904831695618	0.000441675241769948	2.82295899256698e-05	0.0867405781995366	0.081067106150069	0.00567347204946754	0.00161167217091626	0.00151863203944258	9.30401314736774e-05	0.00879371399446704	0.00829502112490311	0.00049869286956393	0.0923281888706631	0.0865662455508024	0.00576194331986065	0.0255539557040822	0.0240922774789876	0.00146167822509462	0.0590405899005117	0.0551789009016895	0.00386168899882222	0.00773364326606922	0.0072950671701254	0.000438576095943813	0.0174734638575762
312	County	12043	Glades County	12	Florida	6	0.139452430483421	0.131684981196177	0.00776744928724442	0.0864057912864642	0.0817287134035069	0.00467707788295737	0.00354182939712807	0.00365199293379495	-0.000110163536666884	-0.00441122296253784	-0.00383434425265884	-0.000576878709878994	0.151994128205427	0.143161075606016	0.0088330525994114	0.0647765834395464	0.0612085768780085	0.00356800656153794	0.000865331921287879	0.000817849546961161	4.74823743267177e-05	0.0685641218305132	0.0643178753675307	0.0042462464629825	0.00329465262449532	0.00311449475393658	0.000180157870558735	0.0144934383895845	0.0137022790595789	0.000791159330005505	0.09894748900847	0.0932048078133457	0.00574268119512434	0.0430669778303837	0.0406947739979938	0.00237220383238993	0.0435895476060547	0.0408900021673666	0.0026995454386881	0.0122909635720316	0.0116200316479853	0.000670931924046314	0.0160835271191338
313	County	12045	Gulf County	12	Florida	4	0.102221373600155	0.0952606291663876	0.00696074443376712	0.0571953370151928	0.0533887776262725	0.00380655938892034	0.000983778041083709	0.00108547197238152	-0.00010169393129781	-0.00513717371523625	-0.00460341124735063	-0.000533762467885625	0.11476307132216	0.106736723576226	0.0080263477459341	0.0282159064067513	0.0264233833917431	0.00179252301500812	0.000322323339608304	0.00029998596603665	2.23373735716541e-05	0.0778817887177373	0.0721980227672162	0.00568376595052111	0.00113613663620258	0.00106363819318934	7.24984430132375e-05	0.007206916221861	0.00675169325804102	0.000455222963819976	0.0697370347371986	0.0648648720361113	0.00487216270108732	0.0173208350968531	0.0162204630193911	0.00110037207746198	0.0469639476330515	0.0435365470705628	0.00342740056248864	0.00545225200729397	0.00510786194615727	0.000344390061136698	0.0135254757630895
314	County	12047	Hamilton County	12	Florida	6	0.0572785662310974	0.0536798981159855	0.00359866811511197	0.103722513202261	0.0970531169385061	0.00666939626375478	0.0100486108377305	0.00959719009338384	0.0004514207443467	-0.000163187837694194	6.80506021837734e-05	-0.000231238439877967	0.0698202639531032	0.0651559925258243	0.00466427142727895	0.0142054984298653	0.0132996253629183	0.000905873066946964	0.000243060231991594	0.000226885292833079	1.61749391585155e-05	0.0512076015086276	0.047727878863502	0.0034797226451256	0.000907221233663787	0.000848626139482054	5.85950941817329e-05	0.00325688254895498	0.00305297686708885	0.000203905681866133	0.116264210924267	0.108529211348345	0.00773499957592175	0.0288622573291639	0.0270217346826079	0.00184052264655596	0.079026991072387	0.0736568506575036	0.00537014041488337	0.00837496252271585	0.00785062600823343	0.000524336514482422	0.0225903085597363
315	County	12049	Hardee County	12	Florida	5	0.187373131540016	0.176542103204613	0.0108310283354024	0.116555144062938	0.109941932064259	0.00661321199867965	0.00776475728044846	0.00759052233540636	0.000174234945042105	-0.00245029998720773	-0.00200943251627807	-0.000440867470929657	0.199914829262022	0.188018197614452	0.0118966316475694	0.0923046995358412	0.0871008392002338	0.00520386033560741	0.00106580257550356	0.00100817447364999	5.7628101853565e-05	0.0823901524870449	0.0771057843116505	0.00528436817539436	0.00424232998042982	0.00400951254033542	0.000232817440094404	0.0199118446832021	0.0187938870885825	0.00111795759461965	0.129096841784944	0.121418026474098	0.00767881531084663	0.060373489633966	0.0569698145274087	0.00340367510655738	0.0521260630337089	0.0487827835240947	0.00334327950961426	0.0165972891172692	0.0156654284225942	0.000931860694674989	0.0203064550024542
316	County	12051	Hendry County	12	Florida	5	0.137648061276429	0.129799177428937	0.00784888384749151	0.084956580784923	0.0802360108919885	0.00472056989293447	0.00314964382383635	0.00326404228892468	-0.000114398465088338	-0.00464964674448848	-0.00406769387947511	-0.000581952865013372	0.150189758998435	0.141275271838776	0.00891448715965849	0.0656550510157082	0.0619370643269372	0.00371798668877106	0.000837507274222639	0.000791678689670394	4.58285845522445e-05	0.0652495130145957	0.0611433973768127	0.004106115637783	0.0032104825216127	0.00303032752284572	0.00018015499876698	0.0152372051722954	0.0143728039225102	0.000864401249785209	0.0974982785069288	0.0917121053018273	0.00578617320510144	0.0434035248708002	0.0409456221623434	0.0024579027084568	0.0418552728442422	0.0392213437555918	0.00263392908865041	0.0122394807918863	0.011545139383892	0.000694341407994232	0.0156913415458421
317	County	12053	Hernando County	12	Florida	2	0.180686804053114	0.172654674468634	0.00803212958447968	0.317905610980023	0.303519269778105	0.0143863412019179	0.0360336004334446	0.0347634475808134	0.00127015285263116	0.0106824235027657	0.0106127205855942	6.97029171714866e-05	0.19322850177512	0.184130768878473	0.00909773289664665	0.0963007207679589	0.0920022110799024	0.00429850968805644	0.000447758933234995	0.000422828637567112	2.49302956678824e-05	0.0702071026464559	0.066596692164192	0.00361041048226393	0.0049010033029732	0.00467942871994298	0.000221574583030218	0.0213719161244967	0.0204296082768685	0.000942307847628184	0.330447308702028	0.314995364187943	0.0154519445140849	0.17432330233243	0.166542151807757	0.00778115052467247	0.10732448468951	0.101805307427947	0.00551917726156362	0.0487995216800885	0.0466479049522397	0.00215161672784883	0.0485752981554504
318	County	12055	Highlands County	12	Florida	4	0.249145415906082	0.236823928135264	0.0123214877708176	0.154693273036765	0.147226197173111	0.00746707586365327	0.0139674283451508	0.0136423179197704	0.000325110425380458	0.000681164253738552	0.00104279813076952	-0.000361633877030972	0.261687113628088	0.248300022545103	0.0133870910829846	0.1191287894458	0.11338532545235	0.00574346399344972	0.00111220034344713	0.00105079993006367	6.14004133834622e-05	0.108634469603833	0.102604340233797	0.00603012937003586	0.00507115759201589	0.004823178255505	0.000247979336510886	0.027740496642992	0.0264363786733873	0.0013041179696047	0.16723497075877	0.15870229158295	0.00853267917582025	0.076508157729223	0.0728195292191273	0.00368862851009569	0.0681246456489467	0.064343153199551	0.00378149244939569	0.0226021673806007	0.0215396091642719	0.00106255821632887	0.0265091260671566
319	County	12057	Hillsborough County	12	Florida	1	0.253012959311165	0.232443173896543	0.0205697854146212	0.487598028319011	0.447860626504934	0.0397374018140762	0.0524265757041563	0.0482169454348259	0.00420963026933042	0.0161514297853204	0.0148948552997996	0.00125657448552083	0.26555465703317	0.243919268306382	0.0216353887267882	0.165002603782841	0.151442728329064	0.0135598754537762	0.000704847173115907	0.00066291094838128	4.19362247346267e-05	0.0593391245007291	0.054554196705874	0.00478492779485505	0.0100001499738192	0.00920071611341248	0.00079943386040674	0.0305079316026656	0.02805871620965	0.00244921539301562	0.500139726041016	0.459336720914773	0.0408030051262432	0.321921094276191	0.295465693911276	0.026455400364915	0.112414284318634	0.103349535923697	0.00906474839493733	0.0658043474461914	0.0605214910798005	0.00528285636639091	0.0649682734261621
320	County	12059	Holmes County	12	Florida	6	0.0902989987281516	0.0842994345226837	0.00599956420546784	0.11153948096598	0.104108418898367	0.00743106206761289	0.0115718964871444	0.0109659684975464	0.000605927989597929	0.000671795155951624	0.000817015881725114	-0.00014522072577349	0.102840696450157	0.0957755289325225	0.00706516751763482	0.0226423280192271	0.0211784987096384	0.00146382930958877	0.000323723034765976	0.000301049874772855	2.26731599931203e-05	0.0730839262377248	0.0679433137236361	0.00514061251408869	0.00121423259868486	0.00113393938110492	8.02932175799353e-05	0.0055764865597546	0.0052187272433703	0.000357759316384296	0.124081178687986	0.115584513308206	0.00849666537977986	0.0307164106398128	0.0287305908892226	0.00198581975059017	0.0842614452941546	0.0783346230442746	0.00592682224987993	0.00910332275401881	0.00851929937470905	0.000584023379309767	0.0241135942091502
321	County	12061	Indian River County	12	Florida	4	0.0979096387486823	0.0939126870024179	0.00399695174626449	0.224872211747296	0.215158335755478	0.00971387599181794	0.0228977868712039	0.0222874207620085	0.00061036610919537	0.0045481038255875	0.0047864562977684	-0.000238352472180893	0.110451336470688	0.105388781412257	0.00506255505843147	0.0497651436268322	0.0476625026043992	0.00210264102243301	0.000673060897886852	0.000634400242278701	3.86606556081509e-05	0.0406679657519122	0.0385532950836188	0.00211467066829336	0.00421324658253827	0.00403432985361382	0.00017891672892446	0.0151319196115186	0.0145042536283461	0.000627665983172491	0.237413909469301	0.226634430165317	0.0107794793039849	0.121258912601213	0.11613556832067	0.00512334428054293	0.0796734624026742	0.0755305668614487	0.00414289554122552	0.0364815344654147	0.0349682949831982	0.00151323948221646	0.0354394845932097
322	County	12063	Jackson County	12	Florida	6	0.0540985327631263	0.0507278067940395	0.00337072596908686	0.11289374107606	0.105656585173734	0.00723715590232593	0.0118599436830456	0.0112857583284722	0.000574185354573388	0.000834273953384033	0.000995640276454327	-0.000161366323070295	0.0666402304851321	0.0622039012038783	0.00443632928125384	0.0137642094334208	0.0129165524396353	0.000847656993785454	0.000224466309485	0.000209192525324056	1.52737841609436e-05	0.0484107603784673	0.0450981170266941	0.0033126433517732	0.000874242315341925	0.000818855809402378	5.53865059395474e-05	0.00336655204841708	0.00316118340282238	0.000205368645594695	0.125435438798066	0.117132679583573	0.00830275921449291	0.0308371507892618	0.0289380713934292	0.00189907939583262	0.0852414761251554	0.0794085867639106	0.00583288936124473	0.00935681188364863	0.00878602142623307	0.000570790457415559	0.0244016414050514
323	County	12065	Jefferson County	12	Florida	3	0.0394164724137041	0.0368012568615445	0.0026152155521596	0.08787589753134	0.0818457275503819	0.00603016998095808	0.00680937722543248	0.00650029723811176	0.000309079987320713	-0.00197196520594779	-0.00165886056009551	-0.000313104645852281	0.0519581701357099	0.0482773512713833	0.00368081886432657	0.0108004677010257	0.0100536856132111	0.000746782087814583	0.00021392146432716	0.000198904897564217	1.50165667629427e-05	0.0376822110613043	0.034985103112026	0.00269710794927826	0.00083277590734032	0.000775149360419333	5.76265469209865e-05	0.00242879400171241	0.00226450828816261	0.000164285713549802	0.100417595253346	0.0933218219602207	0.00709577329312505	0.025959921450612	0.0241649617435847	0.00179495970702727	0.0672131430386017	0.0624023557392453	0.00481078729935638	0.00724453076413216	0.00675450447739075	0.00049002628674141	0.0193510749474383
324	County	12067	Lafayette County	12	Florida	6	0.107981235659281	0.101023948097881	0.00695728756140025	0.0709806745394081	0.0664956716227035	0.00448500291670459	0.00380397906351729	0.00376808977085604	3.58892926612495e-05	-0.00356030313641017	-0.00310323948005049	-0.000457063656359679	0.120522933381287	0.11250004250772	0.00802289087356723	0.0272540043487299	0.0255620972739339	0.00169190707479596	0.000423826204860715	0.000396516313001475	2.73098918592394e-05	0.0845649503777793	0.07877063601419	0.00579431436358923	0.00141866656477119	0.00132973836361117	8.892820116002e-05	0.00686148588514617	0.00644105454298338	0.000420431342162786	0.0835223722614138	0.0779717660325423	0.00555060622887156	0.0199747777721444	0.0187347593367712	0.00124001843537327	0.0575246530503636	0.0535831155464548	0.00394153750390886	0.0060229414389058	0.00565389114931636	0.000369050289589436	0.0163456767855231
325	County	12069	Lake County	12	Florida	2	0.193111397008627	0.183161605395396	0.00994979161323147	0.310567332289313	0.294368336427498	0.0161989958618146	0.0375224206644934	0.0358949687241516	0.00162745194034188	0.0121417926795101	0.01187450027387	0.000267292405640127	0.205653094730633	0.194637699805235	0.0110153949253985	0.0946499494132375	0.0896447543941382	0.00500519501909932	0.000801383115812911	0.000754633203200725	4.67499126121853e-05	0.0857153943000235	0.0810181547217395	0.00469723957828405	0.00459107354129764	0.00434594544607064	0.000245128095226991	0.0198952943602616	0.0188742120400857	0.00102108232017591	0.323109030011319	0.305844430837337	0.0172645991739815	0.156262848108141	0.147999494203889	0.00826335390425213	0.126014880821169	0.119109212469763	0.00690566835140583	0.040831301082008	0.0387357241636844	0.00209557691832359	0.0500641183864992
326	County	12071	Lee County	12	Florida	3	0.143130561083146	0.136029767123839	0.0071007939593067	0.272303844633309	0.258447883220057	0.013855961413252	0.0269814047055264	0.0259418047717581	0.00103959993376832	0.00571020838411196	0.00579309843297165	-8.28900488596958e-05	0.155672258805151	0.147505861533678	0.00816639727147367	0.0878292670870247	0.0833378391163223	0.00449142797070239	0.000334362091567232	0.000317119811032292	1.72422805349406e-05	0.0462256439691172	0.043655567917796	0.00257007605132117	0.00447700988750805	0.004248388046567	0.000228621840941052	0.0168059757699343	0.0159469466419602	0.000859029127974119	0.284845542355315	0.269923977629896	0.014921564725419	0.166776010312804	0.158247390384564	0.00852861992823961	0.0798127201196204	0.0753752533164045	0.00443746680321593	0.03825681192289	0.0363013339289266	0.00195547799396349	0.0395231024275321
327	County	12073	Leon County	12	Florida	3	0.12728104014468	0.116815662200828	0.0104653779438523	0.25502789081609	0.233980729546975	0.0210471612691142	0.0304918604349351	0.0280442964348136	0.00244756400012144	0.00911590099035627	0.00842461466919125	0.000691286321165019	0.139822737866686	0.128291756610666	0.0115309812560193	0.0549239829638487	0.0502637848408163	0.0046601981230324	0.000342161660868475	0.000317096443262849	2.50652176056265e-05	0.0652414329287949	0.0600167156102865	0.00522471731850838	0.00336486390142246	0.00308202735078119	0.000282836550641275	0.0159502964117513	0.0146121323655197	0.0013381640462316	0.267569588538095	0.245456823956814	0.0221127645812812	0.121179057463675	0.110897239109119	0.0102818183545566	0.118176714777937	0.108712791307424	0.00946392347051284	0.0282138162964833	0.0258467935402716	0.0023670227562117	0.0430335581569409
328	County	12075	Levy County	12	Florida	6	0.0755202237042465	0.0716857700178823	0.00383445368636421	0.0945324050221032	0.0896851831298308	0.00484722189227238	0.00668131354607586	0.00664349994599208	3.78136000837802e-05	-0.00235293883025969	-0.00188205248602667	-0.000470886344233024	0.0880619214262523	0.0831618644277211	0.00490005699853118	0.0269557395914383	0.0256513594289152	0.00130438016252306	0.000360819654229425	0.000341313679877989	1.95059743514358e-05	0.0527136955769379	0.0495254250505227	0.00318827052641512	0.00152088832998151	0.00144651364814884	7.4374681832661e-05	0.00651077827366525	0.00619725262025634	0.000313525653408901	0.107074102744109	0.10116127753967	0.00591282520443936	0.0358041870936199	0.0340716332075817	0.00173255388603827	0.0606978973962787	0.0570267201971489	0.00367117719912982	0.0105720182542104	0.0100629241349391	0.000509094119271271	0.0192230112680816
329	County	12077	Liberty County	12	Florida	6	0.107517464625421	0.100134075350049	0.00738338927537197	0.0703437478985713	0.0655849724805795	0.00475877541799178	0.00375357780793012	0.00365984120117283	9.37366067572918e-05	-0.0035718707607977	-0.00314751447532993	-0.000424356285467761	0.120059162347427	0.111610169759888	0.00844899258753894	0.0265598228505502	0.0248063182117379	0.00175350463881231	0.000396578607441562	0.000369428235772057	2.71503716695059e-05	0.0851487137462756	0.0790021934898176	0.006146520256458	0.00130244137871845	0.0012160286996651	8.64126790533519e-05	0.00665160576444118	0.00621620112289541	0.000435404641545776	0.0828854456205771	0.0770610668904183	0.00582437873015875	0.0193948886298146	0.0181144197286102	0.00128046890120442	0.0576632555772087	0.0535007926007891	0.00416246297641966	0.00582730141355371	0.00544585456101904	0.000381446852534668	0.0162952755299359
330	County	12079	Madison County	12	Florida	6	0.075906397812476	0.0709882260537349	0.00491817175874109	0.0970323377854711	0.090702896896013	0.00632944088945808	0.00878484298995495	0.00839802753874047	0.000386815451214479	-0.000847837322832643	-0.000581511255932166	-0.000266326066900478	0.0884480955344817	0.0824643204635737	0.00598377507090806	0.0193579190418033	0.0181044743017134	0.00125344474008987	0.000319389435134904	0.000297796959936572	2.15924751983314e-05	0.0629280683149033	0.0585927674899023	0.00433530082500095	0.00113115019903549	0.00105702289877736	7.41273002581304e-05	0.00471156854360477	0.00441225881324399	0.000299309730360782	0.109574035507477	0.102178991305852	0.00739504420162506	0.0269875888671792	0.025240115327269	0.00174747353991013	0.074749907601072	0.0696001652878327	0.00514974231323932	0.00783653903922569	0.00733871069075008	0.000497828348475607	0.0213265407119607
331	County	12081	Manatee County	12	Florida	3	0.193367296346716	0.183751406033236	0.00961589031348018	0.318667713966229	0.302574734725221	0.0160929792410079	0.0304346945694137	0.0292210955424997	0.00121359902691391	0.0063996589714412	0.00644366172033877	-4.40027488975607e-05	0.205908994068722	0.195227500443075	0.0106814936256472	0.128130166550864	0.121683655032036	0.00644651151882854	0.000355440255093272	0.000337462065131305	1.79781899619665e-05	0.0458197809492183	0.0431924149171545	0.00262736603206381	0.00656816479341786	0.00623890931019167	0.000329255483226181	0.0250354415201286	0.0237750591185619	0.00126038240156665	0.331209411688235	0.31405082913506	0.0171585825531749	0.211360422348741	0.200726412934926	0.0106340094138154	0.0701554853199344	0.0661326782424228	0.00402280707751161	0.0496935040195595	0.0471917379577116	0.00250176606184786	0.0429763922914194
332	County	12083	Marion County	12	Florida	3	0.184251295980182	0.176945532709022	0.00730576327115996	0.314371915314691	0.301636906687951	0.0127350086267406	0.0390911378590394	0.0379057728183287	0.00118536504071065	0.0131837769810384	0.0131088353123133	7.49416687250758e-05	0.196792993702187	0.18842162711886	0.00837136658332694	0.0850519833426582	0.0816960309057357	0.00335595243692247	0.0005755684703144	0.000547871305951896	2.76971643625032e-05	0.089561156961173	0.0854254794532879	0.0041356775078852	0.00424617871911234	0.00407585912647586	0.00017031959263649	0.0173581062089294	0.0166763863274091	0.000681719881520279	0.326913613036697	0.313113001097789	0.0138006119389075	0.152518582857947	0.146500556120629	0.00601802673731856	0.135213979659906	0.128970185660309	0.00624379399959678	0.039181050518844	0.0376422593168519	0.00153879120199219	0.0516328355810451
333	County	12085	Martin County	12	Florida	3	0.163105323480716	0.155824176556727	0.00728114692398877	0.232464352754485	0.221900419100557	0.0105639336539283	0.022039674939761	0.0214058692674086	0.000633805672352426	0.0035798439836921	0.00383578330531072	-0.000255939321618622	0.175647021202721	0.167300270966566	0.00834675023615575	0.0982228303958988	0.0937987151934793	0.00442411520241946	0.00056822710518352	0.000535964262662197	3.22628425213235e-05	0.0492121471355303	0.0465536372263837	0.00265850990914663	0.00516379586042651	0.00493101988316609	0.000232775977260417	0.0224800207056822	0.0214809344008743	0.000999086304807928	0.245006050476491	0.233376513510395	0.0116295369660952	0.137672147306851	0.131471171043033	0.00620097626381781	0.0687283168829722	0.0650155158347035	0.00371280104826871	0.0386055862866672	0.0368898266326585	0.00171575965400871	0.0345813726617668
334	County	12086	Miami-Dade County	12	Florida	1	0.92772911446766	0.847055454512935	0.080673659954725	0.722994171253038	0.660145646670135	0.0628485245829028	0.066824851560128	0.0610410067665754	0.00578384479355266	0.0174545815362437	0.0159493462377126	0.00150523529853109	0.940270812189666	0.858531548922774	0.081739263266892	0.75041731020153	0.684814377490653	0.0656029327108766	0.00101052663318612	0.000929253761423058	8.12728717630621e-05	0.0875238991440588	0.0802731350253943	0.00725076411866454	0.0250236645889117	0.0228376509636174	0.00218601362529435	0.0762954116219793	0.0696771316816859	0.00661827994029342	0.735535868975044	0.671621741079974	0.0639141278950698	0.584698234459592	0.533582783883006	0.0511154505765861	0.0732410374801385	0.0671735120183138	0.00606752546182469	0.0775965970353132	0.0708654451786543	0.00673115185665896	0.0793665492821338
335	County	12087	Monroe County	12	Florida	5	0.0172116810268516	0.0165603716016993	0.000651309425152346	0.0439188197275076	0.0417565241366648	0.00216229559084277	-0.00429476236801648	-0.00371642774974148	-0.000578334618275005	-0.00863025498170376	-0.00780055593292648	-0.000829699048777282	0.0297533787488574	0.0280364660115381	0.00171691273731932	0.0146824052131753	0.0138812460915383	0.000801159121636973	8.0726029669397e-05	7.51352072986437e-05	5.59082237075325e-06	0.00884669824572349	0.008251966483884	0.000594731761839496	0.00091232523362516	0.000863378499876806	4.89467337483532e-05	0.00523122402666408	0.00496473972894034	0.000266484297723747	0.0564605174495134	0.0532326185465037	0.00322789890300974	0.0286377932360532	0.0270751453632081	0.00156264787284507	0.0152242037156273	0.0142007351574254	0.00102346855820196	0.0125985204978329	0.0119567380258702	0.000641782471962715	0.0082469353539893
336	County	12089	Nassau County	12	Florida	2	0.0979834612050108	0.0912772240577351	0.00670623714727567	0.167857920942675	0.156226715927523	0.0116312050151518	0.0182951424968342	0.0172059331607154	0.00108920933611885	0.00344953126255607	0.00340135503990508	4.81762226509832e-05	0.110525158927017	0.102753318467574	0.00777184045944265	0.0378196831438649	0.0351002978312067	0.00271938531265814	0.000469008024091492	0.000435932269664845	3.30757544266467e-05	0.0619058236587362	0.0576073824131346	0.00429844124560159	0.00224853042784712	0.00208727382507801	0.000161256602769108	0.00808211367247692	0.00752243212848975	0.000559681543987172	0.18039961866468	0.167702810337362	0.0126968083273188	0.070468357708861	0.0654014031224976	0.0050669545863634	0.0924802043041362	0.0860588258119617	0.00642137849217457	0.0174510566516831	0.0162425814029023	0.00120847524878085	0.03083684021884
337	County	12091	Okaloosa County	12	Florida	4	0.112243176368212	0.103375771606718	0.00886740476149422	0.183733664930838	0.169164641837256	0.0145690230935822	0.0211005316062349	0.0194932337748728	0.00160729783136213	0.00492447113551833	0.00460405618970082	0.000320414945817512	0.124784874090218	0.114851866016556	0.0099330080736612	0.0444231939837132	0.0408596271415082	0.00356356684220501	0.000256970059795138	0.000237702118209163	1.92679415859746e-05	0.0691400574412244	0.0636659242213808	0.00547413321984365	0.00180962002236685	0.00166564823965527	0.000143971782711584	0.00915503258311802	0.00842296429580304	0.000732068287314984	0.196275362652844	0.180640736247095	0.0156346264057492	0.0759098601489187	0.0698204767353289	0.0060893834135898	0.100898588727682	0.0929099879536791	0.00798860077400252	0.0194669137762437	0.0179102715580868	0.00155664221815686	0.0336422293282407
338	County	12093	Okeechobee County	12	Florida	5	0.0794930041016042	0.0751900178305209	0.00430298627108325	0.0940266444041355	0.088898434780999	0.00512820962313657	0.00501789308647468	0.00504127975502897	-2.33866685542968e-05	-0.00360427469813199	-0.00307473703776404	-0.00052953766036795	0.0920347018236099	0.0866661122403597	0.00536858958325023	0.0364076356327983	0.0343908651159606	0.00201677051683772	0.000575129911176237	0.000542665188073825	3.24647231024127e-05	0.0445822771460846	0.041832994379139	0.00274928276694555	0.00213171525324766	0.0020143960788766	0.000117319174371065	0.00833794388030316	0.00788519147830967	0.000452752401993488	0.106568342126141	0.100374529190838	0.00619381293530355	0.0449101976047812	0.0424224347808453	0.00248776282393587	0.0485923304504409	0.0455957572544293	0.00299657319601167	0.0130658140709192	0.0123563371555632	0.000709476915356006	0.0175595908084805
339	County	12095	Orange County	12	Florida	1	0.205018793288247	0.186670952083969	0.0183478412042786	0.520267515213658	0.473479760941003	0.0467877542726547	0.060160620155816	0.0548848489392057	0.00527577121661022	0.0206974138637063	0.0189204197391939	0.00177699412451245	0.217560491010253	0.198147046493807	0.0194134445164456	0.117356833334405	0.106369667939928	0.010987165394477	0.00108806345145223	0.0010095211491649	7.8542302287331e-05	0.0693801566537885	0.0637160487641433	0.00566410788964525	0.00923972509311736	0.00838633638839259	0.000853388704724772	0.0204957124774902	0.018665472252179	0.00183024022531119	0.532809212935664	0.484955855350842	0.0478533575848217	0.322482588295772	0.2922911675342	0.030191420761572	0.146209001365229	0.134272684151325	0.0119363172139036	0.064117623274663	0.0583920036653169	0.00572561960934608	0.0727023178778217
340	County	12097	Osceola County	12	Florida	2	0.129531002635294	0.118668663689105	0.0108623389461888	0.331234294517995	0.303229761934558	0.0280045325834366	0.0368237970634715	0.0338255473401388	0.00299824972333266	0.0107457938547178	0.00992630433892551	0.000819489515792314	0.1420727003573	0.130144758098944	0.0119279422583558	0.0689699397438513	0.0628863676900396	0.00608357205381168	0.000894282128308501	0.000833020554254146	6.1261574054355e-05	0.0504215110614348	0.0465154507320684	0.0039060603293664	0.00570645540780903	0.00521012656727145	0.000496328840537584	0.0160805120158965	0.0146997925553107	0.00138071946058579	0.343775992240001	0.314705856344397	0.0290701358956035	0.190131841960909	0.173361046385489	0.0167707955754194	0.106374863338853	0.0981342012685827	0.00824066207027	0.0472692869402392	0.0432106086903251	0.00405867824991413	0.0493654947854772
341	County	12099	Palm Beach County	12	Florida	2	0.567767964852693	0.534231299802185	0.0335366650505083	0.473275609952525	0.445370977923502	0.0279046320290223	0.0472507747441075	0.0447293971962562	0.00252137754785127	0.0128111575145034	0.01234833133966	0.000462826174843392	0.580309662574699	0.545707394212024	0.0346022683626752	0.392766084428645	0.36947387532148	0.0232922091071652	0.00124339682343548	0.00116484112950264	7.85556939328409e-05	0.0998786970709028	0.0937028614515068	0.00617583561939597	0.020387389339115	0.0191854815887415	0.00120190775037353	0.0660340949126006	0.0621803347207928	0.00385376019180776	0.485817307674531	0.456847072333341	0.0289702353411892	0.333856858772281	0.31405814377453	0.0197987149977508	0.0872636813410122	0.0818678745542771	0.00539580678673516	0.0646967675612372	0.0609210540045339	0.00377571355670325	0.0597924724661132
342	County	12101	Pasco County	12	Florida	2	0.175319355496791	0.164801740808252	0.0105176146885385	0.363309766803494	0.34123821918317	0.0220715476203243	0.0396356979689218	0.0374486516406283	0.00218704632829352	0.0115468920701196	0.0110984463216916	0.000448445748427999	0.187861053218796	0.176277835218091	0.0115832180007054	0.100195527940286	0.0941344330890387	0.00606109485124689	0.000607751459400935	0.000571519891298437	3.62315681024981e-05	0.0563399605860936	0.0526978182380139	0.00364214234807968	0.00654762261622258	0.00615408838085018	0.000393534235372397	0.0241701906167936	0.0227199756188896	0.00145021499790397	0.3758514645255	0.352714313593008	0.0231371509324913	0.21853631037032	0.205316465804149	0.0132198445661712	0.102972179845256	0.0963154599436616	0.00665671990159421	0.0543429743099235	0.0510823878451976	0.00326058646472586	0.0521773956909276
343	County	12103	Pinellas County	12	Florida	1	0.714863615754143	0.683791406041716	0.0310722097124272	0.501843278551904	0.48013684276492	0.0217064357869843	0.0494711124219495	0.0476975750137027	0.0017735374082468	0.0133022903183483	0.0131522402446132	0.000150050073735167	0.727405313476149	0.695267500451554	0.0321378130245942	0.510766735403758	0.488969716687655	0.0217970187161026	0.000732920857112385	0.000695892751719602	3.70281053927833e-05	0.10832604251772	0.102644423552171	0.00568161896554826	0.0208217633240384	0.0199334355389483	0.000888327785090115	0.0867578513735202	0.0830240319210598	0.00373381945246038	0.51438497627391	0.491612937174759	0.0227720390991513	0.360381613940868	0.34500229449909	0.0153793194417778	0.0812621012318888	0.0769999655089496	0.00426213572293919	0.0727412611011531	0.0696106771667187	0.00313058393443434	0.0620128101439552
344	County	12105	Polk County	12	Florida	3	0.247967264116038	0.230840022526443	0.0171272415895951	0.343770063242367	0.319953968177945	0.0238160950644218	0.0396430296901353	0.0370579218745242	0.00258510781561107	0.0123705037306145	0.0116912711407739	0.000679232589840599	0.260508961838044	0.242316116936282	0.0181928449017621	0.136530086127428	0.127014465811906	0.00951562031552274	0.000859416010757379	0.000803142518191515	5.62734925658642e-05	0.089449035041569	0.0831463213702631	0.00630271367130593	0.0059578982033344	0.00554732379457001	0.000410574408764388	0.027712526454955	0.0258048634413518	0.00190766301360317	0.356311760964373	0.331430062587784	0.0248816983765887	0.190679992193994	0.177390332317918	0.013289659876076	0.117215227213783	0.108956065841028	0.00825916137275509	0.048416541556596	0.0450836644288383	0.00333287712775767	0.0521847274121411
345	County	12107	Putnam County	12	Florida	5	0.265639208147727	0.251165503125096	0.0144737050226308	0.188658082458295	0.178500768594967	0.0101573138633285	0.0225916300384345	0.0216715594517328	0.000920070586701697	0.00585231219123123	0.00587196179098942	-1.96495997581943e-05	0.278180905869733	0.262641597534935	0.0155393083347978	0.0965132082531679	0.0913198491102691	0.00519335914289886	0.00142831378066299	0.00134921440746284	7.90993732001503e-05	0.151767613379223	0.14300508156783	0.00876253181139266	0.00509181413017215	0.00481641923519812	0.00027539489497403	0.0233799563265069	0.0221510332141748	0.00122892311233211	0.201199780180301	0.189976863004805	0.0112229171754954	0.073514687481616	0.069558874787373	0.00395581269424303	0.107391534338591	0.101191122307568	0.00620041203102293	0.020293558360094	0.0192268659098645	0.00106669245022949	0.0351333277604403
346	County	12109	St. Johns County	12	Florida	2	0.165385665195922	0.154288638650049	0.0110970265458731	0.230581632360835	0.215012182164699	0.0155694501961357	0.0275553057796902	0.0259099034541016	0.00164540232558856	0.00788438334222633	0.00757709548775008	0.000307287854476255	0.177927362917928	0.165764733059888	0.0121626298580401	0.0726469890624902	0.0675299586765422	0.00511703038594808	0.000739600618685005	0.000693742216372902	4.58584023121028e-05	0.084923844607162	0.0792756726437562	0.00564817196340588	0.00344034412751937	0.00320019315680809	0.00024015097071129	0.0161765845020715	0.0150651663664088	0.00111141813566271	0.243123330082841	0.226488276574538	0.0166350535083027	0.102972257062733	0.0957192081050345	0.00725304895769898	0.112499037907191	0.105016876510038	0.00748216139715302	0.0276520351129166	0.0257521919594658	0.00189984315345071	0.040097003501696
347	County	12111	St. Lucie County	12	Florida	3	0.143536961688691	0.136406979533715	0.00712998215497601	0.268486009021507	0.25484814874718	0.0136378602743273	0.0268609146610905	0.0258215653509621	0.00103934931012841	0.00575275047456652	0.00582791468141387	-7.51642068473476e-05	0.156078659410696	0.147883073943553	0.00819558546714298	0.0841498710094157	0.0798787759919164	0.00427109501749935	0.000526923198703097	0.000497108651469833	2.98145472332645e-05	0.0471727978165695	0.0444995090406962	0.00267328877587332	0.00509628473605155	0.00483780230584425	0.000258482430207303	0.0191327826499566	0.0181698779536268	0.00096290469632974	0.281027706743513	0.266324243157019	0.0147034635864943	0.159813237773941	0.151701787151392	0.00811145062254871	0.0775060862738425	0.0731138059748572	0.00439228029898525	0.0437083826957293	0.041508650030769	0.00219973266496031	0.0394026123830963
348	County	12113	Santa Rosa County	12	Florida	3	0.0971858483289542	0.0901809890705812	0.007004859258373	0.17240249041531	0.159892421571071	0.0125100688442385	0.0189309215576549	0.0176658159661884	0.00126510559146656	0.00374390388176557	0.00359844552529282	0.000145458356472753	0.10972754605096	0.10165708348042	0.00807046257053998	0.0379947732437269	0.0352707280650387	0.00272404517868821	0.000297543438041417	0.000276225695777858	2.13177422635594e-05	0.061204812835535	0.056616326362333	0.00458848647320207	0.00196193242766805	0.00182238876064233	0.000139543667025718	0.00826848410598859	0.00767141459662817	0.000597069509360419	0.184944188137316	0.17136851598091	0.0135756721564055	0.0730260561835907	0.0677904340365795	0.00523562214701119	0.0936577392333071	0.0866362771999618	0.00702146203334534	0.0182603927204179	0.0169418047443689	0.00131858797604896	0.0314726192796607
349	County	12115	Sarasota County	12	Florida	3	0.166258400488021	0.160357452132702	0.00590094835531812	0.269331125969502	0.259441281153315	0.00988984481618746	0.0245613878396483	0.024106163069079	0.000455224770569262	0.00397556686611963	0.00433903742813554	-0.00036347056201591	0.178800098210026	0.171833546542541	0.00696655166748509	0.110003944390035	0.106023767538193	0.00398017685184215	0.00030106782861185	0.000287104234566829	1.39635940450215e-05	0.0409508912857871	0.0389818612900141	0.00196902999577298	0.00529312478782235	0.00510129549172042	0.000191829296101931	0.0222510699177703	0.0214395179880473	0.00081155192972301	0.281872823691508	0.270917375563154	0.0109554481283544	0.176144972084585	0.169771672069327	0.00637330001525799	0.0625302397691886	0.0595236161309103	0.00300662363827821	0.0431976118377344	0.0416220873629161	0.00157552447481823	0.0371030855616541
350	County	12117	Seminole County	12	Florida	2	0.629338218720441	0.579538184163768	0.0498000345566725	0.550362551919323	0.506833512235977	0.0435290396833464	0.0651424016328868	0.0601736093331287	0.00496879229975813	0.0232347530593797	0.0215568323545021	0.00167792070487753	0.641879916442446	0.591014278573607	0.0508656378688395	0.372275867136976	0.34189890209705	0.0303769650399258	0.0024397692453352	0.00226391879686064	0.000175850448474563	0.178938073841766	0.165590392007263	0.0133476818345025	0.019086496628494	0.0175413687375054	0.00154512789098864	0.0691397095898752	0.0637196969349273	0.00542001265494794	0.562904249641329	0.518309606645815	0.0445946429955134	0.33466031653252	0.307352705072929	0.027307611459591	0.159414749334345	0.147523387657324	0.0118913616770203	0.0688291837744636	0.0634335139155615	0.00539566985890204	0.0776840993548926
351	County	12119	Sumter County	12	Florida	4	0.18365893486747	0.177764705253989	0.00589422961348066	0.367363319040702	0.355087724983156	0.0122755940575458	0.0473576663510532	0.0462527000012259	0.00110496634982732	0.0172642244146322	0.0172317017377526	3.2522676879602e-05	0.196200632589476	0.189240799663828	0.00695983292564764	0.0832718582736314	0.0805292385204272	0.00274261975320422	0.000661429840113738	0.000627039546461831	3.43902936519065e-05	0.0878019364826586	0.0844219514178192	0.0033799850648394	0.00493335674682847	0.00476148298514704	0.000171873761681427	0.0195320512462434	0.0189010871939727	0.000630964052270692	0.379905016762708	0.366563819392995	0.0133411973697127	0.176886469467053	0.171060583804207	0.00582588566284601	0.15456496880472	0.148614903156561	0.00595006564815918	0.0484535784909349	0.0468883324322273	0.00156524605870755	0.059899364073059
352	County	12121	Suwannee County	12	Florida	6	0.0488909037593456	0.0459913924174695	0.00289951134187607	0.104369565375755	0.097919429725237	0.00645013565051849	0.0100869734572341	0.0096805909220911	0.000406382535142973	-0.00016174506741919	9.47441048411695e-05	-0.000256489172260359	0.0614326014813514	0.0574674868273083	0.00396511465404304	0.0130075663641525	0.0122149356092703	0.000792630754882166	0.000225497753853961	0.000210849308297948	1.4648445556013e-05	0.0438982784753012	0.0410005055307153	0.00289777294458585	0.000836530532062173	0.000784485157416336	5.20453746458368e-05	0.0034647283559816	0.00325671122160842	0.000208017134373175	0.116911263097761	0.109395524135076	0.00751573896268546	0.0294838302864747	0.0276871997713931	0.00179663051508166	0.0787090521597844	0.0735133823120261	0.0051956698477583	0.00871838065150215	0.00819494205165664	0.0005234385998455	0.0226286711792398
353	County	12123	Taylor County	12	Florida	6	0.0877268311895506	0.0818814477340703	0.00584538345548033	0.0563861342484925	0.0527106284075647	0.00367550584092781	0.000885288844761429	0.00101386151563994	-0.000128572670878512	-0.00517750676601438	-0.00462877112869111	-0.000548735637323273	0.100268528911556	0.0933575421439091	0.00691098676764731	0.0229450277911421	0.0214721553870398	0.00147287240410234	0.000361992456755884	0.000337835106047999	2.41573507078849e-05	0.0700647441114166	0.0650887297825407	0.00497601432887594	0.00114770747559505	0.0010737850028896	7.39224727054497e-05	0.00574905707664674	0.00538503686539105	0.000364020211255688	0.0689278319704983	0.0641867228174035	0.00474110915309479	0.0168519991235206	0.0157702464802498	0.00108175264327082	0.0470016628939832	0.0436635939263788	0.00333806896760432	0.0050741699529945	0.00475288241077485	0.000321287542219651	0.0134269865667672
354	County	12125	Union County	12	Florida	6	0.204884904701059	0.192479918390709	0.0124049863103504	0.138758143827854	0.130464116790878	0.00829402703697639	0.0155831945731819	0.0148907909170127	0.000692403656169165	0.00259407513274079	0.00270941262707004	-0.00011533749432925	0.217426602423065	0.203956012800547	0.0134705896225174	0.0617866361869359	0.0581048080117923	0.00368182817514359	0.000774890723140183	0.000727200240608322	4.76904825318611e-05	0.137557296872379	0.128834475749813	0.0087228211225661	0.00292066836134694	0.00274455552382916	0.000176112837517781	0.0143871102792624	0.0135449732745043	0.000842137004758054	0.15129984154986	0.141940211200716	0.00935963034914337	0.0451517244975611	0.0424611606204716	0.00269056387708951	0.0934328070516823	0.0875080202070616	0.0059247868446207	0.0127153100006164	0.0119710303731833	0.000744279627433162	0.0281248922951877
355	County	12127	Volusia County	12	Florida	3	0.25304189995758	0.240914354009109	0.0121275459484705	0.426637949351685	0.406019116012913	0.0206188333387717	0.0520882643982507	0.0498987667330537	0.002189497665197	0.018385679874673	0.0178748373749238	0.00051084249974921	0.265583597679585	0.252390448418948	0.0131931492606375	0.133112414806532	0.126734150155588	0.00637826465094442	0.000952992839766836	0.000894745353304355	5.82474864624811e-05	0.096328415836569	0.0912023216642006	0.00512609417236835	0.00698283467621081	0.00664820254063946	0.000334632135571351	0.0282069395205064	0.0269110287052156	0.00129591081529085	0.439179647073691	0.417495210422752	0.0216844366509386	0.231889266562505	0.220777973044175	0.0111112935183298	0.144339413434332	0.136658425227237	0.00768098820709465	0.0629509670768539	0.0600588121513397	0.00289215492551417	0.0646299621202565
356	County	12129	Wakulla County	12	Florida	3	0.107780971938382	0.100179091867213	0.00760188007116895	0.0627219688064142	0.0583709277519603	0.00435104105445392	0.00185874427608692	0.00187933226070256	-2.05879846156447e-05	-0.00469948002033064	-0.00420489906446651	-0.000494580955864121	0.120322669660388	0.111655186277052	0.00866748338333593	0.0306924746694933	0.0285585966925172	0.0021338779769761	0.000357535130826002	0.000332808146942723	2.47269838832785e-05	0.080826977601911	0.0748977621145036	0.00592921548740747	0.001329107064418	0.00123736958418089	9.17374802371035e-05	0.00711657519373954	0.00662864973890756	0.000487925454831973	0.07526366652842	0.0698470221617991	0.0054166443666209	0.0199934673046327	0.0186034321242127	0.00139003518042007	0.0494640914925478	0.0458355597071254	0.00362853178542235	0.00580610773123948	0.005408030330461	0.000398077400778482	0.0144004419980927
357	County	12131	Walton County	12	Florida	4	0.0638053865843049	0.0591910359959808	0.00461435058832407	0.108069989650612	0.100175305722847	0.00789468392776518	0.0100701049475813	0.00944767184149619	0.000622433106085076	-0.000329421451474946	-0.000177357323923976	-0.000152064127550971	0.0763470843063107	0.0706671304058196	0.00567995390049105	0.0192809450420685	0.0178746529843582	0.00140629205771027	0.000225835451542842	0.000209243326010907	1.65921255319354e-05	0.0514323242694919	0.0475681994926851	0.00386412477680676	0.00100919969076305	0.000935622939215217	7.35767515478375e-05	0.00439877985244443	0.00407941166355018	0.000319368188894248	0.120611687372618	0.111651400132686	0.00896028723993215	0.0348632851198532	0.0323204657267807	0.00254281939307258	0.075919100928415	0.0702152778347269	0.00570382309368807	0.00982930132435002	0.00911565657117852	0.000713644753171506	0.022611802669587
358	County	12133	Washington County	12	Florida	6	0.0848643956606359	0.0792484519860267	0.00561594367460917	0.104488889263607	0.0975557655008924	0.00693312376271425	0.0100770792350524	0.00957415869601781	0.000502920539034605	-0.000174460460751353	2.85680285576143e-05	-0.000203028489308967	0.0974060933826417	0.0907245463958655	0.00668154698677615	0.0220811906104698	0.0206695445221445	0.00141164608832522	0.000312873158758688	0.000291056798301645	2.18163604570436e-05	0.0683612974901478	0.0635378589588258	0.00482343853132196	0.001206403824274	0.00112765920757057	7.87446167034222e-05	0.00544432829899145	0.00509842690902295	0.000345901389968503	0.117030586985612	0.109031859910731	0.00799872707488123	0.0296986500090485	0.0278000212687153	0.00189862874033318	0.078523108189728	0.0729826723064553	0.00554043588327273	0.00880882878683592	0.00824916633556061	0.000559662451275313	0.0226187769570582
359	County	13001	Appling County	13	Georgia	6	0.0701707034735124	0.0652571126237786	0.00491359084973384	0.132756306320226	0.123322766383825	0.00943353993640076	0.0162544211432563	0.0152373923390756	0.0010170288041807	0.00336019492359149	0.00327527562461804	8.4919298973451e-05	0.0827124011955182	0.0767332070336174	0.00597919416190081	0.0152477165301128	0.0141488219208705	0.00109889460924224	0.000335054390165717	0.000310562459000279	2.44919311654379e-05	0.0613942134949096	0.0569444998574394	0.00444971363747022	0.00116241055697657	0.00107890531059037	8.35052463862016e-05	0.0045730062233535	0.00425041748571678	0.000322588737636712	0.145298004042232	0.134798860793664	0.0104991432485677	0.0327664176479615	0.0304049598095754	0.00236145783838614	0.103052652872087	0.0955836298362201	0.0074690230358669	0.00947893352218338	0.00881027114786868	0.000668662374314701	0.0287961188652621
360	County	13003	Atkinson County	13	Georgia	6	0.0625050033483394	0.0581230620726944	0.00438194127564498	0.125563326189425	0.116607413230983	0.00895591295844168	0.0146860447908076	0.013774849994699	0.000911194796108564	0.00246322740796815	0.00243917297048635	2.40544374818083e-05	0.0750467010703452	0.0695991564825332	0.00544754458781196	0.0138646660033379	0.0128595168687022	0.00100514913463568	0.000297806427866309	0.00027636879375711	2.14376341091995e-05	0.0561520092952525	0.0520686161174396	0.00408339317781295	0.00105931552304456	0.000983195860681538	7.61196623630192e-05	0.00367290382084391	0.0034114588419528	0.000261444978891109	0.13810502391143	0.128083507640822	0.0100215162706087	0.0319447764841325	0.0296288703936846	0.00231590609044789	0.0967995598730963	0.0897602630186823	0.00703929685441401	0.00936068755420155	0.00869437422845478	0.000666313325746762	0.0272277425128133
361	County	13005	Bacon County	13	Georgia	6	0.0657299344289943	0.0611975064686049	0.00453242796038939	0.130576241956071	0.121415327441271	0.00916091451480025	0.0158588017825454	0.0148917017782722	0.000967100004273146	0.00314902698966786	0.00309084452602322	5.818246364464e-05	0.0782716321510001	0.0726736008784437	0.00559803127255637	0.0140324065572164	0.0130365395768164	0.000995866980399949	0.000290308645458426	0.00026942840723029	2.08802382281355e-05	0.0592763986045559	0.0550216657511027	0.00425473285345326	0.00106440514032165	0.000989045460777863	7.53596795437879e-05	0.0036081132034477	0.00335692168251646	0.000251191520931234	0.143117939678077	0.13289142185111	0.0102265178269672	0.0320192929452253	0.0297469131898436	0.00227237975538163	0.101704678916282	0.0944045350323425	0.00730014388393971	0.0093939678165696	0.00873997362892372	0.000653994187645888	0.0284004995045511
362	County	13007	Baker County	13	Georgia	4	0.0588793562779612	0.054929659309167	0.00394969696879425	0.118227569907082	0.110129949873328	0.00809762003375375	0.0135392297496725	0.0127690738645117	0.000770155885160737	0.00189494222988552	0.00194261048216645	-4.76682522809314e-05	0.071421053999967	0.0664057537190058	0.00501530028096122	0.0123617814936308	0.0115149927465087	0.000846788747122072	0.000263351824353903	0.000244860060568637	1.84917637852665e-05	0.0546584708637265	0.0507883228073533	0.00387014805637312	0.000932158651550874	0.000867727386543446	6.44312650074284e-05	0.00320529116670496	0.00298985071803162	0.000215440448673338	0.130769267629088	0.121606044283167	0.00916322334592073	0.0284487026068504	0.0264999510252022	0.00194875158164827	0.0938465068712557	0.0872016104732076	0.00664489639804817	0.00847405815098178	0.00790448278475749	0.000569575366224293	0.0260809274716783
363	County	13009	Baldwin County	13	Georgia	5	0.113203004317201	0.104735386539053	0.00846761777814821	0.187832425830812	0.17371616813777	0.0141162576930417	0.0267676542564619	0.0248576048017423	0.00191004945471968	0.00908857142414145	0.00851725259127628	0.000571318832865172	0.125744702039207	0.116211480948892	0.00953322109031519	0.0267767413427214	0.0247325409049089	0.00204420043781243	0.000440569699268166	0.000404713394167305	3.5856305100861e-05	0.0914872092196169	0.0845545468351744	0.00693266238444247	0.00150655241392831	0.0013914127428678	0.000115139671060507	0.00553362936367209	0.00512826707177318	0.000405362291898911	0.200374123552817	0.185192262547609	0.0151818610052086	0.0483008208608192	0.0446134207441793	0.00368740011663987	0.140477173333963	0.129832179091026	0.0106449942429367	0.0115961293580351	0.0107466627124031	0.000849466645632017	0.0393093519784677
364	County	13011	Banks County	13	Georgia	6	0.241920200146284	0.220824967013667	0.0210952331326174	0.409315542584776	0.373529126307635	0.0357864162771413	0.0718286806642454	0.065591450766689	0.00623722989755643	0.0342427861442149	0.031272535954802	0.00297025018941289	0.25446189786829	0.232301061423506	0.0221608364447843	0.0414261611426005	0.0376090899157566	0.00381707122684394	0.00080771636889407	0.000731069174158074	7.66471947359966e-05	0.202647319976559	0.185216852543243	0.0174304674333165	0.00234534893239614	0.00212885293235811	0.000216496000038026	0.00723535144784046	0.00661519685799054	0.00062015458984992	0.421857240306782	0.385005220717474	0.0368520195893083	0.0933545449019711	0.0847527112439162	0.00860183365805483	0.310024921516484	0.283358497807379	0.0266664237091053	0.0184777738883269	0.0168940116661787	0.00158376222214819	0.0843703783862512
365	County	13013	Barrow County	13	Georgia	2	0.280630154330385	0.24982211911383	0.030808035216554	0.511158961158182	0.455148927222663	0.0560100339355182	0.0882190937445567	0.0784710025417807	0.00974809120277607	0.0425118131468168	0.037704746045481	0.00480706710133577	0.29317185205239	0.261298213523669	0.031873638528721	0.0711757872965149	0.0628744942612387	0.00830129303527618	0.000817728651597142	0.00072863352138152	8.90951302156227e-05	0.208371846135238	0.186300280833811	0.022071565301427	0.00256632711013178	0.00227815824573018	0.000288168864401599	0.0102401628589084	0.00911664666150786	0.00112351619740059	0.523700658880187	0.466625021632502	0.0570756372476851	0.140962786966952	0.124522176386742	0.0164406105802103	0.357972866201034	0.320054972593818	0.0379178936072159	0.0247650057122015	0.0220478726519425	0.002717133060259	0.100760791466563
366	County	13015	Bartow County	13	Georgia	2	0.238404069099327	0.216681781724287	0.02172228737504	0.438210705503048	0.398171945649924	0.040038759853124	0.0725254947076013	0.0659734457614687	0.00655204894613261	0.0335787926058781	0.0305446531538465	0.00303413945203167	0.250945766821333	0.228157876134126	0.0227878906872069	0.0617064331639133	0.0556571161301035	0.00604931703380981	0.000806000835219577	0.000729336105726271	7.66647294933058e-05	0.176665462128372	0.161096459299623	0.0155690028287494	0.00295403719852647	0.00266798112331298	0.000286056075213488	0.00881383349530096	0.00800698347536002	0.00080685001994094	0.450752403225054	0.409648040059763	0.041104363165291	0.131492401351961	0.118601699645025	0.0128907017069357	0.29636417804266	0.270246482649921	0.0261176953927382	0.0228958238304337	0.0207998577648166	0.00209596606561704	0.085067192429607
367	County	13017	Ben Hill County	13	Georgia	5	0.0818558673738563	0.07605294446644	0.00580292290741639	0.139796682932581	0.129783574872511	0.01001310806007	0.0177513154088721	0.0166117480769206	0.0011395673319515	0.00420765784470678	0.00405349215269151	0.000154165692015274	0.0943975650958621	0.0875290388762788	0.00686852621958336	0.0185435508690891	0.0171993131919204	0.00134423767716866	0.000313368226122512	0.000290289264016554	2.30789621059585e-05	0.0697547094733704	0.0646659426005471	0.00508876687282327	0.00111214420776813	0.00103167735963923	8.04668481288968e-05	0.00467379231951201	0.00434181646015544	0.000331975859356573	0.152338380654586	0.141259669282349	0.011078711372237	0.0336851790117719	0.0312433119114812	0.00244186710029065	0.10867942960528	0.100751014659422	0.00792841494585839	0.00997377203753409	0.00926534271144614	0.000708429326087952	0.0302930131308779
368	County	13019	Berrien County	13	Georgia	6	0.0669371175707327	0.0620934570518383	0.00484366051889439	0.133176200471358	0.123398195507397	0.00977800496396083	0.0160385463682856	0.0149826700963888	0.00105587627189682	0.00317663165131868	0.00307658237203207	0.00010004927928661	0.0794788152927385	0.0735695514616771	0.00590926383106136	0.0152738208893501	0.0141216408587376	0.0011521800306125	0.000286837121906951	0.000265971737551233	2.08653843557187e-05	0.0589988229458251	0.0546275751207185	0.00437124782510664	0.00109861110001524	0.00101703325411097	8.15778459042718e-05	0.0038207232356411	0.00353733049055887	0.000283392745082233	0.145717898193364	0.134874289917236	0.0108436082761278	0.0345641898151933	0.0319568416232858	0.00260734819190747	0.100989106634559	0.0935067808745831	0.00748232575997543	0.0101646017436121	0.00941066741936715	0.000753934324244903	0.0285802440902914
369	County	13021	Bibb County	13	Georgia	4	0.186172302529346	0.172103715059913	0.0140685874694336	0.352634909627744	0.325896719845573	0.0267381897821702	0.0499196207041	0.046225723827936	0.00369389687616392	0.0198819953783622	0.0184759320229694	0.00140606335539277	0.198714000251352	0.183579809469751	0.0151341907816006	0.0667098336781206	0.0616383145545903	0.00507151912353028	0.000538754503557822	0.000494987279778255	4.37672237795674e-05	0.110457124665101	0.102024065336044	0.00843305932905633	0.00399630608019867	0.00369212833261865	0.000304177747580023	0.0170119813243744	0.01573031396672	0.00128166735765435	0.365176607349749	0.337372814255412	0.0278037930943372	0.144472833279071	0.13348949399598	0.0109833392830916	0.191337202322846	0.176729199589329	0.014608002733517	0.0293665717478322	0.0271541206701036	0.00221245107772861	0.0624613184261057
370	County	13023	Bleckley County	13	Georgia	6	0.0803554331623985	0.0745266836907325	0.005828749471666	0.142315398241309	0.131889580429939	0.0104258178113697	0.0182217627982985	0.0170081157560174	0.0012136470422811	0.00446393446640576	0.00427027770475711	0.000193656761648654	0.0928971308844043	0.0860027781005713	0.00689435278383298	0.0174043723692116	0.0160983528957661	0.00130601947344551	0.000333481101457434	0.000307970074317922	2.55110271395118e-05	0.0699315895036699	0.0647503241784392	0.00518126532523074	0.00113820521423807	0.00105323453532005	8.49706789180156e-05	0.00408948269582732	0.00379289641672812	0.0002965862790992	0.154857095963314	0.143365674839778	0.0114914211235366	0.0346545574802531	0.0320540887042051	0.00260046877604801	0.110682232799687	0.102481732582341	0.00820050021734508	0.00952030568337478	0.00882985355323124	0.000690452130143534	0.0307634605203043
371	County	13025	Brantley County	13	Georgia	4	0.0614635177087118	0.0573466310135649	0.00411688669514682	0.122914670313666	0.11450754623426	0.00840712407940605	0.0132316209455616	0.0124898605140982	0.000741760431463381	0.00146372425485198	0.00154602618384782	-8.23019289958389e-05	0.0740052154307175	0.0688227254234037	0.0051824900073138	0.016746694925287	0.0155864360072472	0.00116025891803975	0.000336662187421062	0.000312900763645789	2.37614237752736e-05	0.0516788375478941	0.04803697210387	0.00364186544402411	0.00125237999303549	0.00116572317583426	8.6656817201233e-05	0.00399064077707993	0.0037206933728065	0.000269947404273431	0.135456368035672	0.125983640644099	0.00947272739157302	0.0369660080235523	0.0344048972691615	0.00256111075439086	0.0881898583293432	0.0819750204420676	0.00621483788727569	0.0103005016827762	0.00960372293286973	0.000696778749906472	0.0257733186675673
372	County	13027	Brooks County	13	Georgia	4	0.0577255057832545	0.0537255766699752	0.00399992911327929	0.116579985712869	0.108339433375002	0.00824055233786615	0.0123526314431117	0.011624239869761	0.000728391573350755	0.00105739359212228	0.0011429811255999	-8.55875334776143e-05	0.0702672035052603	0.065201671079814	0.00506553242544627	0.0148971153998918	0.0138208508621022	0.00107626453778957	0.000258888177338189	0.000240576923144487	1.83112541937016e-05	0.0505118269888546	0.0468672592296834	0.00364456775917125	0.00103361193526809	0.0009594836231634	7.41283121046859e-05	0.00356576100390755	0.0033135004417205	0.000252260562187056	0.129121683434874	0.119815527784841	0.00930615565003312	0.0332216160207241	0.0308214703380621	0.00240014568266196	0.0863481738124071	0.0801179147008241	0.00623025911158297	0.00955189360174317	0.00887614274595498	0.000675750855788189	0.0248943291651175
373	County	13029	Bryan County	13	Georgia	3	0.0497883118643615	0.0457851925797815	0.00400311928458003	0.123148134961613	0.11307480563696	0.0100733293246534	0.0129202445779134	0.0119413989469332	0.000978845630980211	0.00121654935722196	0.00118762808820084	2.89212690211262e-05	0.0623300095863673	0.0572612869896203	0.005068722596747	0.0140106441054403	0.0127609401128508	0.00124970399258949	0.000353418902254135	0.000325874707223732	2.75441950304029e-05	0.0435099071720444	0.0401041647854363	0.00340574238660812	0.00132264772533763	0.00120850489063507	0.000114142834702561	0.00313339168129083	0.00286180249347439	0.00027158918781644	0.135689832683619	0.124550900046799	0.0111389326368203	0.0392090280108318	0.0357117099373777	0.00349731807345409	0.0858186011199563	0.0791011414334084	0.00671745968654791	0.010662203552831	0.00973804867601264	0.000924154876818336	0.0254619422999192
374	County	13031	Bulloch County	13	Georgia	5	0.0989892751367903	0.0908622425286802	0.00812703260811021	0.17101913189302	0.156885063715729	0.0141340681772908	0.0224736553059185	0.0206789786729268	0.00179467663299165	0.00650645619520082	0.00602465721417563	0.000481798981025192	0.111530972858796	0.102338336938519	0.00919263592027719	0.0252565422595322	0.0230439476711109	0.00221259458842128	0.000330772646759765	0.000304826802275871	2.59458444838946e-05	0.0786779105254146	0.0723464702752962	0.00633144025011846	0.00151501048679239	0.0013863815466984	0.000128628940093986	0.00575073694029714	0.00525671064313758	0.00049402629715956	0.183560829615026	0.168361158125568	0.0151996714894577	0.0496361076815342	0.0452877458940053	0.0043483617875289	0.120306395721869	0.110624990215121	0.00968140550674728	0.0136183262116231	0.0124484220164415	0.00116990419518155	0.0350153530279242
375	County	13033	Burke County	13	Georgia	3	0.0707431947466495	0.0654432043477488	0.00529999039890076	0.143588478815843	0.13271032422263	0.0108781545932131	0.0185086767177406	0.0172048164740685	0.0013038602436721	0.00463195868882553	0.00438818153690707	0.000243777151918459	0.0832848924686553	0.0769192987575875	0.00636559371106773	0.0135245809727035	0.0124733714782035	0.00105120949450002	0.000421473413252251	0.000388288033488618	3.31853797636332e-05	0.0632539082242753	0.0584310589238755	0.00482284930039973	0.00129035582845558	0.00119104547612337	9.93103523322145e-05	0.00479457402996865	0.00443553484589652	0.000359039184072135	0.156130176537849	0.144186418632469	0.0119437579053801	0.034935301446523	0.0322199255951066	0.00271537585141643	0.112213830459251	0.103657989264321	0.00855584119492998	0.00898104463207465	0.008308503773041	0.000672540859033643	0.0310503744397464
376	County	13035	Butts County	13	Georgia	2	0.140473042128133	0.128961896345612	0.011511145782521	0.240929669495291	0.221067639390151	0.0198620301051392	0.036192267429208	0.0332812094902276	0.00291105793898038	0.0140680836400774	0.0129723497946168	0.00109573384546061	0.153014739850139	0.140437990755451	0.012576749094688	0.0302034249276566	0.0275739371929489	0.00262948773470774	0.00059814322756032	0.000545306819166476	5.28364083938438e-05	0.11397796438824	0.104769837867277	0.00920812652096241	0.00196374095421491	0.00179549998349701	0.000168240970717897	0.00627146635246702	0.00575340889256089	0.000518057459906135	0.253471367217296	0.23254373379999	0.0209276334173062	0.06754552556617	0.0616650622930132	0.00588046327315676	0.171355690080514	0.157512094234447	0.0138435958460669	0.014570151570612	0.0133665772725295	0.00120357429808252	0.0487339651512138
377	County	13037	Calhoun County	13	Georgia	6	0.0587097328135501	0.0547612358256023	0.00394849698794786	0.116779146222482	0.10876279230194	0.00801635392054205	0.0134392654821463	0.0126725207860492	0.000766744696097108	0.00187960536419913	0.00192645090003459	-4.68455358354635e-05	0.0712514305355559	0.066237330235441	0.00501410030011483	0.0118351246318131	0.0110222682933275	0.000812856338485603	0.000264590730034352	0.000245953219488728	1.86375105456233e-05	0.0551665881484012	0.051253919550498	0.00391266859790324	0.000900666758298214	0.000838227333109916	6.24394251882981e-05	0.00308446026700898	0.00287696183901691	0.000207498427992071	0.129320843944488	0.120238886711779	0.00908195723270902	0.0270220154701616	0.0251660978320377	0.00185591763812392	0.094231645548999	0.0875483030976496	0.00668334245134937	0.0080671829253273	0.00752448578209157	0.000542697143235728	0.0259809632041521
378	County	13039	Camden County	13	Georgia	5	0.0836589326635745	0.0776798194945531	0.00597911316902146	0.147593208768565	0.136884749294717	0.0107084594738482	0.0158225996034242	0.0148252954346116	0.00099730416881256	0.00240815738636959	0.00239174148124924	1.64159051203481e-05	0.0962006303855803	0.0891559139043919	0.00704471648118843	0.0272903092608009	0.0252144436268121	0.00207586563398879	0.000490164932607337	0.000455529285499876	3.46356471074614e-05	0.0606244346834567	0.0562701503388194	0.0043542843446373	0.0019439498962384	0.0017975011905971	0.000146448705641293	0.00585177161247701	0.00541828946266342	0.000433482149813588	0.160134906490571	0.148360843704556	0.0117740627860152	0.0563854041373571	0.0520963899825987	0.00428901415475839	0.0889467448842046	0.0825582412919158	0.00638850359228879	0.0148027574690095	0.0137062124300415	0.00109654503896799	0.02836429732543
379	County	13043	Candler County	13	Georgia	6	0.076820886183055	0.0711787058665078	0.00564218031654721	0.137748749448427	0.127526626534791	0.0102221229136362	0.0174358744115892	0.0162545759633109	0.00118129844827829	0.00405451238752105	0.0038770885823588	0.000177423805162256	0.0893625839050608	0.0826548002763466	0.00670778362871418	0.013748414196841	0.0127019653101167	0.00104644888672437	0.000338182104267085	0.000312198969981907	2.59831342851772e-05	0.070908649527298	0.0655982763551771	0.00531037317212085	0.00109299404596748	0.00101047391512358	8.25201308438994e-05	0.00327434403068721	0.00303188572594732	0.000242458304739885	0.150290447170433	0.13900272094463	0.0112877262258032	0.0328503632934292	0.0303499857513561	0.00250037754207309	0.108205478959329	0.100101933392284	0.00810354556704539	0.00923460491767427	0.00855080180098956	0.000683803116684716	0.029977572133595
380	County	13045	Carroll County	13	Georgia	2	0.180128917570272	0.16537848862355	0.0147504289467221	0.333053928333765	0.305683301240017	0.0273706270937483	0.0539099740793747	0.0495804596470524	0.00432951443232234	0.0237471027120058	0.0218819749673929	0.00186512774461288	0.192670615292278	0.176854583033389	0.015816032258889	0.0450485239388798	0.0411153502650842	0.00393317367379559	0.00058515898372302	0.000533998753374275	5.11602303487445e-05	0.137521261825604	0.126486804070283	0.0110344577553211	0.00203071861705959	0.00185499017145742	0.000175728445602173	0.00748495192701133	0.00686343977318986	0.000621512153821468	0.345595626055771	0.317159395649856	0.0284362304059153	0.0923852935866963	0.0843191601641212	0.00806613342257505	0.234274738349495	0.215476956325544	0.018797782023951	0.0189355941195804	0.0173632791601911	0.00157231495938928	0.0664516718013805
381	County	13047	Catoosa County	13	Georgia	3	0.291461950282907	0.27061075342299	0.0208511968599168	0.530889684479507	0.492845576190728	0.0380441082887788	0.0852783824972347	0.079288639424614	0.0059897430726207	0.0394447498749885	0.0367570548972874	0.00268769497770114	0.304003648004913	0.282086847832829	0.0219168001720838	0.079081237459228	0.0734233209074125	0.00565791655181545	0.000724657242889204	0.000668815379401512	5.58418634876922e-05	0.208387880238559	0.193301531956098	0.0150863482824604	0.00372897560049868	0.00346027185637999	0.000268703744118686	0.0120808974637386	0.0112329077335371	0.000847989730201542	0.543431382201513	0.504321670600567	0.0391097116009458	0.187182849349217	0.173790735422131	0.0133921139270859	0.323020170929932	0.299634958722149	0.0233852122077834	0.0332283619223635	0.030895976456287	0.00233238546607649	0.0978200802192404
382	County	13049	Charlton County	13	Georgia	6	0.0606007798935379	0.0566367186287801	0.00396406126475777	0.114239410244896	0.10659621756797	0.00764319267692688	0.0116268880714491	0.0110274633017019	0.000599424769747148	0.000602489808879485	0.00076142359882727	-0.000158933789947785	0.0731424776155437	0.0681128130386189	0.00502966457692475	0.0172079392538347	0.0160373538614037	0.00117058539243095	0.00036108051835296	0.000336569504865136	2.45110134878247e-05	0.0503365341729155	0.0468502725016279	0.00348626167128755	0.00119907736578594	0.00111775031747458	8.13270483113575e-05	0.00403784630465463	0.00377086685324757	0.000266979451407062	0.126781107966902	0.118072311977808	0.00870879598909386	0.034382333106609	0.0320434442775284	0.00233888882908061	0.0829885355883835	0.0772408265827496	0.00574770900563388	0.00941023927190972	0.00878804111753035	0.000622198154379365	0.0241685857934548
383	County	13051	Chatham County	13	Georgia	3	0.112695344538895	0.103222006478706	0.00947333806018918	0.251385491857064	0.230154128648707	0.021231363208357	0.0284403711220701	0.0261120133267195	0.0023283577953506	0.00770864763249674	0.00711547273914883	0.00059317489334791	0.125237042260901	0.114698100888544	0.0105389413723562	0.0550373057861608	0.0502071566114822	0.0048301491746786	0.000407009914500267	0.000374758287547285	3.22516269529816e-05	0.0558443947100914	0.051374407448962	0.00446998726112937	0.00397143778652688	0.00362634429784374	0.00034509348868314	0.00997689406362122	0.00911543424270915	0.000861459820912066	0.26392718957907	0.241630223058546	0.0222969665205239	0.128972848633871	0.117654015171978	0.0113188334618931	0.107042068821786	0.0984740346167013	0.00856803420508476	0.0279122721234127	0.0255021732698667	0.00241009885354606	0.0409820688440758
384	County	13053	Chattahoochee County	13	Georgia	3	0.059834705926728	0.0553650453811333	0.00446966054559468	0.15452192526614	0.142772985382978	0.0117489398831621	0.0203869179711718	0.0189505459687537	0.00143637200241811	0.0056089713813348	0.00530043448181726	0.000308536899517534	0.0723764036487337	0.0668411397909721	0.00553526385776165	0.0135530854800765	0.0124615881808313	0.00109149729924521	0.000333165591497414	0.000307731312935352	2.54342785620621e-05	0.0543510107654265	0.0502559774488844	0.00409503331654212	0.00123865346340574	0.00114087799474006	9.7775468665671e-05	0.00290048834832756	0.00267496485358097	0.000225523494746587	0.167063622988146	0.154249079792817	0.012814543195329	0.039214149834635	0.036056039550477	0.00315811028415794	0.11800611488684	0.109115038801744	0.00889107608509652	0.00984335826667072	0.00907800144059614	0.000765356826074581	0.0329286156931776
385	County	13055	Chattooga County	13	Georgia	5	0.197259478793195	0.182904645992425	0.0143548328007698	0.335484859908598	0.310980026328537	0.0245048335800604	0.0554760182411876	0.0515588790346858	0.00391713920650183	0.0248411839185144	0.0231711191359352	0.0016700647825792	0.209801176515201	0.194380740402264	0.0154204361129368	0.043500775802321	0.0402477454849772	0.00325303031734386	0.000687539159399782	0.000631862910572564	5.56762488272186e-05	0.155240223720653	0.143873380545451	0.0113668431752015	0.00230164096379128	0.00212623988335333	0.000175401080437952	0.00807099686903612	0.00750151157790982	0.000569485291126303	0.348026557630604	0.322456120738376	0.0255704368922274	0.0864014323783576	0.0799402492430045	0.0064611831353531	0.243891848859191	0.226033845751176	0.0178580031080151	0.0177332763930546	0.0164820257441954	0.00125125064885919	0.0680177159631934
386	County	13057	Cherokee County	13	Georgia	2	0.353033527133392	0.314146166999643	0.038887360133749	0.687405714383508	0.611778753126264	0.0756269612572441	0.11261218883878	0.100220088083886	0.0123921007548942	0.053804568799783	0.0477945749897242	0.00600999381005881	0.365575224855398	0.325622261409482	0.039952963445916	0.118209232349853	0.104481231252516	0.0137280010973371	0.00104868143731089	0.000935859695001147	0.000112821742309744	0.22671846218518	0.202797071362559	0.0239213908226216	0.00500778320226621	0.0044357393317413	0.000572043870524916	0.014591065680787	0.0129723597676644	0.00161870591312255	0.699947412105514	0.623254847536102	0.076692564569411	0.248677844181188	0.219798122606657	0.0288797215745308	0.414646651576821	0.370896687369853	0.0437499642069684	0.0366229163475047	0.0325600375595928	0.00406287878791188	0.125153886560786
387	County	13059	Clarke County	13	Georgia	4	0.32093973621005	0.29045188592201	0.0304878502880404	0.489465893739377	0.442967127356288	0.0464987663830882	0.084224591252321	0.0761977310415111	0.00802686021080982	0.0403594698753777	0.0364704249141706	0.00388904496120714	0.333481433932056	0.301927980331849	0.0315534536002074	0.0793317075737855	0.0715227294929862	0.00780897808079926	0.000699944904766737	0.000632990012916891	6.69548918498456e-05	0.237396956590186	0.215243602998796	0.0221533535913891	0.00290459788844217	0.00262591563252315	0.000278682255919014	0.013148226974876	0.0119027421946258	0.00124548478025021	0.502007591461382	0.454443221766127	0.0475643696952551	0.133259508204025	0.120142173276431	0.0131173349275944	0.342988108784306	0.310981224784283	0.032006884000023	0.0257599744730508	0.0233198237054131	0.00244015076763773	0.0967662889743267
388	County	13061	Clay County	13	Georgia	6	0.0657242101806347	0.061337946933343	0.00438626324729164	0.130374347663882	0.121512084191205	0.00886226347267724	0.0160524577856138	0.0151202315670475	0.00093222621856629	0.0033060014683109	0.00326188105486284	4.41204134480615e-05	0.0782659079026405	0.0728140413431818	0.00545186655945862	0.0132644465097096	0.0123706307582776	0.00089381575143205	0.000287528245768608	0.000267261047562928	2.02671982056793e-05	0.060318217896252	0.0560733141060584	0.00424490379019359	0.000997537904231256	0.000929233039741788	6.83048644894688e-05	0.00339817734667901	0.00317360239154118	0.00022457495513783	0.142916045385888	0.132988178601044	0.00992786678484422	0.0306215659822287	0.0285581524814545	0.00206341350077418	0.103365969175565	0.0960915733191573	0.00727439585640766	0.00892851022809457	0.00833845280043219	0.000590057427662382	0.0285941555076196
389	County	13063	Clayton County	13	Georgia	2	0.28600423330316	0.251667209072796	0.0343370242303638	0.556100295998269	0.489183475865526	0.0669168201327435	0.0829322265289603	0.0730991030212604	0.00983312350769993	0.0366162162604657	0.0321971194724535	0.00441909678801212	0.298545931025165	0.263143303482635	0.0354026275425308	0.112257090928869	0.0973203450467037	0.0149367458821658	0.0008561721939667	0.000767295786115358	8.88764078513421e-05	0.162830911106594	0.145339012313745	0.017491898792849	0.00560276451679656	0.00488049938721028	0.000722265129586278	0.0169989922789386	0.0148361509488602	0.00216284133007839	0.568641993720275	0.500659570275364	0.0679824234449104	0.238860085630206	0.207077751249998	0.031782334380208	0.290725659593576	0.259494833827539	0.031230825766037	0.0390562484964934	0.0340869851978279	0.00496926329866551	0.0954739242509661
390	County	13065	Clinch County	13	Georgia	6	0.0565679950977514	0.0527392308715998	0.00382876422615155	0.114684255140976	0.106749989553581	0.00793426558739463	0.0124107412511086	0.0117068396573963	0.000703901593712302	0.00118191063052991	0.00127331300275939	-9.14023722294854e-05	0.0691096928197571	0.0642153252814386	0.00489436753831853	0.0133008514610564	0.0123695413664741	0.000931310094582341	0.000294532784424926	0.000273907642508647	2.0625141916279e-05	0.0512153082047168	0.0475688175477565	0.00364649065696025	0.00101422049227877	0.000943541934866697	7.06785574120694e-05	0.00328477987728027	0.00305951678983268	0.000225263087447587	0.127225952862981	0.11822608396342	0.0089998688995616	0.0302425032760781	0.028124958495662	0.00211754478041619	0.0882769947984229	0.0819917404859763	0.0062852543124466	0.00870645478848024	0.00810938498178143	0.000597069806698816	0.0249524389731144
391	County	13067	Cobb County	13	Georgia	2	0.389014643597317	0.344310971283422	0.0447036723138945	0.747073907541989	0.661293969426364	0.0857799381156244	0.116582806947566	0.103254199524953	0.0133286074226134	0.0543715774003403	0.0480670107471038	0.00630456665323653	0.401556341319323	0.355787065693261	0.0457692756260615	0.15187959573579	0.133376210266901	0.0185033854688887	0.00113363345112812	0.00100959556503288	0.000124037886095245	0.224200366796379	0.199920593343682	0.0242797734526966	0.00684370692388709	0.00602567093989128	0.000818035983995811	0.017499038412139	0.015454995577754	0.00204404283438504	0.759615605263995	0.672770063836203	0.0868455414277914	0.312602574918313	0.27451842072855	0.0380841541897632	0.405654539638511	0.361724190802704	0.0439303488358078	0.0413584907071701	0.0365274523049499	0.00483103840222028	0.129124504669572
392	County	13069	Coffee County	13	Georgia	5	0.077661177377035	0.0721183704749303	0.00554280690210476	0.138296229589688	0.128312932702681	0.00998329688700681	0.0173938637068837	0.0162662803809456	0.0011275833259381	0.0039975739676053	0.00385132006802435	0.000146253899580948	0.0902028750990408	0.0835944648847691	0.00660841021427174	0.0175044491796622	0.0162213808073311	0.00128306837233111	0.000305223751359069	0.000283040104013007	2.21836473460621e-05	0.0668660612856288	0.0619615294452582	0.00490453184037058	0.00110052430173523	0.00102071150417323	7.9812797562001e-05	0.00442661658065557	0.00410780302399359	0.000318813556661982	0.150837927311693	0.13978902711252	0.0110489001991738	0.0337100202997208	0.031239090741568	0.00247092955815284	0.107180198262431	0.0993186810004848	0.00786151726194623	0.00994770874954159	0.00923125537046687	0.000716453379074722	0.0299355614288895
393	County	13071	Colquitt County	13	Georgia	5	0.0763528278971129	0.0709483580719377	0.00540446982517514	0.134014047412881	0.124413493955863	0.00960055345701832	0.01613654337613	0.0151149025309861	0.00102164084514386	0.00321556914953287	0.00313428145979168	8.12876897411875e-05	0.0888945256191186	0.0824244524817765	0.00647007313734212	0.0188653390727308	0.0174907587766003	0.0013745802961305	0.000286381688233521	0.000265900478405608	2.04812098279133e-05	0.0638176435450036	0.0591687218724932	0.00464892167251036	0.00110224156542579	0.00102264907366587	7.95924917599265e-05	0.00482291974772495	0.00447642228061153	0.000346497467113418	0.146555745134887	0.135889588365702	0.0106661567691853	0.0350927733887869	0.032535817764993	0.00255695562379398	0.100956849931148	0.0936024497752995	0.00735440015584903	0.0105061218149518	0.00975132082540952	0.000754800989542285	0.0286782410981358
394	County	13073	Columbia County	13	Georgia	3	0.163427119323164	0.148108245996758	0.0153188733264059	0.344359657554037	0.312034780742487	0.0323248768115508	0.0520168117996665	0.0471632009136018	0.00485361088606473	0.0218360437824255	0.0197771478721981	0.00205889591022745	0.17596881704517	0.159584340406597	0.0163844766385729	0.0520298049643858	0.0468338086197762	0.00519599634460957	0.000463086251255453	0.00042501483747351	3.8071413781943e-05	0.112314332273402	0.1022351261999	0.0100792060735018	0.00287750578586473	0.00260112212189364	0.000276383663971095	0.00828408777026218	0.00748926862755371	0.000794819142708472	0.356901355276043	0.323510875152325	0.0333904801237178	0.120597684382452	0.108554104214344	0.0120435801681079	0.213615856853464	0.1944457456289	0.0191701112245638	0.0226878140401275	0.0205110253090814	0.00217678873104608	0.0645585095216723
395	County	13075	Cook County	13	Georgia	6	0.0782759009117448	0.0726080429647126	0.0056678579470322	0.13376968773434	0.123974761360087	0.00979492637425301	0.0159475270765535	0.0149039588546147	0.00104356822193886	0.00308146751869503	0.00299158545848885	8.9882060206175e-05	0.0908175986337506	0.0840841373745514	0.00673346125919918	0.0169460666012661	0.0156709099599973	0.00127515664126883	0.000325541349249666	0.000301986087222666	2.35552620270007e-05	0.0682916945353616	0.0632461575489047	0.00504553698645692	0.00115769313837314	0.00107180676227574	8.5886376097406e-05	0.00409660300950006	0.00379327701615104	0.000303325993349015	0.146311385456346	0.135450855769926	0.01086052968642	0.035885133756544	0.0331848512833795	0.00270028247316451	0.099761073478905	0.0923905112242837	0.00737056225462127	0.0106651782208969	0.00987549326226268	0.00078968495863421	0.0284892247985593
396	County	13077	Coweta County	13	Georgia	2	0.147162748271621	0.134248852789328	0.0129138954822934	0.305869308175213	0.278947944084688	0.0269213640905247	0.0466051086415642	0.042597236085131	0.00400787255643315	0.0193054778574692	0.0176672194763646	0.0016382583811046	0.159704445993627	0.145724947199166	0.0139794987944604	0.0437335074794344	0.0395392873074585	0.00419422017197591	0.000559953095222355	0.000510343621181346	4.96094740410088e-05	0.105315301378778	0.0965108623797763	0.00880443899900156	0.00239120538170548	0.00216782244218326	0.000223382939522215	0.00770447865848673	0.006996631448567	0.000707847209919735	0.318411005897219	0.290424038494527	0.0279869674026917	0.0976003597949583	0.0882400907143999	0.00936026908055842	0.200655856860889	0.183880875178312	0.0167749816825771	0.0201547892413719	0.0183030726018157	0.00185171663955618	0.05914680636357
397	County	13079	Crawford County	13	Georgia	4	0.0992846672392751	0.0918135749956623	0.00747109224361289	0.190082798059519	0.175665024595079	0.0144177734644402	0.0267867356592724	0.0248612744307523	0.00192546122852006	0.00900889206523013	0.00843844442432757	0.00057044764090256	0.111826364961281	0.103289669405501	0.00853669555577987	0.0225372366279271	0.0207731697643608	0.00176406686356631	0.000399731407025798	0.000367497737036353	3.2233669989445e-05	0.0827022717235753	0.076432901062159	0.00626937066141629	0.00154506566135761	0.00142456088100189	0.000120504780355723	0.00464205954139507	0.00429153996094297	0.000350519580452099	0.202624495781525	0.187141119004918	0.0154833767766071	0.0513852608466301	0.0473631601147717	0.00402210073185839	0.138974950586775	0.128439744482731	0.0105352061040439	0.0122642843481195	0.0113382144074146	0.000926069940704843	0.0393284333812782
398	County	13081	Crisp County	13	Georgia	5	0.0820887995261722	0.0761889065481793	0.00589989297799292	0.138957939687578	0.128870215886254	0.0100877238013241	0.0174277947931238	0.0162902513006594	0.0011375434924644	0.00399640244796886	0.00384685986364492	0.00014954258432394	0.094630497248178	0.0876650009580181	0.0069654962901599	0.0166204502785995	0.0153851448699303	0.00123530540866917	0.000333808105311657	0.000308938871959589	2.48692333520682e-05	0.0726259605343945	0.06728860145855	0.00533735907584449	0.0011244235252362	0.00104130772172858	8.3115803507621e-05	0.00392585480463613	0.00364100803584958	0.000284846768786547	0.151499637409584	0.140346310296093	0.0111533271134911	0.0345025830020922	0.0319381983626206	0.00256438463947156	0.107049408748632	0.0991822338549143	0.00786717489371736	0.00994764565886018	0.00922587807855802	0.000721767580302164	0.0299694925151296
399	County	13083	Dade County	13	Georgia	3	0.176102678818691	0.164065775386937	0.012036903431754	0.293220769925776	0.273097799139251	0.0201229707865254	0.0462168248581622	0.0432040797668417	0.00301274509132048	0.0195365725950471	0.0183740769198357	0.00116249567521146	0.188644376540696	0.175541869796776	0.0131025067439209	0.0344785971701329	0.0320995683192074	0.00237902885092556	0.000650453360245802	0.000602178960577876	4.82743996679264e-05	0.145389788466994	0.135261505488746	0.010128282978248	0.00206716858234691	0.00192213525307539	0.000145033329271524	0.00605836896097714	0.00565648177516923	0.000401887185807907	0.305762467647782	0.28457389354909	0.0211885740986924	0.0817664800143304	0.0761245795033308	0.00564190051099954	0.206698616517049	0.192299379119628	0.0143992373974208	0.0172973711164025	0.0161499349261305	0.00114743619027204	0.058758522580168
400	County	13085	Dawson County	13	Georgia	2	0.292612738905257	0.263325006243101	0.0292877326621563	0.494480700774555	0.444964770143477	0.0495159306310786	0.0853443050716909	0.0767707425210653	0.00857356255062564	0.041013428368939	0.0368318649721349	0.00418156339680411	0.305154436627263	0.27480110065294	0.0303533359743233	0.0678112488820035	0.060630250043651	0.0071809988383525	0.000933794848812752	0.000838694582471145	9.51002663416078e-05	0.222632430168273	0.200930807039683	0.0217016231285898	0.00319134452711879	0.00285943427206288	0.000331910255055914	0.0105856182010557	0.00954191471507222	0.00104370348598349	0.507022398496561	0.456440864553315	0.0505815339432456	0.134436481720147	0.1202000794273	0.014236402292847	0.348959925514548	0.314944230744592	0.0340156947699558	0.0236259912618665	0.0212965543814237	0.00232943688044278	0.0978860027936967
401	County	13087	Decatur County	13	Georgia	5	0.0623028022482907	0.0581940980334363	0.00410870421485439	0.114385831035996	0.106696899812527	0.00768893122346855	0.0124587263076652	0.0117875694864278	0.000671156821237412	0.00122994820315944	0.00133614963035588	-0.000106201427196441	0.0748444999702964	0.0696701924432751	0.00517430752702136	0.0149224857396897	0.0139286975333092	0.000993788206380525	0.000256559033518184	0.000238829273059356	1.77297604588278e-05	0.0549278045389322	0.0510776946691312	0.003850109869801	0.000946989103021848	0.000883112811361697	6.38762916601509e-05	0.00379066155513452	0.00354185815641366	0.000248803398720855	0.126927528758001	0.118172994222366	0.00875453453563553	0.0294304463319211	0.0274704759232789	0.00195997040864228	0.0886599726836722	0.082445440012086	0.00621453267158618	0.00883710974240806	0.00825707828700099	0.000580031455407071	0.025000424029671
402	County	13089	DeKalb County	13	Georgia	2	0.457894870696745	0.401332632818526	0.0565622378782189	0.905853054688095	0.793982671306174	0.11187038338192	0.142953240198057	0.125277500948736	0.0176757392493212	0.0678857140318022	0.059349844013662	0.00853587001814023	0.470436568418751	0.412808727228365	0.0576278411903858	0.174220839969738	0.151692672288829	0.0225281676809091	0.00123622321351102	0.00109520206775633	0.000141021145754695	0.266575516557836	0.235178970025433	0.0313965465324029	0.00858652494534422	0.00750272224087467	0.00108380270446955	0.0198174637323222	0.0173391606054725	0.00247830312684967	0.9183947524101	0.805458765716013	0.112935986694087	0.38176391679011	0.332398745933041	0.0493651708570692	0.486092292308635	0.428841651021031	0.0572506412876042	0.0505385433113548	0.0442183687619408	0.00632017454941401	0.155494937920063
403	County	13091	Dodge County	13	Georgia	6	0.0744857052509203	0.0691539381667525	0.00533176708416778	0.136147428740919	0.12629076185219	0.00985666688872906	0.017179590837979	0.0160606135475232	0.0011189772904558	0.00392606123959115	0.00378089369438121	0.000145167545209939	0.0870274029729261	0.0806300325765913	0.00639737039633476	0.0157697406714031	0.0146121147354204	0.00115762593598269	0.000311411278429934	0.000287878129331983	2.35331490979509e-05	0.0660747304109157	0.061207624821218	0.00486710558969768	0.00107065237351312	0.000992181229698261	7.84711438148613e-05	0.00380086823866423	0.00353023366092265	0.000270634577741577	0.148689126462925	0.137766856262029	0.010922270200896	0.0321355319709454	0.0297765251837489	0.00235900678719643	0.107540888688979	0.0996193601832383	0.00792152850574045	0.00901270580300048	0.00837097089504132	0.000641734907959163	0.0297212885599848
404	County	13093	Dooly County	13	Georgia	6	0.0829994073548481	0.0769801918343384	0.00601921552050973	0.143007920050667	0.132532954200928	0.0104749658497394	0.0184527449359332	0.017223602998888	0.00122914193704522	0.00461145490822311	0.00440802022069609	0.000203434687527025	0.0955411050768539	0.0884562862441772	0.00708481883267671	0.0141307998927998	0.0130677504389082	0.00106304945389156	0.000364703972300965	0.000336835646845348	2.78683254556165e-05	0.0767810304469468	0.0711000102810836	0.00568102016586327	0.00110356300114933	0.00102087334685378	8.26896542955495e-05	0.00316100776365703	0.00293081653048632	0.000230191233170718	0.155549617772673	0.144009048610767	0.0115405691619063	0.0342590753493432	0.0316817908631687	0.0025772844861745	0.111880039363567	0.103602047311596	0.00827799205197141	0.0094105030597627	0.00872521043600228	0.000685292623760423	0.030994442657939
405	County	13095	Dougherty County	13	Georgia	4	0.132700058467623	0.122803583411175	0.00989647505644801	0.215463090272019	0.199298515745487	0.0161645745265325	0.0275990575496955	0.0256554179555612	0.00194363959413429	0.00856063995618014	0.00804995274781768	0.000510687208362456	0.145241756189629	0.134279677821014	0.010962078368615	0.0482609652463538	0.0445252942635436	0.00373567098281024	0.000310429493774046	0.00028805010171649	2.23793920575555e-05	0.0841752886627301	0.0779258803541649	0.00624940830856514	0.00233154376343925	0.00215276662562093	0.00017877713781831	0.0101635290233317	0.00938768647596796	0.000775842547363732	0.228004787994025	0.210774610155325	0.0172301778386995	0.0820743707058308	0.0757213513761698	0.00635301932966099	0.12544591841778	0.116132463396832	0.00931345502094814	0.0204844988704137	0.0189207953823233	0.00156370348809034	0.0401407552717013
406	County	13097	Douglas County	13	Georgia	2	0.230548700602918	0.207056869804426	0.0234918307984926	0.460340794977939	0.413425534795029	0.0469152601829099	0.0715984518222535	0.0643861171942289	0.00721233462802463	0.0319559896533628	0.0287038223485299	0.0032521673048329	0.243090398324924	0.218532964214264	0.0245574341106596	0.0790866874011069	0.0702979594751515	0.00878872792595543	0.000801464892308124	0.000721687116772228	7.97777755358953e-05	0.148233861961619	0.134132128992589	0.0141017329690294	0.0039683398464433	0.00353905757079295	0.000429282275650348	0.011000044223447	0.00984213105895853	0.00115791316448847	0.472882492699945	0.424901629204868	0.0479808634950769	0.169612887275224	0.150764183808389	0.0188487034668343	0.275476581949116	0.249270038137465	0.026206543811651	0.0277930234756054	0.0248674072590138	0.00292561621659153	0.0841401495442593
407	County	13099	Early County	13	Georgia	6	0.0617601618328793	0.0576688359994918	0.00409132583338753	0.123215921899235	0.114887406525326	0.00832851537390893	0.0145248463600407	0.013705165304134	0.000819681055906667	0.00243852809428108	0.00245805090603567	-1.95228117545825e-05	0.0743018595548851	0.0691449304093306	0.00515692914555451	0.0129347949999278	0.0120699657163659	0.00086482928356187	0.000268220286644362	0.00024952409565138	1.86961909929825e-05	0.0568432820458152	0.0528517391461758	0.00399154289963946	0.000956426934122493	0.000891489380673263	6.49375534492308e-05	0.00329913528837518	0.00308221207046422	0.000216923217910966	0.135757619621241	0.126363500935165	0.00939411868607591	0.0295865190883685	0.0276083440878041	0.00197817500056446	0.0973528392840878	0.0905167098345085	0.00683612944957934	0.00881826124878456	0.00823844701285245	0.00057981423593211	0.0270665440820464
408	County	13101	Echols County	13	Georgia	4	0.0525115845602652	0.048916248626183	0.00359533593408217	0.107370423087894	0.0998456800569918	0.00752474303090201	0.0108049472460661	0.010198126771387	0.000606820474679154	0.000262297367190288	0.000410665457978703	-0.000148368090788415	0.065053282282271	0.0603923430360218	0.00466093924624915	0.0131031056852339	0.0121621913705819	0.000940914314651999	0.0002743179923518	0.000255329397697313	1.89885946544869e-05	0.0475907656612061	0.0441770610463584	0.00341370461484763	0.00096830522273429	0.000899590879532948	6.87143432013428e-05	0.00311678772074492	0.00289817034185122	0.000218617378893692	0.1199121208099	0.111321774466831	0.00859034634306899	0.0295518745790007	0.0274297989059397	0.00212207567306102	0.0819839335871133	0.0761031933102695	0.00588074027684382	0.00837631264378553	0.00778878225062137	0.000587530393164159	0.0233466449680719
409	County	13103	Effingham County	13	Georgia	3	0.0576329472217763	0.0529048278549189	0.00472811936685734	0.142930803448539	0.13108441860883	0.0118463848397083	0.0162971783011665	0.0150162585627586	0.00128091973840787	0.00296727246930314	0.00278190058206535	0.000185371887237797	0.070174644943782	0.0643809222647577	0.00579372267902432	0.0179157773235824	0.0163154842362017	0.00160029308738069	0.000348021394450714	0.000320286336225289	2.77350582254254e-05	0.0463895712162907	0.0427053373289443	0.00368423388734638	0.00151354932188906	0.0013822628821839	0.000131286439705162	0.00400772568756921	0.00365755148120254	0.000350174206366668	0.155472501170544	0.142560513018669	0.0129119881518753	0.0470239756039496	0.0428236474942055	0.00420032810974408	0.0960369313904019	0.0884097318326482	0.00762719955775373	0.0124115941761928	0.0113271336918153	0.00108446048437751	0.0288388760231722
410	County	13105	Elbert County	13	Georgia	6	0.141591272409028	0.130723443816429	0.0108678285925985	0.24811134250771	0.228998458475527	0.0191128840321835	0.0396005678178036	0.0366437348266742	0.00295683299112934	0.0163698063641258	0.0152078369529472	0.0011619694111786	0.154132970131033	0.142199538226268	0.0119334319047655	0.027783231746911	0.0255822049065642	0.00220102684034682	0.00053007246881021	0.000485181572311369	4.48908964988404e-05	0.118825811093798	0.109670222148477	0.00915558894532124	0.00162382356933559	0.00149323888707731	0.000130584682258278	0.00537003125217848	0.00496869071183814	0.000401340540340347	0.260653040229716	0.240474552885366	0.0201784873443505	0.057192493282477	0.0526616232264734	0.00453087005600358	0.190872668929222	0.176165833086689	0.0147068358425331	0.0125878780180175	0.0116470965722037	0.000940781445813753	0.0521422655398093
411	County	13107	Emanuel County	13	Georgia	6	0.0772822992626124	0.0716201478281821	0.0056621514344303	0.138152749904463	0.127933972505484	0.010218777398979	0.0176515825103209	0.0164583136661012	0.00119326884421977	0.00420333766116881	0.00401654601595819	0.000186791645210616	0.0898239969846181	0.0830962422380209	0.00672775474659728	0.0154658499745347	0.0142987014693898	0.00116714850514494	0.000328079300317805	0.00030280098084076	2.52783194770459e-05	0.0693724086892914	0.0641797750443697	0.00519263364492172	0.00108783900088851	0.00100623187525619	8.1607125632321e-05	0.00356982001958569	0.00330873286816443	0.000261087151421255	0.150694447626469	0.139410066915323	0.011284380711146	0.0322156755544274	0.0297844818193598	0.00243119373506761	0.109649701824075	0.101442249587589	0.00820745223648573	0.00882907024796655	0.00818333550837392	0.000645734739592635	0.0301932802323267
412	County	13109	Evans County	13	Georgia	6	0.0644258899210154	0.0596573843623011	0.0047685055587143	0.129643779978792	0.119912741553338	0.00973103842545386	0.0156476163525759	0.014583499100214	0.00106411725236188	0.00302781024236878	0.00291936244001247	0.000108447802356303	0.0769675876430212	0.0711334787721399	0.00583410887088128	0.0133949568916642	0.0123489428668902	0.00104601402477402	0.000322214819503857	0.000297731142543326	2.44836769605315e-05	0.0581988909960474	0.0538204957123416	0.00437839528370578	0.00112537812076554	0.00103905123555331	8.63268852122386e-05	0.00392614681504023	0.00362725781481152	0.000298889000228711	0.142185477700798	0.131388835963177	0.0107966417376208	0.0320557262460939	0.0295524901775555	0.00250323606853839	0.101014851188537	0.0934153430113417	0.00759950817719477	0.00911490026616737	0.0084210027742797	0.000693897491887668	0.0281893140745816
413	County	13111	Fannin County	13	Georgia	6	0.170816632612569	0.158670025451543	0.0121466071610253	0.317914806713933	0.295175401069857	0.0227394056440762	0.0487783008846475	0.0454489248656995	0.00332937601894798	0.0204710693940273	0.0191750375773706	0.00129603181665672	0.183358330334574	0.170146119861382	0.0132122104731923	0.0453731544837533	0.0420237124039986	0.00334944207975473	0.000633044325236282	0.00058171513716081	5.1329188075472e-05	0.127851341348305	0.118685357501307	0.00916598384699861	0.00220441532937989	0.00204076741463735	0.000163647914742539	0.00729637484789961	0.00681456740427864	0.000481807443620969	0.330456504435939	0.306651495479696	0.0238050089562432	0.102567043832604	0.0949955541154417	0.00757148971716269	0.209431389952289	0.194416727477005	0.0150146624752842	0.0184580706510453	0.0172392138872491	0.00121885676379626	0.0613199986066533
414	County	13113	Fayette County	13	Georgia	2	0.175813149601136	0.159290199526685	0.0165229500744514	0.354784738098263	0.321493996764294	0.0332907413339693	0.0535911704756537	0.0486421972177005	0.0049489732579532	0.0226009538850122	0.0205096466321395	0.00209130725287272	0.188354847323142	0.170766293936524	0.0175885533866184	0.0614684071189964	0.0551950690631433	0.00627333805585309	0.000610562820431132	0.000553077838563657	5.74849818674747e-05	0.11350234801595	0.10349337864455	0.0100089693713995	0.00279865078826073	0.00251969385842598	0.000278956929834756	0.00997487857950413	0.00900507453184053	0.0009698040476636	0.367326435820269	0.332970091174133	0.0343563446461362	0.125866267139728	0.113020617144809	0.0128456499949192	0.217346390503255	0.19818014942051	0.0191662410827449	0.0241137781772858	0.0217693246088138	0.00234445356847206	0.0661328681976595
415	County	13115	Floyd County	13	Georgia	4	0.201810297270043	0.186395862653808	0.0154144346162347	0.379409557505035	0.350344248026669	0.0290653094783668	0.0627669850303853	0.058074126737109	0.00469285829327631	0.0285768250255507	0.026504707748231	0.00207211727731965	0.214351994992049	0.197871957063647	0.0164800379284017	0.051758098279912	0.0476745267993375	0.00408357148057447	0.000649376499879939	0.000593678827931611	5.56976719483275e-05	0.151126570315683	0.139606760152554	0.0115198101631293	0.00213942756327216	0.00196794745410915	0.000171480109163005	0.0086785223333013	0.00802904382971471	0.000649478503586589	0.391951255227041	0.361820342436507	0.0301309127905337	0.105582554300045	0.0972523814012232	0.00833017289882162	0.266157303281452	0.245869132902623	0.0202881703788296	0.0202113976455438	0.0186988281326613	0.00151256951288248	0.0753086827523911
416	County	13117	Forsyth County	13	Georgia	2	0.395594951755433	0.346625133450077	0.0489698183053559	0.767484112734888	0.672748323481031	0.0947357892538572	0.131683131875862	0.115307376983722	0.0163757548921407	0.0650120832570353	0.0567593310278885	0.00825275222914676	0.408136649477438	0.358101227859916	0.0500354216175229	0.120609407859294	0.104948581418181	0.0156608264411136	0.00114000931421618	0.00100944515409856	0.000130564160117624	0.265892759477767	0.234200914253327	0.0316918452244399	0.00490992232976948	0.00429455004948869	0.000615372280280789	0.0155845504963912	0.0136477369848203	0.00193681351157097	0.780025810456894	0.68422441789087	0.0958013925660241	0.247395823462995	0.215272101754401	0.0321237217085945	0.4946291244525	0.435674116853056	0.0589550075994438	0.0380008625413984	0.0332781992834126	0.00472266325798582	0.144224829597868
417	County	13119	Franklin County	13	Georgia	6	0.208184829945474	0.192046084727953	0.0161387452175213	0.34519395740615	0.318340222942257	0.0268537344638939	0.059033680867381	0.0545425331649028	0.00449114770247822	0.0271511122710156	0.0251409920147154	0.00201012025630017	0.22072652766748	0.203522179137792	0.0172043485296882	0.0330335710668307	0.0303699282957805	0.00266364277105015	0.000710475399757649	0.000647800379299903	6.26750204577462e-05	0.179376805856124	0.165488455460258	0.0138883503958664	0.00198759999959737	0.0018221704039563	0.00016542959564107	0.00561807534516989	0.00519382459849703	0.000424250746672858	0.357735655128156	0.329816317352095	0.0279193377760608	0.0787414920776085	0.0723922177066997	0.00634927437090888	0.262652250699398	0.242316252003434	0.0203359986959632	0.0163419123511501	0.0151078476419613	0.0012340647091888	0.0715753785893868
418	County	13121	Fulton County	13	Georgia	1	0.451639864727788	0.398948707525895	0.052691157201893	0.852381208661672	0.752973343208553	0.0994078654531189	0.132578842087475	0.117098644533652	0.0154801975538231	0.0621988991061726	0.0548194158230386	0.00737948328313402	0.464181562449793	0.410424801935733	0.05375676051406	0.178254427888895	0.156584922445342	0.0216695054435532	0.00114370112316151	0.00101529238379391	0.000128408739367592	0.257103704969796	0.228424289957848	0.0286794150119475	0.00819744873359817	0.00721595806732194	0.000981490666276227	0.0194822797343427	0.0171843390814272	0.00229794065291544	0.864922906383677	0.764449437618392	0.100473468765286	0.367917227176327	0.323191357241451	0.0447258699348757	0.448961936631195	0.398881111437617	0.0500808251935786	0.0480437425761551	0.0423769689393235	0.00566677363683159	0.14512053980948
419	County	13123	Gilmer County	13	Georgia	6	0.203121912379385	0.187321733527315	0.0158001788520707	0.372304262281901	0.343212493329978	0.0290917689519234	0.0609811009507496	0.0563469706001345	0.00463413035061513	0.0275139156969017	0.0254871816106095	0.00202673408629217	0.215663610101391	0.198797827937154	0.0168657821642377	0.0474238979872261	0.0435188045719939	0.00390509341523228	0.000704742003300237	0.000642814778013661	6.19272252865759e-05	0.157791531151403	0.145640393726333	0.0121511374250699	0.00240300395668768	0.00220278253276851	0.000200221423919167	0.0073404350027739	0.00679303232804413	0.000547402674729769	0.384845960003907	0.354688587739816	0.0301573722640904	0.106538210800384	0.0977653835313293	0.00877282726905475	0.258894863360915	0.238958007178662	0.019936856182254	0.0194128858426074	0.0179651970298257	0.0014476888127817	0.0735227986727554
420	County	13125	Glascock County	13	Georgia	6	0.0878077770662917	0.0810718046256218	0.00673597244066991	0.168335844166709	0.155334575876734	0.0130012682899749	0.0237488629105517	0.0220009505550277	0.00174791235552405	0.00759953033596766	0.00710534098054604	0.000494189355421614	0.100349474788297	0.0925478990354606	0.00780157575283689	0.0167829354192494	0.0154496561339318	0.00133327928531758	0.000397850393733371	0.000365203387343258	3.2647006390113e-05	0.0782454813294924	0.0721852063751975	0.00606027495429495	0.00124794934541975	0.00114960476223901	9.8344583180746e-05	0.00367525830040255	0.00339822837674905	0.000277029923653499	0.180877541888715	0.166810670286573	0.0140668716021419	0.0387491059934033	0.0356707779741985	0.0030783280192048	0.13268359613194	0.122406976181222	0.0102766199507178	0.00944483976337226	0.008732916131153	0.000711923632219255	0.0362905606325575
421	County	13127	Glynn County	13	Georgia	4	0.0630965606387718	0.0589898352713707	0.00410672536740108	0.147622513682946	0.137761973098125	0.00986054058482156	0.0152194968192457	0.0143748408791323	0.000844655940113322	0.00194462935027157	0.00200936461753412	-6.47352672625567e-05	0.0756382583607775	0.0704659296812095	0.00517232867956806	0.0248904035432798	0.0232304890683842	0.00165991447489567	0.000405210814255455	0.000376614189552728	2.85966247027263e-05	0.042637893287749	0.0396616843884986	0.00297620889925037	0.00208623627022925	0.00194724689793319	0.000138989372296061	0.00561851444526403	0.0052498951368408	0.000368619308423227	0.160164211404952	0.149238067507964	0.0109261438969885	0.0599066775048686	0.0559115650527812	0.00399511245208742	0.0842485261124131	0.078367813116761	0.00588071299565207	0.0160090077876704	0.0149586893384214	0.00105031844924905	0.0277611945412514
422	County	13129	Gordon County	13	Georgia	5	0.255327877074799	0.23483668001265	0.0204911970621482	0.409865149447303	0.376885367930558	0.0329797815167444	0.0691455910427943	0.063678157376029	0.00546743366676525	0.0321732957906836	0.0296733410301627	0.00249995476052088	0.267869574796804	0.246312774422489	0.0215568003743152	0.0559096954445201	0.0512295600342912	0.0046801354102289	0.000822849210944818	0.000750354169800454	7.24950411443636e-05	0.199060227085177	0.183221980536756	0.0158382465484208	0.00284025717171904	0.00259996463148628	0.000240292540232762	0.00923654588444322	0.00851091505015486	0.000725630834288356	0.422406847169308	0.388361462340397	0.0340453848289113	0.110527427502241	0.101275305430353	0.00925212207188737	0.29051637327319	0.267401409457314	0.0231149638158755	0.0213630463938779	0.0196847474527294	0.00167829894114849	0.0816872887648
423	County	13131	Grady County	13	Georgia	6	0.0699280189126696	0.0651437709007761	0.00478424801189353	0.129594281207819	0.120587623839888	0.00900665736793075	0.0150152881199402	0.0141229756717402	0.000892312448199963	0.00254505295893613	0.00253758861692167	7.4643420144634e-06	0.0824697166346754	0.0766198653106149	0.0058498513240605	0.0178605227981014	0.0166081499675388	0.00125237283056265	0.000270290153486622	0.000251203589152528	1.90865643340932e-05	0.0588410787136859	0.0546435091522534	0.00419756956143253	0.00109440066666479	0.00101754585529622	7.68548113685655e-05	0.00440342430273668	0.00409945674637401	0.000303967556362663	0.142135978929825	0.132063718249727	0.0100722606800977	0.0356222183015601	0.033124402371447	0.00249781593011308	0.096126292620763	0.0892688928453163	0.00685739977544669	0.0103874680075017	0.00967042303296374	0.000717044974537953	0.0275569858419459
424	County	13133	Greene County	13	Georgia	6	0.116035969903591	0.106742141473343	0.0092938284302482	0.204774071720058	0.188293037577282	0.0164810341427761	0.0305882725919486	0.028194250607387	0.0023940219845616	0.0112997177744205	0.0104575056120226	0.000842212162397933	0.128577667625597	0.118218235883182	0.0103594317424152	0.0207164688520856	0.0189786247224863	0.00173784412959937	0.000524181559343476	0.000478484954065303	4.56966052781728e-05	0.101782280888611	0.0936494039202326	0.00813287696837858	0.00150450617695096	0.00137951794928415	0.000124988227666804	0.00405023014860573	0.00373220433711348	0.000318025811492252	0.217315769442064	0.199769131987121	0.0175466374549431	0.0496357133165636	0.0454719181436723	0.00416379517289131	0.156429643093936	0.14393018807698	0.0124994550169558	0.0112504130315644	0.0103670257664684	0.00088338726509602	0.0431299703139544
425	County	13135	Gwinnett County	13	Georgia	2	0.43943118215236	0.379772572688131	0.0596586094642286	0.828234812173859	0.71596602150568	0.112268790668179	0.13712008114436	0.118455531742622	0.0186645494017374	0.066646984902258	0.0573753983212882	0.00927158658096983	0.451972879874366	0.39124866709797	0.0607242127763955	0.150200452276082	0.128553916879338	0.0216465353967434	0.00119559035768185	0.00105352702494702	0.00014206333273483	0.276736787545736	0.241080961428505	0.0356558261172312	0.00613665195644683	0.00529084617814875	0.000845805778298085	0.0177033977384188	0.0152694155870308	0.00243398215138796	0.840776509895865	0.727442115915519	0.113334393980346	0.303439149141677	0.259708213694294	0.0437309354473827	0.494428393589975	0.430724348364862	0.0637040452251132	0.0429089671642124	0.0370095538563627	0.00589941330784975	0.149661778866366
426	County	13137	Habersham County	13	Georgia	5	0.254459535315612	0.234266256447999	0.0201932788676135	0.415869215368683	0.382814681162894	0.0330545342057892	0.0729672658942825	0.0672660439137492	0.00570122198053328	0.0348365337817818	0.0321614812980896	0.00267505248369212	0.267001233037618	0.245742350857838	0.0212588821797804	0.0506459687725175	0.0464533241098427	0.00419264466267474	0.000794590708100257	0.000723472327792486	7.11183803077709e-05	0.204064703812177	0.187970751504215	0.0160939523079621	0.00241375976235155	0.00220915783184588	0.000204601930505673	0.00908220998247151	0.0083856450841413	0.000696564898330202	0.428410913090689	0.394290775572733	0.0341201375179561	0.0956983500295178	0.0877761168053849	0.00792223322413294	0.31332076709611	0.288610126850455	0.0247106402456551	0.0193917959650613	0.0179045319168933	0.00148726404816806	0.0855089636162883
427	County	13139	Hall County	13	Georgia	4	0.364911349529103	0.325586181776932	0.0393251677521711	0.658404141564768	0.587490420218448	0.0709137213463202	0.116921138595645	0.104277665210618	0.0126434733850265	0.0582776644524283	0.0518821812164132	0.00639548323601512	0.377453047251109	0.337062276186771	0.0403907710643381	0.0875915162213837	0.0776274717930805	0.00996404442830316	0.00102974998544477	0.000918642303745568	0.000111107681699199	0.272420676732044	0.243886084052609	0.0285345926794351	0.00338478484797717	0.00300739274764968	0.00037739210032749	0.0130263194642593	0.0116226852896862	0.00140363417457307	0.670945839286774	0.598966514628287	0.0719793246584872	0.178612367187674	0.158294171557811	0.0203181956298629	0.461806098388144	0.413434406956857	0.0483716914312871	0.0305273737109557	0.0272379361136185	0.00328943759733729	0.12946283631765
428	County	13141	Hancock County	13	Georgia	5	0.0914269643030753	0.0844459241080683	0.00698104019500704	0.174077316312462	0.160698766918622	0.0133785493938397	0.0246749318343643	0.0228675586983151	0.00180737313604924	0.00806639137999728	0.00754258230330334	0.00052380907669394	0.103968662025081	0.0959220185179071	0.00804664350717401	0.0181233766160831	0.016695342679925	0.00142803393615816	0.000396521354543192	0.000363884117634447	3.26372369087441e-05	0.0803074078543341	0.0741108803472861	0.00619652750704801	0.00129862994347807	0.0011968756557262	0.000101754287751874	0.00384272625664259	0.00355503571733536	0.000287690539307224	0.186619014034468	0.172174861328461	0.0144441527060067	0.0413425395121502	0.0380849484638067	0.00325759104834349	0.135255966185428	0.124819602500516	0.0104363636849116	0.0100205083368896	0.00927031036413808	0.000750197972751519	0.0372166295563701
429	County	13143	Haralson County	13	Georgia	2	0.185247315373867	0.170721434363073	0.0145258810107943	0.31182555115399	0.28724690664972	0.02457864450427	0.0510966271916761	0.0471816007930018	0.00391502639867432	0.022485274665286	0.0208199986245505	0.00166527604073556	0.197789013095873	0.182197528772911	0.0155914843229613	0.0371479529930605	0.0340554246177115	0.00309252837534899	0.000696637766408604	0.00063678479106756	5.98529753410445e-05	0.150910353374593	0.13919020916845	0.0117201442061432	0.00226349120035909	0.00207525773244838	0.000188233467910713	0.00677057776145105	0.00623985246323374	0.000530725298217311	0.324367248875996	0.298723001059559	0.025644247816437	0.078936372651601	0.0723650018867624	0.00657137076483865	0.228871725108665	0.211096870282608	0.0177748548260567	0.0165591511157299	0.0152611288901882	0.00129802222554161	0.0636383249136819
430	County	13145	Harris County	13	Georgia	3	0.11774663301152	0.108684999509957	0.00906163350156324	0.209764206987001	0.193479325723922	0.0162848812630796	0.0304100884760642	0.0281556125537182	0.00225447592234595	0.0109525343696245	0.0102089541553352	0.000743580214289362	0.130288330733526	0.120161093919796	0.0101272368137302	0.025009704543608	0.0229692210194206	0.0020404835241874	0.000488308604753668	0.000449068475547718	3.92401292059498e-05	0.0979921866619739	0.0904841945981749	0.00750799206379897	0.00175423909489563	0.00161289091819956	0.00014134817669607	0.00504389182829477	0.00464571890845295	0.00039817291984182	0.222305904709007	0.20495542013376	0.0173504845752466	0.0576156866988849	0.0529149570585635	0.00470072964032136	0.151142902250561	0.139562594174457	0.0115803080761041	0.0135473157595612	0.01247786890074	0.00106944685882116	0.04295178619807
431	County	13147	Hart County	13	Georgia	6	0.178810542437806	0.165634016641444	0.0131765257963618	0.308018513007671	0.285243472188382	0.0227750408192887	0.0512027326001151	0.0475355907143344	0.00366714188578066	0.022724916367771	0.0211736222147592	0.0015512941530118	0.191352240159811	0.177110111051283	0.0142421291085288	0.0346311896014357	0.0320241462185868	0.00260704338284886	0.000583983014334742	0.000534944240210541	4.90387741242016e-05	0.147889807894369	0.136907272041286	0.0109825358530834	0.00190076126941889	0.00175261700970811	0.000148144259710777	0.0063464983802531	0.00589113154149155	0.00045536683876155	0.320560210729677	0.296719566598221	0.0238406441314557	0.0728099049992548	0.0673287597305317	0.00548114526872308	0.232281229137	0.215031650120592	0.0172495790164085	0.0154690765934214	0.0143591567470974	0.00110991984632409	0.0637444303221209
432	County	13149	Heard County	13	Georgia	2	0.124740477810541	0.11529245843699	0.00944801937355031	0.233409028669635	0.215589705832835	0.0178193228368	0.036184524542044	0.0335428590559493	0.00264166548609465	0.014374391161501	0.0133991509462413	0.000975240215259657	0.137282175532547	0.126768552846829	0.0105136226857173	0.0246080502969112	0.0226226389599986	0.00198541133691264	0.000507394770835539	0.000465942697563713	4.14520732718264e-05	0.105335527680588	0.0973785966549464	0.0079569310256417	0.00172246467944486	0.00158434876553477	0.000138115913910082	0.00510873810476684	0.00471702576878581	0.00039171233598103	0.245950726391641	0.227065800242674	0.018884926148967	0.0566534302273827	0.0520825535715205	0.00457087665586222	0.176324431253262	0.163005075775478	0.013319355477784	0.012972864910996	0.0119781708956753	0.000994694015320737	0.0487262222640497
433	County	13151	Henry County	13	Georgia	2	0.195670376138515	0.175420776256244	0.020249599882271	0.391407036187181	0.350943150990696	0.0404638851964845	0.0593602072958711	0.0532721832495119	0.00608802404635925	0.0254804194598871	0.0228184720515771	0.00266194740830992	0.208212073860521	0.186896870666083	0.021315203194438	0.0678887569776345	0.0602017462502669	0.00768701072736759	0.000696343525326305	0.000627295076702403	6.90484486239022e-05	0.125394553660554	0.11337166335972	0.0120228903008338	0.00338990148991151	0.00301862786035524	0.000371273629556265	0.0108425182070949	0.0096775381190385	0.00116498008805642	0.403948733909186	0.362419245400535	0.0415294885086514	0.143856300946929	0.12756752239494	0.0162887785519887	0.233899538507941	0.211473137912352	0.0224264005955888	0.0261928944543169	0.0233785850932429	0.002814309361074	0.0719019050178769
434	County	13153	Houston County	13	Georgia	4	0.113357996888889	0.103336459952678	0.0100215369362104	0.261878449258634	0.238628514453963	0.0232499348046708	0.0369068353877205	0.0336960117096913	0.00321082367802918	0.0137331382887958	0.0125506557765908	0.00118248251220495	0.125899694610894	0.114812554362517	0.0110871402483774	0.0364933431477231	0.0330042963291863	0.00348904681853673	0.000444511722736715	0.000409127263822839	3.53844589138755e-05	0.078843011961847	0.0722171984748669	0.00662581348698008	0.00264118973563949	0.00239727587750037	0.00024391385813912	0.00747763804294807	0.00678465641714047	0.000692981625807601	0.27442014698064	0.250104608863802	0.0243155381168377	0.0927333739648497	0.0838673437386104	0.00886603022623931	0.160738579430839	0.147230421624967	0.0135081578058718	0.0209481935849514	0.0190068435002248	0.00194135008472659	0.0494485331097263
435	County	13155	Irwin County	13	Georgia	6	0.0708880380934987	0.065869911217853	0.00501812687564572	0.139595950321269	0.129573556605511	0.010022393715758	0.0176333023971885	0.0164985807885417	0.00113472160864676	0.00412573354033935	0.00397567590852747	0.000150057631811879	0.0834297358155045	0.0773460056276918	0.0060837301878127	0.0149751292697626	0.0138846374729343	0.00109049179682834	0.00029206268234301	0.000270586571228009	2.14761111150008e-05	0.0632467893462332	0.0586272975151112	0.00461949183112195	0.00109175258722493	0.00101252875704381	7.92238301811247e-05	0.00382400192994083	0.00355095531137454	0.000273046618566283	0.152137648043275	0.14104965101535	0.011087997027925	0.0340922547779527	0.0316096502206881	0.00248260455726461	0.107932258074394	0.100048977521452	0.00788328055294248	0.0101131351909277	0.0093910232732098	0.000722111917717893	0.0301750001191943
436	County	13157	Jackson County	13	Georgia	5	0.285773361815509	0.257469650357159	0.0283037114583495	0.457813578287452	0.412399090182197	0.0454144881052546	0.0799507303341407	0.0719865578469273	0.00796417248721336	0.0384224170389229	0.0345354184155479	0.003886998623375	0.298315059537514	0.268945744766998	0.0293693147705164	0.0574871144357612	0.05144632315241	0.00604079128335116	0.000904153413269979	0.0008116744460876	9.24789671823788e-05	0.22726056933421	0.205283439138927	0.0219771301952828	0.00280227410242546	0.00251509502725415	0.000287179075171314	0.00986094825184756	0.00888921300231878	0.000971735249528776	0.470355276009457	0.423875184592036	0.0464800914174215	0.114106874343928	0.102116434074439	0.0119904402694885	0.335146740211261	0.302736526834934	0.0324102133763279	0.021101661454268	0.0190222236826629	0.00207943777160508	0.0924924280561464
437	County	13159	Jasper County	13	Georgia	2	0.117838957291259	0.108062195858973	0.0097767614322861	0.222894786016981	0.20431678719076	0.018577998826221	0.0333389089366812	0.0306199898525827	0.0027189190840985	0.0126433953471778	0.0116406808025988	0.00100271454457895	0.130380655013265	0.119538290268812	0.0108423647444531	0.025702783359337	0.023434835490717	0.00226794786862003	0.000516246173065091	0.000470257364821323	4.59888082437673e-05	0.0973991852795721	0.089437786266773	0.00796139901279912	0.0017341608007462	0.00158426292369722	0.000149897877048977	0.0050282794005447	0.00461114822280351	0.000417131177741186	0.235436483738987	0.215792881600599	0.019643602138388	0.0590070359440557	0.0538004060031667	0.00520662994088895	0.163573189158284	0.150202734128838	0.0133704550294457	0.0128562586366469	0.0117897414685936	0.00106651716805333	0.045880606658687
438	County	13161	Jeff Davis County	13	Georgia	6	0.0671936778328277	0.06242122291678	0.00477245491604769	0.131991655326935	0.122478787221479	0.00951286810545551	0.0163431804484102	0.0152942753668328	0.00104890508157739	0.00346041188068266	0.00335444826587276	0.000105963614809892	0.0797353755548335	0.0738973173266188	0.00583805822821467	0.0137781209756157	0.0127687419656829	0.00100937900993282	0.000286164763447683	0.000265118713693691	2.10460497539925e-05	0.0612351615197039	0.0567465287321728	0.00448863278753117	0.001033373566211	0.00095823093278607	7.51426334249336e-05	0.00340255472985515	0.00315869698228341	0.000243857747571749	0.14453335304894	0.133954881631318	0.0105784714176225	0.0311809469789061	0.0288966446820952	0.00228430229681081	0.104324205306789	0.0966770784461453	0.00764712686064375	0.0090282007632453	0.00838115850307737	0.000647042260167925	0.028884878170416
439	County	13163	Jefferson County	13	Georgia	6	0.0764862671874453	0.0707352888905605	0.00575097829688486	0.147195501159438	0.13602944032147	0.0111660608379681	0.0194762159327297	0.0180951765002199	0.00138103943250988	0.00521989249905106	0.00492921510971902	0.00029067738933204	0.0890279649094511	0.0822113833003993	0.00681658160905183	0.0151000010276897	0.0139264910457804	0.00117350998190924	0.000330215298073353	0.000303976649937808	2.62386481355456e-05	0.0691479440579545	0.0638656217399752	0.00528232231797923	0.00111597534808924	0.00103001118821102	8.59641598782187e-05	0.00333382917764439	0.0030852826764948	0.000248546501149594	0.159737198881444	0.147505534731309	0.0122316641501351	0.0342448899129912	0.0315835178992684	0.00266137201372276	0.116645744221039	0.107734988790919	0.00891075543012059	0.00884656474741337	0.00818702804112162	0.000659536706291754	0.0320179136547355
440	County	13165	Jenkins County	13	Georgia	6	0.06848815611891	0.0634299170617661	0.00505823905714391	0.133490456875436	0.123519116704726	0.00997134017070981	0.0166739059429242	0.0155351324872345	0.00113877345568973	0.00365260830598391	0.00349702120851469	0.000155587097469223	0.0810298538409158	0.0749060114716049	0.00612384236931089	0.0138473165788508	0.012788096965516	0.00105921961333477	0.000313536788794761	0.000289074667990547	2.44621208042138e-05	0.0625534051682818	0.0578344575264777	0.00471894764180411	0.00105825941904571	0.000977858591858335	8.04008271873748e-05	0.00325733588594274	0.00301652371976232	0.000240812166180421	0.146032154597442	0.134995211114565	0.0110369434828768	0.0315336477391238	0.0291215516499592	0.00241209608916456	0.1060380487496	0.0980386760736876	0.00799937267591245	0.00846045810871806	0.00783498339091829	0.000625474717799772	0.02921560366493
441	County	13167	Johnson County	13	Georgia	5	0.0748153684340103	0.0692993133831288	0.00551605505088147	0.145216059074903	0.134400115339692	0.0108159437352112	0.0190326829787006	0.0177220730073397	0.00131060997136094	0.00496286672950704	0.00471141227530875	0.000251454454198295	0.087357066156016	0.0807754077929676	0.00658165836304845	0.0148813881156712	0.0137524645693083	0.00112892354636292	0.000323971431249765	0.000298663326623895	2.53081046258701e-05	0.0675775290798804	0.0624873215924243	0.00509020748745607	0.00112120424550857	0.00103661873676699	8.45855087415818e-05	0.00345297328370609	0.00320033956784408	0.000252633715862005	0.157757756796909	0.14587620974953	0.0118815470473782	0.0339945152932012	0.0314156423773557	0.00257887291584548	0.114658915041552	0.10602235084936	0.00863656419219182	0.00910432646215565	0.00843821652281476	0.000666109939340885	0.0315743807007064
442	County	13169	Jones County	13	Georgia	4	0.111998218923933	0.103410886423224	0.00858733250070942	0.204696954473207	0.188915139240133	0.0157818152330738	0.0292917343612423	0.0271258281932767	0.00216590616796561	0.0103113966864073	0.00961431306365564	0.000697083622751618	0.124539916645939	0.114886980833062	0.00965293581287639	0.026894294937465	0.0247668744426403	0.00212742049482473	0.000449443130574017	0.00041251209960415	3.69310309698677e-05	0.0898233354198645	0.0829008819336956	0.00692245348616888	0.00171344170151989	0.0015787274518086	0.000134714249711293	0.00565940145651531	0.00522798490531368	0.000431416551201628	0.217238652195213	0.200391233649972	0.0168474185452408	0.0572110857094105	0.0526855148940245	0.00452557081538595	0.146813063693053	0.135498558394106	0.0113145052989465	0.0132145027927497	0.0122071603618414	0.00100734243090835	0.0418334320832481
443	County	13171	Lamar County	13	Georgia	2	0.133481135039271	0.123192913514601	0.0102882215246705	0.22262507843001	0.205384666141091	0.0172404122889186	0.033181011535403	0.0307102059917585	0.00247080554364453	0.012532249467843	0.0116632530529194	0.00086899641492363	0.146022832761277	0.13466900792444	0.0113538248368375	0.0300759067531723	0.027657813889814	0.00241809286335828	0.000530638765855043	0.00048583480016792	4.48039656871232e-05	0.107629754251949	0.0993432713624612	0.00828648288948739	0.00178574345900307	0.00164234317407734	0.000143400284925727	0.00600078953129824	0.00553974469791926	0.000461044833378974	0.235166776152016	0.21686076055093	0.0183060156010855	0.0594090012236002	0.0546325373564591	0.00477646386714105	0.162311381105952	0.149814925161668	0.0124964559442835	0.0134463938224637	0.0124132980328028	0.00103309578966097	0.0457227092574088
444	County	13173	Lanier County	13	Georgia	4	0.0629970275074931	0.0583508630865767	0.00464616442091639	0.127298412878005	0.117766834532933	0.00953157834507176	0.0145924844012082	0.013613751264254	0.000978733136954233	0.00231887958503304	0.00226740210866172	5.14774763713207e-05	0.0755387252294989	0.0698269574964155	0.00571176773308337	0.0153220113854518	0.0141281966108275	0.00119381477462434	0.000288514137111955	0.000267692613387998	2.08215237239577e-05	0.055019917592312	0.0508977029015749	0.0041222146907371	0.00112015876349092	0.00103486361009973	8.52951533911915e-05	0.00378812335113221	0.00349850176052543	0.000289621590606781	0.13984011060001	0.129242928942772	0.0105971816572387	0.0349549133499595	0.0322314006887877	0.00272351266117172	0.0948152765581825	0.0877115049962081	0.00710377156197439	0.0100699206918684	0.00930002325777576	0.000769897434092629	0.027134182123214
445	County	13175	Laurens County	13	Georgia	5	0.0911209948725342	0.0844445355428493	0.0066764593296849	0.156841384224803	0.1452639544183	0.0115774298065023	0.0208255956529208	0.0194009600525183	0.00142463560040252	0.00584434550313461	0.00553776721719668	0.000306578285937923	0.10366269259454	0.0959206299526881	0.00774206264185188	0.0195700342744187	0.0181045078550654	0.00146552641935328	0.000352878021124418	0.00032554336735895	2.73346537654681e-05	0.0780317450527086	0.0721997404933695	0.00583200455933916	0.00126596281183472	0.0011714490268731	9.45137849616228e-05	0.00444207243445353	0.00411938921002119	0.00032268322443234	0.169383081946809	0.156740048828139	0.0126430331186693	0.0396468508883717	0.0366778470222406	0.00296900386613118	0.119093945090782	0.110192998043014	0.00890094704776849	0.0106422859676545	0.00986920376288485	0.000773082204769646	0.0333672933749266
446	County	13177	Lee County	13	Georgia	4	0.070701449488939	0.0654343016738765	0.00526714781506245	0.164071354919337	0.151674803281603	0.0123965516377343	0.0206468082863789	0.0192061345931807	0.00144067369319812	0.00540355219610209	0.00511918206461189	0.000284370131490204	0.0832431472109447	0.0769103960837153	0.00633275112722943	0.0211707595401587	0.0194963534886731	0.0016744060514856	0.000299835877168858	0.000277915068476067	2.19208086927913e-05	0.0554661105080582	0.0513187046649239	0.00414740584313425	0.00152466532661247	0.00140617634930672	0.00011848897730575	0.00478177595894653	0.00441124651233548	0.000370529446611043	0.176613052641343	0.163150897691441	0.0134621549499013	0.0508738309129529	0.0468501939630684	0.00402363694988455	0.112279260494061	0.103883725693253	0.00839553480080794	0.0134599612343286	0.0124169780351197	0.00104298319920882	0.0331885060083846
447	County	13179	Liberty County	13	Georgia	4	0.0597974791365513	0.054034873193437	0.00576260594311434	0.145454677596775	0.131385204083244	0.0140694735135308	0.016810166021856	0.015175023902709	0.00163514211914698	0.00325160521720329	0.00288909569122484	0.000362509525978449	0.0723391768585571	0.0655109676032758	0.00682820925528132	0.0178839534607657	0.01591947823217	0.00196447522859568	0.000341754646672802	0.0003152127681904	2.65418784824022e-05	0.0485117003536366	0.0442687219201207	0.00424297843351588	0.00152633470769994	0.00136893213496876	0.000157402572731178	0.00407543368978216	0.00363862254782598	0.000436811141956179	0.157996375318781	0.142861298493083	0.0151350768256978	0.0473684011117827	0.0421651863524497	0.00520321475933305	0.0976448240535157	0.0891045156416614	0.00854030841185434	0.0129831501534824	0.011591596498972	0.0013915536545104	0.0293518637438617
448	County	13181	Lincoln County	13	Georgia	3	0.101935211744732	0.094029871671628	0.00790534007310374	0.199270011105265	0.183720659632152	0.0155493514731132	0.0297559506276769	0.0275165580070528	0.00223939262062412	0.0108946727926441	0.0101315793397374	0.000763093452906724	0.114476909466737	0.105505966081467	0.00897094338527072	0.018561944653253	0.0170691955788663	0.00149274907438668	0.000528056713981678	0.00048419218272582	4.38645312558583e-05	0.0889443311696742	0.0820056633327258	0.00693866783694835	0.00151325119993446	0.00139209750085005	0.000121153699084402	0.00492932572989422	0.00455481748629879	0.000374508243595424	0.211811708827271	0.195196754041991	0.0166149547852802	0.046829923244511	0.0430638671613413	0.00376605608316972	0.154394309057978	0.142349799729724	0.012044509328254	0.0105874765247822	0.00978308715092579	0.000804389373856425	0.0422976483496827
449	County	13183	Long County	13	Georgia	4	0.0494880552228433	0.0455684385072167	0.00391961671562654	0.128905681643536	0.118534144156301	0.0103715374872353	0.0144728724138044	0.013395618722882	0.00107725369092241	0.00216049540537099	0.00206896475789616	9.15306474748234e-05	0.0620297529448491	0.0570445329170555	0.00498522002779352	0.0139230924370257	0.0127048303279119	0.00121826210911374	0.000315231128647163	0.000291846572624639	2.33845560225242e-05	0.0432169059787193	0.0398610411646544	0.00335586481406487	0.00127127514349597	0.00116472603524158	0.000106549108254394	0.00330324825696097	0.00302208881662298	0.000281159440337989	0.141447379365542	0.13001023856614	0.0114371407994022	0.037985357594782	0.0346616619382196	0.00332369565656238	0.0928185908862402	0.0856110725275775	0.00720751835866262	0.0106434308845199	0.00973750410034264	0.000905926784177226	0.0270145701358102
450	County	13185	Lowndes County	13	Georgia	4	0.108858417392924	0.0998671711039859	0.00899124628893781	0.187667536071382	0.172067199392704	0.0156003366786782	0.0237362210756157	0.0218304716765684	0.00190574939904727	0.00677271538177619	0.006267530392238	0.000505184989538188	0.12140011511493	0.111343265513825	0.0100568496011048	0.033938222547567	0.0309593772095738	0.00297884533799329	0.000333478012518061	0.000309416066505917	2.40619460121434e-05	0.0768498121030211	0.0706779311903528	0.00617188091266827	0.00196800680030347	0.00179999259491942	0.000168014205384054	0.00831059565151985	0.00759654845247281	0.000714047199047035	0.200209233793387	0.183543293802542	0.0166659399908452	0.0656405021193586	0.0598790659260596	0.00576143619329902	0.117246693916451	0.107830501313581	0.00941619260286984	0.0173220377575776	0.0158337265629013	0.00148831119467631	0.0362779187976215
451	County	13187	Lumpkin County	13	Georgia	6	0.231643921145446	0.211459630464574	0.0201842906808724	0.425683915965492	0.388498806428314	0.0371851095371782	0.0718809242339092	0.0656619579361281	0.00621896629778109	0.0336075353893792	0.0307087032010688	0.00289883218831036	0.244185618867452	0.222935724874413	0.0212498939930394	0.0509556538177544	0.0462618723953375	0.00469378142241689	0.000780153347774801	0.000706034376974155	7.41189708006459e-05	0.181731716265149	0.166174784632524	0.0155569316326254	0.00257989721284634	0.00234114377226136	0.000238753440584981	0.00813819822392766	0.00745188969731616	0.0006863085266115	0.438225613687498	0.399974900838153	0.0382507128493452	0.117238939027715	0.106439471004788	0.0107994680229266	0.300197799290593	0.274499716777497	0.025698082513096	0.0207888753691901	0.0190357130558674	0.00175316231332261	0.084422621955915
452	County	13189	McDuffie County	13	Georgia	3	0.105476389364993	0.0972408376358686	0.00823555172912448	0.174348225507366	0.160669198912038	0.0136790265953278	0.0247559774529423	0.0228937285360405	0.00186224891690183	0.00811741018987707	0.00756423531636617	0.000553174873510901	0.118018087086999	0.108716932045707	0.00930115504129146	0.0207332406483675	0.0190467050753214	0.00168653557304611	0.000439772628776723	0.000403570484856846	3.62021439198769e-05	0.0913006014664854	0.0841541551773912	0.00714644628909419	0.00132038536369667	0.00121446680045871	0.000105918563237964	0.0042240869796725	0.00389803450767918	0.000326052471993321	0.186889923229371	0.172145293321877	0.0147446299074948	0.0412815756552107	0.0379235455703485	0.00335803008486224	0.135726904090981	0.12510304165753	0.0106238624334505	0.00988144348317959	0.00911870609399761	0.00076273738918198	0.0372976751749481
453	County	13191	McIntosh County	13	Georgia	4	0.0565896338889604	0.052665192199957	0.00392444168900338	0.107026190738448	0.0994562672722995	0.00756992346614882	0.0100400072556278	0.00947744461090658	0.000562562644721182	-0.000308322563719488	-0.000124211878210418	-0.00018411068550907	0.0691313316109662	0.0641412866097958	0.00499004500117036	0.0128098565280064	0.0118762518538347	0.000933604674171759	0.000429629872136805	0.000398625680838955	3.10041912978497e-05	0.0512046829235938	0.0475129604897528	0.00369172243384097	0.00122622293640918	0.00113787720252504	8.83457338841362e-05	0.00346093935081998	0.00321557138284434	0.000245367967975641	0.119567888460454	0.110932361682138	0.0086355267783158	0.0335933461588964	0.0311450045302103	0.00244834162868618	0.0765222130499795	0.0710051635444625	0.005517049505517	0.00945232925157812	0.0087821936074655	0.000670135644112613	0.0225817049776335
[truncated: 2,663 more rows]
[truncated: 23 more columns]
