# Supplementary material for: Adopting electric school buses in the United States: Health and climate benefits
Source: Proc Natl Acad Sci U S A. 2024 May 20;121(22):e2320338121. doi: 10.1073/pnas.2320338121 (PMC11145267; doi:10.1073/pnas.2320338121)
Supplement: Supplementary file 3 — Dataset S02 (CSV) [file pnas.2320338121.sd02.csv]

Row_Number	Geography	FIPS_STCOU	County_Name	FIPS_State	State_Name	NCHS_Urban_Rural_Classification	NEI_BEN_BUS_SUM_AllOutcomes	NEI_BEN_BUS_SUM_Deaths	NEI_BEN_BUS_SUM_Asthma	MY2005_BEN_BUS_SUM_AllOutcomes	MY2005_BEN_BUS_SUM_Deaths	MY2005_BEN_BUS_SUM_Asthma	MY2010_BEN_BUS_SUM_AllOutcomes	MY2010_BEN_BUS_SUM_Deaths	MY2010_BEN_BUS_SUM_Asthma	MY2020_BEN_BUS_SUM_AllOutcomes	MY2020_BEN_BUS_SUM_Deaths	MY2020_BEN_BUS_SUM_Asthma	NEI_DSB_BUS_SUM_AllOutcomes	NEI_DSB_BUS_SUM_Deaths	NEI_DSB_BUS_SUM_Asthma	NEI_DSB_BUS_PM25_AllOutcomes	NEI_DSB_BUS_PM25_Deaths	NEI_DSB_BUS_PM25_Asthma	NEI_DSB_BUS_SO2_AllOutcomes	NEI_DSB_BUS_SO2_Deaths	NEI_DSB_BUS_SO2_Asthma	NEI_DSB_BUS_NOX_AllOutcomes	NEI_DSB_BUS_NOX_Deaths	NEI_DSB_BUS_NOX_Asthma	NEI_DSB_BUS_NH3_AllOutcomes	NEI_DSB_BUS_NH3_Deaths	NEI_DSB_BUS_NH3_Asthma	NEI_DSB_BUS_VOC_AllOutcomes	NEI_DSB_BUS_VOC_Deaths	NEI_DSB_BUS_VOC_Asthma	MY2005_DSB_BUS_SUM_AllOutcomes	MY2005_DSB_BUS_SUM_Deaths	MY2005_DSB_BUS_SUM_Asthma	MY2005_DSB_BUS_PM25_AllOutcomes	MY2005_DSB_BUS_PM25_Deaths	MY2005_DSB_BUS_PM25_Asthma	MY2005_DSB_BUS_NOX_AllOutcomes	MY2005_DSB_BUS_NOX_Deaths	MY2005_DSB_BUS_NOX_Asthma	MY2005_DSB_BUS_VOC_AllOutcomes	MY2005_DSB_BUS_VOC_Deaths	MY2005_DSB_BUS_VOC_Asthma	MY2010_DSB_BUS_SUM_AllOutcomes
1	County	1001	Autauga County	1	Alabama	3	16159.6377144001	14976.3431615934	1183.29455280675	36679.927015862	33964.6870326821	2715.23998317989	5295.73614403965	4922.56080253113	373.175341508514	1962.93493420348	1837.97493786599	124.959996337485	18120.4479549114	16770.5534781443	1349.89447676709	3778.49728515086	3493.51081512561	284.986470025256	56.8667418682604	52.6378025874909	4.22893928076955	13208.6160371363	12228.1100905697	980.505946566615	288.38369868387	266.723755875726	21.6599428081445	788.084192072104	729.571013985795	58.5131780863091	38640.7372563734	35758.8973492331	2881.83990714024	11259.2503441018	10410.0413150769	849.20902902491	24718.4417929207	22883.5350093729	1834.90678354778	2663.0451193509	2465.32102478335	197.724094567549	7256.54638455099
2	County	1003	Baldwin County	1	Alabama	4	9023.47625700448	8378.1825803541	645.293676650372	22324.8132642327	20704.7309493467	1620.08231488596	2322.20994236747	2170.3419632899	151.867979077565	292.109473614661	290.386798159564	1.72267545509683	10984.2864975158	10172.3928969051	811.893600610718	3096.92721329193	2876.214675512	220.712537779925	46.4269432694461	42.9531037986139	3.47383947083223	6886.95958930192	6367.26688271358	519.692706588335	246.403543932652	228.810442808753	17.5931011238994	707.569207719872	657.147792072145	50.4214156477273	24285.623504744	22498.9412658977	1786.6822388463	8654.06424242041	8037.30435447174	616.759887948668	13336.1975734701	12329.8428065103	1006.35476695979	2295.36168885351	2131.79410491567	163.567583937842	4283.02018287881
3	County	1005	Barbour County	1	Alabama	6	8084.87667993865	7535.51778237347	549.358897565177	21518.5632872154	20013.719458748	1504.84382846736	2760.29555579346	2589.95890571127	170.336650082187	660.931474958223	640.235505076897	20.695969881325	10045.68692045	9329.72809892447	715.958821525523	1725.07451649489	1603.77147870489	121.303037789997	44.9322642389544	41.6778400165813	3.25442422237303	7673.98208578423	7124.21002398973	549.772061794499	145.638161810501	135.303581651979	10.3345801585223	456.059892121423	424.765174561291	31.2947175601318	23479.3735277267	21807.929775299	1671.44375242771	4912.93626030646	4567.47055019053	345.465710115931	17195.8811683588	15963.9503482681	1231.93082009074	1370.55609906146	1276.50887684043	94.0472222210347	4721.1057963048
4	County	1007	Bibb County	1	Alabama	2	11499.1590075974	10674.594587905	824.564419692337	30240.8107902277	28034.4381109307	2206.37267929706	4466.60673515173	4161.18226284998	305.424472301742	1599.53345661004	1504.99265559544	94.5408010146013	13459.9692481087	12468.804904456	991.164343652683	2371.48131215958	2193.12851941579	178.35279274379	54.9732737154912	50.8586494580104	4.11462425748084	10303.6387661505	9548.70136963409	754.937396516368	200.948912541329	185.885021559782	15.0638909815478	528.926983541869	490.231344388372	38.6956391534972	32201.6210307391	29828.6484274817	2372.97260325741	7108.66471150636	6574.04097339146	534.623738114901	23395.3805727535	21681.2242343027	1714.1563384508	1697.5757464792	1573.38321978749	124.192526691707	6427.41697566307
5	County	1009	Blount County	1	Alabama	2	21014.5401613899	19567.8958225332	1446.64433885668	50322.6600294737	46817.0048674709	3505.65516200279	8604.37427166372	8030.54255851349	573.831713150226	3918.56909908781	3673.45340848876	245.115690599052	22975.3504019013	21362.1061390842	1613.24426281703	3402.79971195179	3160.23646554634	242.563246405456	84.7003066735117	78.4427668319676	6.25753984154406	18399.8498242279	17111.9324359584	1287.91738826946	291.246331933061	270.140712748736	21.1056191843244	796.754227115014	741.353757998767	55.400469116247	52283.470269985	48611.2151840219	3672.25508596314	10748.4041561144	9982.22100503799	766.183151076372	38902.4036685948	36179.3878500479	2723.01581854695	2632.66244527582	2449.606328936	183.056116339816	10565.1845121751
6	County	1011	Bullock County	1	Alabama	6	8070.9911858266	7513.82960314072	557.161582685871	22091.2275995008	20523.7410973185	1567.48650218229	2895.41758037839	2711.58671953026	183.83086084813	740.294739011315	711.9068089072	28.3879301041142	10031.8014263379	9308.03991969172	723.761506646217	1644.37217988651	1526.17830481813	118.193875068383	44.9093351719223	41.6387162240228	3.27061894789946	7784.56722752732	7221.6923767263	562.874850801024	144.364015126712	133.943500573902	10.4205145528104	413.588668625466	384.587021349365	29.0016472761003	24052.0378400121	22317.9514138695	1734.08642614264	4927.16560769063	4573.01172245717	354.153885233458	17788.1499674359	16501.9510091251	1286.19895831089	1336.72226488555	1242.98868228726	93.733582598287	4856.22782088973
7	County	1013	Butler County	1	Alabama	6	8917.50510789696	8305.39829919719	612.106808699772	20567.0354605928	19130.2488225899	1436.7866380029	2584.45252551513	2425.2088443328	159.243681182324	566.615353737755	551.534077271519	15.081276466237	10878.3153484083	10099.6086157482	778.706732660118	1357.56713113557	1264.88410705331	92.6830240822632	52.6789661023957	48.9130966902412	3.76586941215443	8987.41752739739	8337.86878472546	649.54874267193	145.222887321481	135.105064018333	10.1178233031474	335.428836451461	312.837563260838	22.5912731906232	22527.8457011041	20924.4591391409	1603.38656196325	4630.11470035333	4314.01023492072	316.104465432607	16629.558381158	15427.688243853	1201.87013730502	1268.17261959282	1182.7606603672	85.4119592256208	4545.26276602647
8	County	1015	Calhoun County	1	Alabama	4	22684.1637195294	21166.4316291124	1517.73209041704	52189.0281419343	48665.2297254862	3523.79841644811	8600.44106827484	8043.10089367043	557.340174604416	3838.46878606159	3606.63792186996	231.830864191629	24644.9739600407	22960.6419456633	1684.33201437738	5018.59899089659	4685.47233744497	333.126653451613	91.7697664670536	84.7189192196948	7.05084724735881	18116.6144600966	16866.2858014876	1250.328658609	360.784377091059	335.91814948857	24.8662276024895	1057.20636548947	988.246738022555	68.9596274669182	54149.8383824456	50459.4400420372	3690.39834040845	13521.1550681925	12623.6422071654	897.512861027091	37690.8848358566	35089.6265498561	2601.25828600052	2937.79847839655	2746.17128501571	191.627193380839	10561.2513087862
9	County	1017	Chambers County	1	Alabama	5	13971.6707481498	12940.598460532	1031.07228761783	32970.0992311385	30506.9529843775	2463.14624676102	4916.38246062336	4567.83655736779	348.545903255573	1828.5843101447	1711.87067042507	116.713639719629	15932.4809886612	14734.808777083	1197.67221157818	2806.34238320083	2589.26624767366	217.076135527172	72.8209083878287	67.1008383315849	5.72007005624379	12155.6046871418	11248.476677541	907.128009600811	243.77674807652	224.974682746834	18.8020653296865	653.936261854179	604.990330789918	48.9459310642617	34930.9094716498	32301.1633009285	2629.74617072137	8268.2413432171	7628.67651708052	639.564826136583	24658.5331952759	22818.3576784818	1840.17551679412	2004.13493315679	1854.12910536612	150.005827790668	6877.1927011347
10	County	1019	Cherokee County	1	Alabama	6	18758.985483242	17455.3253414164	1303.66014182566	47959.5348009777	44585.618908746	3373.91589223161	8066.96776587785	7523.97063976092	542.99712611693	3607.79188550259	3380.64464830433	227.147237198257	20719.7957237534	19249.5356579674	1470.260065786	3452.52528090736	3203.66822781816	248.857053089205	86.0422793356733	79.3070072314747	6.73527210419859	16169.5387329755	15025.6820558323	1143.85667714328	272.312129236639	252.205881613576	20.1062476230629	739.377301298171	688.672485471911	50.7048158262606	49920.345041489	46379.829225297	3540.51581619195	10684.7330791628	9914.58051812885	770.15256103393	36822.6552198801	34217.7670570838	2604.88816279632	2412.95674244611	2247.4816500844	165.475092361706	10027.7780063892
11	County	1021	Chilton County	1	Alabama	2	13023.1659750908	12082.2743184826	940.891656608145	29949.5736132605	27754.712672505	2194.86094075557	4378.09344243101	4076.97936253372	301.114079897297	1543.93230249061	1452.21579142299	91.7165110676221	14983.9762156021	13876.4846350336	1107.49158056849	2231.81050390874	2063.74791792778	168.062585980964	67.0672593866971	62.0083512506303	5.05890813606674	11960.6509323447	11079.7674303834	880.883501961389	215.291850338397	199.125456891406	16.1663934469908	509.155669623513	471.835478580431	37.3201910430819	31910.3838537719	29548.922989056	2361.46086471591	7209.72884056889	6666.81282191703	542.916018651864	22929.6619201231	21240.9276693502	1688.73425077284	1770.99309307989	1641.18249778869	129.810595291205	6338.90368294235
12	County	1023	Choctaw County	1	Alabama	6	8290.71893255396	7708.75206554602	581.966867007943	22998.5351099094	21346.4222508254	1652.11285908397	3201.69543070147	2990.21775079962	211.477679901852	936.315548905684	890.353095030344	45.9624538753401	10251.5291730653	9502.96238209701	748.566790968289	1404.3514220034	1305.5324096961	98.8190123072967	41.6997587614646	38.6343032300776	3.06545553138703	8318.43408361784	7705.95798105064	612.476102567204	129.29204854758	120.021188763112	9.27085978446807	357.751860135016	332.816499357082	24.9353607779335	24959.3453504207	23140.6325673764	1818.71278304431	4382.93094134839	4074.52031146683	308.410629881564	19376.4981184797	17949.8303190222	1426.66779945748	1199.91629059269	1116.28193688742	83.634353705265	5162.50567121281
13	County	1025	Clarke County	1	Alabama	6	7270.86579131625	6759.67975101818	511.186040298071	20697.0681210191	19204.2347996331	1492.83332138602	2635.16436909841	2462.94482911641	172.219539982002	599.977549939777	577.330758119208	22.646791820569	9231.67603182759	8553.89006756917	677.785964258417	1444.81388732089	1343.11398955733	101.69989776356	42.6529922914298	39.5285901839309	3.12440210749885	7242.18477982537	6704.48393606059	537.70084376478	134.2522515671	124.674396560163	9.57785500693702	367.772120822798	342.089155207158	25.6829656156404	22657.8783615304	20998.4451161841	1659.43324534637	4516.67391895248	4198.74696668559	317.92695226689	16917.3060503838	15661.2693689036	1256.03668148022	1223.89839219417	1138.42878059491	85.4696115992594	4595.97460960975
14	County	1027	Clay County	1	Alabama	6	13920.3834110206	12944.396481129	975.986929891573	35641.0189529226	33104.0108721286	2537.00808079399	5582.01280611723	5206.21644446283	375.796361654393	2225.28128692505	2090.83277078883	134.448516136212	15881.1936515319	14738.60679768	1142.58685385192	2589.20612886637	2402.6240587759	186.58207009047	73.2723793330779	67.6632445924403	5.60913474063764	12225.9034781753	11345.28664637	880.616831805338	231.983620039405	215.008143070475	16.9754769689296	760.828045117777	708.024704871233	52.8033402465441	37601.829193434	34898.2211886796	2703.60800475434	8076.34533002345	7494.35179399662	581.993536026828	27595.0497221954	25607.4121375171	1987.63758467831	1930.43414121511	1796.45725716591	133.976884049204	7542.82304662857
15	County	1029	Cleburne County	1	Alabama	6	19115.7201533766	17746.6929628149	1369.02719056166	42650.8316288192	39566.9013133573	3083.93031546195	6916.2518619179	6437.46394160216	478.787920315736	2951.24251192425	2760.9943563409	190.248155583356	21076.5303938879	19540.9032793659	1535.62711452201	2781.47516065145	2575.79134258768	205.683818063773	101.609786118298	93.5142744718127	8.09551164648529	17353.2550077151	16092.0389267115	1261.21608100364	272.459485317016	251.941044271821	20.5184410451955	567.730954086034	527.617691323112	40.113262762922	44611.6418693306	41361.1116299083	3250.5302394223	10059.5401231667	9315.65980750927	743.880315657408	32298.6039872749	29951.1758693449	2347.42811792995	2253.497758889	2094.27595305406	159.221805834938	8877.06210242924
16	County	1031	Coffee County	1	Alabama	5	11587.247147223	10817.1078229013	770.139324321725	28769.5222668121	26815.728993866	1953.79327294604	4019.80908609671	3771.74084094712	248.068245149589	1318.40268470419	1257.19784432858	61.2048403756046	13548.0573877343	12611.3181394523	936.739248282071	2731.12438042157	2546.79119450396	184.333185917605	42.2621915353916	39.2895002623458	2.97269127304577	9881.15851357572	9191.88267094986	689.275842625854	188.557772600943	175.615505307475	12.9422672934679	704.95452960073	657.739268428631	47.2152611720991	30730.3325073234	28609.939310417	2120.39319690639	7571.0572865326	7060.06001361607	510.997272916522	20959.4979962768	19497.4350587629	1462.06293751386	2199.77722451406	2052.44423803805	147.33298647601	5980.61932660805
17	County	1033	Colbert County	1	Alabama	4	23458.1404725119	22061.2457665457	1396.89470596617	57137.9670365428	53691.1896823163	3446.77735422649	9607.97136097033	9055.4080940959	552.563266874424	4399.18585521815	4167.89004680042	231.295808417723	25418.9507130233	23855.4560830967	1563.49462992652	5054.65815624371	4770.67656176026	283.981594483451	61.0228898374702	56.7594659356803	4.26342390178986	18785.5156484746	17597.5833538636	1187.93229461093	339.630897815096	319.362859362205	20.2680384528906	1178.12312065241	1111.07384217495	67.0492784774556	59098.7772770542	55485.3999988673	3613.37727818683	14359.0053576559	13552.2854746057	806.719883050175	41176.8885797911	38573.0018060201	2603.88677377094	3562.88333960723	3360.11271824151	202.770621365722	11568.7816014817
18	County	1035	Conecuh County	1	Alabama	6	8106.71763880727	7546.35890958447	560.358729222805	20182.2293372648	18762.2047635407	1420.02457372411	2420.43287147679	2269.87611465288	150.556756823915	457.411939697873	448.268223010892	9.14371668698038	10067.5278793186	9340.56922613546	726.958653183151	1415.73978171888	1319.56850097439	96.171280744486	53.7884019890408	49.9355561762156	3.85284581282522	8104.3214940083	7510.95339612694	593.368097881359	151.930479105961	141.434895300003	10.4955838059589	341.74772249643	318.676877557908	23.0708449385214	22143.0395777762	20556.4150800917	1586.62449768445	5065.65509197631	4721.54486473264	344.110227243671	15705.952562012	14556.0214784505	1149.93108356153	1371.43192378783	1278.84873690857	92.5831868792559	4381.24311198813
19	County	1037	Coosa County	1	Alabama	5	11624.7133507621	10805.0538723108	819.659478451271	31795.370640239	29513.4257200615	2281.9449201775	4751.87278658189	4431.42603643135	320.446750150537	1752.12508775633	1649.28512259536	102.839965160976	13585.5235912734	12599.2641888618	986.259402411617	2422.54939782988	2246.65186723923	175.897530590651	61.4720465919315	56.8025222078259	4.66952438410564	10339.0887593328	9587.63992912015	751.448830212635	211.768877240554	196.264561643591	15.5043155969626	550.644510278249	511.905308650986	38.7392016272633	33756.1808807503	31307.6360366125	2448.54484413785	7586.75601364728	7035.89350112648	550.862512520803	24313.1464575446	22546.0578978474	1767.08855969715	1856.27840955849	1725.68463763859	130.593771919899	6712.68302709323
20	County	1039	Covington County	1	Alabama	6	7029.67752403676	6559.47751269362	470.200011343131	19799.3809372785	18429.0764218083	1370.3045154702	2343.51676362856	2203.67414925028	139.842614378277	414.541763835497	411.509269434675	3.0324944008218	8990.4877645481	8353.68782924462	636.799935303477	1670.76619756971	1557.49363187502	113.272565694686	42.2277630923012	39.2221942753778	3.00556881692336	6702.1815724224	6220.64433293959	481.537239482809	143.962097795947	133.991409529929	9.97068826601826	431.350133667742	402.336260624702	29.0138730430401	21760.1911777898	20223.2867383593	1536.90443943055	4969.95535755042	4633.00839539816	336.946962152255	15397.7050011213	14291.4132242588	1106.29177686255	1392.53081911812	1298.86511870237	93.6657004157436	4304.3270041399
21	County	1041	Crenshaw County	1	Alabama	6	7400.94802764756	6900.91351700679	500.034510640763	21291.5752761493	19805.851223376	1485.72405277332	2732.55682245019	2563.91322873008	168.643593720111	649.297923341814	629.092712601449	20.2052107403642	9361.7582681589	8695.12383355779	666.63443460111	1448.66525696937	1348.68096873033	99.9842882390388	44.7730064897102	41.5687151737941	3.20429131591617	7265.7958715515	6743.59639100947	522.199480542033	143.417746703098	133.343117591745	10.0746291113524	459.106386445212	427.934641052443	31.171745392769	23252.3855166606	21600.061539927	1652.32397673366	4761.17854815401	4432.57050980563	328.608038348381	17166.6586507468	15932.8749898044	1233.78366094231	1324.54831775986	1234.61604031689	89.9322774429711	4693.36706296153
22	County	1043	Cullman County	1	Alabama	5	23350.8904670993	21790.3359399525	1560.55452714685	52187.5618354105	48661.896378726	3525.66545668444	9160.26691304872	8568.70951642625	591.557396622472	4264.60550671932	4006.82128961168	257.784217107645	25311.7007076107	23584.5462565035	1727.1544511072	3370.95596184255	3140.38197585479	230.573985987756	81.800091131266	75.8636044840729	5.93648664719307	20763.2109384577	19346.964527803	1416.2464106547	278.160306179309	258.564404187709	19.5959019916	817.573409999828	762.771744173886	54.8016658259425	54148.3720759218	50456.106695277	3692.26538064479	10016.8893930029	9331.7323809603	685.157012042576	41525.7549159768	38693.3075876809	2832.44732829591	2605.72776694216	2431.06672663586	174.661040306306	11121.0771535601
23	County	1045	Dale County	1	Alabama	5	10496.0462450615	9797.84890608009	698.197338981439	26710.4147549989	24889.4990693249	1820.91568567403	3662.66614599058	3437.68136692956	224.984779061026	1132.07621421618	1082.9221847591	49.1540294570843	12456.8564855729	11592.0592226311	864.797262941786	2524.6333371382	2353.28866376084	171.344673377362	43.8004712314102	40.7244600557916	3.07601117561863	9041.99700953384	8408.76601369311	633.230995840723	179.600423364366	167.237730222931	12.3626931414353	666.825244305059	622.042354898412	44.7828894066469	28671.2249955103	26683.7093858759	1987.51560963438	6810.82679068931	6348.58188775093	462.24490293838	19890.4946743427	18497.5194569081	1392.97521743462	1969.90353047825	1837.60804121688	132.295489261371	5623.47638650192
24	County	1047	Dallas County	1	Alabama	5	9390.11985345223	8738.78298715567	651.336866296562	24439.8783706642	22707.098606658	1732.77976400616	3400.56558653788	3179.75176148112	220.813825056762	1027.89017355281	978.167795169567	49.7223783832444	11350.9300939636	10532.9933037067	817.936790256909	1831.26872117252	1702.79673955264	128.471981619881	47.8089313389947	44.306296622054	3.50263471694071	8842.11583438537	8199.78229872547	642.333535659903	158.631038551738	147.362043041031	11.2689955107065	471.105568514954	438.745925765477	32.3596427494772	26400.6886111755	24501.308923209	1899.3796879665	5240.16872415796	4872.54662029542	367.622103862537	19784.4824074832	18347.243088973	1437.23931851015	1376.03747953439	1281.51921394057	94.51826559382	5361.37582704923
25	County	1049	DeKalb County	1	Alabama	6	22053.0591448921	20553.6698442133	1499.38930067885	50719.9623708344	47232.5944275431	3487.36794329133	8747.83477336299	8172.92328395852	574.911489404464	4011.66262633043	3764.93658292174	246.726043408692	24013.8693854035	22347.8801607643	1665.98922463919	3397.48213359455	3158.7098497083	238.772283886256	91.4319128047343	84.5610705762008	6.87084222853353	19417.2287560054	18072.9573441673	1344.2714118381	274.017433217062	254.29761742682	19.7198157902429	833.709149781733	777.354278885672	56.3548708960602	52680.7726113458	49026.8047440941	3653.96786725167	10464.6647641626	9729.21662710365	735.448137058936	39686.2054951512	36938.6954275797	2747.51006757151	2529.90235203201	2358.89268941078	171.009662621226	10708.6450138743
26	County	1051	Elmore County	1	Alabama	3	14247.4220600634	13204.5326985363	1042.8893615271	34957.8563846241	32367.2856436961	2590.57074092796	5066.23141657311	4710.06747538658	356.163941186526	1859.84776153561	1742.65057849757	117.197183038043	16208.2323005748	14998.7430150873	1209.48928548745	3695.78439939846	3414.91288438557	280.871515012897	59.0430609695429	54.5951316449417	4.44792932460127	11343.2038931885	10501.9446143277	841.259278860841	279.686059892697	258.517585561913	21.1684743307841	830.514887125573	768.772799167247	61.7420879583261	36918.6666251354	34161.4959602471	2757.1706648883	10198.5912604874	9423.52067498551	775.070585501851	24312.9379366605	22509.7891236637	1803.14881299679	2407.13742798758	2228.18616159792	178.951266389662	7027.04165708445
27	County	1053	Escambia County	1	Alabama	6	8301.73552226409	7718.69598575033	583.039536513758	20921.5301631897	19424.5684382101	1496.96172497958	2458.40994168628	2300.80348890614	157.606452780137	455.431158646309	444.129411544014	11.3017471022944	10262.5457627754	9512.90630230132	749.639460474104	1901.90154093922	1769.19230338798	132.709237551234	54.6603477327382	50.7019011285653	3.95844660417297	7671.12647482797	7102.45935287824	568.667121949729	179.033591294641	166.440076918155	12.5935143764862	455.823807980856	424.112667988375	31.7111399924814	22882.3404037011	21218.7787547611	1663.56164893993	5886.22462780664	5475.50074668199	410.723881124655	15440.0571385545	14295.4725870506	1144.58455150397	1556.05863733988	1447.80542102857	108.253216311305	4419.22018219762
28	County	1055	Etowah County	1	Alabama	4	25743.1746175611	24053.0116725603	1690.16294500077	57614.1417104561	53797.5511881091	3816.59052234705	9859.02741142667	9232.26693274057	626.7604786861	4572.11590978237	4299.55539144265	272.560518339722	27703.9848580724	25847.2219891113	1856.76286896112	5058.14949406818	4726.4402860646	331.709208003582	93.0357900155978	86.0578557775126	6.97793423808521	21114.3648937053	19690.5571831388	1423.80771056645	352.327078996265	328.19110374307	24.1359752531949	1086.1076012871	1015.97556038729	70.1320408998049	59574.9519509675	55591.7615046601	3983.1904463074	13625.852714133	12732.2807037606	893.572010372373	42847.9263377336	39958.5565551911	2889.36978254251	3101.17289910088	2900.92424570837	200.248653392509	11819.837651938
29	County	1057	Fayette County	1	Alabama	6	12014.0720086016	11208.0712843943	806.000724207281	31276.1797184475	29132.3878150639	2143.79190338363	5043.12107719948	4722.02316640041	321.09791079907	1995.62552537732	1886.55510662729	109.07041875003	13974.8822491129	13002.2816009453	972.600648167627	1630.04611825558	1518.09068326503	111.955434990551	49.9702675862849	46.3797768189574	3.59049076732746	11678.1187058287	10862.9828924114	815.135813417247	159.735775899419	148.519549382928	11.2162265164904	457.01138154297	426.30869906696	30.7026824760109	33236.9899589589	30926.5981316149	2310.39182734398	5034.68656411715	4688.8923451597	345.794218957454	26701.35660191	24837.5947596726	1863.76184223736	1500.94679293179	1400.11102678263	100.83576614916	7003.93131771082
30	County	1059	Franklin County	1	Alabama	6	15906.3435725365	14878.3732171487	1027.97035538778	39119.3324419288	36543.9728583607	2575.35958356812	6678.62741898128	6266.82061208412	411.806806897165	2915.79503360473	2755.54818824981	160.246845354921	17867.1538130479	16672.5835336997	1194.57027934813	2167.86274973024	2026.47091501715	141.391834713091	57.2038066009514	53.1969712064743	4.00683539447711	14812.210180368	13816.9822067505	995.227973617513	191.972071284926	178.989098787193	12.9829724977331	637.905005063697	596.944341938386	40.9606631253116	41080.1426824402	38338.1831749117	2741.95950752847	6301.97036772386	5890.94473765992	411.025630063935	32830.4894381047	30624.6186680787	2205.87077002605	1947.68287661162	1822.61976917314	125.063107438482	8639.43765949262
31	County	1061	Geneva County	1	Alabama	4	7675.45767561832	7192.75655468681	482.701120931509	21998.875660411	20556.5488234741	1442.32683693683	2758.2187017119	2605.41610040166	152.802601310239	638.675728311933	628.788292381867	9.88743593006694	9636.26791612966	8986.9668712378	649.301044891855	1788.26351193916	1672.79029638925	115.473215549912	38.5621598963695	35.8742063951884	2.68795350118103	7155.10154341	6666.16472035512	488.936823054878	148.516858203249	138.618805232924	9.89805297032548	505.823842680884	473.518842865325	32.3049998155586	23959.6859009223	22350.7591400251	1608.92676089717	5558.98848929528	5200.0289334031	358.959555892183	16738.5449022504	15594.7329077714	1143.81199447903	1662.15250937659	1555.99729885063	106.155210525964	4719.02894222324
32	County	1063	Greene County	1	Alabama	6	11199.6368479687	10423.240842701	776.396005267778	25230.1961650279	23455.6197739602	1774.57639106771	3729.09641690199	3487.85009063936	241.246326262634	1245.54293762172	1181.97877001476	63.5641676069634	13160.4470884801	12217.451159252	942.995929228125	1200.3656468167	1117.19958920104	83.1660576156612	52.549714691946	48.7417185953245	3.80799609662152	11463.1137702415	10637.7351743513	825.378595890165	138.069051372822	128.307617770269	9.76143360255372	306.348905357164	285.467059334041	20.8818460231235	27191.0064055392	25249.8300905112	1941.17631502805	4372.17175233306	4069.25048094847	302.921271384588	21576.5719280437	20022.9939911027	1553.57793694101	1242.26272516246	1157.58561846001	84.677106702453	5689.90665741333
33	County	1065	Hale County	1	Alabama	4	9227.92261135115	8586.67997268357	641.242638667581	25106.1876539478	23321.0773438601	1785.11031008768	3621.16018647874	3384.20661008087	236.953576397868	1168.43630308038	1108.58156642369	59.8547366566808	11188.7328518625	10380.8902892346	807.842562627927	1561.93483140956	1451.11211846852	110.82271294104	43.7126148054321	40.522464202394	3.1901506030381	9045.18911251669	8389.03327557586	656.155836940834	144.66861032616	134.29838058212	10.3702297440407	393.227682804651	365.924050405677	27.303632398974	27066.9978944592	25115.2876604111	1951.71023404803	4857.56234428686	4512.90760809131	344.654736195556	20902.6089724049	19386.2925401087	1516.31643229615	1306.8265777674	1216.08751221108	90.7390655563182	5581.97042699008
34	County	1067	Henry County	1	Alabama	4	7861.40787570989	7348.49249085177	512.915384858114	22572.9899746061	21046.7158513816	1526.27412322453	2884.36634223107	2714.57444561332	169.791896617751	711.099462563602	691.745524007722	19.3539385558801	9822.21811622123	9142.70280740277	679.51530881846	1763.22295040229	1645.19307175715	118.029878645145	41.7777150415138	38.852715590548	2.92499945096575	7349.79367735423	6835.56824368478	514.22543366945	154.225668451992	143.73823516356	10.487433288432	513.1981049712	479.350541206732	33.8475637644678	24533.8002151174	22840.9261679326	1692.87404718488	5627.09271919777	5250.41598037676	376.676738821007	17260.2293689519	16052.624186805	1207.60518214689	1646.47812696782	1537.88600075085	108.592126216975	4845.17658274241
35	County	1069	Houston County	1	Alabama	4	13464.9968010641	12576.0660647244	888.930736339667	32272.2075194528	30100.3823258732	2171.82519357957	4458.95978076502	4184.83501622763	274.124764537388	1506.68791585436	1434.74078068242	71.9471351719426	15425.8070415754	14370.2763812754	1055.53066030001	3779.62018211011	3526.22078825022	253.399393859896	42.070781740609	39.1720531103739	2.89872863023513	10404.2012088741	9685.1107710255	719.090437848632	242.639807355404	226.235414927588	16.4043924278156	957.275061495151	893.537353961718	63.7377075334337	34233.0177599641	31894.5926424242	2338.42511753991	9871.03447809758	9209.24465980859	661.789818288993	21538.1220216726	20049.5062900014	1488.61573167113	2823.86126019399	2635.8416926142	188.019567579793	6419.77002127636
36	County	1071	Jackson County	1	Alabama	5	18882.7543539992	17627.1255537657	1255.62880023346	46588.449480127	43445.7341866425	3142.7152934844	7956.91266469042	7447.34538714542	509.567277544998	3579.9882469703	3368.78067256634	211.207574403965	20843.5645945105	19421.3358703167	1422.22872419381	3131.72558721776	2917.89236443374	213.833222784027	82.0595323560396	76.0010689534869	6.0584634025527	16548.2883997184	15418.2684501479	1130.01994957047	252.519074141659	234.808145251578	17.7109288900804	828.97200107668	774.365841530002	54.6061595466784	48549.2597206383	45239.9445031935	3309.31521744475	9293.06444578794	8658.53697374723	634.527472040709	36824.9625949961	34310.3253485701	2514.63724642604	2431.23267985427	2271.08218087627	160.150498977999	9917.72290520176
37	County	1073	Jefferson County	1	Alabama	1	30164.679553094	27908.2953533345	2256.38419975958	81745.1638505928	75582.509701236	6162.65414935687	11983.8730884431	11104.0534709007	879.819617542436	5191.74768032754	4823.59429224584	368.153388081703	32125.4897936054	29702.5056698855	2422.98412371993	10788.6065585033	9957.81010331032	830.796455192952	99.4796054876927	91.9133946903535	7.56621079733918	18414.5353899579	17046.1241316201	1368.41125833783	1089.20082183937	1005.46219200518	83.7386298341859	1733.66741781718	1601.19584825956	132.471569557619	83705.9740911042	77376.720017787	6329.25407331722	35810.3935513931	33052.748450496	2757.64510089701	41981.5057675265	38861.7982148947	3119.70755263184	5914.07477218459	5462.17335239622	451.901419788366	13944.6833289544
38	County	1075	Lamar County	1	Alabama	6	11800.7428592634	11009.9916677658	790.751191497639	31185.524057237	29049.0805657244	2136.44349151263	5053.44260850273	4731.6659061826	321.776702320127	2007.18829039546	1897.30044923152	109.887841163941	13761.5530997748	12804.2019843168	957.351115457985	1575.11030770389	1467.40986283691	107.70044486698	48.2497860574885	44.7938829952548	3.45590306223368	11532.0986676827	10727.0081745865	805.090493096251	154.584882207571	143.771854030419	10.8130281771526	451.509456123074	421.218209867707	30.291246255367	33146.3342977483	30843.2908822753	2303.04341547297	4833.22834542827	4502.74936855894	330.478976869334	26823.2390662422	24950.6280707434	1872.61099549878	1489.86688607784	1389.91344297299	99.9534431048527	7014.25284901407
39	County	1077	Lauderdale County	1	Alabama	4	22738.7940474708	21364.9268020568	1373.86724541402	54366.0937495993	51037.6928897022	3328.40085989708	9185.94534516856	8650.72010338502	535.225241783535	4192.73124759874	3969.73143689727	222.99981070147	24699.6042879821	23159.1371186078	1540.46716937437	4671.09198959491	4403.31064952303	267.781340071885	64.4090322321814	59.8598804110276	4.54915182115385	18504.3034962557	17321.6691628825	1182.6343333732	323.425495559622	303.76251801996	19.6629775396615	1136.37427433972	1070.53490777125	65.8393665684693	56326.9039901106	52831.9032062532	3495.00078385742	12937.8813251915	12196.1868334821	741.694491709476	40083.7465112859	37521.9416401073	2561.80487117859	3305.27615363316	3113.7747326638	191.501420969354	11146.7555856799
40	County	1079	Lawrence County	1	Alabama	4	17163.6701259427	16041.9444242757	1121.72570166696	44444.2482391993	41489.2480474445	2955.00019175479	7593.31523680036	7115.94366033068	477.371576469683	3391.84681777948	3197.39197803421	194.454839745268	19124.480366454	17836.1547408267	1288.32562562731	2704.62642639483	2524.81763938128	179.808787013552	64.0612101962438	59.5003960489839	4.56081414725988	15415.6935222439	14373.8006203644	1041.89290187943	226.851060520869	211.297633210845	15.5534273100242	713.248147098221	666.738451821173	46.5096952770479	46405.0584797107	43283.4583639955	3121.60011571513	8410.61892409145	7851.46473850215	559.154185589301	35696.2513299559	33283.666334625	2412.58499533089	2298.18822566333	2148.32729086838	149.860934794943	9554.1254773117
41	County	1081	Lee County	1	Alabama	4	16138.7158775044	14844.1253827303	1294.59049477415	36111.5760787471	33184.4983818719	2927.07769687512	5187.10473875283	4783.32877169074	403.775967062088	1903.81149286373	1764.34624090536	139.465251958364	18099.5261180158	16638.3356992813	1461.1904187345	4254.95016513989	3884.63632838855	370.313836751342	62.6216206583311	57.7653199290502	4.8563007292809	12603.1388204971	11617.2534797245	985.885340772631	304.621250601675	278.761063409896	25.8601871917791	874.194261118725	799.919507829258	74.274753289467	38072.3863192584	34978.7086984229	3093.67762083547	11108.5237983394	10141.7345508156	966.789247523748	24347.4797112579	22442.8888252915	1904.5908859664	2616.38280966118	2394.08532231586	222.297487345315	7147.91497926417
42	County	1083	Limestone County	1	Alabama	3	25410.500716388	23601.0632578132	1809.43745857481	55853.5997911623	51838.2170969165	4015.38269424574	9608.68279582894	8942.254914328	666.427881500945	4453.89886034475	4159.4142775697	294.484582775052	27371.3109568994	25395.2735743642	1976.03738253516	4282.30583727652	3964.1339502797	318.171886996819	85.1186256257232	78.8794080571775	6.23921756854566	21701.2708464176	20144.4826514978	1556.78819491983	326.386965304529	302.329320717755	24.0576445867737	976.22868227501	905.448243811821	70.7804384631891	57814.4100316736	53632.4274134675	4181.98261820609	12562.3477435095	11628.9753879271	933.372355582303	42181.4096695719	39155.4338599797	3025.97580959214	3070.6526185923	2848.01816556065	222.634453031647	11569.4930363403
43	County	1085	Lowndes County	1	Alabama	3	9070.84987440586	8433.41892627758	637.430948128278	21941.0205486406	20369.3446514352	1571.6758972054	2873.43283490574	2687.55413495668	185.878699949054	729.874604546685	700.093781000293	29.7808235463921	11031.6601149172	10227.6292428286	804.030872088624	1370.77931238388	1272.43536795009	98.3439444337941	51.7909440424021	48.0277463300026	3.76319771239945	9109.07836265539	8442.57793119481	666.500431460578	145.455471126213	134.97126298471	10.4842081415033	354.556024709313	329.616934368963	24.9390903403495	23901.8307891519	22163.5549679862	1738.27582116575	4853.02654909502	4504.85542558285	348.171123512163	17750.6392378171	16451.8460734933	1298.79316432375	1298.16500223981	1206.85346890998	91.3115333298364	4834.24307541708
44	County	1087	Macon County	1	Alabama	6	11172.6982237275	10384.0280953036	788.670128423931	25660.0613038266	23819.455902314	1840.60540151265	3523.59191607292	3291.54838232875	232.043533744171	1070.71943410332	1016.93572857331	53.7837055300099	13133.5084642389	12178.2384118546	955.270052384277	1898.26970983509	1760.16652535499	138.103184480098	62.2901661908405	57.6314700635803	4.65869612726013	10524.5555869024	9758.31730172124	766.238285181125	188.512691092168	174.748479241904	13.7642118502635	459.8803102184	427.374635472868	32.5056747455316	27620.871544338	25613.666218865	2007.205325473	6232.06637597306	5778.67020789745	453.396168075605	19787.0546103708	18346.4618301584	1440.59278021242	1601.75055799411	1488.53418080913	113.216377184976	5484.40215658426
45	County	1089	Madison County	1	Alabama	3	40170.8646090966	37191.2104033354	2979.65420576123	82749.8917940643	76580.0275440552	6169.86425000916	14354.5518825764	13307.8659004913	1046.68598208501	6953.39256869683	6458.61474407809	494.777824618747	42131.674849608	38985.4207198864	3146.25412972157	9216.40306513186	8508.42276581858	707.980299313283	92.1844994761435	85.3489505334269	6.83554894271661	30491.7903262367	28236.3729894308	2255.41733680585	526.675263361562	486.638410991039	40.0368523705231	1804.62169540176	1668.63760311256	135.984092289202	84710.7020345757	78374.2378606062	6336.46417396951	22357.9647325508	20640.4835794888	1717.48115306204	57389.9610224855	53144.9392751941	4245.02174729146	4962.77627953934	4588.81500592332	373.961273616019	16315.3621230877
46	County	1091	Marengo County	1	Alabama	6	8562.18235616819	7970.3250011222	591.857355045989	22996.6278155316	21368.2302062134	1628.39760931826	3221.05674297461	3012.91575322564	208.14098974897	951.139561493567	906.733447139281	44.406114354286	10522.9925966795	9764.53531767319	758.457279006336	1427.68145440021	1328.92416322333	98.7572911768824	41.4561401960915	38.4475295739014	3.00861062219014	8554.44958234656	7932.13779012503	622.311792221531	130.698363334377	121.474282829191	9.22408050518531	368.707056402293	343.551551921746	25.1555044805471	24957.438056043	23162.4405227644	1794.99753327861	4259.85780522234	3965.1898200455	294.667985176845	19511.8953441639	18092.4606459545	1419.43469820939	1185.68490665677	1104.7900567644	80.8948498923708	5181.86698348595
47	County	1093	Marion County	1	Alabama	6	14827.0830869669	13854.1560500028	972.92703696412	33523.9198773126	31288.5862706304	2235.33360668227	5561.18494972398	5216.85942470501	344.325525018971	2296.89143218076	2173.93089737427	122.960534806488	16787.8933274783	15648.3663665538	1139.52696092447	1511.75795441783	1412.32187902555	99.4360753922801	60.3262777101671	56.0594750247329	4.26680268543428	14526.6561007006	13536.0140856894	990.642015011268	167.762660905465	156.303553761818	11.4591071436468	521.390333744158	487.66737305232	33.722960691838	35484.730117824	33082.7965871814	2401.93353064262	5088.98939757387	4754.26046035948	334.728937214382	28795.5499490167	26831.8439572795	1963.70599173719	1600.19077123342	1496.69216954238	103.498601691043	7521.99519023532
48	County	1095	Marshall County	1	Alabama	5	25594.3817497171	23848.793234128	1745.58851558908	59042.5228466527	54977.0301631635	4065.49268348917	10551.5951450616	9851.32477458665	700.270370474902	5040.02543788937	4721.8248818191	318.200556070264	27555.1919902284	25643.003550679	1912.18843954943	4277.54371759663	3977.5787863774	299.964931219226	83.8138001606843	77.6128473984212	6.20095276226314	21836.3739030503	20324.2061845812	1512.16771846915	295.587290029845	274.426999667487	21.1602903623581	1061.8732793909	989.17873265447	72.6945467364287	61003.3330871641	56771.2404797145	4232.09260744951	11380.2697432164	10582.2225329127	798.047210303711	46653.9479067025	43423.1645231205	3230.78338358193	2969.11543724515	2765.85342368127	203.262013563875	12512.4053855729
49	County	1097	Mobile County	1	Alabama	3	18867.5608307072	17488.0297736857	1379.53105702151	46733.2642505452	43292.6950665102	3440.569184035	5676.93780473656	5272.76796792657	404.169836809986	1834.17852362956	1715.85237920153	118.326144428025	20828.3710712185	19282.2400902367	1546.13098098186	8154.66776123818	7561.12834232851	593.539418909663	68.2547022666228	63.0589243783452	5.19577788827752	9653.73101206754	8921.59800381159	732.133008255957	709.233331577298	657.541644958717	51.6916866185812	2242.48426406891	2078.91317475953	163.571089309381	48694.0744910566	45086.9053830612	3607.16910799534	23361.6764827727	21661.2913425895	1700.38514018321	20359.2763937103	18815.2414238723	1544.03496983797	4973.12161457354	4610.37261659938	362.74899797416	7637.7480452479
50	County	1099	Monroe County	1	Alabama	6	7060.12367827412	6573.53431618086	486.589362093263	20250.8355094828	18814.4937154695	1436.34179401336	2461.04381879411	2305.54300323158	155.500815562529	485.592708165859	473.354145595973	12.2385625698859	9020.93391878546	8367.74463273186	653.189286053609	1589.14211723586	1480.09645180097	109.045665434888	43.597936502772	40.4560637636085	3.14187273916353	6844.84949792903	6341.10218542749	503.747312501538	144.816548505259	134.72608532949	10.0904631757689	398.527818612549	371.363846410299	27.1639722022506	22211.6457499942	20608.7040320205	1602.94171797371	4922.1419820801	4584.38852253771	337.753459542385	15958.2695425852	14783.8192647983	1174.45027778693	1331.23422532886	1240.49624468447	90.7379806443931	4421.85405930545
51	County	1101	Montgomery County	1	Alabama	3	26720.9749302478	24593.3046299446	2127.67030030321	59278.3660207447	54526.6444292615	4751.72159148317	8311.01173864137	7663.282851408	647.728887233374	3321.99483369388	3072.4127798859	249.582053807977	28681.7851707591	26387.5149464956	2294.27022426356	10016.9489750595	9186.40821570599	830.540759353539	56.4149629564784	52.2127342099441	4.20222874653425	16157.0838142084	14898.1216794665	1258.96213474183	650.101729412388	596.716642426127	53.3850869862618	1801.23568912238	1654.05567468698	147.180014435393	61239.176261256	56320.8547458125	4918.32151544352	25475.616560831	23363.3428559221	2112.27370490888	30659.5576790363	28270.5608384124	2388.99684062393	5104.0020213887	4686.951051478	417.050969910705	10271.8219791527
52	County	1103	Morgan County	1	Alabama	4	24223.8984257521	22589.6771712445	1634.22125450756	54325.1946364137	50623.4883455536	3701.70629086006	9433.4340509049	8816.75742637484	616.676624530064	4383.67653899215	4114.0835059156	269.59303307654	26184.7086662634	24383.8874877955	1800.8211784679	4061.00808771432	3781.95110351748	279.056984196841	79.9571232006719	74.1694393953912	5.78768380528064	20769.9627977435	19340.8267167186	1429.13608102489	300.194741348302	279.156971900685	21.0377694476171	973.585916256642	907.783256263366	65.802659993276	56286.004876925	52417.6986621046	3868.3062148204	11409.297585951	10625.2941790699	784.003406881113	41953.4580807709	39066.7316455407	2886.72643523024	2923.24921020309	2725.67283749404	197.576372709053	11394.2442914162
53	County	1105	Perry County	1	Alabama	6	8740.00085862702	8135.09726642534	604.903592201675	24234.1924393931	22515.3184616481	1718.87397774505	3428.13076927852	3205.34056816194	222.790201116573	1057.53318223653	1005.72133706689	51.8118451696361	10700.8110991384	9929.30758297634	771.503516162021	1553.79204618556	1444.64704465799	109.145001527569	43.4808319053343	40.3074740387909	3.17335786654336	8574.935528954	7952.45783280896	622.477696145041	142.66158816147	132.507573451301	10.1540147101695	385.941103931991	359.387658019293	26.5534459126974	26195.0026799045	24309.5287781991	1885.4739017054	4779.65910052987	4443.91539460135	335.743705928516	20131.3832070083	18669.9918068516	1461.3914001567	1283.96037236627	1195.62157674609	88.3387956201797	5388.94100978986
54	County	1107	Pickens County	1	Alabama	4	10686.9148296531	9956.19243548404	730.722394169079	28307.6231911773	26328.8396374977	1978.78355367963	4413.44998155002	4127.56985428003	285.880127269992	1639.23589234761	1550.14149958887	89.0943927587388	12647.7250701645	11750.402752035	897.322318129425	1487.63014084861	1383.29044922931	104.339691619297	44.7741202886383	41.5385511511875	3.23556913745087	10566.5439007982	9814.89055660914	751.653344189099	144.080886623818	133.821244018144	10.2596426056743	404.696021605158	376.861951027254	27.8340705779037	30268.4334316887	28123.0499540487	2145.38347763998	4620.70927107777	4296.62106718345	324.088203894322	24306.8783426333	22577.8033901639	1729.07495246934	1340.84581797762	1248.6254967013	92.2203212763198	6374.26022206136
55	County	1109	Pike County	1	Alabama	5	9008.95054880336	8399.18880028361	609.761748519746	23803.5196632799	22149.339656847	1654.18000643285	3205.27190478091	3005.48024926644	199.791655514465	904.931376435361	868.005620111066	36.9257563242942	10969.7607893147	10193.3991168346	776.361672480092	1918.33984418219	1785.26694795707	133.07289622512	43.5473000964367	40.4340591857921	3.1132409106446	8354.90202757338	7759.63565875169	595.266368821683	153.838789947954	143.009559623729	10.829230324225	499.132827514742	465.052891316322	34.0799361984194	25764.3299037912	23943.549973398	1820.7799303932	5470.10870320048	5090.65393140459	379.454771795894	18748.8744046743	17413.062883542	1335.81152113232	1545.34679591641	1439.83315845143	105.513637464985	5166.08214529225
56	County	1111	Randolph County	1	Alabama	6	13990.806685648	12974.0208998843	1016.78578576367	35601.3461313274	32979.0819744136	2622.26415691382	5561.27853894773	5171.77647725531	389.502061692415	2211.2586853201	2069.89626609759	141.362419222508	15951.6169261593	14768.2312164353	1183.38570972402	2614.76274323034	2415.33456376893	199.428179461414	75.4074628703259	69.4029705184019	6.00449235192399	12249.8612393806	11346.3316572539	903.529582126705	230.407587019114	212.721286081823	17.6863009372902	781.177893658966	724.440738812282	56.7371548466835	37562.1563718387	34773.2922909646	2788.86408087416	8158.24682226347	7536.0166350034	622.23018726007	27498.0088719311	25469.8010432987	2028.20782863241	1905.90067764412	1767.47461266243	138.426064981687	7522.08877945907
57	County	1113	Russell County	1	Alabama	3	16417.8326014317	15116.9123185615	1300.92028287019	41764.1452589036	38426.456226971	3337.68903193257	5749.81275151183	5307.34198549578	442.470766016057	2098.44273450964	1946.48476135778	151.957973151867	18378.642841943	16911.1226351125	1467.52020683053	5620.64574424461	5150.5739527939	470.071791450714	55.9158990265295	51.5997748822175	4.31612414431204	11176.9313594246	10308.9350639803	867.996295444263	388.130135803839	356.098338567213	32.031797236626	1137.01970344347	1043.91550488885	93.1041985546187	43724.955499415	40220.666543522	3504.28895589292	15901.8052742547	14571.8886716608	1329.91660259384	24595.313778924	22685.2509397714	1910.06283915251	3227.83644623634	2963.52693208977	264.309514146573	7710.62299202317
58	County	1115	St. Clair County	1	Alabama	2	22483.0796455004	20883.6942945082	1599.38535099225	50228.2540757726	46620.1539053942	3608.10017037846	8138.69239931607	7577.3496651213	561.342734194775	3567.74600379708	3336.39302198819	231.352981808884	24443.8898860118	22677.9046110592	1765.98527495259	4376.19494865677	4054.23083335747	321.964115299307	99.7249061318115	92.1691295151501	7.55577661666144	18652.8593904674	17311.836496926	1341.02289354137	380.551718638756	352.294779731611	28.2569389071444	934.558922117057	867.373371528942	67.185550588114	52189.064316284	48414.3642219452	3774.7000943388	13495.8945347297	12502.978589479	992.915945250727	35723.4141001541	33155.1260355237	2568.28806463032	2969.7556814002	2756.25959694245	213.496084457756	10099.5026398274
59	County	1117	Shelby County	1	Alabama	2	18517.3053524076	17016.822098967	1500.48325344058	52440.1838196728	48144.9319029382	4295.25191673462	7739.54094654949	7127.28228353188	612.258663017614	3172.09547820283	2930.46564891409	241.629829288738	20478.115592919	18811.032415518	1667.08317740093	5743.48211435021	5241.54758284566	501.934531504541	82.8014185064974	76.3749356268096	6.4264828796878	13089.0889593155	12064.3622087139	1024.72675060161	542.420539996088	496.058671543978	46.3618684521104	1020.3225607507	932.689016787725	87.6335439629746	54400.9940601841	49939.1422194892	4461.85184069496	19207.1728137981	17528.6190904857	1678.55372331236	31506.4102781388	29039.8168026272	2466.5934755116	3687.41096824726	3370.70632637626	316.704641870999	9700.35118706083
60	County	1119	Sumter County	1	Alabama	6	11056.8270330538	10288.9680796445	767.858953409354	24928.2013036358	23171.6367356739	1756.56456796191	3651.30268294969	3414.54978018033	236.752902769358	1198.81774360397	1137.92904547989	60.8886981240834	13017.6372735652	12083.1783961955	934.4588773697	1259.24880983315	1172.383342771	86.8654670621549	51.7270161912379	47.9770258880569	3.74999030318096	11154.0737654304	10348.2195675564	805.854197874027	138.438532863633	128.669717965991	9.7688148976426	414.149149246694	385.928742013999	28.2204072326948	26889.0115441471	24965.8470522249	1923.16449192226	4414.69097248237	4110.15688020034	304.534092282025	21236.4854016365	19702.2019399259	1534.28346171053	1237.83517002831	1153.48823209861	84.3469379297049	5612.11292346103
61	County	1121	Talladega County	1	Alabama	5	16490.363928666	15325.071151352	1165.29277731402	38582.745437036	35824.2376496056	2758.50778743048	6020.42826752626	5611.65026364666	408.778003879597	2437.03817640868	2286.66915046649	150.369025942193	18451.1741691773	17119.2814679029	1331.89270127437	3224.14175346256	2990.11035977825	234.031393684315	81.9032638842492	75.6366700298894	6.26659385435985	14129.2551530933	13110.0514359076	1019.20371718566	276.630730445821	256.301954155409	20.328776290413	739.243268291399	687.181048031781	52.0622202596177	40543.5556775474	37618.4479661566	2925.10771139083	9631.28520023522	8932.1772605916	699.107939643617	28666.9853795979	26599.1128878907	2067.87249170716	2245.2850977143	2087.15781767425	158.127280040055	7981.2385080376
62	County	1123	Tallapoosa County	1	Alabama	6	12047.0363605326	11200.2422394275	846.794121105102	31287.2253516793	29050.6209512036	2236.60440047573	4648.95481767272	4337.29549096633	311.659326706397	1694.75189264036	1596.72775852191	98.0241341184446	14007.8466010439	12994.4525559784	1013.39404506545	2480.26521225659	2301.52400165659	178.741210599998	65.9744478093473	60.9586425485891	5.01580526075818	10569.4036132817	9802.6904631247	766.713150156996	218.826536177578	202.895447553146	15.9310886244323	673.37679151868	626.384001095417	46.9927904232631	33248.0355921907	30844.8312677546	2403.20432443607	7479.04949221119	6940.06908246748	538.980409743711	23924.6691637748	22189.1541685889	1735.51499518583	1844.31693620473	1715.6080166982	128.708919506531	6609.76505818406
63	County	1125	Tuscaloosa County	1	Alabama	4	21558.6472870325	19938.9788490481	1619.66843798443	51195.1907212535	47307.4199027914	3887.77081846214	7866.63280332942	7290.4740550832	576.158748246215	3319.55479901319	3088.5908389534	230.96396005979	23519.4575275439	21733.1891655991	1786.26836194478	5036.99742003833	4639.88099550932	397.11642452901	75.8112943971108	70.2022922182417	5.60900217886911	16354.6124156827	15130.469775786	1224.14263989666	467.724705301542	431.21141790071	36.5132874008321	1584.31169212418	1461.42468418477	122.887007939413	53156.0009617649	49101.6302193424	4054.37074242248	16516.1183170581	15213.9890312507	1302.1292858074	33049.9258684737	30576.1391181239	2473.7867503498	3589.95677623304	3311.50206996776	278.454706265286	9827.44304384076
64	County	1127	Walker County	1	Alabama	2	18087.8675902583	16901.3690245045	1186.49856575379	41113.3946492195	38382.0960379463	2731.29861127317	6760.59867120002	6337.98618074798	422.612490452041	2895.86881631446	2733.83528878973	162.033527524728	20048.6778307697	18695.5793410555	1353.09848971413	2849.26527480063	2662.12285966846	187.142415132169	71.4660281834724	66.2952596567611	5.17076852671128	16212.2436977518	15111.6390959676	1100.60460178419	250.289372444465	233.161420657687	17.1279517867777	665.413457589282	622.360705104995	43.0527524842869	43074.2048897308	40176.3063544973	2897.89853523352	8731.49560550185	8158.00278621922	573.492819282638	32137.6861449087	29955.9470888465	2181.73905606214	2205.02313932026	2062.35647943152	142.66665988874	8721.40891171137
65	County	1129	Washington County	1	Alabama	6	7728.54952885634	7170.08524471506	558.464284141283	22038.328673759	20412.3126239936	1626.01604976537	2877.90592672756	2681.36676498975	196.539161737808	729.195861218954	693.554373593785	35.6414876251685	9689.35976936768	8964.29556126605	725.064208101629	1579.18557689301	1464.37732482666	114.808252066347	44.9870353557374	41.6136312277343	3.37340412800318	7530.64662184365	6962.52107228782	568.125549555826	143.092261023319	132.592812437749	10.49944858557	391.448274251973	363.190720486089	28.2575537658833	23999.1389142703	22206.5229405446	1792.61597372572	4962.70753936755	4601.91411112952	360.793428238024	17709.039244978	16373.0374169311	1336.00182804697	1327.39212992473	1231.571412484	95.8207174407268	4838.7161672389
66	County	1131	Wilcox County	1	Alabama	6	7486.05657124413	6968.33168744121	517.724883802918	21121.1927764318	19619.8821083278	1501.31066810398	2773.65135578711	2596.02262071816	177.628735068951	688.012624540427	661.585784243467	26.4268402969599	9446.86681175547	8762.54200399221	684.324807763264	1369.8451953603	1274.7384732005	95.1067221597936	40.9067219883829	37.9453631532267	2.96135883515621	7559.27478767645	7005.95396993077	553.320817745684	129.131120398764	120.020982493712	9.11013790505204	347.708986331573	323.883215213995	23.8257711175784	23082.0030169431	21414.0924248788	1667.91059206433	4288.81910183951	3991.05149416105	297.767607678458	17622.5813991903	16332.6506287827	1289.93077040755	1170.60251591335	1090.39030193503	80.2122139783201	4734.46159629845
67	County	1133	Winston County	1	Alabama	6	15433.0178336301	14430.5732668263	1002.4445668038	38696.0269133223	36134.3380504819	2561.68886284043	6532.40805747149	6127.4778275212	404.930229950291	2822.28863114019	2666.69179791385	155.596833226338	17393.8280741414	16224.7835833773	1169.04449076414	2135.29001968667	1994.77316539726	140.516854289415	61.4931324855886	57.1300115702803	4.36312091530824	14265.7281952567	13302.4692195476	963.258975709032	199.400951920715	185.745431328401	13.6555205923144	731.915774791783	684.665755533707	47.2500192580757	40656.8371538337	37928.5483670329	2728.28878680078	6619.32492485516	6183.72755523103	435.597369624125	32146.1485412411	29975.5571986188	2170.59134262225	1891.36368773741	1769.26361318301	122.100074554399	8493.21829798283
68	County	4001	Apache County	4	Arizona	6	19494.3799425475	18189.8040765528	1304.57586599472	21965.7417015441	20506.464711487	1459.27699005714	3040.51566884853	2863.31133281665	177.20433603188	856.481442444253	828.597058669196	27.8843837750564	21455.1901830588	19984.0143931037	1471.17578995506	2214.91115920037	2076.70432942113	138.206829779243	29.3183720366712	27.2311832861949	2.08718875047635	18515.7195152158	17225.4068003849	1290.31271483086	125.686135368392	117.886985803671	7.79914956472083	569.555001237583	536.785094207825	32.7699070297585	23926.5519420555	22300.675028038	1625.87691401748	3885.56236375487	3643.10963422961	242.452729525266	18956.2893931823	17635.2745004077	1321.01489277456	1084.70018511834	1022.29089340068	62.4092917176622	5001.32590935987
69	County	4003	Cochise County	4	Arizona	4	37761.9216423239	35699.0445747145	2062.87706760935	38731.0725352983	36691.0698586384	2040.0026766599	5063.66801216334	4827.29205276901	236.375959394328	1697.62957311152	1648.91401886966	48.715554241857	39722.7318828352	37493.2548912655	2229.4769915697	10754.4650278368	10259.0285021682	495.436525668566	36.0032764204485	33.5013096025163	2.50196681793213	25053.9076377163	23488.9503406949	1564.95729702143	273.119088093804	259.457821337849	13.6612667559552	3605.2368527679	3452.31691746209	152.919935305812	40691.8827758096	38485.2801751894	2206.60260062024	15379.6881924482	14671.1769588155	708.511233632706	21172.0632204968	19849.5799053577	1322.48331513908	4140.13136286461	3964.52331101616	175.608051848453	7024.47825267468
70	County	4005	Coconino County	4	Arizona	4	22764.3006808761	21186.1793464931	1578.12133438299	26515.4569390185	24675.4628564299	1839.99408258869	3502.7857670227	3283.9523820685	218.833384954205	1016.96864522903	973.390035536523	43.5786096925119	24725.1109213875	22980.3896630441	1744.72125834333	4538.73548847195	4219.81362570129	318.921862770656	28.5710155771635	26.5104867495607	2.06052882760282	18786.0277728355	17456.8546045595	1329.17316827601	212.128186931581	197.399591349398	14.7285955821822	1159.64845757125	1079.81135468436	79.837102886885	28476.2671795299	26469.6731729808	2006.59400654903	7391.97408736714	6872.56462817232	519.409459194819	18673.3643949901	17352.1625307433	1321.20186424674	2410.92869717265	2244.94601406518	165.982683107471	5463.59600753404
71	County	4007	Gila County	4	Arizona	5	25617.9250992026	23897.5909990823	1720.33410012038	26164.4132407971	24417.6065973618	1746.80664343531	3359.89988382002	3160.79308103693	199.106802783093	925.57709831158	892.883970856781	32.6931274547992	27578.735339714	25691.8013156332	1886.93402408072	6281.23683437492	5865.997404846	415.239429528928	35.1187163806191	32.5990786888758	2.51963769174336	19785.4472801872	18396.0973974705	1389.34988271675	168.463848685294	158.653647386666	9.81020129862797	1308.46866008593	1238.45378724125	70.0148728446754	28125.2234813085	26211.8169139128	1913.40656739565	8023.53305207012	7493.11406370862	530.418988361493	18392.1687236575	17100.6559720247	1291.5127516328	1709.52170558082	1618.04687817946	91.4748274013636	5320.71012433136
72	County	4009	Graham County	4	Arizona	5	18957.1359989959	17663.8152885764	1293.32071041946	23186.6824822139	21608.5048515509	1578.17763066296	2966.80119453857	2786.88341979793	179.917774740639	749.638897136985	724.618936723641	25.019960413344	20917.9462395072	19458.0256051274	1459.9206343798	3841.44539546652	3590.90894341454	250.536452051984	32.9025388943388	30.5301470200387	2.37239187430002	15904.3419325111	14766.3562324771	1137.98570003406	151.427557701809	141.932549394172	9.49500830763691	987.828814933417	928.2977328216	59.5310821118175	25147.4927227252	23402.7151681019	1744.7775546233	6117.92486228725	5718.9179700568	399.00689223045	17627.0328419543	16365.7853541114	1261.24748784294	1402.53501848364	1318.01184393373	84.5231745499112	4927.61143504991
73	County	4011	Greenlee County	4	Arizona	6	15898.9033836378	14814.6226362248	1084.28074741297	21213.5734023967	19764.3159600861	1449.25744231059	2834.02936486204	2663.2749864467	170.754378415343	730.773949099969	707.368446869028	23.4055022309408	17859.7136241491	16608.8329527758	1250.88067137332	2440.37387955802	2280.08346882479	160.29041073323	27.8376499683181	25.839525208139	1.99812476017915	14761.4944975406	13711.7051637013	1049.78933383923	100.016755466367	93.5877327304181	6.4290227359484	529.990841615883	497.61706231115	32.3737793047322	23174.383642908	21558.5262766371	1615.85736627094	4102.89335236385	3833.40412935834	269.489223005514	18081.3624818377	16795.4749670012	1285.88751483643	990.127808706505	929.647180277506	60.4806284289987	4794.83960537339
74	County	4012	La Paz County	4	Arizona	6	23411.8970964714	21791.8083838504	1620.08871262106	18952.408250624	17680.2223300516	1272.18592057236	1909.99942785655	1803.06659497085	106.932832885697	120.736674226383	138.574698076152	-17.8380238497689	25372.7073369828	23586.0187004014	1786.68863658141	4822.67049852105	4520.70136251552	301.969136005526	33.3219208368852	30.8278764458326	2.49404439105265	19421.6141708054	17999.1574145516	1422.4567562538	136.448036270926	128.447932351492	8.0001039194337	958.652710548515	906.884114536911	51.7685960116036	20913.2184911353	19474.4326466026	1438.7858445327	6537.15759585672	6127.83669538089	409.320900475821	13157.1686869013	12193.5256381177	963.643048783598	1218.8922083773	1153.07031310401	65.8218952732855	3870.80966836789
75	County	4013	Maricopa County	4	Arizona	1	99339.3692456233	90614.6484191098	8724.72082651347	157550.833874191	143633.647551484	13917.1863227072	17758.4623207462	16213.0836373047	1545.37868344152	6462.92839848393	5907.86933689166	555.05906159227	101300.179486135	92408.8587356608	8891.32075047381	64321.1549981994	58535.1252742889	5786.02972391051	49.0879385127831	45.2609048694485	3.82703364333458	29257.367382863	26835.3689649611	2421.99841790192	747.602861822159	682.445977485781	65.1568843363779	6924.96630473733	6310.65761405566	614.308690681667	159511.644114702	145427.857868035	14083.7862466676	112023.883550594	101946.739879437	10077.1436711572	34751.2133285621	31874.4205330747	2876.79279548744	12736.5472355459	11606.697455523	1129.84978002289	19719.2725612576
76	County	4015	Mohave County	4	Arizona	4	32360.3719268643	30693.8755799686	1666.49634689572	33844.8131372895	32251.1101911332	1593.70294615635	3717.25135843012	3562.00972802771	155.241630402411	875.722730713312	870.17393804964	5.5487926636718	34321.1821673756	32488.0858965196	1833.09627085606	13178.7111859771	12727.260473449	451.450712528069	32.6041092142885	30.210539362082	2.39356985220644	18368.6538511014	17071.551059533	1297.10279156838	345.013025330426	333.043271261721	11.9697540687047	2396.19999575245	2326.02055291374	70.1794428387085	35805.6233778009	34045.3205076842	1760.3028701167	16693.5992758303	16121.7423482916	571.856927538614	15212.657226125	14138.4151877518	1074.24203837324	3899.36687584555	3785.1629716407	114.203904204842	5678.06159894146
77	County	4017	Navajo County	4	Arizona	5	18948.2307965676	17677.0941759549	1271.13662061267	21831.0839513296	20375.1686589457	1455.91529238391	2990.06731848153	2815.09188415561	174.975434325924	823.553520002699	797.231415074035	26.3221049286629	20909.0410370789	19471.3044925059	1437.73654457301	2419.84681703423	2267.77442828012	152.072388754105	28.7785917459667	26.7267100138184	2.05188173214831	17764.6523375515	16521.6365112105	1243.01582634101	112.621003012988	105.64277957137	6.97822344161718	583.14228773422	549.524063430084	33.618224304136	23791.8941918409	22169.3789754967	1622.51521634426	3994.34945110464	3743.32932112278	251.020129981863	18680.3735468085	17373.2835165938	1307.09003021476	1117.17119392779	1052.76613778015	64.4050561476367	4950.87755899287
78	County	4019	Pima County	4	Arizona	3	85534.560564311	81514.8446137795	4019.71595053147	126065.094686061	120243.254930569	5821.83975549208	13132.0535832748	12539.7109607538	592.342622521052	4217.88920188135	4055.028791156	162.860410725354	87495.3708048223	83309.0549303305	4186.31587449182	58366.511724874	55838.1128466922	2528.3988781818	39.515899548537	36.8585593346684	2.6573402138686	16835.409041218	15705.4766425382	1129.93239867982	1369.0325224213	1309.85697280516	59.1755496161446	10884.9016167605	10418.7499089603	466.151707800183	128025.904926573	122037.46524712	5988.43967945243	92397.3209471221	88394.7298083725	4002.59113874964	18938.6017026774	17667.5105401665	1271.09116251088	16689.9822767733	15975.2248985813	714.757378191915	15092.8638237862
79	County	4021	Pinal County	4	Arizona	2	27607.631884119	25426.0965423122	2181.5353418068	60358.3181921266	55522.5555119256	4835.76268020099	7274.90551234519	6714.58537241257	560.320139932617	2491.90295923929	2312.00997061746	179.892988621829	29568.4421246303	27220.3068588632	2348.13526576714	12094.7375849048	11089.7902184494	1004.94736645539	45.0670328194844	41.5905257560022	3.47650706348222	14486.5879972339	13379.0857148158	1107.5022824181	317.666660668329	293.027243737712	24.6394169306171	2624.38284900381	2416.81315610425	207.569692899555	62319.128432638	57316.7658284766	5002.36260416134	33823.2043687539	31012.8465650522	2810.3578037017	23392.4945837839	21604.1341259632	1788.36045782075	5103.42948010014	4699.78513746125	403.644342638891	9235.71575285653
80	County	4023	Santa Cruz County	4	Arizona	5	23682.3267579527	22119.9712340656	1562.35552388705	22508.7182181744	21053.5776620676	1455.14055610686	2366.77835679316	2235.84472258487	130.933634208289	320.666260571728	327.879422894108	-7.21316232238036	25643.136998464	23914.1815506166	1728.9554478474	7298.48077496443	6868.47541020721	430.005364757222	35.8865553933322	33.4608991146719	2.42565627866034	16833.1772034874	15624.1936363541	1208.98356713331	181.513300251636	170.774069734901	10.7392305167352	1294.07916436722	1217.27753520576	76.8016291614656	24469.5284586858	22847.7879786186	1621.7404800672	8845.35233974989	8324.20977919024	521.142560559644	13896.1699798168	12898.126595101	998.043384715821	1728.00613911908	1625.45160432735	102.554534791736	4327.5885973045
81	County	4025	Yavapai County	4	Arizona	4	28022.1622173306	26618.3956913223	1403.76652600829	34897.5765242742	33261.1728957203	1636.40362855385	4455.84823975383	4272.57309312051	183.275146633318	1391.25986865612	1366.22745678248	25.0324118736304	29982.9724578419	28412.6060078733	1570.36644996864	7408.64530147507	7158.01595052315	250.629350951921	35.4142057156226	33.1018679741346	2.312337741488	18856.5947775752	17646.8721723039	1209.72260527128	345.823785529738	333.899325896161	11.9244596335766	3336.4943875463	3240.71669117592	95.777696370372	36858.3867647855	35055.3832122713	1803.00355251419	13346.2585261668	12894.7638228931	451.494703273721	19086.3442389485	17861.8823278667	1224.46191108183	4425.78399967016	4298.73706151152	127.046938158645	6416.65848026517
82	County	4027	Yuma County	4	Arizona	4	16624.1265274167	15133.0281451541	1491.09838226262	22710.7787834759	20640.6209675468	2070.15781592911	1945.08929660042	1769.88281229227	175.206484308148	-10.270726858344	-11.1053546428391	0.834627784494813	18584.936767928	16927.2384617051	1657.69830622297	6522.21698605396	5889.58308501261	632.63390104135	19.4442340424233	17.9502125248274	1.49402151759597	9720.02903975601	8921.6552165206	798.373823235414	135.86385799048	124.004591738278	11.8592662522014	2187.38265008516	1974.04535590875	213.337294176405	24671.5890239873	22434.8312840978	2236.75773988946	11633.9124320685	10505.4606461175	1128.45178595106	10606.151890442	9734.99461303536	871.15727740668	2431.5247014767	2194.37602494499	237.148676531715	3905.89953711176
83	County	5001	Arkansas County	5	Arkansas	6	27683.8340878091	25774.2375149692	1909.59657283987	30574.6349164761	28462.9685705934	2111.66634588268	4993.28029707573	4673.33847706816	319.94182000757	1986.90159290136	1877.37352479609	109.528068105273	29644.6443283204	27568.4478315202	2076.19649680022	3558.94140993207	3307.11454946576	251.826860466303	43.4791348026314	40.2914489807824	3.187685821849	24852.6876369167	23113.9716363316	1738.71600058517	141.334273675006	131.121137601288	10.2131360737181	1048.20187299399	975.949059140808	72.2528138531791	32535.4451569874	30257.1788871444	2278.26626984303	4333.61889640396	4026.97669147941	306.64220492455	26842.8273980903	24964.8794602311	1877.94793785916	1358.99886249319	1265.32273543387	93.6761270593206	6954.09053758707
84	County	5003	Ashley County	5	Arkansas	6	26660.5764455889	24777.040162052	1883.53628353693	29953.8494108488	27835.510467702	2118.33894314675	4841.29892387054	4520.46996126402	320.828962606513	1897.1223446937	1787.17881760173	109.94352709197	28621.3866861003	26571.250478603	2050.13620749728	3621.86934514391	3364.30562793444	257.563717209468	41.0025796417048	37.9413824081823	3.06119723352255	23941.8866986812	22224.0974111173	1717.78928756393	131.368349814829	121.719835075519	9.64851473930988	885.259712818631	823.186222067587	62.0734907510447	31914.6596513601	29629.720784253	2284.9388671071	4392.12517912489	4079.78589247959	312.339286645295	26236.6999178011	24354.2617195487	1882.43819825238	1285.8345544342	1195.67317222478	90.1613822094234	6802.10916438188
85	County	5005	Baxter County	5	Arkansas	5	33774.6505824817	31966.3138538776	1808.33672860409	42023.3532925145	39766.5047753278	2256.84851718672	7402.76682548476	7045.68177445512	357.085051029646	3346.7947244845	3215.01457829344	131.780146191057	35735.460822993	33760.5241704286	1974.93665256443	4554.31879579615	4338.18544827346	216.133347522696	43.1238040384126	40.2852114421324	2.83859259628019	29636.5167063992	27955.8719989894	1680.6447074098	172.094078973278	162.334774972109	9.75930400116955	1329.40743778593	1263.84673675145	65.5607010344824	43984.1635330258	41560.7150918788	2423.44844114707	6033.99167568971	5747.63780406468	286.353871625036	35920.4126639329	33883.4171549911	2036.99550894184	2029.75919340319	1929.660132823	100.099060580197	9363.5770659961
86	County	5007	Benton County	5	Arkansas	3	79647.9745143269	72241.5912696459	7406.383244681	77988.9606633385	70721.5836081356	7267.37705520291	14845.1801337694	13464.2987256261	1380.88140814332	7525.10157791595	6821.23483425023	703.866743665719	81608.7847548382	74035.8015861968	7572.98316864134	11283.2253069462	10147.800631587	1135.42467535912	57.8308594502481	53.6219389379381	4.20892051231001	66442.7060931602	60372.7057504547	6070.00034270557	277.08944260467	252.949842732173	24.1395998724974	3547.93305267684	3208.723422485	339.209630191843	79949.7709038498	72515.7939246866	7433.97697916326	12421.7385707656	11171.7459400747	1249.99263069087	64038.7886390622	58188.402767654	5850.38587140827	3489.24369402207	3155.64521695795	333.598477064118	16805.9903742808
87	County	5009	Boone County	5	Arkansas	5	29267.2793274805	27488.8255233369	1778.45380414366	36388.5812526284	34169.090386396	2219.49086623248	6380.11582147942	6025.8889724077	354.226849071715	2801.85176147681	2670.69364279624	131.15811868057	31228.0895679919	29283.0358398878	1945.05372810401	3119.04113795382	2932.72495474019	186.316183213624	42.4925284031619	39.6544667519322	2.83806165122972	26866.1459839346	25182.2050603404	1683.94092359416	143.245345486129	133.994916953138	9.25042853299163	1057.16457221418	994.456441102176	62.7081311120074	38349.3914931398	35963.300702947	2386.09079019282	4187.01735937706	3936.90552726442	250.111832112639	32591.2205355655	30548.4381415988	2042.78239396671	1571.15359819719	1477.95703408372	93.1965641134734	8340.92606199076
88	County	5011	Bradley County	5	Arkansas	6	23828.7449864583	22176.2717257494	1652.47326070895	30460.4218091856	28340.8939946686	2119.52781451696	4971.68012838259	4648.98988438539	322.690243997196	1975.52786673544	1864.20919052843	111.318676207009	25789.5552269697	23970.4820423004	1819.0731846693	3032.62720491118	2820.39806801255	212.22913689863	44.0507987727423	40.8187253856055	3.23207338713674	21520.3900661659	19999.5655415106	1520.82452465535	137.797792029521	127.815728177332	9.98206385218937	1054.6893650903	981.883979214305	72.8053858759898	32421.2320496969	30135.1043112196	2286.12773847731	4331.55095596463	4028.4206142833	303.130341681325	26825.1358845209	24929.4302581377	1895.70562638319	1264.54520921142	1177.25343879863	87.2917704127883	6932.49036889393
89	County	5013	Calhoun County	5	Arkansas	5	23184.6071104842	21601.1365361595	1583.47057432467	31534.7071775479	29371.6455252579	2163.06165229003	5184.95503732158	4853.86992541706	331.085111904517	2093.49636992935	1977.58391758851	115.912452340835	25145.4173509955	23395.3468527105	1750.07049828502	3067.51260639551	2856.63120113474	210.881405260767	41.7263676356382	38.6891909494692	3.03717668616903	21147.9321710289	19672.5911686855	1475.34100234342	132.578776179228	123.07982489155	9.49895128767775	755.667429756244	704.35546704926	51.3119627069842	33495.5174180592	31165.8558418089	2329.66157625038	4581.93298199007	4266.94015554229	314.992826447781	27608.9766124229	25682.8944357054	1926.08217671743	1304.6078236463	1216.02125056114	88.5865730851628	7145.76527783292
90	County	5015	Carroll County	5	Arkansas	6	32567.4965488043	30524.9040979416	2042.59245086275	42186.7270235715	39530.5181387714	2656.20888480003	7609.03619567098	7162.75761715821	446.278578512767	3497.52818539403	3314.36419496983	183.163990424194	34528.3067893157	32319.1144144926	2209.1923748231	3281.24867405105	3074.82463320158	206.424040849464	45.1379842144776	42.0861913763552	3.05179283812242	29702.4557486827	27796.5285689616	1905.92717972104	157.94817954285	147.494971718568	10.4532078242825	1341.51620282464	1258.18004923445	83.3361535901837	44147.5372640828	41324.7284553224	2822.80880876038	5028.2713774043	4711.94177263527	316.329604769038	37311.5033652561	34917.3239417838	2394.17942347238	1807.76252142237	1695.46274090342	112.299780518958	9569.84643618232
91	County	5017	Chicot County	5	Arkansas	6	24163.9362745257	22460.5719552322	1703.36431929353	28010.6977156877	26033.2577185172	1977.43999717045	4454.82055504318	4161.96113016262	292.859424880568	1683.13526710485	1588.66585355602	94.4694135488286	26124.7465150371	24254.7822717832	1869.96424325387	3086.35175769841	2867.56809934876	218.783658349651	36.9852746403658	34.2394843344098	2.74579030595601	22101.9675937768	20516.6928261746	1585.27476760222	121.074251761679	112.237024143834	8.83722761784547	778.367637159772	724.044837781576	54.3227993781959	29971.507956199	27827.4680350682	2144.0399211308	3937.68971908798	3658.55686910126	279.132849986719	24802.8772025613	23023.8783316993	1778.99887086197	1230.94103454976	1145.03283426764	85.9082002821111	6415.63079555453
92	County	5019	Clark County	5	Arkansas	5	38232.2837380092	35654.0108802096	2578.2728577996	34865.5681103194	32519.9058912193	2345.66221910012	5886.80686666966	5517.10404214397	369.702824525696	2489.79249839985	2352.04908396976	137.743414430097	40193.0939785205	37448.2211967606	2744.87278175994	3392.58347344545	3164.64049838416	227.942975061295	65.7621514332869	61.0549527406019	4.70719869268501	34740.7320552784	32361.8459948328	2378.88606044554	179.804134296022	167.165583045801	12.6385512502214	1814.21216406739	1693.5141677572	120.697996310194	36826.3783508307	34314.1162077702	2512.26214306047	5072.3922694115	4731.58527273256	340.806996678946	30257.6612920111	28185.7553645621	2071.90592744898	1496.32478940812	1396.77557047557	99.5492189325463	7847.617107181
93	County	5021	Clay County	5	Arkansas	6	27572.8226772448	25822.4167610978	1750.405916147	36559.1517356389	34228.2771333804	2330.87460225849	6182.26034570003	5819.52611847106	362.734227228969	2644.03751894587	2511.01881872745	133.018700218419	29533.6329177562	27616.6270776488	1917.00584010734	3840.11353941841	3596.00234756233	244.111191856085	47.7291036170073	44.4466817630975	3.28242185390976	24427.9143197572	22834.6734764796	1593.24084327768	168.829326893253	157.592435472511	11.2368914207417	1049.04662807024	983.912136371313	65.134491698926	38519.9619761502	36022.4874499314	2497.47452621884	5659.65598073705	5299.87876249303	359.777218244017	31097.6779667013	29069.4208662753	2028.25710042597	1762.62802871185	1653.18782116301	109.440207548849	8143.07058621137
94	County	5023	Cleburne County	5	Arkansas	6	31057.1888055457	29082.1354695786	1975.05333596709	34272.5546196422	32091.3817621502	2181.17285749208	5864.36196111989	5522.7352682989	341.626692820983	2496.64648431708	2373.50413361999	123.142350697099	33017.999046057	30876.3457861296	2141.65325992743	3542.25296996879	3317.87053740214	224.382432566655	43.1176275625378	40.1274383093004	2.99018925323747	28240.6751963508	26401.1497754036	1839.52542094725	142.166298709134	132.632875888431	9.5334228207025	1049.78695346572	984.56515912613	65.2217943395901	36233.3648601536	33885.5920787011	2347.77278145242	4289.37806592259	4017.6693277863	271.708738136295	30386.7003299455	28407.3883153778	1979.31201456769	1557.28646428548	1460.53443553704	96.7520287484424	7825.17220163123
95	County	5025	Cleveland County	5	Arkansas	4	27569.932478512	25678.3021845675	1891.63029394459	31773.3990322167	29590.3841515601	2183.0148806566	5220.29162239763	4886.03890355378	334.252718843854	2110.37532743358	1992.88658820532	117.488739228256	29530.7427190234	27472.5125011185	2058.23021790494	3687.63434895716	3433.62360654998	254.010742407177	41.5459073884203	38.5225245215167	3.02338286690354	24802.9296876969	23070.0901991562	1732.83948854069	135.177051935292	125.50559535626	9.67145657903237	863.455723045596	804.77057553446	58.6851475111363	33734.209272728	31384.5944681111	2349.61480461695	4698.60469844258	4374.95653954452	323.648158898065	27673.8773511849	25740.4610943565	1933.4162568284	1361.72722310055	1269.17683421006	92.5503888904859	7181.10186290897
96	County	5027	Columbia County	5	Arkansas	5	25588.4950036776	23823.7253437962	1764.76965988138	32984.2737859846	30702.0966825304	2282.1771034542	5483.00066574439	5127.71661350711	355.284052237281	2260.46339987173	2131.05480386941	129.408596002321	27549.3052441889	25617.9356603472	1931.36958384173	3594.34930776704	3343.29705528843	251.052252478607	44.2888870726923	41.0220940848902	3.26679298780209	22908.3700323326	21300.8947783758	1607.47525395677	140.390292256349	130.189999663837	10.2002925925112	861.90672476023	802.531732934193	59.3749918260363	34945.084026496	32496.3069990814	2448.77702741455	4853.2562293491	4514.27389794324	338.982331405863	28732.670957868	26716.5057972884	2016.16516057962	1359.15683927885	1265.52730384979	93.6295354290603	7443.81090625573
97	County	5029	Conway County	5	Arkansas	6	42449.0405770231	39570.1195864857	2878.92099053745	38226.1401689604	35633.4510171034	2592.68915185698	6605.22414583471	6185.22571756131	419.9984282734	2897.39290185454	2731.60151181691	165.791390037627	44409.8508175345	41364.3299030367	3045.5209144978	4086.99934065137	3798.76737518547	288.231965465894	56.5221433470043	52.5218659969102	4.00027735009411	38965.31626188	36301.4020282983	2663.9142335817	168.561345685665	156.606107484329	11.9552382013362	1132.45172597045	1055.03252607168	77.419199898771	40186.9504094717	37427.6613336544	2759.28907581733	5496.19224733435	5108.57821513461	387.614032199748	32988.3008299531	30733.0129854512	2255.28784450182	1702.45733218432	1586.07013306856	116.387199115758	8566.03438634605
98	County	5031	Craighead County	5	Arkansas	4	51476.7185894106	47624.1242690384	3852.59432037227	51190.4720485285	47352.809434588	3837.66261394049	8746.38597877402	8115.60477916174	630.781199612287	3989.3631361081	3714.76399570669	274.599140401406	53437.528829922	49418.3345855893	4019.19424433261	10481.2663529838	9637.80612924642	843.460223737369	55.716964979621	51.7286363072581	3.98832867236289	40276.2275207527	37310.0855089883	2966.14201176435	271.546448783545	250.576312032221	20.9701367513247	2352.77154242233	2168.13799901512	184.633543407205	53151.2822890398	49147.019751139	4004.26253790084	11009.6825330768	10123.699009723	885.983523353817	39085.304490922	36206.8679830988	2878.43650782314	3056.29526504101	2816.45275831713	239.842506723881	10707.1962192854
99	County	5033	Crawford County	5	Arkansas	3	56695.0386712333	52627.2910830807	4067.74758815259	50673.3392596784	47039.4721387982	3633.86712088018	9266.82097232152	8623.23953559406	643.581436727457	4408.65270445415	4115.72942956573	292.923274888418	58655.8489117446	54421.5013996317	4234.34751211293	5930.16653935628	5498.95549923279	431.211040123497	60.2612809789827	55.8502267777204	4.4110542012623	50513.0277178963	46868.8818066794	3644.1459112169	210.76038246489	195.551690573335	15.2086918915542	1941.63299104818	1802.26217636846	139.370814679718	52634.1495001897	48833.6824553492	3800.46704484052	7155.65785021962	6635.33542016928	520.322430050338	43281.7334076798	40159.2725504761	3122.46085720369	2196.75824229028	2039.07448470379	157.683757586495	11227.6312128329
100	County	5035	Crittenden County	5	Arkansas	2	56049.2127077582	51848.1852471894	4201.02746056877	51637.9474087938	47743.5321168485	3894.41529194526	8289.32220108172	7691.7439710765	597.57823000522	3624.05446833675	3376.97712185973	247.077346477016	58010.0229482695	53642.3955637404	4367.62738452911	12695.6342103984	11666.1770358936	1029.45717450476	73.0877056903515	67.5551627010138	5.53254298933766	42762.7384736386	39624.5120940019	3138.22637963669	391.584327804567	360.306109516484	31.2782182880829	2086.97823073762	1923.84516162738	163.133069110234	53598.7576493051	49537.7424333995	4061.01521590561	14620.9173588546	13435.3437968354	1185.57356201914	35844.6193568839	33214.0925466528	2630.52681023114	3133.22093356669	2888.30608991136	244.914843655323	10250.1324415931
101	County	5037	Cross County	5	Arkansas	6	32435.3034728664	30231.2213728812	2204.08209998514	35667.8846579244	33241.1851904093	2426.69946751508	5957.09611042005	5579.54992873487	377.546181685177	2509.51274176886	2369.18953066913	140.323211099727	34396.1137133777	32025.4316894322	2370.68202394548	4851.76257885607	4508.52585970457	343.236719151499	48.7178006487321	45.1511644097246	3.56663623900756	28124.1265187758	26194.1935608855	1929.93295789028	172.176639545317	159.790275734567	12.3863638107502	1199.33017555186	1117.77082869791	81.5593468539488	37628.6948984358	35035.3955069603	2593.29939147542	5757.92899677219	5350.58576308384	407.343233688352	30125.1845806799	28057.935077092	2067.24950358789	1745.58132098366	1626.87466678448	118.706654199184	7917.90635093139
102	County	5039	Dallas County	5	Arkansas	6	23898.3213430284	22273.6701328601	1624.65121016823	32168.1697432919	29971.9413491728	2196.22839411911	5327.5019985339	4988.99334589623	338.508652637672	2175.77020218318	2055.58093916541	120.189263017773	25859.1315835397	24067.8804494111	1791.25113412857	3052.20103139436	2842.63607134814	209.564960046212	43.604585726485	40.4573230468406	3.14726267964441	21759.3159691523	20249.2123731027	1510.10359604963	136.904363676969	127.141912517394	9.76245115957459	867.10563358956	808.432769396049	58.6728641935107	34128.9799838032	31766.1516657237	2362.82831807945	4618.84009954876	4301.70927134784	317.130828200915	28175.4894313491	26220.1013129424	1955.38811840675	1334.65045290533	1244.34108143354	90.3093714717907	7288.31223904524
103	County	5041	Desha County	5	Arkansas	6	26482.4116518925	24654.8944479194	1827.51720397308	29797.032911613	27738.2692020715	2058.76370954155	4842.95843232196	4532.41412900718	310.544303314776	1904.75073367776	1800.17995118071	104.57078249705	28443.2218924038	26449.1047644704	1994.11712793343	3388.79928697523	3152.79143060089	236.00785637434	38.9599918617728	36.1160922734045	2.84389958836835	24033.8505041234	22346.2575082751	1687.59299584831	128.420853833214	119.192793742538	9.22806009067542	853.191255610223	794.746939578492	58.4443160317311	31757.8431521244	29532.4795186225	2225.3636335019	4140.72844029647	3852.35360299683	288.374837299644	26328.7529708156	24480.0180335925	1848.73493722305	1288.36174101231	1200.10788203311	88.2538589792041	6803.7686728333
104	County	5043	Drew County	5	Arkansas	6	27119.6347150353	25243.971201242	1875.66351379339	30113.3693565935	28028.5992403502	2084.77011624333	4903.00355733548	4587.3712650354	315.632292300073	1937.47041361631	1830.09566986209	107.374743754214	29080.4449555467	27038.181517793	2042.26343775373	3555.80275668756	3308.0262367321	247.776519955466	40.2949040020869	37.3483750229206	2.94652897916621	24485.8606019676	22763.2866720439	1722.5739299237	130.377935474072	120.984720660531	9.39321481354059	868.10875741532	808.535513333463	59.573244081857	32074.1795971049	29822.8095569012	2251.37004020367	4238.85150978745	3943.47858064289	295.37292914456	26554.0195824409	24685.9512057174	1868.06837672353	1281.30850487648	1193.3797705409	87.9287343355845	6863.81379784682
105	County	5045	Faulkner County	5	Arkansas	3	56607.4851662932	52203.4347611287	4404.05040516451	55652.6436511055	51311.1058757659	4341.5377753396	9560.73383273316	8838.95256525753	721.781267475627	4425.89491515522	4102.76745450553	323.127460649695	58568.2954068045	53997.6450776797	4570.65032912486	11317.0635675432	10358.0007638408	959.062803702378	58.8354932005065	54.5409846964173	4.29450850408927	43954.2608267435	40610.2758915611	3343.98493518241	317.866583605033	292.141694668948	25.7248889360852	2920.26893571227	2682.68574291237	237.583192799894	57613.4538916169	53105.3161923169	4508.13769929995	12583.0954636716	11516.7429825162	1066.35248115545	42011.6922156064	38815.4954595224	3196.19675608401	3018.66621233883	2773.07775027833	245.588462060498	11521.5440732445
106	County	5047	Franklin County	5	Arkansas	6	39761.0375053927	37006.3019444818	2754.73556091088	40583.5078237018	37770.9881809697	2812.51964273205	7247.71640837732	6769.63315756089	478.083250816434	3289.09844634365	3088.1741872197	200.924259123948	41721.8477459041	38800.5122610328	2921.33548487123	2883.31423383802	2680.56628274556	202.747951092457	57.9175362275489	53.7593506284873	4.15818559906154	37125.5608431882	34525.6393941811	2599.92144900707	161.422602715842	149.997277506097	11.4253252097456	1493.63252993448	1390.54995597158	103.082573962898	42544.3180642131	39565.1984975207	2979.11956669239	4957.43181211288	4608.83673676844	348.595075344437	35909.6063148295	33394.8387648477	2514.76754998181	1677.27993727077	1561.52299590462	115.75694136615	9208.52664888866
107	County	5049	Fulton County	5	Arkansas	6	25601.4487332931	24006.3909777762	1595.05775551696	32995.229533258	30929.7285198743	2065.50101338371	5614.27425611735	5295.36997210735	318.904284009995	2359.29403692772	2248.64975201873	110.644284908992	27562.2589738045	25800.6012943272	1761.65767947731	2488.4469919724	2335.71250304065	152.734488931751	46.2718629199793	43.1398072126245	3.13205570735481	23583.9125260886	22066.0703757463	1517.84215034222	149.008493149433	139.233175389568	9.77531775986484	1294.61909967409	1216.44543293797	78.1736667361201	34956.0397737693	32723.9388364253	2232.10093734406	3992.21453776123	3747.18265679375	245.03188096748	29520.4283887774	27620.5167242018	1899.91166457556	1443.39684723073	1356.23945542971	87.1573918010224	7575.08449662869
108	County	5051	Garland County	5	Arkansas	4	48069.1251533709	45069.8731255124	2999.25202785846	49637.5446178369	46543.16350097	3094.38111686696	8741.42460075286	8227.1864771309	514.23812362196	4051.02323723542	3834.26494532881	216.758291906602	50029.9353938822	46864.0834420634	3165.8519518188	7747.16047762046	7280.62575619074	466.534721429715	53.3477504991153	49.5900334472283	3.75771705188706	39657.5319741685	37118.3158120867	2539.21616208176	222.966668095766	208.485619394283	14.4810487014826	2348.9285234984	2207.06622094444	141.862302553961	51598.3548583482	48337.373817521	3260.9810408273	8868.1765114558	8334.13410065081	534.04241080499	40249.5884691519	37672.4637599143	2577.12470923761	2480.58987774055	2330.77595695584	149.813920784704	10702.2348412642
109	County	5053	Grant County	5	Arkansas	3	32614.3405415881	30366.1040691958	2248.2364723923	36703.2150599324	34169.6631302477	2533.55192968471	6162.64381938695	5761.92832873574	400.715490651211	2623.53246912587	2469.96943398146	153.56303514441	34575.1507820994	32160.3143857468	2414.83639635265	4161.94446872149	3870.88739060836	291.057078113129	54.1243562010841	50.201904559627	3.92245164145712	28532.6433117234	26538.9667738656	1993.67653785771	176.790317572008	164.133113854806	12.6572037172013	1649.64832788145	1536.12520285831	113.523125023146	38664.0253004437	35963.8734467987	2700.15185364505	6028.09701831547	5606.5343766418	421.562641673674	30934.5216288663	28773.0173718813	2161.50425698493	1701.40665326198	1584.32169827553	117.08495498645	8123.45405989829
110	County	5055	Greene County	5	Arkansas	5	39176.3208613462	36542.6634811235	2633.65738022268	41274.4825004872	38498.1214467014	2776.3610537858	7035.59827122145	6591.10267654919	444.495594672257	3098.20889796067	2921.41299807493	176.795899885735	41137.1311018576	38336.8737976745	2800.25730418302	6483.80904328196	6034.69631127151	449.112732010452	51.4656427587503	47.8562173641083	3.609425394642	32825.6117106856	30598.4863529158	2227.12535776983	200.103555663115	186.128465381096	13.9750902820187	1576.14114946814	1469.70645074207	106.434698726078	43235.2927409985	40292.3317632524	2942.96097774615	7221.31088583335	6721.11375803641	500.197127796935	33868.3240921024	31570.453634257	2297.87045784539	2145.65776306277	2000.76437095895	144.893392103821	8996.40851173279
111	County	5057	Hempstead County	5	Arkansas	6	31568.3389073623	29394.7188876108	2173.6200197516	33864.4434617575	31530.5387775655	2333.90468419197	5707.31097441987	5339.05822534648	368.252749073392	2394.70236777358	2257.57005586429	137.13231190929	33529.1491478737	31188.9292041617	2340.21994371194	3023.58247371641	2810.85828711564	212.724186600766	53.6765381103998	49.7471676343775	3.92937047602233	29409.4959290973	27358.5389836056	2050.95694549171	145.975334637907	135.370100364548	10.6052342733593	896.418872311652	834.414665441562	62.0042068700896	35825.2537022688	33324.7490941165	2500.50460815231	4735.56596286762	4402.39515429792	333.170808569706	29690.6684914185	27620.1031575013	2070.56533391715	1399.01924798273	1302.25078231728	96.768465665458	7668.12121493121
112	County	5059	Hot Spring County	5	Arkansas	5	43571.1304966424	40693.6246525108	2877.5058441316	40307.5253471412	37654.9643920492	2652.56095509196	6912.90414152346	6485.52555097337	427.378590550087	3045.41405847899	2876.48164095753	168.932417521467	45531.9407371537	42487.8349690618	3044.10576809195	5138.46573246757	4805.26624832261	333.199484144963	58.9570176121568	54.7499856740189	4.207031938138	38868.4855826553	36257.0025091222	2611.48307353307	184.003013495206	171.39084993865	12.6121635565561	1282.02939092345	1199.42537600423	82.6040149192176	42268.3355876525	39449.1747086002	2819.16087905231	6621.90427839664	6192.51247070631	429.391807690334	33747.7601623845	31480.3267105124	2267.43345187209	1898.67114687145	1776.33552738156	122.335619489883	8873.7143820348
113	County	5061	Howard County	5	Arkansas	6	28592.3844994217	26627.9787782851	1964.40572113662	32806.2154518531	30548.2024558224	2258.01299603072	5505.96783090106	5152.35679207074	353.611038830321	2285.16740413901	2156.04471389282	129.122690246192	30553.1947399331	28422.1890948361	2131.00564509697	3495.1076823568	3248.55691951096	246.550762845845	40.5643129999072	37.6084543526059	2.95585864730126	26028.345416284	24215.7356829062	1812.60973337779	127.132836893897	117.920444355167	9.21239253872979	862.044491398513	802.367593711212	59.6768976873006	34767.0256923644	32342.4127723734	2424.61291999106	4435.5972805414	4122.70280272177	312.894477819639	28980.9805689541	26962.7498046868	2018.23076426725	1350.44784286897	1256.9601649648	93.4876779041692	7466.7780714124
114	County	5063	Independence County	5	Arkansas	5	26619.4770765216	24899.1376672659	1720.33940925572	33525.3829492608	31350.4484893829	2174.93445987793	5668.65400014575	5331.25558954964	337.398410596111	2378.59239084665	2258.41104423091	120.181346615737	28580.2873170329	26693.3479838169	1886.93933321607	3229.28970420486	3018.0140211815	211.27568302336	45.7248880587128	42.5352679944131	3.18962006429971	24064.6509022126	22471.8717149554	1592.77918725722	150.083078593313	139.857482506709	10.2255960866038	1090.53874396341	1021.06949717883	69.4692467845772	35486.1931897722	33144.6588059339	2341.53438383828	4416.00420249438	4127.08794239508	288.916260099295	29525.315878142	27571.1089038129	1954.20697432914	1544.87310913579	1446.46195972594	98.4111494098484	7629.46424065709
115	County	5065	Izard County	5	Arkansas	6	25172.7367896688	23611.6466210146	1561.09016865421	32864.0281453466	30815.9737335175	2048.05441182908	5590.54322927912	5275.14094662503	315.402282654093	2346.58955850277	2237.89353233383	108.696026168934	27133.5470301802	25405.8569375656	1727.69009261456	2617.34564294741	2457.37691149868	159.968731448726	43.3166604077676	40.3769347290372	2.93972567873043	23310.2199842917	21816.1290288942	1494.09095539747	140.140918596128	130.94789880938	9.19301978674837	1022.52382393715	961.026163634265	61.4976603028839	34824.8383858579	32610.1840500685	2214.65433578943	3941.81281575302	3700.89438855046	240.918427202552	29430.617211577	27544.2335130441	1886.38369853284	1452.40835852797	1365.05614847393	87.3522100540441	7551.35346979046
116	County	5067	Jackson County	5	Arkansas	6	35079.0510878476	32739.705668925	2339.34541892258	33748.0715842573	31499.6600005474	2248.41158370995	5657.17865584783	5308.84172245661	348.336933391214	2360.64996064964	2235.18377771873	125.466182930909	37039.8613283589	34533.915985476	2505.94534288292	3904.83753516139	3638.62336996288	266.21416519851	51.9849589909135	48.2911631573841	3.69379583352944	31906.2163099777	29748.5371126277	2157.67919735001	158.826801930291	147.728060368034	11.0987415622567	1017.99572229862	950.736279360002	67.2594429386225	35708.8818247687	33293.8703170984	2415.01150767029	4814.92485738281	4486.66505403385	328.259803348961	29303.9612439298	27322.2612842199	1981.6999597099	1589.99572345604	1484.94397884461	105.051744611432	7617.98889635917
117	County	5069	Jefferson County	5	Arkansas	4	38209.0470024605	35590.4197390561	2618.62726340437	36813.3492080894	34294.0613636473	2519.28784444215	6110.90448277569	5717.25764241473	393.646840360955	2579.35770964413	2430.59858787869	148.759121765431	40169.8572429718	37384.6300556071	2785.22718736472	5760.09009332605	5366.50931081846	393.580782507585	52.6437810822316	48.8025250941592	3.84125598807244	32800.3359170906	30518.2243205496	2282.11159654101	187.771406534841	174.486937051133	13.2844694837081	1369.0160449381	1276.60696209376	92.4090828443434	38774.1594486008	36088.2716801983	2685.8877684025	6491.93578061996	6048.3487666797	443.587013940263	30469.2895321933	28349.3624937768	2119.92703841649	1812.93413578752	1690.56041974177	122.373716045747	8071.71472328703
118	County	5071	Johnson County	5	Arkansas	6	35192.0849399813	32796.2373047511	2395.8476352302	36310.4123736283	33837.3215630403	2473.09081058805	6411.74508808778	6001.2133619823	410.531726105477	2829.43924452905	2665.9006586087	163.538585920351	37152.8951804926	34590.4476213021	2562.44755919055	2581.68505093107	2401.78995405687	179.895096874204	51.7890441693973	48.1475780733211	3.64146609607615	33574.9951920775	31260.5913485382	2314.40384353927	141.967177469716	132.033814590704	9.93336287901274	802.458715844984	747.884926043003	54.5737898019807	38271.2226141397	35631.5318795913	2639.6907345484	3899.51382485057	3627.79074343489	271.723081415682	32904.8998365686	30636.6872510609	2268.21258550766	1466.80895272052	1367.05388509547	99.7550676250577	8372.55532859912
119	County	5073	Lafayette County	5	Arkansas	6	25160.3845289553	23400.4886123564	1759.89591659889	34131.7495621099	31734.869619513	2396.8799425969	5718.53734270108	5340.48656492084	378.050777780243	2392.17550003145	2250.19093039479	141.984569636658	27121.1947694667	25194.6989289074	1926.49584055924	3411.36440662153	3165.57111444329	245.793292178244	43.9576020406083	40.6708650416102	3.28673699899816	22683.7676191248	21076.2481443713	1607.51947475355	140.656135408179	130.235892187062	10.4202432211167	841.449006271552	781.972912864227	59.4760934073248	36092.5598026213	33529.079936064	2563.47986655724	5056.46508705438	4692.14012718816	364.324959866223	29593.2915757503	27496.118243311	2097.17333243931	1442.80313981662	1340.82156556491	101.981574251716	7679.34758321242
120	County	5075	Lawrence County	5	Arkansas	6	29476.4173303596	27556.3027652751	1920.11456508446	35450.343990704	33133.9267991603	2316.41719154362	5990.12075136778	5628.73123157513	361.389519792646	2543.58438322591	2410.99881697659	132.585566249319	31437.2275708709	29350.5130818261	2086.7144890448	3436.94197148183	3209.23055059733	227.711420884498	53.1112277587342	49.4025121584055	3.70871560032866	26074.2792636868	24340.2770255606	1734.00223812619	177.819808129182	165.655680248919	12.1641278802631	1695.0752998144	1585.94731326087	109.127986553526	37411.1542312153	34928.1371157113	2483.01711550397	5226.5196598947	4880.24141955471	346.278240339991	30481.0420790749	28453.9795224833	2027.06255659168	1703.59249224564	1593.91617367335	109.676318572294	7950.93099187912
121	County	5077	Lee County	5	Arkansas	6	23383.4394733756	21761.4979625483	1621.94151082728	31268.549469599	29089.6296338544	2178.91983574462	5099.51815624352	4769.17448690255	330.343669340968	2038.99495028352	1924.33648139095	114.658468892575	25344.2497138869	23555.7082790993	1788.54143478762	3123.02061005621	2896.31327124268	226.707338813524	44.3164448135823	41.0363992171195	3.28004559646279	21102.0087793158	19619.2618491773	1482.74693013848	147.560691110334	136.747062400491	10.8136287098433	927.343188591038	862.34969706172	64.9934915293185	33229.3597101104	30883.8399504054	2345.51975970496	4682.34361567297	4342.44138861063	339.902227062347	27114.2315407664	25209.0317088176	1905.19983194884	1432.78455367097	1332.36685297719	100.417700693782	7060.32839675486
122	County	5079	Lincoln County	5	Arkansas	4	26545.6408775808	24718.9158221035	1826.72505547739	30570.6949557859	28463.6843957335	2107.01056005238	4984.60233253594	4665.39812365466	319.204208881282	1980.60921768263	1871.43925167217	109.169966010461	28506.4511180922	26513.1261386544	1993.32497943774	3392.48959523566	3156.79396759062	235.695627645036	40.8155836028506	37.8346511650945	2.98093243775609	24017.798332568	22335.731415194	1682.06691737408	133.686356181427	124.086379507574	9.59997667385371	921.661250504216	858.679725197208	62.9815253070085	32531.5051962972	30257.8947122845	2273.61048401272	4395.44387782105	4090.06728801028	305.376589810764	26810.7605735134	24933.0908235267	1877.66974998671	1325.30074496276	1234.73660074751	90.5641442152475	6945.41257304728
123	County	5081	Little River County	5	Arkansas	4	26256.7596445516	24432.098114902	1824.66152964963	35414.387907567	32943.6314389145	2470.75646865248	5980.25273323182	5587.20579498744	393.046938244377	2538.03754517842	2387.71478439428	150.322760784136	28217.569885063	26226.308431453	1991.26145360997	3519.54401324139	3267.98897250895	251.555040732442	41.9990251532283	38.8833885550107	3.11563659821767	23520.3245897108	21863.8477292837	1656.47686042713	141.565204251823	131.210375464938	10.3548287868851	994.137052705716	924.377965640418	69.7590870652981	37375.1981480783	34737.8417554655	2637.35639261283	5277.95700843133	4900.7215809882	377.235427443129	30515.7756405972	28366.6268891064	2149.14875149079	1581.46549904983	1470.49328537092	110.972213678912	7941.06297374316
124	County	5083	Logan County	5	Arkansas	6	29523.8542785258	27543.1594815099	1980.69479701586	37427.5692040073	34907.3506562277	2520.21854777964	6507.37459593823	6096.13362630505	411.24096963318	2856.09273814706	2693.95760359751	162.135134549543	31484.6645190371	29337.3697980609	2147.29472097621	2767.53583522802	2579.05282749429	188.483007733734	48.0480613572055	44.6234906090645	3.42457074814098	26517.4311296925	24706.4566942248	1810.97443546764	158.681704067467	147.575771243545	11.1059328239222	1992.96778869193	1859.66101448916	133.306774202773	39388.3794445187	36701.5609727787	2686.81847173999	4948.4915274965	4611.47454835751	337.016979138986	32854.9358013845	30611.1494962845	2243.78630510006	1584.95211563765	1478.9369281367	106.015187500943	8468.18483644957
125	County	5085	Lonoke County	5	Arkansas	3	50125.091072534	46369.3758040044	3755.71526852961	47632.0458107535	44046.7298399069	3585.31597084659	8093.91608637966	7507.02094520543	586.895141174231	3640.70909343965	3389.00979399794	251.699299441705	52085.9013130453	48163.5861205554	3922.31519248996	7818.36260404287	7192.09375574048	626.268848302383	59.1574646642252	54.7908378165201	4.36662684770516	42195.3082719981	39060.8216087215	3134.48666327663	239.985729187146	221.324418619187	18.6613105679585	1773.08724315298	1634.5554996577	138.531743495284	49592.8560512648	45840.9401564579	3751.91589480694	9933.79266519318	9138.07299769039	795.719667502784	37028.4081418254	34277.7456573914	2750.66248443406	2630.65524424621	2425.12150137612	205.533742870089	10054.726326891
126	County	5087	Madison County	5	Arkansas	3	30274.8643686675	28196.4972013331	2078.36716733436	37887.6517005712	35276.0901883986	2611.56151217265	6766.02202184644	6325.38917577245	440.632846073988	3033.74639001963	2853.03024368691	180.716146332723	32235.6746091789	29990.7075178841	2244.96709129471	2250.42516104835	2088.97607220155	161.449088846799	49.3061744964109	45.8827107114507	3.42346378496024	27888.8245997371	25950.0755361774	1938.74906355966	156.757585275378	145.774123619854	10.9834616555244	1890.36108862163	1759.99907517387	130.362013447759	39848.4619410826	37070.3005049496	2778.16143613299	3990.81409849794	3704.50673262255	286.307365875388	34302.3720424687	31917.772023297	2384.60001917178	1555.27580011589	1448.02174903007	107.254051085826	8726.83226235778
127	County	5089	Marion County	5	Arkansas	6	30697.5832957551	28975.4900452091	1722.09325054603	39308.5127715607	37095.0139154377	2213.49885612302	6909.31918964345	6559.11318000025	350.206009643193	3083.68162027301	2955.34062427044	128.340996002562	32658.3935362665	30769.7003617601	1888.69317450638	3151.98763264446	2989.11554977345	162.872082871017	45.3176005413905	42.3210696300425	2.99653091134799	27545.6933170217	25925.3592317109	1620.33408531078	167.015906690087	157.041118222427	9.9747884676603	1748.37907936886	1655.86339242328	92.5156869455757	41269.323012072	38889.2242319887	2380.09878008337	5148.61708831831	4882.57353522982	266.04355308849	34311.2236084167	32292.9173533666	2018.30625505013	1809.48231533701	1713.73334339226	95.7489719447486	8870.12943015479
128	County	5091	Miller County	5	Arkansas	4	54178.9083040403	50413.9769370285	3764.93136701183	51228.0192680426	47672.2870762708	3555.73219177184	8713.6887279947	8132.59440127768	581.094326717022	3963.39831921591	3714.89495296117	248.503366254737	56139.7185445516	52208.1872535795	3931.53129097217	9485.44852703635	8824.53068940005	660.917837636305	56.3501061460345	52.1522666352137	4.19783951082084	44281.9527074174	41176.4630830695	3105.48962434793	257.798166299715	239.35347845263	18.4446878470855	2058.1690376521	1915.68773602207	142.481301630027	53188.829508554	49466.4973928218	3722.33211573219	11311.6061621603	10523.4470926572	788.159069503097	38916.0022772555	36186.8263059151	2729.17597134044	2961.22106913814	2756.2239942495	204.997074888647	10674.498968506
129	County	5093	Mississippi County	5	Arkansas	5	42673.4626875387	39827.282961887	2846.17972565169	39515.816501283	36882.4755401837	2633.34096109929	6655.23421619583	6240.86841859628	414.365797599552	2881.54609802275	2721.7564345804	159.789663442356	44634.27292805	41621.493278438	3012.77964961204	5405.08429351268	5036.18176202228	368.9025314904	64.9941426246069	60.4117869295734	4.58235569503348	37483.2834295294	34956.0496032251	2527.2338263043	214.292707757677	199.424904499524	14.8678032581537	1466.61835462561	1369.42522176146	97.1931328641509	41476.6267417943	38676.6858567347	2799.94088505964	7026.37186001956	6546.81479382077	479.557066198794	32407.9260965017	30222.8878720508	2185.0382244509	2042.32878527312	1906.98319086318	135.345594409939	8616.04445670717
130	County	5095	Monroe County	5	Arkansas	6	35211.2627248354	32786.760146209	2424.50257862639	31802.6899026545	29614.9141909361	2187.77571171847	5232.96368548619	4898.6417938384	334.321891647785	2118.46629214103	2001.14566536664	117.320626774388	37172.0729653467	34580.97046276	2591.10250258674	3290.59391059754	3057.51668760296	233.077222994581	53.7565147709229	49.8245219923127	3.93199277861024	32904.4432617232	30614.3028404268	2290.14042129635	147.224005513032	136.608711496501	10.615294016531	776.055272742015	722.717701241347	53.3375715006687	33763.5001431659	31409.124507487	2354.37563567881	4631.82257937765	4303.74431340623	328.078265971415	27684.9638713488	25758.097815005	1926.8660563438	1446.71369243939	1347.2823790758	99.4313133635963	7193.77392599753
131	County	5097	Montgomery County	5	Arkansas	6	24749.93546202	23097.581242638	1652.35421938194	32519.7125495177	30338.7949693296	2180.91758018812	5457.24089663974	5118.7166098966	338.524286743145	2259.92189607965	2139.09344878754	120.828447292112	26710.7457025313	24891.791559189	1818.95414334229	2726.84488721383	2541.20687956832	185.638007645505	43.5616293325355	40.4493657229182	3.11226360961726	22698.2693695758	21151.7012486819	1546.56812089394	133.739177322643	124.293281104147	9.44589621849565	1108.33063908645	1034.14078411172	74.189854974725	34480.522790029	32133.0052858805	2347.51750414847	4318.85850625547	4024.83947636364	294.019029891831	28829.6842635848	26865.3463710554	1964.33789252944	1331.98002018869	1242.81943846149	89.1605817272027	7418.05113715108
132	County	5099	Nevada County	5	Arkansas	6	31229.1553930414	29091.7253401214	2137.43005291999	33131.6457814427	30863.1954109701	2268.45037047259	5564.73567560916	5209.14698106806	355.588694541102	2316.52354177844	2186.32057713021	130.202964648231	33189.9656335528	30885.9356566724	2304.02997688034	2740.33911116121	2549.90201238033	190.437098780878	52.9385510962141	49.0950794007674	3.8434716954467	29600.5650018083	27545.8037184705	2054.76128333787	136.31610675465	126.497939649642	9.81816710500858	659.806862732341	614.636906771199	45.1699559611421	35092.4560219541	32657.4057275211	2435.05029443294	4553.69885635242	4237.2441535773	316.45470277512	29189.1145291707	27162.9146094803	2026.19991969041	1349.64263643091	1257.2469644635	92.3956719674111	7525.5459161205
133	County	5101	Newton County	5	Arkansas	5	26462.1516195001	24805.5866110023	1656.56500849774	34576.2556591209	32401.3256561202	2174.93000300067	6041.97904209235	5694.61642253341	347.362619558943	2619.49537934379	2491.71672239223	127.778656951559	28422.9618600114	26599.7969275533	1823.16493245809	2443.42706659381	2290.71444217619	152.712624417622	40.580915245069	37.838294355678	2.74262088939105	24873.4183197546	23271.9049569863	1601.51336276829	130.969892437453	122.306392863	8.66349957445243	934.565665980511	877.032841172179	57.5328248083327	36537.0658996322	34195.5359726712	2341.52992696102	3644.5259647206	3416.74542956981	227.780535150784	31445.9089303247	29421.2156328894	2024.69329743522	1446.63100458696	1357.57491021195	89.0560943750092	8002.78928260369
134	County	5103	Ouachita County	5	Arkansas	5	25656.5828928072	23914.5714870752	1742.011405732	33152.697736373	30894.1922260925	2258.50551028046	5503.90072580332	5153.93350224677	349.967223556543	2269.3280637448	2142.99160416881	126.336459575991	27617.3931333186	25708.7818036262	1908.61132969235	3647.50254074635	3399.77622357385	247.726317172496	43.399607864774	40.2432822692586	3.15632559551532	22904.7825930459	21316.3090964209	1588.47349662499	141.723960083908	131.64400422427	10.0799558596381	879.984431577676	820.809197137969	59.175234439707	35113.5079768843	32688.4025426435	2425.10543424081	4963.02748713696	4625.9550635595	337.072423577458	28754.9618478845	26760.7715687899	1994.19027909461	1395.51864186289	1301.67591029414	93.8427315687442	7464.71096631466
135	County	5105	Perry County	5	Arkansas	3	30354.155081226	28254.975204654	2099.17987657202	39957.6328142539	37182.8662927907	2774.76652146322	6864.67820327901	6414.42611071353	450.252092565482	3023.31271561125	2842.02233583887	181.290379772381	32314.9653217373	30049.185521205	2265.77980053236	4139.56929855444	3839.12440383181	300.444894722627	49.2172138852152	45.6775206091141	3.5396932761011	26522.5022921767	24674.0395489691	1848.46274320761	176.389241504375	163.599595026921	12.7896464774534	1427.2872756166	1326.74445276803	100.542822848573	41918.4430547652	38977.0766093417	2941.36644542356	6421.53834945996	5955.47092209873	466.067427361232	33664.0702490529	31317.8821347265	2346.18811432634	1832.83445625239	1703.7235525164	129.110903735994	8825.48844379035
136	County	5107	Phillips County	5	Arkansas	5	24982.3505492027	23212.5356847552	1769.81486444752	31654.739458795	29404.9242592983	2249.81519949668	5135.18879318989	4794.11211085465	341.076682335237	2050.06382322465	1930.17801538161	119.885807843042	26943.1607897141	25006.7460013062	1936.41478840786	3782.86994283428	3499.317776982	283.552165852286	46.9849121573206	43.4660028575058	3.51890929981485	21978.6325037949	20411.6152946763	1567.01720911856	157.771825516573	145.976555118185	11.7952703983887	976.901605411051	906.370371672237	70.5312337388141	33615.5496993063	31199.1345758493	2416.41512345702	5016.73152713989	4640.69293434752	376.038592792371	27092.6888451056	25161.0532142608	1931.63563084485	1506.12932706079	1397.38842724099	108.740899819803	7095.99903370123
137	County	5109	Pike County	5	Arkansas	6	24578.4219274769	22926.4278250766	1651.99410240032	32911.831361291	30689.7482080231	2222.08315326794	5534.08147769628	5187.25297351707	346.828504179202	2302.24468938756	2176.79479235147	125.449897036097	26539.2321679882	24720.6381416276	1818.59402636067	2998.87388231608	2793.35250847326	205.521373842823	41.0548474607988	38.1018046586542	2.95304280214461	22582.0283537659	21034.299197389	1547.72915637686	128.297056813336	119.158305873248	9.13875094008844	788.978027632128	735.726325233382	53.2517023987462	34872.6416018024	32483.9585245741	2388.68307722829	4419.14442234508	4116.28786067175	302.856561673334	29113.7558611142	27118.3545582737	1995.40130284044	1339.74131834313	1249.31610562861	90.425212714513	7494.89171820762
138	County	5111	Poinsett County	5	Arkansas	4	37986.5150838162	35367.4216675342	2619.09341628199	36501.1215189276	33979.9939001515	2521.12761877608	6069.95628700039	5678.25026553929	391.706021461096	2561.06102093449	2413.86092372179	147.200097212693	39947.3253243275	37161.6319840852	2785.69334024234	4781.94087578765	4433.57169634135	348.369179446299	58.692412857627	54.420472822475	4.27194003515195	33856.5062281391	31511.3380157185	2345.16821242061	186.974598796999	173.346771351226	13.6278274457728	1063.21120874615	988.955027851651	74.2561808944994	38461.9317594389	35774.2042167025	2687.72754273642	6285.60007666655	5827.68781929778	457.912257368771	30381.8956192067	28277.4062971506	2104.4893220561	1794.4360635657	1669.11010025415	125.325963311549	8030.76652751173
139	County	5113	Polk County	5	Arkansas	6	24956.652326335	23267.3508645206	1689.30146181443	31955.0527143569	29783.5146919022	2171.53802245468	5281.81060193355	4949.48261186829	332.327990065261	2149.65203993151	2033.1578412472	116.494198684306	26917.4625668464	25061.5611810716	1855.90138577478	3197.91636556924	2975.45127558103	222.465089988212	40.5719114803125	37.6285315703336	2.94337990997892	22509.1736636931	20958.6720254213	1550.50163827181	127.823659226522	118.678486148253	9.14517307826879	1041.9769668772	971.130862350698	70.8461045265035	33915.8629548682	31577.7250084532	2338.13794641502	4577.68923318528	4259.23936433845	318.449868846822	27973.2787981152	26046.3926648285	1926.88613328667	1364.89492356774	1272.09297928621	92.8019442815288	7242.62084244489
140	County	5115	Pope County	5	Arkansas	5	48580.665825279	45236.6038745528	3344.06195072618	45325.4319265672	42205.0753042588	3120.35662230842	8086.41954662869	7556.18433728013	530.235209348559	3731.05468375608	3503.19078943768	227.863894318403	50541.4760657903	47030.8141911038	3510.66187468653	5576.02650665324	5179.9088420018	396.117664651443	51.696419710816	48.0760890214039	3.62033068941214	43182.9955148909	40192.5303779114	2990.4651369795	183.388328570105	170.416730482297	12.9715980878082	1547.36929596523	1439.88215168687	107.487144278366	47286.2421670785	43999.2856208098	3286.95654626877	6651.74672396075	6179.2105236747	472.53620028605	38566.7854226024	35895.997398833	2670.78802376948	2067.71002051537	1924.07769830213	143.632322213244	10047.22978714
141	County	5117	Prairie County	5	Arkansas	6	37092.9927800859	34538.0663498443	2554.92643024159	32603.7086572919	30360.4381745476	2243.27048274424	5390.53581901817	5045.3490824089	345.186736609269	2205.22540251682	2081.93373571741	123.291666799417	39053.8030205973	36332.2766663953	2721.52635420194	3376.11544609219	3136.97170839204	239.143737700147	55.3979671274091	51.3561238366761	4.04184329073303	34684.5552016581	32271.2221480707	2413.33305358738	150.532016544467	139.691569834047	10.8404467104197	787.202389175151	733.035116261897	54.167272913254	34564.5188978032	32154.6484910986	2409.87040670459	4818.97609361156	4477.62877498007	341.34731863149	28243.4061810015	26278.2448783348	1965.16130266669	1502.1366231902	1398.77483778378	103.361785406412	7351.34605952951
142	County	5119	Pulaski County	5	Arkansas	3	55902.3591534775	51567.1948132894	4335.16434018818	83332.4977336379	76844.9260823676	6487.57165127025	13881.7881257231	12825.4930241885	1056.29510153462	6569.19148882152	6080.27641166378	488.915077157741	57863.1693939889	53361.4051298404	4501.76426414853	15372.8364638564	14125.9102558701	1246.9262079863	69.7645646441017	64.5277599088201	5.2368047352816	39069.4431427901	36087.5594632609	2981.88367952921	627.027977301533	576.840268601579	50.1877086999536	2724.09724539676	2506.56738219897	217.529863197788	85293.3079741492	78639.1363989186	6654.17157523059	26145.0128368492	24024.3305677667	2120.68226908251	53729.7623161413	49628.9641355803	4100.798180561	5418.53282115875	4985.84169557167	432.69112558708	15842.5983662345
143	County	5121	Randolph County	5	Arkansas	6	26817.6006619357	25102.1878767462	1715.41278518945	34151.6675833938	31958.5828526977	2193.08473069612	5766.87066015942	5427.5206886435	339.349971515929	2427.47788294772	2306.55843382102	120.919449126708	28778.410902447	26896.3981932972	1882.0127091498	3441.31904252339	3220.12656546228	221.19247706111	47.0710115459202	43.8387271126353	3.23228443328487	24128.176251076	22544.1587005706	1584.01755050534	156.090590163589	145.625392471731	10.4651976918576	1005.75400713812	942.648807679917	63.1051994582056	36112.4778239052	33752.7931692487	2359.68465465647	4724.5057298337	4420.83579619539	303.669933638308	29801.82331431	27845.3301804859	1956.49313382403	1586.1487797615	1486.62719256737	99.5215871941264	7727.68090067077
144	County	5123	St. Francis County	5	Arkansas	5	40732.2434633664	37924.0462419662	2808.19722140015	35571.5066306153	33118.1386336947	2453.36799692052	5924.9650589936	5542.76762283627	382.197436157331	2489.01922645338	2346.26187037501	142.757356078372	42693.0537038777	39718.2565585172	2974.79714536049	3778.35917902259	3507.31922389217	271.039955130417	73.0607719703535	67.6556085442714	5.40516342608206	36621.2924886052	34077.2384584203	2544.05403018485	207.574122153684	192.471695894238	15.1024262594456	2012.76714212588	1873.57157176619	139.195570359695	37532.3168711266	34912.3489502457	2619.96792088087	5815.16916290561	5398.01898889874	417.150174006868	29962.8599244023	27881.3622664412	2081.49765796109	1754.28778381871	1632.9676949058	121.320088912907	7885.77529950494
145	County	5125	Saline County	5	Arkansas	3	38186.6788698387	35412.6165598221	2774.06231001655	53809.6353550002	49881.7866017585	3927.84875324162	9219.56293694619	8570.79790096671	648.76503597948	4241.6228103183	3957.02019457017	284.602615748127	40147.48911035	37206.8268763731	2940.66223397689	6221.11862659677	5746.81870060117	474.299925995604	71.603492551057	66.332936719207	5.27055583185001	30863.8804033046	28626.8679331435	2237.01247016116	343.233018864491	317.282588614353	25.9504302501385	2647.65356903309	2449.52471729495	198.128851738138	55770.4455955115	51675.9969183095	4094.44867720197	11936.4284701598	11026.3916295433	910.036840616502	40719.7376026749	37768.3731077192	2951.36449495576	3114.27952267679	2881.23218104709	233.0473416297	11180.3731774575
146	County	5127	Scott County	5	Arkansas	6	25654.8792803223	23929.7417313547	1725.1375489676	34171.7587350185	31863.9187985215	2307.83993649704	5769.21070123019	5406.53358909521	362.677112134981	2428.91310733372	2294.958466674	133.954640659719	27615.6895208336	25723.9520479057	1891.73747292795	3201.11206931996	2981.11193582065	220.000133499308	39.3583201833822	36.5299805586023	2.82833962477996	23338.6594498609	21740.0107248273	1598.6487250336	128.140673149226	119.077624215426	9.06304893380046	908.419008320148	847.22178248369	61.197225836458	36132.5689755299	33658.1291150725	2474.43986045739	4782.65265680886	4453.95931518452	328.693341624336	29885.6198128758	27838.5181739263	2047.10163894942	1464.29650584525	1365.65162596162	98.6448798836311	7730.02094174153
147	County	5129	Searcy County	5	Arkansas	6	18800.2684806828	17674.0454570241	1126.22302365872	33387.7292049709	31355.8816195466	2031.8475854243	5752.47908136403	5437.33225731059	315.14682405344	2448.22314719779	2339.04948474402	109.173662453764	20761.0787211942	19468.2557735751	1292.82294761907	1242.01980775286	1168.58553868162	73.4342690712348	45.9993981176961	42.9262461770064	3.07315194068962	17940.7224216603	16815.1808707428	1125.54155091753	151.465301258664	141.712987545385	9.75231371327949	1380.87179240461	1299.85013042829	81.0216619763268	35348.5394454822	33150.0919360975	2198.44750938465	3701.91651517963	3483.04115445024	218.875360729385	30210.9617341072	28315.6259763975	1895.33575770972	1435.66119619534	1351.42480524979	84.2363909455429	7713.28932187537
148	County	5131	Sebastian County	5	Arkansas	3	82851.8237933305	77043.8800199889	5807.94377334168	83207.6809537367	77374.9549913764	5832.7259623603	15032.7017131917	14002.0199703755	1030.68174281625	7452.48075262528	6955.80845661302	496.672296012253	84812.6340338419	78838.0903365399	5974.54369730203	16635.0998299514	15464.2395153251	1170.86031462631	54.0172564957585	50.0910172336161	3.92623926214243	63259.8904720344	58801.1642159965	4458.72625603793	366.042462789062	340.147969992673	25.894492796389	4497.58401257133	4182.44761799207	315.136394579263	85168.491194248	79169.1653079274	5999.32588632065	18956.5692638009	17622.3124887086	1334.2567750923	62054.6375897614	57680.8607800671	4373.77680969433	4157.2843406857	3865.99203915168	291.292301534021	16993.5119537031
149	County	5133	Sevier County	5	Arkansas	6	25694.0349575476	23908.5020091616	1785.532948386	32571.7285516239	30299.6365320932	2272.09201953064	5461.21140607102	5104.61691648843	356.59448958259	2260.73146959519	2129.92527745059	130.8061921446	27654.845198059	25702.7123257126	1952.13287234634	2598.67313921028	2411.45353811711	187.219601093165	47.7659250942241	44.2455535514069	3.5203715428172	23193.8268655117	21560.6971752051	1633.12969030663	145.768632188041	135.076850223662	10.6917819643784	1668.81063605473	1551.23920861538	117.571427439346	34532.5387921352	32093.8468486442	2438.69194349099	4364.96025701294	4050.48972750501	314.470529507926	28813.3285416495	26784.5170569911	2028.81148465834	1354.24999347281	1258.84006414809	95.4099293247204	7422.02164658236
150	County	5135	Sharp County	5	Arkansas	6	25308.3170481128	23697.4664926572	1610.85055545556	33163.3880172592	31042.6047028841	2120.78331437509	5628.77395461089	5299.96062423115	328.813330379738	2363.27589243794	2247.38350981619	115.892382621749	27269.1272886241	25491.6768092082	1777.4504794159	2737.06759967068	2562.78779628774	174.279803382943	45.5805404900138	42.4481567076723	3.13238378234147	23306.5809542888	21780.6773029252	1525.9036513636	145.943622176189	136.176099528546	9.76752264764246	1033.95457199841	969.587453759035	64.3671182393724	35124.1982577705	32836.8150194351	2287.38323833544	4139.62260093751	3876.03663285335	263.585968084157	29495.3068198874	27564.2214984141	1931.08532147329	1489.26883694564	1396.55688816764	92.7119487779975	7589.58419512223
151	County	5137	Stone County	5	Arkansas	6	28566.8412917793	26799.6907839738	1767.15050780557	33058.2539644723	31004.0487011714	2054.20526330085	5639.84407904995	5322.71329230574	317.13078674421	2376.05281076147	2266.29773449319	109.755076268278	30527.6515322907	28593.9011005248	1933.75043176592	1336.33950819588	1254.8034630147	81.5360451811773	63.2432988686395	58.9471197540538	4.29617911458578	25352.7984831758	23732.7738362207	1620.02464695512	195.342182213272	182.532783084303	12.8093991289685	3579.92805983712	3364.84389845106	215.084161386066	35019.0642049836	32798.2590177224	2220.8051872612	3916.28852026975	3677.33825667817	238.950263591575	29639.1955342544	27745.2733578415	1893.92217641291	1463.58015045945	1375.64740320274	87.9327472567105	7600.65431956129
152	County	5139	Union County	5	Arkansas	5	31381.7401509275	29215.8247547224	2165.91539620512	34274.7024753688	31907.8128077771	2366.88966759167	5674.91530042537	5306.76634440036	368.148956025008	2353.14299315855	2217.44790339065	135.695089767905	33342.5503914388	31010.0350712734	2332.51532016546	4617.89624485852	4299.18720608626	318.70903877226	45.5630631203465	42.1940762516137	3.36898686873282	27331.4476015089	25413.9943916301	1917.45320987884	156.630378570918	145.332171391189	11.2982071797287	1191.01310338016	1109.32722591425	81.6858774659046	36235.5127158802	33702.0231243281	2533.48959155201	5546.4086353008	5163.61732274955	382.791312551251	29216.0520547187	27166.3833504085	2049.66870431023	1473.05202586061	1372.02245117008	101.029574690536	7635.72554093671
153	County	5141	Van Buren County	5	Arkansas	6	25316.2242564659	23720.753254504	1595.47100196185	33232.203881604	31127.0492289171	2105.15465268687	5701.16774800911	5372.29224065301	328.875507356103	2415.67103214069	2299.0780709562	116.592961184485	27277.0344969772	25514.963571055	1762.07092592219	2466.67984242225	2310.35509933581	156.324743086441	42.3100969647591	39.4178876281575	2.89220933660162	23596.2494723618	22066.7501794316	1529.49929293017	135.46682074399	126.407001748707	9.05981899528243	1036.32826448443	972.033402910728	64.2948615736979	35193.0141221153	32921.2595454681	2271.75457664722	3800.58475132827	3559.72437512062	240.860376207645	29970.7281434537	28028.0377359079	1942.6904075458	1421.70122733332	1333.49743443954	88.2037928937774	7661.97798852045
154	County	5143	Washington County	5	Arkansas	3	93569.9553771592	84851.6076083351	8718.34776882409	88877.0298851301	80576.727611773	8300.30227335712	16987.3647991698	15403.766617341	1583.59818182881	8705.48481239874	7890.02437436373	815.460438035009	95530.7656176705	86645.8179248861	8884.94769278444	14152.7344556476	12739.7869025783	1412.94755306937	55.9967758892271	51.8236741777046	4.17310171152245	77806.5376446437	70672.7954175404	7133.74222710332	291.984638861867	266.101787033325	25.8828518285416	3223.51210262806	2915.31014355638	308.201959071685	90837.8401256415	82370.937928324	8466.90219731746	15037.2084197721	13535.9588267486	1501.24959302354	71769.2255262075	65189.0181266554	6580.20739955202	4031.40617966187	3645.96097491996	385.445204741906	18948.1750396811
155	County	5145	White County	5	Arkansas	5	38770.1113595137	36092.7103636783	2677.40099583539	39117.1520922948	36413.6359370218	2703.51615527303	6623.66505034951	6192.25671453383	431.408335815683	2873.98188190338	2704.13125510791	169.850626795463	40730.921600025	37886.9206802293	2844.00091979574	5448.01668804441	5057.79760420439	390.219083840018	52.404249052427	48.6257858142393	3.7784632381877	33405.8006220121	31083.464539651	2322.3360823611	191.78720640623	177.99566468656	13.7915417196698	1632.91283450985	1519.03708587308	113.875748636763	41077.9623328061	38207.8462535728	2870.11607923337	6636.15754470098	6160.83680587248	475.320738828495	32443.4800946904	30188.0435220487	2255.43657264172	1998.32469341475	1858.96592565159	139.358767763155	8584.47529086085
156	County	5147	Woodruff County	5	Arkansas	6	24732.1498591373	23054.2202190368	1677.9296401005	33138.4782547763	30880.0236844416	2258.4545703347	5496.27538253456	5148.36210658298	347.913275951575	2263.55372106531	2138.81624887866	124.737472186653	26692.9600996487	24848.4305355878	1844.52956406084	3335.10415848928	3101.19480981858	233.909348670699	43.3316059648517	40.1929321596796	3.13867380517218	22257.87621896	20722.7405232382	1535.13569572182	148.257143249756	137.670148708962	10.5869945407937	908.390972984748	846.63212166239	61.7588513223588	35099.2884952876	32674.2340009926	2425.05449429504	4939.99166294656	4593.52265406201	346.469008884548	28618.9447889813	26645.0833438344	1973.86144514689	1540.35204335981	1435.6280030962	104.724040263605	7457.0856230459
157	County	5149	Yell County	5	Arkansas	5	31086.2340217157	28992.5450812699	2093.68894044579	39503.6933635472	36833.6864543215	2670.00690922562	6908.76745098632	6468.91443639109	439.853014595234	3075.63212226489	2897.92335931403	177.708762950856	33047.044262227	30786.7553978209	2260.28886440613	3348.92007800079	3118.26326645108	230.656811549713	47.8541093746761	44.463996084947	3.39011328972905	27602.5268539461	25715.1630510533	1887.36380289274	164.207458188682	152.681026138337	11.5264320503455	1883.53576271678	1756.18405809317	127.351704623608	41464.5036040585	38627.8967708725	2836.60683318597	5478.18644979898	5100.87645429148	377.309995507506	34255.7380118816	31913.451006525	2342.28700535651	1730.57914237795	1613.569310056	117.009832321954	8869.57769149767
158	County	6001	Alameda County	6	California	1	9349.40123530038	8415.50441329753	933.896822002857	169862.577479139	153297.083338575	16565.4941405641	22688.9700527194	20457.4320178644	2231.53803485501	9714.96758087294	8746.29024542269	968.677335450254	11310.2114758117	10209.7147298485	1100.4967459632	4667.16833707617	4212.00232567869	455.166011397484	20.8906881207382	18.836310399265	2.05437772147319	6438.66424095735	5813.17208364441	625.492157312938	80.1175076376876	72.3987355830966	7.71877205459109	103.370702019781	93.3052745430636	10.0654274767176	171823.387719651	155091.293655126	16732.0940645244	100034.661659401	90278.7722934028	9755.88936599854	62056.611004201	56028.043270286	6028.56773391495	9732.11505604826	8784.47809143734	947.636964610918	24649.7802932308
159	County	6003	Alpine County	6	California	6	18889.0074354269	17715.1699464381	1173.83748898876	18656.7436610513	17523.56172103	1133.18194002127	2166.65966023305	2067.33575906279	99.3239011702582	328.356924703202	346.267436362255	-17.9105116590526	20849.8176759382	19509.3802629891	1340.43741294911	3048.47319257443	2879.13146321077	169.341729363661	37.9611228413139	35.211853402025	2.74926943928897	17568.7396210298	16411.2285951859	1157.51102584389	76.599607264412	72.1198460441952	4.47976122021676	118.044132228251	111.688505146199	6.35562708205244	20617.5539015626	19317.772037581	1299.78186398162	4501.96365210778	4251.88098376177	250.082668346003	15113.2698911893	14117.5367359966	995.733155192647	1002.32035826555	948.354317822582	53.9660404429695	4127.46990074439
160	County	6005	Amador County	6	California	6	12650.3547455149	11917.8013008022	732.553444712696	30833.121936931	29007.8272690339	1825.29466789707	4324.62869983312	4103.74717527193	220.881524561187	1467.59794038701	1421.59294959161	46.0049907953985	14611.1649860262	13712.0116173532	899.153368673043	2849.57519723861	2687.26920095282	162.305996285791	28.9782065959892	26.9664561373392	2.01175045864997	11659.8856945743	10929.1787790712	730.70691550308	17.61258120597	16.5450125743506	1.06756863161946	55.1133064113919	52.0521686174894	3.06113779390246	32793.9321774423	30802.0375855849	1991.89459185741	8921.86767216069	8413.69627080119	508.171401359504	22145.6677017143	20757.8331240901	1387.8345776242	1726.39680356727	1630.50819069356	95.8886128737113	6285.43894034446
161	County	6007	Butte County	6	California	4	29400.0118592943	27841.0684181408	1558.94344115358	58754.6995169605	55670.2238958828	3084.4756210777	8294.11859715854	7895.89589124937	398.222705909163	3334.18532675446	3205.28290422483	128.902422529623	31360.8220998057	29635.2787346918	1725.54336511393	7990.56358340079	7593.45343412927	397.110149271515	20.3065748064898	18.8834140954376	1.42316071105222	22432.5335821833	21152.4278780511	1280.10570413224	359.027637800859	340.144879525865	18.882758274994	558.390721614202	530.369128890071	28.0215927241313	60715.5097574719	57464.4342124338	3251.07554503805	25114.6800615329	23866.5460289272	1248.13403260562	31443.7084234508	29649.3827685056	1794.32565494515	4157.12127248822	3948.50541500094	208.615857487279	10254.9288376699
162	County	6009	Calaveras County	6	California	6	31163.4554121119	29037.2049114825	2126.25050062941	28602.4638487848	26667.1508130724	1935.3130357124	3993.64459735718	3748.75489349316	244.889703864025	1308.00807647686	1248.26903211318	59.7390443636814	33124.2656526233	30831.4152280335	2292.85042458976	4919.97591519041	4588.28654378409	331.689371406313	52.146769416876	48.1430285560922	4.0037408607838	27659.9547586008	25735.3178283358	1924.63693026497	227.059907497019	211.587939528274	15.4719679687446	265.128301918181	248.079887829229	17.0484140889524	30563.2740892961	28461.3611296234	2101.91295967274	7722.20472657747	7201.5978626859	520.606863891572	21321.472723212	19837.8804986813	1483.5922245307	1519.59663950667	1421.88276825619	97.7138712504752	5954.45483786852
163	County	6011	Colusa County	6	California	6	38944.0193998219	35950.2581478756	2993.76125194631	37067.0463787268	34200.5559545707	2866.49042415609	5402.17722854301	5000.79819532022	401.379033222787	2031.56940327987	1891.11581709542	140.453586184451	40904.8296403332	37744.4684644266	3160.36117590666	6986.21391796012	6426.52724959228	559.686668367838	80.0814714893179	73.7233818453568	6.35808964396107	33571.4766873612	30997.8488539952	2573.62783336599	67.3668133726569	62.1615265057913	5.20528686686556	199.690750149976	184.207452487971	15.4832976620041	39027.8566192381	35994.7662711217	3033.09034811644	11486.0577065675	10565.874980135	920.182726432541	25803.0768376795	23824.9834295652	1978.09340811434	1738.72207499109	1603.90786142153	134.81421356956	7362.98746905435
164	County	6013	Contra Costa County	6	California	2	19205.9830926826	17492.0933741234	1713.88971855921	127840.584596233	116511.531297973	11329.0532982601	18471.1448709406	16818.6287255895	1652.51614535108	8232.584179654	7489.1237106026	743.460469051392	21166.7933331939	19286.3036906744	1880.48964251956	8311.94133068422	7583.64989313104	728.291437553185	31.3412775796565	28.4573437977461	2.88393378191044	12551.4630590235	11425.8321220673	1125.6309369562	119.292596394686	109.033543042028	10.2590533526576	152.755069511894	139.330788636287	13.4242808756068	129801.394836744	118305.741614524	11495.6532222204	63800.5144568755	58210.3199954565	5590.194461419	58455.5370554273	53213.1712342831	5242.36582114419	7545.34332444126	6882.25038478404	663.092939657217	20431.9551114519
165	County	6015	Del Norte County	6	California	5	9117.5439777491	8600.54313914277	517.00083860633	8956.01291359631	8461.91462680896	494.098286787342	292.535666607577	319.550659105275	-27.0149924976985	-696.888313793486	-609.229963335895	-87.6583504575908	11078.3542182604	10394.7534556938	683.600762566676	1246.82966310696	1183.7995175587	63.0301455482643	23.9368052311227	22.5409904506107	1.39581478051197	9747.46613718424	9131.4387493596	616.027387824641	19.6492172903022	18.6746911365715	0.97452615373069	40.4723954478098	38.2995071882815	2.17288825952829	10916.8231541076	10256.12494336	660.698210747688	1973.41197777508	1873.65140272115	99.7605750539328	8493.96286215179	7957.15527743086	536.807584720925	449.448314180771	425.318263207941	24.1300509728299	2253.34590711892
166	County	6017	El Dorado County	6	California	2	31551.8789162898	29755.7677869514	1796.11112933839	51505.3893872038	48584.3725742811	2921.0168129227	7631.45810954298	7236.9116690713	394.546440471684	3129.58029251123	2996.70978680108	132.870505710151	33512.6891568012	31549.9781035024	1962.71105329874	6845.20008517474	6465.69724929827	379.502835876461	28.6151277438782	26.7356383139468	1.87948942993135	26144.183252317	24590.2436526226	1553.93959969442	162.186264162686	152.963750896188	9.2225132664987	332.504427402873	314.337812371452	18.1666150314217	53466.1996277151	50378.5828908321	3087.61673688304	18607.2493731165	17575.6500309363	1031.59934218022	31546.6290762545	29671.5826965166	1875.04637973798	3312.32117834409	3131.35016337924	180.971014964844	9592.26835005432
167	County	6019	Fresno County	6	California	3	52053.2177033976	44822.5425138742	7230.6751895234	107940.533659709	92886.5357874253	15053.9978722839	16281.6257372821	13960.1063983	2321.51933898207	7381.79746528671	6283.71261909921	1098.0848461875	54014.0279439089	46616.7528304252	7397.27511348375	17787.7010566226	15235.5307011557	2552.17035546689	38.3593556307486	34.4395238967124	3.91983173403627	35281.2787105118	30566.3217784889	4714.95693202288	248.08706938978	215.749169817712	32.3378995720682	658.601751754013	564.711657066146	93.890094687867	109901.34390022	94680.7461039762	15220.5977962442	47613.9619897487	40782.3347935338	6831.62719621494	55007.2850330282	47656.1631531695	7351.12187985866	7280.09687744358	6242.24815727297	1037.84872017061	18242.4359777934
168	County	6021	Glenn County	6	California	6	45017.4999010632	41813.3561389112	3204.14376215199	24271.4931333204	22560.7318682868	1710.76126503358	3265.16856449178	3057.04209132465	208.126473167135	933.247603448006	892.172430334508	41.0751731134981	46978.3101415745	43607.5664554622	3370.74368611234	6069.04438153303	5638.48761893681	430.556762596218	99.7609229910536	92.2118028472399	7.54912014381369	40090.7496503654	37208.2505240434	2882.49912632202	354.308662307274	329.334788784875	24.9738735223984	364.446524377688	339.281720849802	25.1648035278863	26232.3033738317	24354.9421848378	1877.36118899392	5968.55597170687	5545.12816742654	423.427804280335	19205.1362510178	17824.2993011667	1380.83694985109	1058.61115110703	985.514716244526	73.0964348624991	5225.97880500312
169	County	6023	Humboldt County	6	California	5	22492.8519824251	21256.6125525433	1236.23942988181	24009.6090106839	22749.4291714729	1260.179839211	2499.17209822775	2408.51465421514	90.6574440126108	360.46467483333	390.220985938844	-29.7563111055138	24453.6622229364	23050.8228690943	1402.83935384216	6233.01660528373	5936.45786077291	296.558744510819	34.2141951707021	32.0139258637801	2.20026930692203	17775.3146742831	16691.2508238289	1084.06385045422	207.719356098857	197.76881283608	9.95054326277697	203.397392100072	193.331445792651	10.0659463074212	25970.4192511953	24543.6394880239	1426.77976317135	10320.1576225349	9829.13807590028	491.019546634659	14023.6334375429	13168.3735256801	855.259911862824	1626.62819111739	1546.12788644352	80.5003046738643	4459.98233873909
170	County	6025	Imperial County	6	California	4	8006.69688595396	7048.05546264072	958.641423313241	18598.6610016939	16318.1907278584	2280.47027383557	1543.78092945103	1315.11768133913	228.6632481119	-145.03781041175	-177.828106023438	32.7902956116876	9967.5071264653	8842.26577919172	1125.24134727359	2809.18895103703	2430.4111446569	378.777806380137	13.2428607491962	12.1701296620299	1.07273108716623	6920.77615523303	6204.33279198028	716.443363252754	59.4376870384214	53.3374899265479	6.10019711187353	164.861472407619	142.014222965962	22.8472494416567	20559.4712422053	18112.4010444094	2447.07019779592	8158.70475189097	7058.62343209095	1100.08131980002	10596.8219891262	9499.83190948897	1096.9900796372	1803.94450118814	1553.94570282944	249.998798358698	3504.59116996237
171	County	6027	Inyo County	6	California	6	5981.68332742202	5524.2133070775	457.470020344511	16341.9502409167	15063.7108627773	1278.23937813936	1695.78243110049	1577.3508665341	118.431564566393	66.6076598844043	75.8987916731205	-9.2911317887162	7942.49356793336	7318.4236236285	624.069944304857	1264.25028304933	1156.95146203331	107.298821016026	20.4215253735404	18.61189246821	1.80963290533044	6609.68658903278	6098.39022359854	511.296365434237	13.299952548501	12.2221284240934	1.07782412440763	34.8352179292041	32.247917104348	2.58730082485611	18302.760481428	16857.9211793283	1444.83930209971	4128.07605408545	3777.72003707946	350.356017005989	13523.3386264648	12477.232461655	1046.1061648098	651.345800877758	602.968680593841	48.3771202839175	3656.59267161183
172	County	6029	Kern County	6	California	3	47471.5053584828	41081.972802639	6389.53255584376	98860.0144793947	85452.9858086566	13407.0286707381	13899.8731082852	11970.5832075228	1929.28990076238	5943.19693337639	5075.759127844	867.437805532395	49432.3155989941	42876.18311919	6556.1324798041	18537.3026667143	15950.3893033895	2586.91336332476	63.5179098322741	56.8101972465047	6.70771258576941	29469.7398052982	25688.7391328565	3781.00067244177	540.093522416897	473.485758908187	66.6077635087102	821.661694732417	706.758726789324	114.902967943093	100820.824719906	87247.1961252076	13573.6285946985	49050.896519516	42205.7571823221	6845.13933719394	44288.001545631	38605.8012706551	5682.20027497587	7481.92665475904	6435.63767223039	1046.28898252865	15860.6833487966
173	County	6031	Kings County	6	California	4	18560.5047617991	16057.137116697	2503.3676451021	41836.338669174	36207.0105872227	5629.32808195124	6086.99397700492	5204.448004651	882.545972353919	2353.89980316316	1961.63467695629	392.265126206865	20521.3150023104	17851.347433248	2669.96756906244	3922.27830923209	3376.77073635181	545.507572880273	36.2481760426767	32.4864026603422	3.76177338233453	16081.739163842	14022.782148595	2058.95701524693	217.324793131804	192.747110986757	24.5776821450473	263.724560061897	226.561034654041	37.1635254078564	43797.1489096853	38001.2209037737	5795.92800591159	14060.7484089907	12105.1898961195	1955.55851287115	27160.5102919467	23683.1299766992	3477.38031524758	2575.89020874788	2212.90103095503	362.989177792854	8047.80421751626
174	County	6033	Lake County	6	California	5	24386.7354695393	22745.0025988449	1641.73287069445	43860.2576846919	40918.1148995027	2942.14278518929	6822.54275286553	6385.44205397296	437.100698892568	2831.63721846761	2667.14051000577	164.496708461845	26347.5457100507	24539.2129153959	1808.3327946548	4831.14452150279	4521.35772627059	309.786795232195	77.7198095901774	71.7061683035096	6.01364128666782	21249.1069568538	19768.6283599481	1480.47859690578	48.1895175351815	45.0375287405077	3.15198879467381	141.384904568674	132.483132133194	8.9017724354796	45821.0679252033	42712.3252160537	3108.74270914963	12576.5856995858	11770.1390777766	806.446621809154	31168.8012662966	28997.1926777729	2171.60858852367	2075.68095932095	1944.99346050414	130.687498816808	8783.35299337687
175	County	6035	Lassen County	6	California	5	9754.71927581592	9128.50341900637	626.215856809546	12941.6764356554	12103.4492430171	838.227192638288	1253.05148391516	1202.09702733211	50.954456583053	-130.193752568236	-87.6802954162247	-42.5134571520117	11715.5295163273	10922.7137355574	792.815780769892	791.159605969394	739.93550466838	51.2241013010131	14.8417337051575	13.7861530691017	1.05558063605582	10695.1878928728	9968.52693572143	726.660957151422	121.139800417503	113.233066344905	7.90673407259761	93.2004833623576	87.2320757535546	5.96840760880302	14902.4866761667	13897.6595595681	1004.82711659863	1862.10368519648	1741.54066973941	120.563015457066	12595.7673866347	11739.9757467956	855.791639839071	444.615604335537	416.143143033039	28.4724613024973	3213.8617244265
176	County	6037	Los Angeles County	6	California	1	57556.4628970283	51004.8128223864	6551.65007464196	309389.997966732	274308.049055481	35081.9489112506	39104.7748712459	34644.5002893416	4460.27458190432	16465.2853022934	14562.7277365199	1902.55756577356	59517.2731375397	52799.0231389374	6718.24999860231	32143.6729005493	28482.41684872	3661.25605182927	94.3508109822043	83.8569352604799	10.4938757217244	25672.4345678664	22808.4573606144	2863.97720725202	829.936440455557	735.649700430107	94.2867400254495	776.878417686192	688.642293912345	88.2361237738474	311350.808207243	276102.259372032	35248.5488352109	204652.382494743	181341.892239059	23310.4902556843	89392.2171990739	79419.7593128896	9972.45788618429	17306.2085134262	15340.6078200839	1965.60069334235	41065.5851117572
177	County	6039	Madera County	6	California	4	41384.7151306235	36175.8618819919	5208.85324863151	61123.11776389	53398.5106212264	7724.60714266354	9277.55900396996	8063.47188144179	1214.08712252817	3984.58469076178	3426.60951040064	557.975180361144	43345.5253711348	37970.0721985429	5375.45317259185	13363.4027561021	11598.8457996805	1764.55695642167	54.7045448239702	49.1239504964602	5.58059432751001	29193.8817866709	25680.9590158477	3512.92277082324	199.092816859781	176.004229739204	23.0885871205769	534.44346667801	465.13920277915	69.3042638988596	63083.9280044013	55192.7209377774	7891.20706662389	22428.9158805323	19467.3124428213	2961.60343771108	36636.2987673242	32227.8241040755	4408.47466324871	4018.71335654472	3497.58439088062	521.128965664101	11238.3692444813
178	County	6041	Marin County	6	California	2	19567.8554382758	18034.5768790262	1533.27855924957	126526.991991384	116643.462716906	9883.52927447831	18493.5177227463	17047.044393027	1446.47332971928	8301.07418284387	7654.9257214518	646.148461392069	21528.6656787871	19828.7871955772	1699.87848320992	6224.70161258429	5745.62394033625	479.077672248038	58.3462270152183	53.2780349989364	5.0681920162819	14683.0059735176	13509.6471137147	1173.3588598029	307.370919301055	284.23796021742	23.1329590836357	255.240946369012	236.000146309944	19.2408000590683	128487.802231896	118437.673033457	10050.1291984387	61475.925381951	56744.4948549459	4731.43052700511	58975.7400977792	54262.8286352373	4712.9114625419	8036.13675216548	7430.34954327383	605.787208891648	20454.3279632577
179	County	6043	Mariposa County	6	California	6	16021.4173295004	14552.0019878472	1469.4153416532	21994.7513187387	19947.973796671	2046.77752206778	2755.44652398127	2497.16415140423	258.282372577042	638.959175663003	573.62389316459	65.3352824984122	17982.2275700117	16346.2123043982	1636.01526561355	3130.71954381218	2804.16885392116	326.550689891023	40.2595221916725	36.611821286187	3.64770090548546	14689.2828540393	13395.0236816303	1294.259172409	27.4119289526888	24.9835069562249	2.42842199646392	94.5537210158267	85.4244406042459	9.12928041158077	23955.5615592501	21742.184113222	2213.37744602813	5768.55763014842	5166.86640631323	601.691223835187	17091.7804621651	15585.8394400086	1505.9410221565	1095.2234669366	989.478266900162	105.745200036435	4716.25676449261
180	County	6045	Mendocino County	6	California	5	27863.7588401771	25888.5781303475	1975.18070982967	25260.6529230394	23490.6678574758	1769.98506556359	3281.20441317327	3070.79520537787	210.409207795403	904.363502752984	864.011640720518	40.3518620324658	29824.5690806885	27682.7884468985	2141.78063379002	4905.13473683831	4572.67276606409	332.461970774215	94.2694538418232	87.0562649048205	7.21318893700272	24202.8827025701	22442.4163228682	1760.46637970193	348.358898744175	325.083300691732	23.2755980524433	273.923288694059	255.559792369627	18.3634963244314	27221.4631635507	25284.8781740268	1936.58498952394	7304.85967578238	6809.74829264327	495.111383139108	18650.0928315965	17293.52461566	1356.56821593648	1266.51065617188	1181.60526572353	84.9053904483513	5242.01465368461
181	County	6047	Merced County	6	California	3	37485.2104400903	32717.2272762922	4767.98316379806	50369.0672343933	43872.2313236739	6496.83591071944	7452.15900451028	6444.84236084421	1007.31664366607	3040.29865608707	2588.89080727963	451.407848807439	39446.0206806016	34511.4375928432	4934.58308775841	9197.17865606491	7948.45484504366	1248.72381102125	51.5401008037417	46.1923712786322	5.34772952510953	29580.8317011486	25978.4483172657	3602.38338388292	227.396537493824	201.27498186109	26.1215556327341	389.073685090543	337.067077394147	52.0066076963962	52329.8774749047	45666.4416402249	6663.43583467979	18076.6491763635	15622.3375777607	2454.31159860286	31078.9639636866	27294.1365287388	3784.82743494779	3174.26433485459	2749.96753372545	424.296801129142	9412.96924502162
182	County	6049	Modoc County	6	California	6	11964.2454501467	11188.3021611669	775.943288979769	11198.4414911161	10477.1650188153	721.276472300804	926.657727043437	897.803242137797	28.8544849056407	-306.447596055019	-251.953108433407	-54.4944876216115	13925.0556906581	12982.5124777179	942.543212940115	752.177402382101	703.545673787431	48.6317285946697	18.1565843723863	16.8961759977254	1.26040837466084	13089.7935395218	12201.3468902097	888.446649312138	26.5208154772429	24.8100946523106	1.71072082493232	38.4073489045169	35.913643070803	2.49370583371393	13159.2517316275	12271.3753353663	887.87639626115	1349.62178800067	1262.36253201712	87.25925598355	11490.2638224003	10710.3824314599	779.881390940329	319.366121226524	298.630371889253	20.735749337271	2887.46796755478
183	County	6051	Mono County	6	California	6	14076.1599010381	13063.8277987208	1012.33210231728	15264.4088076342	14166.3813767939	1098.02743084027	1589.08459485647	1495.66768828459	93.4169065718762	29.6482352320436	50.5591664825884	-20.9109312505449	16036.9701415494	14858.0381152718	1178.93202627762	1895.49350010889	1753.18628828544	142.307211823447	31.3424224569688	28.7410744447327	2.60134801223609	14015.3785598665	12987.8436781741	1027.53488169235	23.9997291704058	22.2515053437864	1.74822382661939	70.7559299466968	66.0155690237246	4.7403609229722	17225.2190481456	15960.5916933449	1264.62735480062	3184.78742174686	2945.68440281636	239.103018930503	13431.5709396785	12446.8378054651	984.733134213425	608.860686720147	568.069485063459	40.7912016566881	3549.89483536781
184	County	6053	Monterey County	6	California	3	43622.0084062654	39234.5716176362	4387.43678862925	89451.3189140123	80461.7686697342	8989.55024427816	13266.6681088506	11912.6312956459	1354.03681320467	5846.47599625482	5234.56696566222	611.909030592595	45582.8186467768	41028.7819341872	4554.03671258959	12931.2895814647	11626.3185837706	1304.97099769415	49.3534135076961	44.2751429515724	5.07827055612374	31922.9048501996	28746.9800454887	3175.9248047109	205.069753169533	184.598369866158	20.4713833033743	474.201048435173	426.609792110127	47.5912563250467	91412.1291545237	82255.9789862852	9156.1501682385	38845.3806808395	34925.2693212157	3920.11135962375	45340.2707287897	40829.4879182784	4510.78281051138	7226.47774489446	6501.22174679109	725.255998103373	15227.4783493619
185	County	6055	Napa County	6	California	4	49915.1415770008	46111.2763179857	3803.86525901501	96138.4484874427	88835.0878553091	7303.36063213358	14628.8328618034	13524.644825525	1104.18803627839	6615.37304846269	6123.17933550754	492.193712955156	51875.9518175121	47905.4866345367	3970.46518297535	15080.5910872365	13949.3947838213	1131.19630341512	90.0641708430704	82.3853728973265	7.67879794574386	36334.0096907571	33530.2840957835	2803.72559497354	95.1914063568359	88.027814236452	7.16359212038391	276.095462318659	255.394567798087	20.7008945205712	98099.258727954	90629.2981718601	7469.96055609393	40923.6811957444	37853.9927052219	3069.68849052242	51828.3361449495	47828.9858439159	3999.3503010336	5347.24138726022	4946.31962272231	400.92176453791	16589.6431023147
186	County	6057	Nevada County	6	California	5	9287.53154267164	8847.0600456805	440.471496991138	34950.6209415989	33184.0126978556	1766.60824374326	4851.82500303264	4651.99153029989	199.833472732751	1698.01657047927	1665.64082844007	32.3757420392052	11248.341783183	10641.2703622315	607.071420951485	1929.39740093665	1838.03903757241	91.3583633642445	11.766677562938	11.002262058856	0.764415504081983	9227.48990595495	8716.41455425944	511.075351695516	16.3744242716918	15.5107140677361	0.863710203955773	63.3133744567471	60.3037942730605	3.00958018368661	36911.4311821102	34978.2230144066	1933.20816770361	11623.029632276	11072.6707668482	550.358865427804	23024.0614577921	21748.846808204	1275.21464958812	2264.34009204213	2156.70543935445	107.634652687682	6812.63524354398
187	County	6059	Orange County	6	California	1	65737.3886834015	58786.4231971015	6950.96548629996	270272.02113526	241793.191677924	28478.8294573351	34929.5288265451	31219.5624908324	3709.9663357127	14888.5915938214	13286.1716137714	1602.41998005	67698.1989239128	60580.6335136525	7117.56541026031	33036.2005343613	29553.7125672024	3482.48796715894	127.684268273004	113.93862555838	13.7456427146242	31653.733993345	28336.3245647787	3317.40942856633	1663.97306026352	1488.22797023222	175.745090031302	1216.60706766991	1088.4297858808	128.177281789107	272232.831375771	243587.401994475	28645.4293812954	171826.590836867	153713.610973915	18112.979862952	83118.7946447908	74407.6873516143	8711.10729317653	17287.4458941132	15466.1036689463	1821.34222516689	36890.3390670565
188	County	6061	Placer County	6	California	2	49090.427826292	45926.2528951144	3164.17493117758	101217.582104448	94664.6584778679	6552.92362657963	14686.0865616259	13767.1155911021	918.970970523808	6447.80134657159	6065.67865986499	382.122686706606	51051.2380668033	47720.4632116654	3330.77485513793	15874.4387383276	14843.1224900608	1031.31624826678	25.3249377861409	23.6201161698202	1.7048216163207	34572.4589760058	32312.0859754866	2260.3730005192	154.90211309094	144.822138702041	10.0799743888987	424.113301592859	396.812491246132	27.3008103467261	103178.392344959	96458.8687944189	6719.52355053997	47927.6116746292	44813.8937362857	3113.71793834351	48779.1808957001	45589.9618829418	3189.21901275826	6471.5997746296	6055.0131751914	416.586599438204	16646.8968021372
189	County	6063	Plumas County	6	California	6	6359.58896615695	5983.1622184828	376.426747674149	14136.93468691	13259.6779437857	877.256743124279	1457.17410482495	1400.03954073978	57.1345640851712	-24.3769177665749	15.0540026510585	-39.4309204176336	8320.39920666829	7777.3725350338	543.026671634496	900.802340144083	847.241521915472	53.5608182286106	16.5050751151844	15.3768718255707	1.12820328961367	7346.30451813895	6861.37712801938	484.927390119573	11.139688475152	10.4577812302537	0.68190724489828	45.647584794922	42.9192320431219	2.72835275180013	16097.7449274213	15053.8882603367	1043.85666708463	2331.0846438422	2192.4806512456	138.603992596608	13208.8677117342	12336.9542578241	871.913453910106	557.792571844932	524.453351267022	33.3392205779108	3417.98434533629
190	County	6065	Riverside County	6	California	1	28491.0857396964	25287.5306838119	3203.55505588455	117435.754729358	104287.388391449	13148.3663379086	15700.5878812686	13925.3248596933	1775.26302157536	6548.47308841195	5787.23707790845	761.236010503499	30451.8959802078	27081.7410003629	3370.15497984489	14308.3252420415	12675.0087406488	1633.31650139271	59.7896684624793	53.4266427431533	6.36302571932598	15218.7545715309	13586.3524711869	1632.40210034403	298.1196445898	264.569973470528	33.5496711192719	566.906853583051	502.383172313504	64.5236812695472	119396.564969869	106081.598708	13314.9662618689	65335.3149975683	57877.1921003009	7458.12289726741	45197.6369297405	40349.6240974215	4848.012832319	8863.61304256056	7854.78251027808	1008.83053228249	17661.39812178
191	County	6067	Sacramento County	6	California	1	74448.9243052012	68271.7781935493	6177.14611165197	195286.379627908	178966.46805055	16319.9115773586	28852.6503585628	26466.9689547561	2385.68140380671	13350.2374163526	12254.7089239034	1095.52849244921	76409.7345457126	70065.9885101002	6343.74603561232	27121.5414369355	24813.605861428	2307.93557550746	32.1656279961743	29.7761170973895	2.38951089878476	48103.6662189821	44166.7525755226	3936.91364345954	429.145285611655	393.267967260346	35.8773183513094	723.21597618709	662.58598879187	60.6299873952197	197247.18986842	180760.678367101	16486.511501319	98423.759170325	90048.2877468969	8375.47142342801	87221.9271539103	80083.4859079172	7138.44124599303	11601.5035441845	10628.9047122865	972.598831897954	30813.4605990742
192	County	6069	San Benito County	6	California	2	7686.4093330396	6846.4547839839	839.954549055698	31384.9736530856	28054.0939166973	3330.87973638824	4362.62236601559	3870.84903244922	491.773333566371	1473.94157318799	1283.97714409764	189.964429090353	9647.21957355094	8640.6651005349	1006.55447301604	1788.16025922267	1594.73439731966	193.425861903007	25.2451080837557	22.5543267902621	2.69078129349362	7774.10296168704	6969.86984142316	804.233120263882	16.3877670439729	14.737986783734	1.64978026023892	43.3234775134989	38.7685482180768	4.55492929542211	33345.7838935969	29848.3042332483	3497.47966034859	9516.9515126311	8487.49985161498	1029.45166101612	22093.2245512966	19807.6743077321	2285.55024356458	1735.60782966916	1553.13007390126	182.477755767892	6323.43260652693
193	County	6071	San Bernardino County	6	California	2	44030.8350294568	38937.6468071001	5093.18822235667	168030.343219979	148581.751692107	19448.5915278727	21701.9676576404	19176.467452401	2525.50020523942	9034.1161031528	7961.18472127558	1072.93138187723	45991.6452699681	40731.8571236511	5259.78814631702	23040.528138084	20328.0828143609	2712.44532372315	70.1885272684787	62.5425558274387	7.64597144104003	21743.7828192334	19336.9115467894	2406.87127244392	508.480251662593	449.321423202169	59.1588284604235	628.665533719676	554.998783471192	73.6667502484834	169991.153460491	150375.962008658	19615.1914518331	103033.610229519	90903.9822722745	12129.627957244	55569.9809792756	49418.8070119305	6151.17396734509	11387.5622516967	10053.1727244527	1334.389527244	23662.7778981518
194	County	6073	San Diego County	6	California	1	72482.3200945959	64945.2727686057	7537.04732599016	203795.620748459	182620.63626405	21174.984484409	30711.7211724395	27497.6384887928	3214.08268364677	14416.7295399406	12890.8460999899	1525.88343995074	74443.1303351072	66739.4830851567	7703.6472499505	22408.8366407369	20072.981177415	2335.8554633219	76.0718550139011	68.1859184237054	7.8859365901957	50668.8619004894	45443.1925178827	5225.6693826067	724.182249382521	648.803503637093	75.3787457454281	565.17768948452	506.319967798241	58.8577216862786	205756.43098897	184414.846580601	21341.5844083693	99602.3839458097	89220.016648939	10382.3672968707	95072.7755927032	85267.5643860661	9805.21120663712	11081.2714504573	9927.26554559575	1154.00590486151	32672.5314129509
195	County	6075	San Francisco County	6	California	1	54700.7776006072	50701.6978691807	3999.07973142652	399353.651868114	369866.274306737	29487.377561377	50658.5472926773	46877.9012956159	3780.64599706138	21531.8961258712	19917.5616437998	1614.33448207147	56661.5878411186	52495.9081857317	4165.67965538687	43835.8772406945	40657.6104169647	3178.26682372974	108.429586503315	98.76002193517	9.66956456814476	10954.1847762911	10103.7675465569	850.417229734186	512.638863726424	475.711153896039	36.9277098303849	1250.45737390322	1160.05904637881	90.3983275244127	401314.462108626	371660.484623288	29653.9774853374	263944.444406921	244807.474331927	19136.9700749943	109743.128034046	101223.329543238	8519.79849080805	27626.8896676585	25629.6807481235	1997.20891953498	52619.3575331886
196	County	6077	San Joaquin County	6	California	3	35962.1779335842	31900.4254764316	4061.75245715261	99281.0323436868	88054.8935609159	11226.138782771	15297.1378378509	13546.7638146906	1750.37402316033	6992.87475419985	6170.97787878025	821.896875419591	37922.9881740956	33694.6357929826	4228.35238111296	11281.443084057	9968.74066857502	1312.70241548194	29.4861770550556	26.6661332936723	2.82004376138326	26210.3490845497	23342.8269574786	2867.52212707105	119.718817517123	106.698952526954	13.0198649901693	281.99101091673	249.703081108317	32.2879298084131	101241.842584198	89849.1038774669	11392.7387067313	41253.9237133497	36453.6401943774	4800.28351897223	54193.7241112733	48264.7033822413	5929.02072903201	5794.19475957525	5130.76030084818	663.434458727072	17257.9480783622
197	County	6079	San Luis Obispo County	6	California	3	10577.0712157991	9816.32341610624	760.747799692864	33939.2121456132	31494.199234579	2445.01291103418	4327.06198635028	4030.92189991735	296.140086432933	1337.80270798131	1260.32926126702	77.4734467142885	12537.8814563104	11610.5337326572	927.34772365321	2745.92171177524	2551.92479067037	193.996921104864	26.3233638202519	23.8729165652108	2.45044725504112	9221.50511480402	8528.66342042442	692.841694379606	261.449305605723	242.190522431607	19.2587831741156	282.681960305213	263.88208256563	18.7998777395834	35900.0223861245	33288.40955113	2611.61283499453	13183.819768614	12252.3946545822	931.42511403177	19638.4352248225	18162.9356651805	1475.49955964204	3077.76739268799	2873.07923136727	204.688161320719	6287.87222686162
198	County	6081	San Mateo County	6	California	2	15627.7038399185	14121.4417352496	1506.2621046689	171190.709979545	154931.163071333	16259.5469082121	22257.6570786087	20121.2199188168	2136.43715979189	9325.63080715461	8417.28103079288	908.34977636173	17588.5140804299	15915.6520518006	1672.86202862925	6958.05881701242	6300.0460032459	658.012813766517	39.3243322479717	35.4034459715823	3.92088627638944	9680.32124154461	8754.42474073386	925.896500810757	561.491217624874	509.189698372561	52.3015192523121	349.318471999974	316.5881634767	32.7303085232738	173151.520220056	156725.373387884	16426.1468321725	104135.375694119	94287.4549772688	9847.9207168505	57228.9757749146	51755.1792868837	5473.79648803081	11787.1687510224	10682.7391237312	1104.42962729118	24218.46731912
199	County	6083	Santa Barbara County	6	California	3	59160.5734886284	53952.6604654355	5207.91302319288	79597.9932478862	72603.5584215385	6994.43482634778	10706.1566345304	9759.81037223495	946.346262295464	4299.20118759057	3915.55177020187	383.649417388699	61121.3837291397	55746.8707819865	5374.51294715322	29970.947312335	27341.0727051124	2629.87460722261	95.1492358800873	85.5380572151546	9.61117866493272	29112.5872636192	26547.6505076688	2564.93675595039	605.719436418325	551.798103120751	53.9213332975737	1336.98048088708	1220.81140886937	116.169072017709	81558.8034883976	74397.7687380894	7161.03475030812	39856.6874908915	36359.3642575627	3497.32323332881	33130.6021417755	30211.6620142382	2918.94012753727	8571.5138557306	7826.74246628856	744.771389442045	12666.9668750418
200	County	6085	Santa Clara County	6	California	1	35225.1067256987	31115.0671084453	4110.03961725341	155507.162840912	137430.171530944	18076.9913099678	20720.1589544561	18292.0232713346	2428.13568312146	8807.45723104579	7751.55829112515	1055.89893992064	37185.91696621	32909.2774249963	4276.63954121376	17614.5087722182	15533.1630521675	2081.34572005067	40.9047007001393	36.5324738556839	4.37222684445543	18873.5209751234	16759.1800290839	2114.34094603946	274.684917413381	242.802512939631	31.88240447375	382.297600754986	337.599356949564	44.6982438054218	157467.973081423	139224.381847495	18243.5912339281	91021.3595739908	80266.1963371189	10755.1632368719	57327.0337725256	50904.8672366683	6422.16653585729	9119.57973490678	8053.31827370788	1066.26146119891	22680.9691949674
201	County	6087	Santa Cruz County	6	California	3	38456.3730372781	35384.6844732848	3071.68856399334	99197.3913722699	91331.6176295981	7865.7737426718	14645.4512824077	13478.9781895747	1166.47309283297	6499.53630787667	5983.32728107959	516.209026797081	40417.1832777895	37178.8947898358	3238.28848795368	12965.2454653752	11961.457873541	1003.78759183414	66.7808091231135	60.372398938685	6.40841018442851	26811.0125350476	24627.5775915261	2183.43494352141	223.752216177477	206.285190268629	17.4670259088478	350.392252066122	323.201735561268	27.1905165048539	101158.201612781	93125.8279461491	8032.37366663215	45135.817796407	41641.3391170549	3494.47867935208	49650.1136338356	45606.7082265905	4043.40540724503	6372.27018253873	5877.78060250369	494.489580035038	16606.261522919
202	County	6089	Shasta County	6	California	4	53350.4195392624	51198.4259749316	2151.99356433078	68294.5047763598	65649.9884231377	2644.51635322208	9414.38024517278	9099.64849734727	314.731747825515	3793.50164366833	3709.91847705057	83.5831666177559	55311.2297797737	52992.6362914826	2318.59348829112	17895.363444287	17269.6053929306	625.758051356482	31.4530945598836	29.5270181568202	1.92607640306338	36354.0278697906	34700.7007925949	1653.32707719568	373.216960480069	359.364471272134	13.8524892079352	657.168410656145	633.438616528187	23.7297941279585	70255.3150168711	67444.1987396887	2811.11627718243	32227.2521645826	31100.3422486222	1126.90991596045	33198.1344386277	31688.3326973638	1509.80174126388	4829.92841366082	4655.52379370273	174.404619958092	11375.1904856841
203	County	6091	Sierra County	6	California	6	-305.884236675486	-247.07897623516	-58.8052604403264	20359.8356601888	19063.1516088875	1296.68405130131	2261.91070993935	2149.17324310193	112.737466837422	330.433162729591	344.908431494112	-14.4752687645211	1654.92600383586	1547.13134031584	107.79466352002	661.133770952479	619.327940614969	41.8058303375093	6.25091998833954	5.81579837109086	0.435121617248684	868.668702949473	810.617921238749	58.0507817107239	62.5632693461165	58.5814311133557	3.98183823276081	56.3093405994471	52.78824897767	3.52109162177716	22320.6459007002	20857.3619254385	1463.28397526166	6408.75854413218	6003.51003900127	405.248505130909	14675.1883710594	13694.485194118	980.703176941409	1236.69898550863	1159.3666923193	77.3322931893384	4222.72095045069
204	County	6093	Siskiyou County	6	California	6	16751.9053090473	15787.3143748831	964.59093416414	12577.5762374008	11888.8811520268	688.695085374049	1097.23477422887	1078.49154049786	18.74323373101	-233.788577906125	-172.932976451151	-60.8556014549732	18712.7155495586	17581.5246914341	1131.19085812449	1599.76292543638	1529.05791795565	70.7050074807262	25.7589813654024	24.2757879375895	1.48319342781285	16972.7391338091	15919.330503353	1053.40863045612	40.9409539500721	39.0103184473208	1.9306355027513	73.5135549976058	69.8501637405249	3.66339125708088	14538.3864779122	13683.0914685778	855.295009334396	2296.52107969922	2195.02132774348	101.499751955738	11751.9217566408	11022.5417959113	729.379960729539	489.943641572163	465.528344923045	24.4152966491185	3058.04501474021
205	County	6095	Solano County	6	California	3	23430.553176487	21373.2211787814	2057.33199770565	97960.9743954616	89338.0301728377	8622.94422262392	14280.522551065	13026.2108532786	1254.31169778643	6275.64403509162	5723.61399805214	552.030037039485	25391.3634169983	23167.4314953323	2223.931921666	7931.42062404744	7225.1865310307	706.234093016738	33.8287340894116	30.8766189476393	2.95211514177235	17075.6064648291	15591.6294925338	1483.97697229537	148.468348811002	135.534662863305	12.9336859476967	202.039245221359	184.204189956934	17.8350552644254	99921.784635973	91132.2404893887	8789.54414658427	45845.1583608596	41762.9875406632	4082.1708201964	48396.086732782	44190.1641842281	4205.92254855392	5680.53954233134	5179.08876449739	501.450777833941	16241.3327915763
206	County	6097	Sonoma County	6	California	3	42164.2285634225	39692.0994389144	2472.12912450811	138886.995996392	130687.064118139	8199.93187825389	22623.8816743311	21313.8896922449	1309.99198208615	10933.7801830241	10322.055112547	611.725070477045	44125.0388039338	41486.3097554654	2638.72904846845	14113.2226966639	13301.104171975	812.118524688889	103.702979088095	95.6677508199636	8.03522826813176	29496.5552498068	27702.0541504827	1794.50109932418	114.763836463045	107.775421915793	6.98841454725173	296.794041911903	279.708260271903	17.0857816399999	140847.806236904	132481.27443469	8366.53180221424	53817.4268430241	50720.6054982691	3096.82134475496	79380.6919016616	74551.3571649019	4829.33473675977	7649.68749221807	7209.31177151855	440.375720699516	24584.6919148424
207	County	6099	Stanislaus County	6	California	3	37183.0377440717	32879.3592491525	4303.67849491916	98369.4683007974	87020.7419523475	11348.7263484499	15618.5780454188	13783.9224453239	1834.65560009484	7272.91645466879	6392.21065647179	880.705798196996	39143.847984583	34673.5695657035	4470.2784188795	11642.8604381215	10274.9364938157	1367.92394430581	32.6392058333295	29.3057220023303	3.33348383099921	26633.5449150742	23629.7655564468	3003.77935862743	274.574179318445	244.594914633415	29.9792646850299	560.229246235609	494.966878805376	65.2623674302323	100330.278541309	88814.9522688985	11515.3262724102	37699.0240284984	33269.7518647015	4429.27216379686	56597.4868187756	50214.3199065782	6383.16691219745	6033.76769403471	5330.88049761878	702.887196415934	17579.3882859301
208	County	6101	Sutter County	6	California	4	20304.8646328076	18768.4256772821	1536.43895552551	61960.3347648533	57206.7397023184	4753.59506253495	9100.89264392441	8423.27458281817	677.618061106237	3817.45516031643	3544.78016282865	272.674997487785	22265.6748733189	20562.6359938331	1703.03887948585	5991.21408404332	5518.96238387229	472.251700171032	21.0205599034378	19.4729764676722	1.54758343576557	16094.9199382608	14877.9090664925	1217.0108717683	26.9600757973176	24.9160922184385	2.04398357887911	131.560215314007	121.375474782131	10.1847405318757	63921.1450053647	59000.9500188694	4920.19498649529	24937.9146546573	22972.207465901	1965.70718875631	35213.858430472	32551.1767451212	2662.68168535078	3769.3719202354	3477.5658078472	291.806112388204	11061.7028844357
209	County	6103	Tehama County	6	California	5	34651.9437549942	32616.6476942864	2035.29606070775	21435.0191526048	20233.4433418376	1201.57581076725	2589.36458614296	2480.86136497125	108.503221171711	535.469058872392	549.217112006192	-13.7480531337993	36612.7539955055	34410.8580108374	2201.8959846681	6055.21212008918	5757.21616563381	297.995954455373	54.8719705857127	51.1665224832082	3.70544810250444	30205.6484575114	28320.8775911009	1884.77086641046	80.1694297871251	75.8335095165662	4.33592027055887	216.85201753211	205.764222102907	11.0877954292027	23395.8293931162	22027.6536583886	1368.1757347276	5964.42462130689	5670.89660402956	293.528017277336	16274.3894840106	15258.9007680101	1015.48871600047	1157.01528779873	1097.85628634894	59.1590014497917	4550.1748266543
210	County	6105	Trinity County	6	California	6	16477.6130526937	15471.6030092578	1006.01004343588	12878.4962693846	12118.8274268446	759.668842539974	1167.97421734133	1135.11710384426	32.8571134970729	-192.352352750265	-139.308526201437	-53.0438265488289	18438.4232932051	17265.8133258088	1172.60996739623	1573.60671538381	1492.93314441366	80.6735709701425	34.8522703070715	32.6653580896628	2.18691221740869	16685.0649406549	15603.2100913297	1081.85484932523	59.3483919526566	56.1802354829884	3.16815646966821	85.5509749066033	80.8244964928196	4.72647841378373	14839.3065098959	13913.0377433956	926.268766500321	2299.72050460455	2181.82150002738	117.899004577174	12050.2911221341	11268.9536845736	781.337437560478	489.294883157295	462.262558794627	27.0323243626682	3128.78445785267
211	County	6107	Tulare County	6	California	3	40847.427082351	35105.2883197952	5742.13876255586	74856.5935343717	64315.3258278302	10541.2677065415	12156.8214361121	10375.4410753596	1781.38036075254	5608.78270025329	4735.45998631278	873.322713940514	42808.2373228624	36899.4986363462	5908.73868651621	9360.04780471702	8010.13255092815	1349.91525378886	42.8330146449832	38.5027354745384	4.33027917044482	32772.698979636	28305.4492768376	4467.24970279832	182.638696983007	160.931814402065	21.7068825809416	450.018826881428	384.48225870379	65.536568177638	76817.403774883	66109.5361443812	10707.8676305018	24657.8939287376	21101.7083370426	3556.18559169496	47673.299431752	41174.9474696435	6498.35196210853	4486.21041439345	3832.88033769514	653.330076698307	14117.6316766235
212	County	6109	Tuolumne County	6	California	5	25835.3761081471	24143.6657207068	1691.7103874403	23914.3375055476	22363.2448447873	1551.09266076032	3208.37694728706	3030.13297601393	178.243971273136	904.068742046941	879.178036734354	24.8907053125875	27796.1863486584	25937.8760372578	1858.31031140065	3584.29537627599	3351.8516598537	232.443716422289	46.469531398113	42.9294341049308	3.54009729318215	23948.6908112149	22339.9646784508	1608.72613276415	63.0088287367498	58.8346524209762	4.17417631577356	153.721801032654	144.295612427401	9.42618860525246	25875.147746059	24157.4551613383	1717.69258472067	5734.50833632211	5362.622012898	371.886323424109	18924.6763174224	17653.4326579701	1271.24365945229	1215.96309231449	1141.40049047022	74.5626018442735	5169.1871877984
213	County	6111	Ventura County	6	California	3	16880.8386810129	15076.0222895535	1804.81639145946	89431.157677531	80008.5950448701	9422.56263266088	12312.232721614	10986.9104565326	1325.32226508141	5123.14272825293	4550.76234432525	572.380383927681	18841.6489215243	16870.2326061045	1971.41631541981	6003.72117031172	5368.9337299315	634.787440380218	39.1918148285196	34.9430616344251	4.24875319409445	11793.4470392742	10567.1249291796	1226.32211009464	534.987569813348	478.304875092665	56.6826947206835	470.301327296504	420.926010266333	49.3753170301701	91391.9679180424	81802.8053614211	9589.16255662123	44986.3739859264	40229.8597534324	4756.51423249404	39189.456500674	35114.4055991586	4075.05090151543	7216.1374314419	6458.54000883014	757.597422611761	14273.0429621253
214	County	6113	Yolo County	6	California	2	26180.9538201525	23991.5134610008	2189.44035915176	114177.465857188	104527.036061985	9650.4297952029	16928.4820412469	15514.8608476127	1413.62119363417	7621.76249194264	6990.87106079235	630.891431150283	28141.7640606639	25785.7237775518	2356.04028311211	8007.20694539304	7314.57850215067	692.628443242375	23.1569463806495	21.3237670210592	1.83317935959033	19888.8205903498	18246.1685711318	1642.65201921804	47.7995064194581	43.7596797734614	4.03982664599669	174.78007212088	159.893257474773	14.8868146461065	116138.276097699	106321.246378536	9817.02971916325	53225.8476546485	48621.7783140271	4604.06934062142	56363.6639297148	51708.4916461659	4655.17228354889	6548.7645133361	5990.97641834316	557.78809499294	18889.2922817582
215	County	6115	Yuba County	6	California	4	50182.4411641605	46323.4121844651	3859.02897969543	54940.9898326032	50671.4700205189	4269.51981208427	7965.44779342452	7367.67335843281	597.77443499171	3243.13328418685	3011.23817375655	231.895110430302	52143.2514046718	48117.6225010161	4025.62890365578	13144.4248754727	12083.1460525039	1061.27882296883	41.5595938069694	38.6161149882257	2.94347881874371	38086.4198318353	35192.7227778195	2893.69705401587	349.821735949514	323.190753766714	26.6309821828005	521.025367607319	479.946801937784	41.0785656695357	56901.8000731145	52465.6803370699	4436.11973604461	21692.2560583271	19940.8266732288	1751.42938509829	31868.7847844876	29447.4858266671	2421.29895782052	3340.75923029978	3077.36783717397	263.391393125806	9926.25803393586
216	County	8001	Adams County	8	Colorado	2	106005.028669828	94917.4421396324	11087.5865301953	125581.724669546	112396.115367333	13185.6093022122	16888.9871325968	15143.3058817224	1745.6812508744	7131.1693099808	6392.35735840857	738.811951572227	107965.838910339	96711.6524561834	11254.1864541557	56285.167864396	50085.9368328426	6199.23103155338	38.0326894359204	35.0244169588443	3.00827247707605	46073.0400987163	41619.9540252765	4453.08607343976	1119.44624938657	1000.92648841339	118.519760973181	4450.15200840424	3969.81069269198	480.341315712258	127542.534910057	114190.325683884	13352.2092261726	71212.517087034	63369.1924153451	7843.32467168886	50620.5886370343	45727.9694869648	4892.61915006953	5709.42918598864	5093.16378157448	616.265404414167	18849.7973731081
217	County	8003	Alamosa County	8	Colorado	6	27223.6210401621	25546.0631990091	1677.55784115304	26966.210573431	25312.6959524112	1653.51462101976	4165.63611431384	3941.06462926349	224.571485050353	1505.52857453907	1449.63257074465	55.8960037944283	29184.4312806734	27340.2735155601	1844.15776511338	3539.9954746892	3343.03319445449	196.962280234715	27.9967587822999	25.9854994454452	2.01125933685462	24234.5511468226	22658.8998671799	1575.65127964273	118.274090289489	111.334634222348	6.93945606714021	1263.61381008987	1201.02032025794	62.5934898319391	28927.0208139423	27106.9062689622	1820.11454498011	4149.55226793747	3918.67477600569	230.877491931781	23374.9533458464	21855.1903047306	1519.76304111582	1402.51520015845	1333.04118822595	69.4740119325017	6126.44635482518
218	County	8005	Arapahoe County	8	Colorado	2	130238.460216255	117980.071758245	12258.3884580093	140060.584684595	126846.993253234	13213.5914313613	18245.9771127707	16558.7682502251	1687.20886254556	7569.59189075402	6876.22258678403	693.369303969987	132199.270456766	119774.282074796	12424.9883819697	75146.5750047869	67782.1840831109	7364.39092167595	35.3834009485281	32.6272012359812	2.75619971254688	50682.8373818788	46231.8087423984	4451.02863948034	1280.0681439807	1156.37567586845	123.692468112247	5054.40652517115	4571.28637218255	483.120152988605	142021.394925106	128641.203569785	13380.1913553217	84383.1601235931	76113.5805942942	8269.579529299	51358.0107331324	46847.6875458666	4510.32318726583	6280.22406838071	5679.93542962385	600.288638756866	20206.787353282
219	County	8007	Archuleta County	8	Colorado	6	20862.1090174438	19528.467595332	1333.64142211178	22844.2486631175	21386.9640539807	1457.2846091368	3381.43140891454	3194.23534836289	187.196060551647	1079.82594672164	1044.23275139955	35.5931953220885	22822.9192579551	21322.677911883	1500.24134607213	2295.06287611491	2160.91257827077	134.150297844143	27.2676881178446	25.3372347967027	1.93045332114187	19647.7502871779	18328.2366731431	1319.51361403486	97.208321020769	91.50336792872	5.7049530920491	755.63008552369	716.688057743758	38.9420277799317	24805.0589036289	23181.1743705317	1623.88453309715	3061.84186290176	2882.87203940165	178.969823500108	20762.1220168201	19367.7688589766	1394.3531578435	981.095023907025	930.533472153482	50.561551753543	5342.24164942588
220	County	8009	Baca County	8	Colorado	6	21842.6150181481	20356.296972171	1486.31804597702	23113.0078370644	21538.2232997819	1574.78453728251	3489.74771773056	3278.17123579182	211.576481938743	1151.72182830461	1102.42482095781	49.2970073468061	23803.4252586594	22150.507288722	1652.91796993737	2141.43597581331	1990.3309288231	151.105046990214	28.0065954054457	25.9533531479671	2.05324225747865	20781.1289655692	19338.7629230913	1442.36604247783	97.5907210390725	90.5890982011142	7.00162283795829	755.263000832434	704.870985458547	50.3920153738868	25073.8180775757	23332.4336163329	1741.38446124286	2830.04784354433	2630.35263097983	199.695212564506	21426.6533896726	19939.4831158915	1487.17027378112	817.116844358826	762.597869461593	54.5189748972322	5450.5579582419
221	County	8011	Bent County	8	Colorado	6	22917.8192682607	21413.2611791839	1504.55808907683	24055.2310318401	22476.7799270809	1578.45110475919	3627.40045450171	3417.88053070241	209.519923799296	1217.16991072575	1169.60285389686	47.567056828887	24878.629508772	23207.4714957349	1671.15801303718	2622.10878907661	2450.97494497234	171.133844104276	26.1914698157178	24.2834357133663	1.90803410235148	21296.0893527252	19855.2907454438	1440.79860728143	101.057112108552	94.0885177213776	6.96859438717482	833.182785045949	782.833851884005	50.3489331619449	26016.0412723514	24270.9902436319	1745.05102871953	3321.4554565705	3104.6782417303	216.777214840198	21706.359126517	20237.8034926333	1468.55563388375	988.226689263882	928.508509268297	59.7181799955856	5588.21069501305
222	County	8013	Boulder County	8	Colorado	3	77033.230340678	70614.8471988318	6418.38314184616	92501.4783682406	84770.506738654	7730.97162958666	13444.8000009809	12345.8107261847	1098.9892747962	5868.04874085719	5397.10965567073	470.939085186457	78994.0405811893	72409.0575153828	6584.9830658065	32973.8969831063	30106.585308878	2867.31167422828	37.8585380220194	34.8791116082162	2.97942641380319	41836.2447804203	38467.9374361575	3368.30734426281	742.386789177121	679.924253670285	62.462535506836	3403.65349046361	3119.73140506884	283.922085394771	94462.288608752	86564.717055205	7897.57155354701	43293.8772204017	39529.1708637262	3764.70635667551	46621.5918342642	42868.0080458342	3753.58378843001	4546.81955408602	4167.53814564453	379.281408441488	15405.6102414922
223	County	8014	Broomfield County	8	Colorado	2	131580.448410066	118712.880599827	12867.567810239	126566.570281231	114120.919260621	12445.6510206102	17425.1271989194	15735.8653150922	1689.26188382725	7497.28124824199	6771.06478442744	726.216463814554	133541.258650577	120507.090916378	13034.1677341994	65233.1631846775	58552.5747537257	6680.58843095187	39.6022108669711	36.4499061210128	3.15230474595829	62339.2892099186	56580.7007476766	5758.58846224195	1067.47421538566	962.069590495432	105.404624890226	4861.72982972825	4375.29591835885	486.433911369397	128527.380521742	115915.129577172	12612.2509445706	69197.2575364749	62110.7025453725	7086.55499110236	53459.4786214179	48521.1621810407	4938.31644037715	5870.64436384953	5283.26485075848	587.379513091053	19385.9374394308
224	County	8015	Chaffee County	8	Colorado	6	27927.8852104342	26077.1732744004	1850.71193603383	28645.0914963851	26746.5636351388	1898.52786124629	4122.53337869493	3878.41260655968	244.120772135253	1404.04343215694	1343.34692316853	60.6965089884051	29888.6954509456	27871.3835909514	2017.31185999417	5621.74124178178	5239.00673026664	382.73451151514	31.1421773225604	28.8685383597229	2.27363896283748	22623.2099301765	21083.9845094973	1539.22542067913	193.195111172624	180.39600405864	12.799107113984	1419.40699049214	1339.12780876906	80.2791817230778	30605.9017368964	28540.7739516898	2065.12778520663	6951.99963143462	6478.69962196154	473.300009473087	22127.3740267444	20621.8840144977	1505.49001224666	1526.52807871742	1440.19031523054	86.3377634868811	6083.34361920628
225	County	8017	Cheyenne County	8	Colorado	6	18113.4029067021	16899.8348910169	1213.56801568518	21220.0023113077	19792.7119090786	1427.29040222912	3118.91714544185	2936.69485688579	182.222288556064	947.652759180676	914.606921406366	33.0458377743091	20074.2131472135	18694.0452075679	1380.16793964553	1636.14873758067	1521.12367677056	115.025060810109	26.0797815222598	24.1908456963152	1.88893582594457	17741.8226219227	16523.3568566955	1218.46576522715	93.6496618093229	86.9411702685303	6.70849154079263	576.512344378512	538.432658136977	38.0796862415351	23180.812551819	21586.9222256296	1593.89032618946	2358.73506888276	2192.91050874261	165.82456014015	20081.5349094018	18702.3833238096	1379.15158559218	740.542573534515	691.628393077385	48.9141804571294	5079.72738595319
226	County	8019	Clear Creek County	8	Colorado	2	61720.2783844033	57050.332676833	4669.94570757031	57722.6195654961	53317.6895867685	4404.9299787276	8220.84154165233	7619.49832544986	601.343216202461	3326.44623807049	3097.09112296164	229.355115108853	63681.0886249147	58844.542993384	4836.54563153066	18335.7031610252	16871.9070385453	1463.7961224799	48.170261159167	44.4324208074041	3.73784035176283	43094.5472070183	39890.2911726005	3204.2560344178	463.011452841264	427.212272478348	35.7991803629153	1739.65654287071	1610.70008895243	128.956453918278	59683.4298060075	55111.8999033195	4571.52990268795	24534.3864104497	22575.7301549657	1958.65625548401	32493.4484314138	30077.4274969034	2416.02093451036	2655.59496414397	2458.74225145038	196.852712693584	10181.6517821637
227	County	8021	Conejos County	8	Colorado	6	22685.4695140913	21256.6012370793	1428.86827701201	23620.5131991833	22133.7102175192	1486.80298166408	3550.49565889038	3356.3587372222	194.136921668187	1176.22736573447	1136.57916376935	39.6482019651193	24646.2797546026	23050.8115536303	1595.46820097236	2153.74728725909	2031.03748575924	122.709801499842	27.9063542975288	25.903559875153	2.00279442237581	21026.5501786742	19629.1532552095	1397.39692346475	106.580117633982	100.292435513376	6.28768212060577	1331.49581673777	1264.42481727298	67.0709994647869	25581.3234396946	23927.9205340702	1653.40290562443	3129.33574641657	2951.04176989446	178.293976522114	21393.8823735274	19972.0730345872	1421.8093389402	1058.10531975072	1004.8057295886	53.2995901621112	5511.30589940172
228	County	8023	Costilla County	8	Colorado	6	9005.74686695979	8445.01975346545	560.72711349434	22312.1448926157	20874.4143935964	1437.73049901935	3316.97259434918	3131.69317748224	185.279416866937	1053.05423173618	1018.10143706017	34.9527946760166	10966.5571074711	10239.2300700164	727.327037454686	921.498858777549	866.011251107985	55.4876076695643	24.6355156028363	22.8624947082976	1.77302089453869	9599.93192431892	8953.08241946959	646.849504849331	83.0990777509333	77.9669186197232	5.13215913121013	337.391731020897	319.306986110856	18.0847449100418	24272.9551331271	22668.6247101474	1604.3304229797	2708.67924113717	2545.57743194524	163.101809191925	20708.918373701	19313.5383125091	1395.38006119185	855.357518288931	809.508965693007	45.8485525959248	5277.78283486052
229	County	8025	Crowley County	8	Colorado	6	23320.6158876245	21798.384827831	1522.23105979353	24316.885619135	22731.1004132728	1585.78520586227	3614.30414123921	3407.08082823084	207.223313008364	1196.45861612909	1150.93543494891	45.5231811801841	25281.4261281358	23592.595144382	1688.83098375387	2978.99971508165	2788.56329484631	190.436420235338	26.5146897000538	24.5894598789739	1.92522982107992	21222.102517921	19788.9315839401	1433.17093398091	112.1408799277	104.583260744711	7.55761918298942	941.668325505466	885.927544971907	55.7407805335592	26277.6958596464	24525.3107298238	1752.38512982261	3794.55284953204	3551.98113749048	242.571712041562	21461.5864046198	20012.2426458547	1449.34375876505	1021.55660549454	961.086946478541	60.4696590159952	5575.11438175055
230	County	8027	Custer County	8	Colorado	6	25724.9739110317	24071.9716449704	1653.00226606129	26648.9137326558	24943.3778319067	1705.53590074907	3858.05661472928	3638.93426789744	219.122346831839	1285.18995392466	1235.5602658285	49.6296880961568	27685.7841515431	25866.1819615214	1819.60219002164	4594.81907001948	4315.55988106104	279.259188958447	27.4117147483715	25.4444005348396	1.9673142135319	21793.7152732824	20324.7036399188	1469.01163336365	155.10842534047	145.590488747868	9.51793659260163	1114.72966815233	1054.88355125892	59.846116893412	28609.7239731671	26737.5881484577	1872.13582470942	5664.22411877852	5319.96972934893	344.254389429583	21577.5369020478	20123.0968338461	1454.44006820171	1367.96295234083	1294.52158526271	73.4413670781198	5818.86685524062
231	County	8029	Delta County	8	Colorado	6	31321.1666471595	29352.1482570387	1969.01839012088	32621.1476311607	30564.2509039367	2056.89672722394	4831.29075763644	4554.90180587411	276.388951762326	1777.10847586163	1698.46843773008	78.6400381315513	33281.9768876709	31146.3585735896	2135.61831408123	5782.18490655555	5430.30559548714	351.879311068406	37.3748106413923	34.587718506614	2.78709213477828	24141.3283908817	22525.2882848953	1616.04010598638	212.657977009642	199.228772486957	13.4292045226854	3108.4308025826	2956.94820221362	151.482600368979	34581.957871672	32358.4612204877	2223.49665118429	8185.91464660691	7687.75451287492	498.160133731992	24109.3533169344	22495.4536483363	1613.89966859809	2286.68990813074	2175.25305927654	111.436848854203	6792.10099814778
232	County	8031	Denver County	8	Colorado	1	179758.531087596	164068.39079838	15690.1402892164	193626.981636132	176705.39453877	16921.587097362	24501.3995153952	22387.7439810967	2113.65553429849	10128.1947552595	9262.66634811951	865.528407140012	181719.341328107	165862.601114931	15856.7402131768	111500.533128637	101577.204982454	9923.32814618321	38.4349658339528	35.4120098784078	3.02295595554493	61474.6975687081	56308.9325322906	5165.76503641756	1842.90599568224	1680.30938704168	162.59660864056	6862.76966924645	6260.74220326653	602.027465979925	195587.791876644	178499.604855321	17088.1870213223	125081.132404348	113949.157633317	11131.9747710314	61981.0141721846	56772.7029710678	5208.31120111684	8525.64530011077	7777.74425093671	747.901049174062	26462.2097559065
233	County	8033	Dolores County	8	Colorado	6	21716.7182975166	20258.8343432899	1457.88395422677	22411.4754819106	20908.9874744892	1502.48800742137	3210.019694464	3021.1228770553	188.8968174087	967.487666638906	932.464131388581	35.0235352503248	23677.528538028	22053.0446598409	1624.48387818711	2807.14411249758	2619.49475965294	187.649352844641	27.8209474460004	25.8106423397494	2.01030510625095	19992.5727827945	18608.4920826721	1384.08070012246	97.7504024473449	91.3183552351448	6.43204721220008	752.240292842534	707.928819940978	44.3114729015558	24372.2857224219	22703.1977910402	1669.08793138172	3518.44027263696	3283.24285714146	235.197415495503	19903.0393936535	18525.1570671608	1377.88232649277	950.806056131453	894.79786673801	56.0081893934435	5170.82993497534
234	County	8035	Douglas County	8	Colorado	2	67264.0130735183	60727.9072009569	6536.10587256138	66486.8937752148	59935.835033305	6551.05874190983	8876.78938467329	8041.69878968849	835.090594984801	3465.69517638121	3146.78296389071	318.912212490502	69224.8233140296	62522.1175175079	6702.70579652173	30100.4244145431	26791.6818375815	3308.74257696158	34.1808516444598	31.5690296958105	2.6118219486493	35860.574727189	32804.295324085	3056.279403104	640.2595789491	572.01433627964	68.2452426694606	2589.38374170391	2322.55698986587	266.826751838043	68447.7040157262	61730.045349856	6717.65866587018	33523.4302150084	29838.4190221228	3685.01119288561	31772.3733101032	29064.5179320416	2707.85537806162	3151.90049061464	2827.10839569169	324.792094922949	10837.5996251846
235	County	8037	Eagle County	8	Colorado	5	35357.0431165151	32737.7226853666	2619.3204311485	40160.4170095066	37169.3498882907	2991.06712121586	5913.02147097698	5497.0591168181	415.96235415888	2292.43732574794	2146.01252713759	146.42479861035	37317.8533570265	34531.9330019176	2785.92035510885	9069.91288419128	8353.24396297209	716.668921219192	46.5058076196502	42.9167575903012	3.58905002934902	26578.4009118562	24630.4829139359	1947.91799792027	289.898136857039	267.917646737689	21.9804901193499	1333.1356165023	1237.37172068161	95.7638958206877	42121.2272500179	38963.5602048417	3157.6670451762	12833.6232900302	11819.56074323	1014.06254680026	27316.5944236145	25314.5745844183	2002.01983919623	1971.00953637321	1829.42487719349	141.584659179722	7873.83171148832
236	County	8039	Elbert County	8	Colorado	2	25427.2496830004	23556.9775968443	1870.27208615614	26831.9072139408	24838.8509757917	1993.05623814902	3899.11196158871	3636.58022811258	262.531733476138	1309.78943077682	1238.97950396028	70.8099268165382	27388.0599235118	25351.1879133953	2036.87201011649	4279.13087318772	3909.13840515081	369.992468036915	27.836497168175	25.7946555040002	2.04184166417476	22074.8557051696	20489.2460204699	1585.60968469971	155.147221052551	142.452693067632	12.6945279849187	851.089626933736	784.556139202963	66.5334877307722	28792.7174544521	26633.0612923427	2159.65616210937	5758.28517664251	5260.39852458524	497.886652057272	21894.3515386035	20321.7072457712	1572.64429283221	1140.08073920613	1050.95552198625	89.1252172198862	5859.92220210006
237	County	8041	El Paso County	8	Colorado	3	73443.2883466017	67667.9506509069	5775.33769569487	86137.3003814597	79340.9159139666	6796.3844674931	11638.568428324	10749.9412670748	888.627161249257	4748.85210549535	4400.07009385518	348.782011640164	75404.0985871131	69462.1609674579	5941.93761965521	34789.8961835102	31943.8790392878	2846.01714422244	32.4819374291641	30.0849859132893	2.39695151587481	34541.9484279977	31936.0288641608	2605.91956383691	1132.27615772525	1039.96994926811	92.3062084571398	4907.49588045069	4512.19812882784	395.297751622848	88098.110621971	81135.1262305176	6962.98439145344	44559.716629405	40914.4709868185	3645.24564258659	37056.3490270694	34260.7376244498	2795.61140261961	6482.04496549653	5959.91761924929	522.12734624724	13599.3786688354
238	County	8043	Fremont County	8	Colorado	5	37501.4695979259	35167.5370149398	2333.93258298617	37212.2747734772	34911.1194501539	2301.15532332326	5292.1524451268	4992.1439721081	300.008473018703	1938.33914855354	1851.81240173258	86.526746820959	39462.2798384373	36961.7473314908	2500.53250694651	10744.4874830597	10112.636487385	631.85099567468	30.827344229507	28.5989972065451	2.22834702296192	25990.2028723353	24262.056608863	1728.14626347222	326.916932701212	307.724530909465	19.1924017917471	2369.84520611157	2250.73070712667	119.114498984901	39173.0850139885	36705.3297667049	2467.75524728361	12076.6824880446	11366.4891105989	710.19337744577	24376.8089083331	22755.9407897871	1620.86811854605	2719.59361761075	2582.89986631897	136.693751291783	7252.96268563814
239	County	8045	Garfield County	8	Colorado	5	37022.8517947134	34327.4381399686	2695.41365474477	32986.6509256429	30582.0389028935	2404.61202274941	4931.0616016822	4594.93255861753	336.129043064668	1840.51025475266	1730.6945825508	109.815672201861	38983.6620352247	36121.6484565196	2862.01357870512	7510.84782441617	6931.00084677077	579.846977645398	45.3497515463123	41.868760642151	3.48099090416127	29922.858485445	27749.8803164656	2172.97816897946	201.997671674782	187.040781894432	14.9568897803495	1302.60830214238	1211.85775074662	90.7505513957544	34947.4611661542	32376.2492194445	2571.21194670976	8329.03341604647	7686.02147306685	643.011942979617	24987.5946260206	23173.0120504935	1814.58257552708	1630.83312408717	1517.21569588411	113.61742820306	6891.87184219354
240	County	8047	Gilpin County	8	Colorado	2	65634.131838724	60549.3348903754	5084.7969483486	72274.3084054411	66653.4458353745	5620.86257006665	10130.4111437408	9368.11873557406	762.292408166726	4181.2180732639	3879.39284377252	301.825229491375	67594.9420792353	62343.5452069264	5251.39687230894	27173.6212005717	24983.0940308847	2190.52716968706	39.2481639023777	36.1873727379412	3.06079116443649	36984.9483187752	34187.4014195066	2797.54689926867	586.48302406664	540.583731273353	45.8992927932868	2810.6413719193	2596.27865252381	214.362719395497	74235.1186459525	68447.6561519255	5787.46249402699	34248.170475578	31487.3478606941	2760.82261488392	36768.9312604943	33987.723923103	2781.20733739138	3218.01690988014	2972.58436812845	245.432541751686	12091.2213842521
241	County	8049	Grand County	8	Colorado	6	44720.8352768661	41267.4342676354	3453.40100923065	48458.1457658749	44700.5978601394	3757.5479057355	7340.49161667018	6794.13764490481	546.353971765364	3037.91369697217	2823.77172079182	214.14197618035	46681.6455173774	43061.6445841864	3620.000933191	12933.6339743292	11869.702514243	1063.93146008622	39.2953378592128	36.2143398824877	3.08099797672509	31904.6733741788	29489.6364447722	2415.03692940661	292.475156750778	269.49482538721	22.9803313635682	1511.5676742594	1396.59645990152	114.971214357883	50418.9560063863	46494.8081766904	3924.14782969585	16287.6135092725	14947.7809102802	1339.83259899227	32134.9813722388	29702.5111873987	2432.47018484005	1996.36112487497	1844.51607901144	151.845045863528	9301.30185718152
242	County	8051	Gunnison County	8	Colorado	6	29017.1465353192	27053.2358602488	1963.9106750704	29383.4330826088	27395.4111520911	1988.02193051774	4248.84651207847	3990.22081866202	258.625693416458	1469.89127511119	1401.8442169955	68.0470581156883	30977.9567758305	28847.4461767998	2130.51059903075	6139.8481437192	5704.73247585767	435.115667861531	33.286987642556	30.8309318825039	2.45605576005211	23462.9515966959	21851.5011528957	1611.45044380022	188.170756701989	175.254505478185	12.9162512238033	1153.69929107085	1085.12711068571	68.5721803851382	31344.2433231202	29189.6214686421	2154.62185447808	7268.29124669013	6753.20564098979	515.085605700337	22559.7590483571	21010.3404434267	1549.41860493036	1516.19302807297	1426.07538422558	90.11764384739	6209.65675258982
243	County	8053	Hinsdale County	8	Colorado	6	22163.1765317929	20716.8484307644	1446.32810102848	22541.8964798991	21074.8809840802	1467.01549581889	3254.16503790186	3071.01757664273	183.14746125913	995.631477641399	963.515908506139	32.1155691352591	24123.9867723042	22511.0587473154	1612.92802498882	2813.53010463328	2633.69473734457	179.835367288706	26.5375851320565	24.6348351151879	1.9027500168686	20459.8927043163	19074.9087971508	1384.98390716548	96.4540598818308	90.3579858213394	6.09607406049136	727.572318340787	687.462391883503	40.1099264572837	24502.7067204104	22869.0913006312	1633.61541977924	3428.39196477506	3209.25582431591	219.136140459152	20111.5409899125	18750.1379257874	1361.40306412513	962.773765722871	909.697550527918	53.076215194953	5214.9752784132
244	County	8055	Huerfano County	8	Colorado	6	24332.7299209635	22757.3309374952	1575.39898346831	22588.8461968664	21136.8728377677	1451.97335909872	3338.50578043786	3152.24361431902	186.262166118842	1057.93749073904	1022.82924742587	35.1082433131737	26293.5401614748	24551.5412540462	1741.99890742866	2164.08134239184	2034.91119345227	129.170148939574	29.6608067262754	27.5264924790866	2.13431424718882	23102.8670612959	21546.4771892157	1556.38987208022	100.099812675196	93.905074932808	6.19473774238787	896.831138385617	848.721303966328	48.109834419289	24549.6564373778	22931.0831543187	1618.57328305906	2974.82299176557	2797.26112226092	177.56186950465	20668.4980753459	19276.1063436084	1392.39173173745	906.335370266304	857.715688449337	48.6196818169668	5299.3160209492
245	County	8057	Jackson County	8	Colorado	6	11440.6052731297	10619.5356349269	821.06963820281	28168.9107374546	26107.2916107592	2061.61912669532	4296.57683647226	4004.93669439408	291.640142078179	1557.61781785409	1467.43925965119	90.1785582029028	13401.4155136411	12413.7459514779	987.669562163156	1789.86995315829	1647.45142277504	142.418530383258	28.3716139561229	26.2166238189679	2.15499013715496	11081.4045078519	10275.0254472753	806.379060576581	108.728741748829	100.508868387825	8.21987336100474	393.040696925976	364.543589220817	28.4971077051582	30129.7209779659	27901.5019273102	2228.21905065566	5290.47778902195	4869.51867385927	420.959115162674	23860.8500383863	22124.5277315091	1736.32230687719	978.393150557664	907.455521941862	70.937628615802	6257.3870769836
246	County	8059	Jefferson County	8	Colorado	2	142623.811239333	131270.973162793	11352.8380765395	154042.276599161	141767.793143708	12274.4834554528	20024.6126998731	18453.318951296	1571.29374857707	8346.82869589707	7703.08996653527	643.738729361801	144584.621479844	133065.183479344	11519.4380004999	82645.7601292644	75965.9181980343	6679.84193123005	39.6810712417387	36.5841847876273	3.09688645411136	54656.9497908019	50394.7475948149	4262.20219598692	1573.88410545572	1448.40195904399	125.48214641173	5668.34638308013	5219.53154266309	448.814840417039	156003.086839672	143562.003460259	12441.0833794131	93949.023569774	86355.5955940625	7593.42797571148	54860.5424104438	50582.4638636205	4278.07854682329	7193.52085945422	6623.94400257586	569.576856878357	21985.4229403844
247	County	8061	Kiowa County	8	Colorado	6	20683.9053679341	19293.6688499877	1390.23651794646	22016.110073052	20533.6388566212	1482.47121643079	3259.19881232894	3067.11825634961	192.080555979335	1021.51690668247	983.247007863872	38.2698988185993	22644.7156084455	21087.8791665387	1556.8364419068	1905.43343290677	1772.18710612619	133.24632678058	26.5610121696073	24.6316299538468	1.92938221576055	19784.0856737824	18423.9326924943	1360.15298128809	97.4457669086658	90.4845270170704	6.96123989159538	831.189722678007	776.643210947232	54.5465117307756	23976.9203135633	22327.8491731722	1649.07114039113	2652.32495876183	2466.84875577303	185.476202988802	20534.9390598629	19123.1650186771	1411.7740411858	789.656294938584	737.835398722048	51.8208962165359	5220.00905284028
248	County	8063	Kit Carson County	8	Colorado	6	25155.2950492345	23472.4754933635	1682.81955587101	20839.8560499997	19451.6715405644	1388.18450943527	3055.80896082778	2880.61482791178	175.194132916005	915.227641319779	885.921562687608	29.3060786321699	27116.1052897459	25266.6858099145	1849.41947983136	1612.59769405957	1500.67416595355	111.923528106018	30.5166545731971	28.3214265808011	2.19522799239602	24909.686413165	23211.6281846978	1698.05822846715	86.8786598982212	80.6952604806729	6.18339941754826	476.425868049915	445.366772201666	31.0590958482497	22800.666290511	21245.8818571154	1554.78443339562	2184.88771060022	2033.24397330189	151.643737298326	19874.0601462154	18519.2734658622	1354.78668035324	741.718433695366	693.364417951317	48.3540157440495	5016.61920133912
249	County	8065	Lake County	8	Colorado	6	32270.3763050938	29978.9267048976	2291.44960019624	32105.3427744927	29820.298801832	2285.04397266078	4586.52371285112	4287.34258488274	299.181127968388	1614.88041289812	1528.21929494814	86.661117949976	34231.1865456051	31773.1370214486	2458.04952415659	7994.64290118259	7386.18396402105	608.458937161538	34.6071151537377	32.00683144339	2.60028371034766	24431.8156937412	22704.1810334418	1727.63466029947	233.219703751926	216.080922340587	17.1387814113389	1536.90113177567	1434.68427020178	102.216861573892	34066.1530150041	31614.5091183829	2451.64389662112	9203.01970769528	8502.59322720887	700.426480486407	23217.8764327565	21576.0824471357	1641.79398562081	1645.25687455226	1535.83344403835	109.423430513909	6547.33395336246
250	County	8067	La Plata County	8	Colorado	5	23338.4755425114	21842.6900534065	1495.78548910494	23846.7315716023	22324.6188006998	1522.11277090249	3461.0845573671	3267.34708014197	193.737477225131	1098.38536418748	1060.52489558165	37.8604686058294	25299.2857830228	23636.9003699575	1662.38541306529	3368.07251023725	3173.05602026986	195.01648996739	28.37242063003	26.3645449382954	2.00787569173461	20721.4364545073	19318.2420548114	1403.19439969589	126.58452626615	119.285055584503	7.29947068164654	1054.81987138201	999.95269435339	54.8671770286225	25807.5418121136	24118.8291172508	1688.71269486284	3981.93719564896	3751.37701239704	230.560183251919	20563.7462688968	19171.2301822523	1392.51608664451	1261.8583475678	1196.22192260138	65.6364249664136	5421.89479787844
251	County	8069	Larimer County	8	Colorado	3	74343.5534313169	68533.7966354142	5809.75679590267	85470.9067762491	78783.0879974915	6687.81877875766	13783.0238621577	12724.1731935018	1058.85066865582	6412.12983254979	5929.01240211219	483.117430437599	76304.3636718282	70328.0069519652	5976.35671986301	24659.1663026546	22680.0549237263	1979.11137892827	32.0885763259348	29.6275683123445	2.46100801359023	48026.6683831769	44313.8995678821	3712.76881529474	365.368974262004	336.51438859968	28.8545856623236	3221.07143540884	2967.91050344474	253.160931964096	87431.7170167605	80577.2983140424	6854.41870271801	30487.1653032772	28040.306596765	2446.85870651222	52768.9651035607	48689.5864031947	4079.37870036607	4175.58660992246	3847.40531408274	328.181295839717	15743.834102669
252	County	8071	Las Animas County	8	Colorado	6	26020.974542254	24323.6593540585	1697.31518819556	23081.3546032966	21587.8555504891	1493.49905280749	3460.10431487478	3264.47137684465	195.632938030128	1130.18981888677	1089.66471273055	40.5251061562215	27981.7847827654	26117.8696706095	1863.91511215591	2460.68195748852	2310.12718539464	150.554772093879	29.5895348142475	27.4389441456195	2.15059066862805	24708.8858354057	23041.661163339	1667.2246720667	96.0710974269764	89.9548625808479	6.11623484612848	686.556357629923	648.687515149356	37.8688424805669	25042.1648438079	23382.0658670401	1660.09897676784	2944.03449691984	2763.90620306561	180.128293854227	21197.4233274717	19767.1335365349	1430.28979093678	900.707019416397	851.026127439563	49.6808919768334	5420.91455538612
253	County	8073	Lincoln County	8	Colorado	6	21910.5517403005	20437.4145457085	1473.13719459205	21233.5372571875	19804.1313481441	1429.40590904337	3092.14200574913	2911.6945019779	180.447503771234	926.772353836082	895.158915684368	31.6134381517135	23871.3619808119	22231.6248622595	1639.7371185524	1585.22110481005	1473.03204296601	112.189061844048	29.8509280505172	27.6922371142905	2.15869093622663	21021.7604400518	19578.0427913728	1443.71764867901	109.156938000541	101.350003383092	7.80693461744944	1125.37256989895	1051.50778742329	73.8647824756631	23194.3474976988	21598.3416646951	1596.00583300372	2551.24551727364	2370.68910135899	180.556415914648	19899.0507931548	18532.4378063898	1366.61298676501	744.051187270364	695.214756946299	48.8364303240653	5052.95224626047
254	County	8075	Logan County	8	Colorado	5	24860.8455351492	23263.2364313446	1597.6091038046	23177.1137173735	21693.489277786	1483.62443958754	3487.38837281158	3295.45533536465	191.933037446925	1146.85935109454	1108.76432811762	38.0950229769257	26821.6557756605	25057.4467478956	1764.20902776495	2425.69093165283	2269.57531970507	156.115611947762	26.9981799248345	25.0671318858696	1.93104803896487	23567.8514414767	22010.4607773938	1557.39066408289	93.239792328016	86.7658735445814	6.47391878343464	707.875430278161	665.577645366268	42.2977849118925	25137.9239578849	23487.699594337	1650.22436354789	2901.88048789046	2715.11768053743	186.762807353038	21300.2487345612	19892.7038591098	1407.54487545134	935.794735433195	879.878054689691	55.9166807435042	5448.19861332292
255	County	8077	Mesa County	8	Colorado	4	46477.4666349084	43649.2469380633	2828.21969684513	59746.9759018669	56114.1540895732	3632.82181229368	7677.22197106409	7226.56886685904	450.653104205051	2811.65139063583	2666.11360406726	145.537786568568	48438.2768754198	45443.4572546143	2994.81962080547	18723.5592748387	17656.8807748749	1066.67849996382	42.4713123337934	39.2750445472195	3.19626778657398	20651.5768069214	19221.1360295043	1430.44077741708	792.866314906894	747.577715235418	45.2885996714763	8227.803166419	7778.58769045247	449.215475966524	61707.7861423783	57908.3644061242	3799.42173625403	29361.9760560872	27689.2284702385	1672.74758584866	24589.3704827467	22886.1766511867	1703.19383156003	7756.43960354444	7332.9592846991	423.48031884534	9638.03221157543
256	County	8079	Mineral County	8	Colorado	6	21796.0444470728	20392.1732610333	1403.87118603945	22318.7399863127	20886.1652294771	1432.57475683562	3259.16670857496	3079.0631053968	180.103603178159	1008.60314869602	977.38307712047	31.2200715755483	23756.8546875841	22186.3835775843	1570.47110999979	2490.99547296715	2338.6972463515	152.298226615654	25.8003891985292	23.9576770059077	1.84271219262149	20453.0086527964	19079.1498224621	1373.85883033431	88.5431988197926	83.1280171056606	5.41518171413202	698.506973802271	661.450814659198	37.056159143073	24279.550226824	22680.3755460281	1599.17468079596	3063.65445557636	2876.34414304831	187.310312528047	20278.3730786933	18916.2447780646	1362.12830062864	937.522692554429	887.786624915148	49.736067639281	5219.9769490863
257	County	8081	Moffat County	8	Colorado	5	28407.158680988	26340.5390752229	2066.61960576502	28308.4951450045	26245.3817464553	2063.11339854917	4220.80395762205	3936.16897162064	284.634986001403	1493.84752266649	1409.08026622701	84.7672564394764	30367.9689214993	28134.7493917739	2233.21952972537	5157.38868424048	4753.34689451439	404.041789726093	33.3255142547801	30.7738823457397	2.55163190904047	24140.4089140185	22387.5673374161	1752.84157660246	131.011674604834	121.23924931685	9.7724252879844	905.834134380653	841.82202818087	64.0121061997841	30269.3053855158	28039.5920630063	2229.71332250951	5940.24716700687	5474.87442825889	465.372738747975	23197.8317873375	21513.4309891281	1684.40079820945	1131.22643117141	1051.28664561932	79.9397855520838	6181.61419813339
258	County	8083	Montezuma County	8	Colorado	6	22403.985737468	20905.4800791169	1498.50565835117	22648.6232264523	21137.7096230831	1510.9136033692	3198.73765521457	3011.18571388095	187.551941333612	948.850121985722	915.213986604738	33.6361353809843	24364.7959779794	22699.6903956679	1665.10558231152	3329.70401504158	3113.1890206357	216.514994405882	27.7331240710122	25.7344653623915	1.99865870862074	20073.040672076	18681.8435018037	1391.19717027224	112.660321916398	105.441839827171	7.21848208922657	821.657844874425	773.481568038883	48.1762768355422	24609.4334669636	22931.9199396341	1677.51352732955	3915.59750890019	3660.98461571046	254.612893189733	19633.116271446	18272.4088307214	1360.70744072462	1060.71968661746	998.526493202257	62.1931934152009	5159.54789572591
259	County	8085	Montrose County	8	Colorado	5	36016.331142627	33826.8045302805	2189.52661234652	34817.3774030374	32711.0853220905	2106.29208094686	5226.24400697082	4940.57703869132	285.666968279497	1985.36465791145	1901.79316782519	83.5714900862591	37977.1413831383	35621.0148468315	2356.12653630687	7936.56087861229	7481.52003490722	455.040843705073	33.3908277218343	30.9351738952185	2.45565382661581	26958.9077002348	25210.5829185007	1748.3247817341	202.368865623157	190.141208402652	12.2276572205053	2845.91311094626	2707.83551112569	138.077599820573	36778.1876435487	34505.2956386415	2272.8920049072	8806.06319006335	8301.16963666983	504.893553393527	25153.7081338174	23522.4531967905	1631.25493702686	2818.41631966797	2681.67280518116	136.743514486811	7187.05424748216
260	County	8087	Morgan County	8	Colorado	5	25067.6530578316	23336.1610503329	1731.49200749872	22819.4615431212	21241.8958237948	1577.56571932637	3368.50817467603	3162.57283880378	205.935335872253	1071.35682591763	1026.48575921711	44.8710667005178	27028.463298343	25130.3713668839	1898.09193145907	2665.442920455	2463.62225477701	201.820665677993	27.5818364997805	25.5843439450789	1.99749255470159	23563.665982429	21923.752014393	1639.913968036	97.7683766046634	90.5993721267385	7.16900447792492	674.004182354529	626.813381642081	47.1908007124482	24780.2717836326	23036.1061403458	1744.16564328672	3136.74421873652	2899.23779853565	237.506420200863	20746.3028944808	19302.4633863527	1443.83950812808	897.224670415287	834.404955457512	62.8197149577752	5329.31841518737
261	County	8089	Otero County	8	Colorado	6	24282.9155157738	22696.5356687388	1586.379847035	24335.5594276917	22748.6467106116	1586.91271708013	3649.163627826	3439.82928041049	209.334347415516	1222.15223535206	1175.07338977902	47.0788455730415	26243.7257562851	24490.7459852898	1752.97977099534	3111.00737222341	2911.59814109964	199.409231123777	26.6766558357838	24.736408550379	1.9402472854048	22125.2016387261	20632.6515408265	1492.55009789959	106.847476834832	99.596533098082	7.25094373675037	873.992612665014	822.163361715196	51.8292509498183	26296.3696682031	24542.8570271626	1753.51264104048	3598.09131299816	3367.4609941361	230.63031886206	21677.4947795298	20215.1466624951	1462.34811703475	1020.7835756751	960.249370531427	60.5342051436716	5609.97386833735
262	County	8091	Ouray County	8	Colorado	6	21928.9645110698	20492.7929259042	1436.17158516562	24232.6268189623	22646.0246293405	1586.60218962183	3528.15861354047	3325.53614322911	202.62247031136	1134.05616088934	1092.0652473321	41.9909135572453	23889.7747515812	22287.0032424552	1602.77150912596	3097.98166511147	2895.81536672889	202.166298382578	30.0783564347245	27.8968700653448	2.18148636937964	19760.5224727743	18418.1899121904	1342.33256058391	121.63739000818	113.769277794939	7.86811221324111	879.554867252529	831.331815675674	48.2230515768557	26193.4370594737	24440.2349458915	1753.20211358218	4180.90536554422	3908.07025771942	272.835107824797	20872.0170573114	19454.1806544686	1417.83640284276	1140.51463661805	1077.98403370343	62.5306029146221	5488.96885405181
263	County	8093	Park County	8	Colorado	2	36882.089736463	34165.9446339842	2716.14510247878	39790.1508872506	36841.29231698	2948.85857027063	5703.764205791	5308.6024592181	395.161746572904	2148.66522244509	2016.3092692597	132.355953185383	38842.8999769743	35960.1549505352	2882.74502643913	10309.8525808746	9489.23077618665	820.621804687959	35.3707568988875	32.6875979877997	2.68315891108778	26185.6300462449	24293.686712398	1891.94333384682	325.453399286684	300.395033075534	25.0583662111499	1986.59319366924	1844.15483088713	142.438362782108	41750.9611277619	38635.5026335309	3115.45849423098	13614.7594443415	12531.0806644593	1083.67877988224	26150.7303706827	24261.3085804617	1889.42179022092	1985.47131273777	1843.11338860995	142.35792412782	7664.57444630234
264	County	8095	Phillips County	8	Colorado	6	21475.8610942383	20081.4910304432	1394.37006379511	22076.2191084576	20643.5851722769	1432.6339361807	3283.63022582808	3100.92102038439	182.709205443691	1037.45645303942	1004.26749183997	33.1889611994563	23436.6713347497	21875.7013469942	1560.96998775546	2135.2195497888	1994.086637821	141.132911967804	24.3316815372369	22.594898603467	1.73678293376996	20590.4147040786	19215.4502963015	1374.96440777709	85.8045287018722	79.7952078223585	6.0093208795137	600.900870643199	563.774306445914	37.1265641972853	24037.029348969	22437.7954888279	1599.23386014104	2572.6937375391	2402.64482672984	170.048910809261	20635.5818894197	19257.601356269	1377.98053315077	828.753722010154	777.549305829138	51.2044161810159	5244.44046633942
265	County	8097	Pitkin County	8	Colorado	5	25455.8695048569	23637.4332918561	1818.43621300075	31357.4147133772	29106.2833867956	2251.13132658156	4536.63156204984	4237.22769574692	299.403866302917	1608.01957906966	1519.78821683446	88.2313622351927	27416.6797453682	25431.6436084071	1985.03613696109	5964.20493220075	5505.13911779908	459.065814401664	37.0783706525865	34.2832388779385	2.79513177464804	20157.3507217391	18722.408310763	1434.94241097609	206.910319834485	191.498170442287	15.4121493921978	1051.13540094128	978.314770524783	72.8206304164956	33318.2249538885	30900.4937033466	2417.7312505419	8432.72060450493	7783.65274115431	649.067863350617	23386.0948395585	21721.3076472515	1664.787192307	1499.40950982511	1395.53331494082	103.876194884291	6497.44180256118
266	County	8099	Prowers County	8	Colorado	6	22423.3580293253	20915.9751635507	1507.38286577461	22834.6069497619	21299.7615350527	1534.84541470918	3426.83285184985	3223.77610636236	203.056745487491	1115.06720488161	1070.62052711756	44.4466777640543	24384.1682698367	22710.1854801017	1673.98278973495	2364.9098846172	2201.49303930672	163.416845310475	26.4176761742761	24.4932172975707	1.9244588767054	21193.2119588656	19737.177860894	1456.03409797163	93.3928063692265	86.7504868587138	6.64231951051271	706.235943810335	660.270875744703	45.9650680656322	24795.4171902732	23093.9718516037	1701.44533866952	2789.36083022127	2596.61414237818	192.746687843098	21127.1358086502	19675.6413306268	1451.49447802336	878.92055140176	821.716378598691	57.2041728030689	5387.64309236119
267	County	8101	Pueblo County	8	Colorado	4	56403.2379961632	53163.7171762403	3239.52081992294	52180.888540499	49220.3796595516	2960.50888094736	6983.28610845339	6609.4340987165	373.852009736893	2604.18812243909	2488.89338296967	115.294739469421	58364.0482366746	54957.9274927913	3406.12074388329	23046.8878025283	21857.2567715701	1189.63103095818	30.8234705901478	28.6151146899721	2.20835590017568	30581.6882815066	28609.2458267697	1972.44245473694	512.814443266681	485.4078789543	27.406564312382	4191.83423878288	3977.40190080727	214.432337975607	54141.6987810103	51014.5899761026	3127.10880490771	23284.721368839	22082.8138781215	1201.90749071756	25985.6636597852	24309.653305312	1676.01035447315	4871.31375238608	4622.12279266908	249.190959716997	8944.09634896473
268	County	8103	Rio Blanco County	8	Colorado	6	25205.7103034807	23377.3808202785	1828.32948320221	26817.2292200307	24865.7437527938	1951.48546723696	3942.99054874231	3679.12764490343	263.862903838878	1344.22000326984	1270.63949064112	73.5805126287272	27166.5205439921	25171.5911368295	1994.92940716256	4323.63186008699	3984.12227690346	339.509583183535	32.9733860934706	30.4498225417722	2.52356355169839	21946.2021718625	20355.2737109992	1590.92846086329	124.588302065859	115.25991447828	9.32838758757834	739.124823883276	686.485411906819	52.6394119764571	28778.0394605421	26659.9540693448	2118.0853911973	5500.42820979192	5068.51167543651	431.916534355411	22275.4555168832	20660.6587569253	1614.79675995786	1002.15573386693	930.783636982899	71.3720968840318	5903.80078925365
269	County	8105	Rio Grande County	8	Colorado	6	24601.0706383861	23070.4567828598	1530.6138555263	25512.1322693972	23928.3012220296	1583.83104736758	3882.74824528878	3672.19883426335	210.549411025428	1350.61387474939	1302.49763020262	48.1162445467714	26561.8808788974	24864.6670994108	1697.21377948664	2784.06877327682	2625.20840280808	158.860370468736	28.1315429232884	26.1126531289618	2.01888979432661	22272.921535203	20811.9085258953	1461.01300930767	116.160325079906	109.26270895998	6.89761611992658	1360.59870241444	1292.17480861846	68.4238937959822	27472.9425099085	25722.5115385806	1750.43097132793	3806.16244415048	3588.98089255028	217.181551600205	22412.7256285049	20942.5420396329	1470.183588872	1254.05443725312	1190.9886063974	63.0658308557247	5843.55848580012
270	County	8107	Routt County	8	Colorado	5	27017.8980033875	25054.9497761795	1962.94822720795	31210.6868162892	28934.5960191872	2276.09079710195	4785.40885811608	4458.68390808518	326.724950030908	1803.63410802781	1695.61809091364	108.016017114176	28978.7082438988	26849.1600927305	2129.5481511683	4823.15958876857	4449.91613704273	373.24345172584	38.3590959893024	35.4095506812105	2.94954530809191	22818.7687067533	21154.0800006697	1664.68870608364	166.639102066552	154.439992290503	12.199109776049	1131.78175032104	1055.31441204637	76.467338274676	33171.4970568005	30728.8063357382	2442.6907210623	6679.25824779932	6162.37935181956	516.878895979763	25218.1254294156	23378.3973910432	1839.7280383724	1274.11337958562	1188.02959287548	86.0837867101388	6746.21909862742
271	County	8109	Saguache County	8	Colorado	6	23680.4144977423	22163.4804440737	1516.93405366868	24540.4091664465	22971.8717429442	1568.53742350234	3628.42964316989	3425.46482125344	202.964821916451	1197.7253434798	1154.72462561999	43.0007178598126	25641.2247382537	23957.6907606247	1683.53397762902	3064.05592665838	2877.48660274444	186.569323913941	27.8271909762948	25.8277800795115	1.99941089678335	21367.3120267851	19935.6940256069	1431.61800117821	121.5436826594	114.071662792476	7.47201986692388	1060.48591117452	1004.61068940135	55.8752217731705	26501.2194069579	24766.0820594952	1735.13734746268	4013.06876859816	3768.71437530415	244.354393294006	21374.9872879425	19942.8550413588	1432.13224658366	1113.16335041727	1054.51264283225	58.6507075850205	5589.23988368123
272	County	8111	San Juan County	8	Colorado	6	21207.9096827896	19818.7901632014	1389.11951958819	21695.3005238324	20277.6647536685	1417.63577016387	3069.54220983444	2897.39364614027	172.148563694172	890.002004537418	864.225870124003	25.7761344134147	23168.7199233009	21613.0004797524	1555.71944354854	2714.0521619849	2539.16670210678	174.885459878124	25.9761700331263	24.117170665053	1.85899936807326	19609.4064502682	18277.0654746702	1332.34097559804	93.0078671063038	87.0938994200416	5.91396768626215	726.277273908354	685.557232890317	40.7200410180368	23656.1107643437	22071.8750702195	1584.23569412421	3328.59433981328	3114.10960734586	214.484732467425	19369.270168499	18053.2450058625	1316.02516263653	958.246256031417	904.520457011161	53.7257990202559	5030.35245034578
273	County	8113	San Miguel County	8	Colorado	6	22122.0361817143	20663.712869902	1458.32331181237	22446.7084955701	20970.8543662695	1475.85412930051	3203.32208700684	3020.65805289697	182.66403410987	960.754387735436	929.37975980343	31.3746279320057	24082.8464222257	22457.923186453	1624.92323577272	2972.20917231958	2778.41634529046	193.792827029121	27.1236082546613	25.170918419906	1.95268983475531	20233.8172218898	18853.3741616577	1380.44306023211	98.4765208580449	92.1366190098696	6.33990184817527	751.219898903568	708.825142075007	42.3947568285617	24407.5187360814	22765.0646828205	1642.45405326086	3596.14193483405	3361.66768637273	234.474248461315	19804.8460138671	18453.6693209576	1351.1766929095	1006.53078738029	949.727675490243	56.8031118900455	5164.13232751818
274	County	8115	Sedgwick County	8	Colorado	6	25599.865182452	23936.5270850963	1663.33809735562	21874.2234955725	20460.751677899	1413.47181767343	3235.75389982672	3057.21159592793	178.542303898782	1009.35286696399	978.542445091886	30.8104218721006	27560.6754229633	25730.7374016473	1829.93802131597	1885.95665792236	1762.85077057645	123.105887345911	30.3328320516292	28.1671656373666	2.16566641426259	24755.4683891535	23105.6775974924	1649.79079166102	95.6311787641716	88.9654916805704	6.66568708360118	793.286365071668	745.076376260493	48.209988811175	23835.0337360838	22254.96199445	1580.07174163377	2573.8052336186	2405.80000624014	168.00522737846	20434.1222449167	19072.3210385978	1361.80120631892	827.106257548516	776.840949612126	50.2653079363899	5196.56414033806
275	County	8117	Summit County	8	Colorado	5	37770.7114710285	34977.1109725639	2793.60049846453	43604.0960756034	40363.2872118701	3240.80886373324	6362.55503322949	5915.38711477432	447.167918455171	2492.79397131737	2332.88647573187	159.907495585499	39731.5217115398	36771.3212891149	2960.20042242488	10960.9062571493	10098.3888813781	862.517375771152	43.1522216176977	39.8311631054447	3.321058512253	26811.0313888692	24853.5441995712	1957.48718929803	340.549845356108	314.837880177039	25.7119651790689	1575.88199854753	1464.71916488316	111.162833664373	45564.9063161147	42157.4975284211	3407.40878769359	15136.2151626543	13945.1413340022	1191.07382865216	28291.6505048656	26226.062552499	2065.58795236663	2137.04064859478	1986.29364191998	150.747006674802	8323.36527374083
276	County	8119	Teller County	8	Colorado	3	44110.1414405914	40889.3724309645	3220.76900962694	49450.1693288534	45826.0878029464	3624.081525907	7059.30240433253	6570.58211998419	488.720284348333	2779.36906862501	2603.84626735776	175.52280126725	46070.9516811027	42683.5827475155	3387.36893358729	14999.7631307954	13843.0760055654	1156.68712522998	34.7530676951284	32.1576630449676	2.59540465016075	27726.1468330233	25738.9122618005	1987.23457122279	537.02901402663	496.209172656507	40.8198413701225	2773.25963556236	2573.22764444812	200.031991114239	51410.9795693647	47620.2981194974	3790.68144986734	19190.597395811	17710.7395647474	1479.8578310636	28989.2297437982	26911.4653906432	2077.76435315495	3231.15242975553	2998.09316410674	233.059265648796	9020.11264484387
277	County	8121	Washington County	8	Colorado	6	21854.3795250764	20408.1730238107	1446.20650126567	21864.2341897751	20416.7890641034	1447.44512567171	3231.36893992349	3046.55985657353	184.809083349958	1006.47757064919	972.302626834425	34.1749438147666	23815.1897655877	22202.3833403617	1612.80642522602	1877.47012331407	1747.98219774197	129.487925572099	26.409904118685	24.5145560771242	1.89534804156079	20971.5287348862	19551.1716346947	1420.35710019147	94.7597543458923	88.0328568700286	6.72689747586368	845.021248922843	790.682094977819	54.3391539450242	23825.0444302865	22210.9993806544	1614.04504963205	2590.92917728951	2412.23443253414	178.694744755371	20418.6364762376	19035.7255944473	1382.91088179033	815.478776759318	763.039353672963	52.4394230863545	5192.17918043483
278	County	8123	Weld County	8	Colorado	3	43950.4972543831	39530.6994116119	4419.79784277114	52870.7814315541	47505.6539250533	5365.12750650083	8241.01422694499	7413.43523976352	827.578987181464	3540.13874113259	3178.41583980363	361.722901328953	45911.3074948944	41324.9097281629	4586.39776673149	12194.0625163733	10805.8037599714	1388.25875640189	31.8322274762332	29.3913231725885	2.4409043036447	31760.5518387233	28768.342367969	2992.20947075423	246.589462221564	222.69903238698	23.8904298345841	1678.27145010002	1498.67324466288	179.598205437139	54831.5916720655	49299.8642416043	5531.72743046118	17075.9650302861	15131.9157894792	1944.04924080688	35360.4553392065	32029.0935324776	3331.36180672889	2395.1713025729	2138.85491964748	256.316382925415	10201.8244674563
279	County	8125	Yuma County	8	Colorado	6	20263.9541667359	18933.2446613115	1330.70950542443	21806.9486257466	20373.1920526674	1433.75657307922	3233.78752885339	3050.62806694401	183.159461909386	1010.68097200131	977.19587345296	33.4850985483497	22224.7644072473	20727.4549778625	1497.30942938477	1945.71947224651	1813.81950491238	131.899967334128	24.7167326417379	22.947390362184	1.7693422795539	19565.2513724761	18245.9932980247	1319.25807445145	88.5347455715057	82.2833783626672	6.25136720883848	600.542084311382	562.411406200578	38.1306781108044	23767.758866258	22167.4023692184	1600.35649703957	2491.08822159387	2322.21780643824	168.87041515563	20470.8873079675	19090.5634440884	1380.32386387908	805.783336696622	754.621118691767	51.1622180048548	5194.59776936474
280	County	9001	Fairfield County	9	Connecticut	3	12891.7649708127	11938.3044259711	953.460544841571	78274.9695637338	72327.2909034354	5947.67866029834	9434.2140059795	8745.11370172726	689.100304252243	3403.18659752857	3170.6122917374	232.574305791176	14852.5752113241	13732.5147425221	1120.06046880192	4959.49225044943	4572.90604658887	386.586203860562	128.948634681229	120.198304413363	8.75033026786616	7065.91324456218	6547.50105012957	518.41219443261	1550.77275464321	1431.18710782397	119.585646819243	1147.44832698801	1060.72223356638	86.7260934216352	80235.7798042451	74121.5012199864	6114.27858425869	47416.3708428996	43720.3241753521	3696.04666754749	28150.1016127775	26084.7838759921	2065.31773678537	4669.30734856798	4316.39316864215	352.914179925825	11395.0242464908
281	County	9003	Hartford County	9	Connecticut	1	13868.0379586274	13113.0442468328	754.993711794645	87729.4340728439	82646.5431047048	5082.89096813915	11212.0037661714	10613.0434502374	598.960315933963	4363.38866153051	4163.95616137091	199.432500159606	15828.8481991388	14907.2545633838	921.593635754992	4783.97700796284	4500.57417404585	283.402833916985	103.231252906262	97.4444397430694	5.78681316319265	8180.07332932774	7709.56122352776	470.512105799976	1384.67334127123	1303.06385277228	81.6094884989464	1376.8932676707	1296.61087329481	80.2823943758915	89690.2443133553	84440.7534212558	5249.4908920995	50015.5725079314	47052.6496165515	2962.92289137989	33950.2875308172	31997.4906993551	1952.79683146218	5724.38427460664	5390.61310534922	333.771169257421	13172.8140066827
282	County	9005	Litchfield County	9	Connecticut	5	8225.92754829191	7816.76872395489	409.158824337019	49312.6088566491	46578.5931275399	2734.01572910912	6643.35632205008	6324.29917309786	319.057148952223	2468.60803454952	2385.44824740414	83.1597871453803	10186.7377888033	9610.97904050589	575.758748297365	2297.59929177699	2166.76747587682	130.831815900165	122.884327756931	115.482524243088	7.40180351384307	5927.55322438441	5593.41803404638	334.135190338027	587.77063451511	554.151336743311	33.6192977717987	1250.93031036981	1181.15966959628	69.7706407735312	51273.4190971604	48372.8034440909	2900.61565306946	21601.4073111075	20371.3619526213	1230.04535848612	26249.0610586474	24769.4058483078	1479.65521033959	3422.95072740554	3232.03564316179	190.915084243747	8604.16656256142
283	County	9007	Middlesex County	9	Connecticut	2	4361.40865991389	4206.07643745247	155.332222461418	31825.7695029483	30273.394946323	1552.37455662533	3478.81133772051	3368.71160376388	110.099733956638	783.174931594615	810.205670962819	-27.0307393682044	6322.21890042523	6000.28675400347	321.932146421764	1483.1648362196	1407.64270189406	75.5221343255386	66.2904847534074	62.7135472623284	3.57693749107893	3878.86530208155	3681.46250261704	197.402799464512	485.628201971682	460.812021972075	24.8161799996069	408.270075398996	387.655980257968	20.6140951410273	33786.5797434597	32067.605262874	1718.97448058568	15703.9089652451	14904.2724762003	799.636489044749	15777.5682742404	14974.6179515246	802.950322715807	2305.10250397424	2188.71483514912	116.387668825121	5439.62157823185
284	County	9009	New Haven County	9	Connecticut	3	11050.6915235876	10442.5739605538	608.117563033849	71559.0809460319	67336.4756199993	4222.60532603264	9053.1656201574	8564.98384988576	488.181770271643	3387.10446753858	3236.52003138405	150.584436154522	13011.5017640989	12236.7842771047	774.717486994195	3546.41482102562	3333.04941316087	213.365407864753	112.917261545244	106.151957534037	6.76530401120681	6896.29569228606	6488.58884104002	407.706851246038	1346.80414263141	1265.82039047153	80.98375215988	1109.06984661061	1043.17367489829	65.8961717123175	73519.8911865433	69130.6859365503	4389.20524999299	39596.3240992912	37214.0630644845	2382.26103480667	29216.1151448687	27488.8675263131	1727.24761855556	4707.45194238345	4427.75534575269	279.696596630756	11013.9758606687
285	County	9011	New London County	9	Connecticut	3	3372.54979630804	3282.61066159388	89.9391347141609	26165.1365022299	24980.1459669954	1184.99053523452	2691.49528710416	2634.48241815122	57.0128689529421	417.219206589427	469.50465544791	-52.2854488584821	5333.36003681938	5076.82097814487	256.539058674507	1157.2558080262	1101.64628170357	55.609526322628	55.0204359438802	52.2272980010846	2.79313794279557	3381.79341263433	3219.0827033845	162.710709249823	381.722245746241	363.3384728727	18.383772873542	357.568134468729	340.52622218301	17.0419122857189	28125.9467427413	26774.3562835464	1351.59045919487	12240.3755150337	11652.1896708312	588.185844202481	13878.3541164906	13210.6146759092	667.739440581421	2007.21711121703	1911.55193680606	95.6651744109657	4652.3055276155
286	County	9013	Tolland County	9	Connecticut	2	5542.24464688478	5306.76810493635	235.476541948421	37190.6369239898	35250.844255466	1939.79266852386	4614.0803133394	4429.02008866957	185.060224669832	1424.70686906532	1410.73527706962	13.9715919957022	7503.05488739612	7100.97842148735	402.076465908767	1561.21996115451	1475.92870534181	85.2912558127002	91.9722472214121	86.982099015884	4.99014820552818	4748.82144495277	4496.4209297161	252.400515236677	511.397610629536	483.594466893421	27.8031437361151	589.643623437887	558.05222052014	31.591402917747	39151.4471645012	37045.054572017	2106.39259248421	16424.5229290908	15527.2322067055	897.290722385274	20003.7886264119	18940.5844999737	1063.20412643819	2723.13560899853	2577.23786533778	145.89774366075	6574.89055385074
287	County	9015	Windham County	9	Connecticut	3	5422.55181031499	5210.15937549616	212.392434818832	31160.8526173288	29624.5511805298	1536.30143679893	3643.19417375732	3522.91541586645	120.278757890864	934.831286016321	953.497093024392	-18.6658070080703	7383.36205082633	7004.36969204715	378.992358779179	1671.18869180173	1584.25821677037	86.9304750313639	101.102764508441	95.7086018259465	5.39416268249478	4541.41717929448	4309.95999464625	231.45718464822	495.563470006385	469.738523548423	25.824946457962	574.089945215295	544.704355256157	29.3855899591377	33121.6628578401	31418.7614970808	1702.90136075927	13614.1311302936	12905.9628114787	708.1683188149	17171.8030597459	16296.6275287105	875.175531035434	2335.72866780057	2216.17115689163	119.55751090894	5604.00441426866
288	County	10001	Kent County	10	Delaware	4	9078.4277969278	8558.76441447367	519.66338245413	33181.8820700456	31155.2729480282	2026.60912201737	4517.29749336793	4282.5318458274	234.76564754053	1516.56718427596	1468.37035520136	48.1968290746023	11039.2380374391	10352.9747310247	686.263306414476	2134.45775337046	1997.66703535054	136.790718019921	46.8269685107386	43.7677275439051	3.05924096683348	8073.80421082866	7577.07271758507	496.731493243598	277.008207384171	259.1390907039	17.8691166802706	507.140897345109	475.328159841256	31.8127375038526	35142.6923105569	32949.4832645792	2193.20904597772	11118.6389571421	10406.0801801178	712.558777024323	21869.2792395269	20523.7970542837	1345.48218524319	2154.7741138879	2019.60603017769	135.168083710205	6478.10773387927
289	County	10003	New Castle County	10	Delaware	2	26067.8540334279	24134.4051294206	1933.44890400731	93751.9042975557	86720.2868115307	7031.61748602496	13602.1245248778	12605.3754023423	996.749122535406	5932.06445651891	5510.44921963536	421.615236883549	28028.6642739392	25928.6154459716	2100.04882796766	8384.26107573896	7745.02274569189	639.238330047064	93.5668897723527	86.7881423218667	6.77874745048605	17175.2336105388	15900.8413733919	1274.39223714695	1067.21043690154	986.242825466667	80.9676114348756	1308.39226098757	1209.72035909928	98.671901888281	95712.714538067	88514.4971280817	7198.21740998531	43788.5360408608	40449.9817662376	3338.55427462324	46229.9842195988	42799.746567592	3430.23765200679	5694.19427760737	5264.7687942521	429.425483355275	15562.9347653891
290	County	10005	Sussex County	10	Delaware	3	16572.2675184565	15806.4627655159	765.804752940628	27180.7458281737	25880.7050221727	1300.04080600105	3628.71483429979	3515.35755039101	113.357283908773	1088.40187363817	1102.56547656831	-14.1636029301391	18533.0777589679	17600.6730820669	932.404676900974	4227.95403726122	4010.37119451681	217.582842744405	30.2450255445956	28.4093049056596	1.83572063893591	13192.985925992	12534.6719101544	658.314015837632	162.949951840134	154.254536179863	8.69541566027053	918.942818329883	872.966136310152	45.9766820197307	29141.5560686851	27674.9153387237	1466.6407299614	7858.19808534915	7453.79229872274	404.405786626406	19624.9492844573	18645.6880886572	979.261195800106	1658.40869887862	1575.43495134374	82.9737475348831	5589.52507481113
291	County	11001	District of Columbia	11	District of Columbia	1	278646.852922942	251983.415763394	26663.4371595478	254155.370271366	229817.253554631	24338.1167167358	32173.3067743892	29091.0195285777	3082.28724581148	13449.2594898039	12154.378928947	1294.88056085685	280607.663163454	253777.626079945	26830.0370835082	160952.697594611	145447.934603627	15504.7629909841	109.411291663421	99.8685879563139	9.54270370710732	87419.2361990244	79191.4756322477	8227.76056677674	5173.82306793461	4674.50883090639	499.314237028226	26952.4950102202	24363.8384252082	2588.65658501194	256116.180511878	231611.463871182	24504.7166406962	164673.231935982	148810.065488424	15863.1664475579	73233.80848948	66341.1579946528	6892.65049482722	18209.140086416	16460.2403881049	1748.89969831111	34134.1170149005
292	County	12001	Alachua County	12	Florida	3	24376.6778225441	22711.6365905895	1665.04123195466	42031.1253247614	39135.0193128504	2896.10601191095	5245.47421493307	4912.11364091294	333.36057402013	1698.70434976562	1611.84192076345	86.8624290021693	26337.4880630555	24505.8469071405	1831.64115591501	10367.6201914898	9639.33940967774	728.28078181203	63.7886927987087	60.0893980507538	3.69929474795499	13088.42139799	12183.6990104832	904.72238750675	500.295300637833	465.772858453739	34.5224421840946	2317.36248013918	2156.946230475	160.416249664178	43991.9355652727	40929.2296294014	3062.7059358713	19016.1080911867	17680.3081861092	1335.79990507749	20163.3685796006	18769.5984367539	1393.77014284674	4812.45889448544	4479.32300653837	333.135887947063	7206.28445544441
293	County	12003	Baker County	12	Florida	2	10947.3488418135	10249.288429351	698.060412462545	19396.2506856718	18134.6938784398	1261.55680723201	2077.95783647171	1973.13784226331	104.819994208405	228.388214477902	247.557250790754	-19.1690363128514	12908.1590823248	12043.498745902	864.660336422891	3108.125689022	2904.01062898419	204.115060037818	52.1081157279751	48.7175339315248	3.39058179645021	8843.34001999685	8244.53675374553	598.80326625132	191.089329603587	178.567365736952	12.5219638666352	713.495927974429	667.66646350376	45.8294644706683	21357.0609261832	19928.9041949908	1428.15673119236	5975.62645641434	5583.1985191457	392.427937268643	13719.3526861995	12790.3831813774	928.969504822114	1662.08178356935	1555.32249446775	106.7592891016	4038.76807698305
294	County	12005	Bay County	12	Florida	4	36930.1712311611	34660.1974002421	2269.97383091895	28041.4013681295	26331.6118485321	1709.78951959738	2849.65545113736	2707.68008830237	141.975362834984	454.479552973996	464.120296653919	-9.64074367992305	38890.9814716724	36454.4077167931	2436.5737548793	17227.7200388935	16208.7876374806	1018.93240141291	57.2097497106015	53.3299283980756	3.87982131252592	17136.5472975453	15988.2799094741	1148.26738807121	680.153476658444	639.780691785501	40.372784872943	3789.35090886453	3564.22954965482	225.121359209711	30002.2116086408	28125.8221650831	1876.38944355773	13514.3444835371	12715.0394421825	799.305041354509	12839.9332288873	11979.5687496404	860.364479246943	3647.93389621643	3431.21397326015	216.719922956277	4810.4656916487
295	County	12007	Bradford County	12	Florida	6	36751.4810583793	34526.2307205874	2225.25033779194	24358.4998758815	22900.4857212865	1458.01415459501	2822.05560488294	2691.01886322787	131.036741655074	588.415963563763	595.809738964486	-7.39377540072317	38712.2912988906	36320.4410371383	2391.85026175229	12027.8522307176	11304.1442172829	723.708013434705	153.213868599936	144.035230767352	9.17863783258455	23217.0289567975	21754.1833303398	1462.84562645769	565.287391410154	531.235562550377	34.0518288597766	2748.90885136542	2586.84269619789	162.066155167531	26319.3101163929	24694.6960378375	1624.61407855536	8512.75736649549	8000.55031536259	512.207051132898	15451.9347813609	14478.3478828269	973.586898534033	2354.61796853642	2215.79783964799	138.820128888425	4782.86584539428
296	County	12009	Brevard County	12	Florida	3	28174.0518663756	26803.5686176951	1370.48324868044	47255.844754818	44924.6839511422	2331.16080367584	5210.33604355387	5003.16880917493	207.167234378936	1449.75354442406	1435.72144013948	14.0321042845814	30134.8621068869	28597.7789342461	1537.08317264078	15579.5444094955	14821.8450497687	757.699359726788	101.241232868247	94.821480021441	6.41975284680587	10275.3370150367	9702.35360803018	572.983407006496	775.83573085028	738.228460242875	37.6072706074057	3402.90371863625	3240.53033618296	162.373382453286	49216.6549953294	46718.8942676932	2497.76072763619	26362.2324120794	25080.125176169	1282.10723591038	15550.0513203721	14682.9341278524	867.117192519733	7304.37126287784	6955.83496367177	348.53629920607	7171.14628406521
297	County	12011	Broward County	12	Florida	2	66650.4842356247	61183.8980905162	5466.58614510854	101708.692337054	93361.340234471	8347.35210258285	10135.1065932003	9315.77602082325	819.330572377061	2955.83267405376	2724.29100235012	231.541671703643	68611.2944761361	62978.1084070672	5633.18606906889	48996.1376073998	44940.438343907	4055.6992634928	124.325260694805	114.905278522565	9.41998217224046	11076.0219484645	10197.9185109517	878.103437512805	2318.28177788029	2126.73124762778	191.550530252514	6096.52788169668	5598.11502605815	498.412855638532	103669.502577565	95155.550551022	8513.95202654319	76407.8003536217	70083.0761048987	6324.72424872296	15972.2262993009	14705.9533645409	1266.27293476002	11289.4759246426	10366.5210815824	922.954843060213	12095.9168337116
298	County	12013	Calhoun County	12	Florida	6	20040.6816524733	18713.1249956971	1327.55665677623	13183.0854704369	12323.6674854954	859.417984941469	971.030457550252	935.479325770834	35.5511317794174	-356.79158064047	-301.558951897929	-55.2326287425408	22001.4918929846	20507.335312248	1494.15658073658	5222.61446519646	4896.79499457063	325.819470625835	68.0377657249971	63.4131817826284	4.62458394236872	15135.6305163322	14070.0189714851	1065.61154484706	260.032583677126	243.538922240153	16.4936614369726	1315.17656205388	1233.56924216953	81.6073198843466	15143.8957109483	14117.8778020464	1026.01790890182	3805.02083180928	3567.6397497091	237.381082100177	10181.6305598086	9464.80128347337	716.829276335218	1157.24431933039	1085.43676886397	71.8075504664211	2931.84069806159
299	County	12015	Charlotte County	12	Florida	4	18301.5814909229	17810.4226758131	491.158815109767	37456.242584144	36358.1197128172	1098.12287132679	3552.94599249142	3529.69994587064	23.2460466207787	595.08311011799	669.782657855347	-74.6995477373574	20262.3917314342	19604.6329923641	657.758739070113	10916.6888416204	10603.5876552326	313.101186387813	46.1438570208912	44.1111902708792	2.03266675001201	6077.37525031501	5827.57705366467	249.798196650339	694.520990069349	674.545853737816	19.9751363315338	2527.66279240862	2454.81123945821	72.8515529504151	39417.0528246553	38152.3300293682	1264.72279528714	22469.3546542079	21824.9118472664	644.442806941523	10733.2904880268	10292.1203286074	441.170159419457	6214.40768242055	6035.29785349439	179.10982892616	5513.75623300276
300	County	12017	Citrus County	12	Florida	4	49751.2350855846	47852.4193023206	1898.81578326392	31176.3849587189	30027.2247333586	1149.16022536032	3245.00871769918	3192.63788114128	52.3708365578953	623.700710627727	678.279959380274	-54.5792487525466	51712.0453260959	49646.6296188716	2065.41570722427	23817.5817040879	22981.3549801385	836.226723949435	146.326092917278	138.864244443696	7.46184847358152	21275.0390929995	20277.9145563629	997.124536636621	991.664307011811	955.991098719668	35.6732082921427	5481.43412907936	5292.50473920687	188.929389872484	33137.1951992303	31821.4350499096	1315.76014932066	15464.6691469454	14921.7101774589	542.958969486499	13198.7619220556	12580.1586232237	618.603298831881	4473.76413022928	4319.566249227	154.197881002282	5205.81895821052
301	County	12019	Clay County	12	Florida	2	67642.684701833	62748.839995686	4893.84470614703	46902.4708533898	43514.0832502183	3388.38760317151	5803.4393553101	5414.17822914419	389.261126165911	1922.62306399555	1813.53753109407	109.08553290148	69603.4949423444	64543.050312237	5060.44463010737	31775.8382774655	29383.4673419951	2392.37093547041	173.215508225137	162.255105099644	10.9604031254925	30517.3370100455	28383.5272604604	2133.80974958508	1256.24572926786	1162.80869399948	93.4370352683797	5880.85841734036	5450.99191068235	429.86650665801	48863.2810939011	45308.2935667693	3554.98752713185	22744.2172195799	21031.8279585627	1712.38926101711	20977.9617943962	19511.1568962961	1466.80489810009	5141.10207992511	4765.30871191046	375.79336801465	7764.24959582144
302	County	12021	Collier County	12	Florida	3	13200.6576451511	12542.4135240559	658.244121095244	26565.0527321804	25183.6347547119	1381.41797746849	1916.27240161264	1867.57316233276	48.6992392798782	-195.425722807774	-128.373677333317	-67.0520454744571	15161.4678856625	14336.6238406069	824.84404505559	8717.28073797491	8259.11443475842	458.166303216494	34.7015746413765	32.7965093875249	1.90506525385159	4185.19316089764	3937.35518981696	247.837971080677	497.081558511183	470.98304390513	26.0985146060524	1727.21085363736	1636.37466273884	90.8361908985156	28525.8629726917	26977.8450712629	1548.01790142883	17133.6727769189	16233.1543982317	900.518378687162	7299.40921942465	6867.1541952284	432.255024196251	4092.78097634821	3877.53647780279	215.244498545419	3877.08264212398
303	County	12023	Columbia County	12	Florida	5	11994.6372718806	11275.0732338678	719.564038012804	20727.5235445064	19458.1372122019	1269.38633230445	2310.32310128429	2203.66563175233	106.657469531951	349.763328891744	367.875142129993	-18.1118132382491	13955.447512392	13069.2835504188	886.16396197315	3495.78513954566	3283.60484115596	212.180298389697	43.3933097092005	40.6433993668028	2.74991034239772	9417.6991765069	8806.53851631784	611.16066018906	181.399612683194	170.261112243492	11.1385004397027	817.17027394701	768.235681334717	48.9345926122936	22688.3337850177	21252.3475287529	1435.9862562648	6439.87814406769	6049.00307261545	390.875071452234	14386.7452230906	13453.1188092793	933.626413811307	1861.71041785945	1750.2256468582	111.484771001255	4271.13334179563
304	County	12027	DeSoto County	12	Florida	5	20582.7801000734	19629.18074531	953.599354763396	18029.3144646604	17205.3326125448	823.981852115623	1156.4233350847	1161.32459427608	-4.90125919137822	-419.244819375903	-334.568726854596	-84.676092521308	22543.5903405848	21423.391061861	1120.19927872374	10341.6379726506	9875.3583117466	466.279660904022	122.566181244084	116.523986458604	6.04219478547986	9051.40663564007	8539.39413347693	512.012502163147	589.36803187235	562.999074270369	26.368957601982	2438.61151917763	2329.11555590851	109.495963269112	19990.1247051717	18999.5429290958	990.58177607597	9483.42764499784	9055.84263010837	427.585014889479	7820.53272418638	7378.14728184057	442.385442345811	2686.16433598751	2565.55301714683	120.61131884068	3117.23357559604
305	County	12029	Dixie County	12	Florida	6	16116.7933712968	15147.6411856515	969.15218564531	10521.1164565461	9905.94122300993	615.175233536162	409.104440660215	423.582340856785	-14.4779001965704	-674.398028718504	-591.194924559489	-83.2031041590159	18077.6036118081	16941.8515022025	1135.75210960566	4662.07313793129	4399.37360703814	262.699530893153	66.6086374476482	62.602447452653	4.00618999499522	11944.7320778625	11154.4993888943	790.232688968197	228.484322695137	215.457091937264	13.0272307578728	1175.70543587156	1109.91896688012	65.7864689914382	12481.9266970574	11700.1515395609	781.775157496508	3408.83782881552	3216.75587899908	192.081949816436	8038.1528812592	7506.36940346422	531.783477794975	1034.93598698272	977.026257097623	57.909729885097	2369.91468117156
306	County	12031	Duval County	12	Florida	1	35122.0852039166	32301.6137851975	2820.47141871916	69787.7729234151	64169.972033021	5617.8008903941	8440.15757608066	7786.25656951409	653.901006566571	2981.50772159954	2763.36518432474	218.142537274795	37082.895444428	34095.8241017485	2987.0713426795	19660.851390865	18019.4144407009	1641.43695016413	105.13465641575	97.7148941738666	7.41976224188327	12690.2650225711	11731.0502802531	959.214742317945	1171.49895080996	1074.30707792304	97.191872886921	3455.14542376617	3173.33740869755	281.808015068629	71748.5831639265	65964.182349572	5784.40081435445	39732.4984138957	36415.3281793855	3317.1702345102	24109.764852306	22287.3882637148	1822.37658859117	7906.31989772478	7261.4659064717	644.853991253078	10400.967816592
307	County	12033	Escambia County	12	Florida	3	40616.6120991117	38006.0800284305	2610.53207068118	52744.9067439173	49349.4039921854	3395.50275173193	6409.67120370576	6021.28342619435	388.387777511405	2140.85870732498	2032.78814922735	108.070558097629	42577.422339623	39800.2903449815	2777.13199464153	19613.5920482756	18379.7923846926	1233.79966358302	91.2941470513916	84.8569731196917	6.43717393169992	17181.7104638664	16004.8353901519	1176.87507371451	1359.17192355627	1273.54412421715	85.6277993391204	4331.65375687335	4057.26147280017	274.392284073176	54705.7169844287	51143.6143087364	3562.10267569228	27395.205588375	25671.9008843957	1723.30470397933	21124.5418709434	19677.5993896442	1446.94248129923	6185.96952511022	5794.1140346965	391.855490413724	8370.4814442171
308	County	12035	Flagler County	12	Florida	3	23103.7393837346	22014.9920402635	1088.74734347101	42003.0338235411	39981.6685338103	2021.36528973077	5175.60995391267	4979.25888535421	196.351068558454	1643.68680719206	1624.90657263115	18.7802345609082	25064.5496242459	23809.2023568145	1255.34726743136	9970.93437044992	9497.07525086991	473.859119580012	114.479684752931	108.045731233508	6.43395351942336	11942.9552449356	11308.6978151534	634.25742978219	621.887280961682	592.135900447262	29.7513805144196	2414.29304314575	2303.24765911044	111.045384035315	43963.8440640524	41775.8788503613	2187.96521369112	19143.6984738954	18233.9125132908	909.78596060461	19203.0429898016	18183.2223138535	1019.82067594813	5617.1026003554	5358.74402321701	258.358577138382	7136.42019442401
309	County	12037	Franklin County	12	Florida	6	10063.6420848586	9370.77050476157	692.871580097048	6407.5332307977	5976.93003362629	430.603197171412	-303.85870895841	-257.511574605267	-46.3471343531438	-1046.32637200609	-946.525752450211	-99.800619555876	12024.45232537	11164.9808213126	859.471504057394	2589.4342788608	2420.52038383244	168.913895028352	40.5814018571553	37.7787301563452	2.80267170081015	8589.10724281187	7953.3516403437	635.755602468167	121.8908719337	113.964960591123	7.92591134257667	683.438529906431	639.365106388943	44.073423517488	8368.34347130904	7771.14035017728	597.203121131759	1878.82610047901	1756.266575681	122.559524798003	5891.1748595797	5455.11703468388	436.057824895812	598.342511250337	559.756739812393	38.5857714379431	1656.95153155293
310	County	12039	Gadsden County	12	Florida	3	7562.55970965908	7052.56364463601	509.996065023064	16141.6565760504	15024.6636080702	1116.99296798021	1507.6234358114	1426.93982254668	80.6836132647161	-70.7622326774115	-39.2158809299788	-31.5463517474329	9523.36995017042	8846.77396118701	676.595988983411	2114.57095981252	1967.93493089553	146.63602891699	33.2804896938084	30.9699457214703	2.31054397233807	6735.15133786942	6251.3946648223	483.756673047116	139.942599876759	130.239920913159	9.70267896359954	500.424562917914	466.234498834547	34.1900640833672	18102.4668165618	16818.8739246212	1283.59289194056	4792.60548234577	4460.25974911992	332.345733225849	11956.2652684766	11097.4986546032	858.7666138734	1353.5960657394	1261.11552089809	92.4805448413118	3468.43367632274
311	County	12041	Gilchrist County	12	Florida	3	18790.47539051	17659.129956798	1131.34543371198	12474.0822467961	11739.8410153357	734.241231460341	771.048526027378	763.56937934292	7.47914668445773	-479.892844817996	-408.464840234663	-71.4280045833332	20751.2856310213	19453.340273349	1297.94535767233	5489.69982343992	5175.69072100784	314.009102432078	73.4664657431377	69.0529588767933	4.41350686634445	13561.3070711391	12674.2978048951	887.009266244035	251.974124008336	237.427924074654	14.5461999336826	1374.83814669082	1296.87086449463	77.9672821961903	14434.8924873074	13534.0513318867	900.841155420687	3995.18941859205	3766.66584103292	228.523577559132	9230.5998636554	8626.85071402675	603.749149628653	1209.10320505994	1140.53477682703	68.5684282329027	2731.85876653872
312	County	12043	Glades County	12	Florida	6	21802.4512962315	20588.0627467166	1214.38854951494	13508.9653848625	12777.7356572889	731.229727573535	553.74124827194	570.964577650096	-17.2233293781558	-689.665095575247	-599.47398214417	-90.191113431077	23763.2615367429	22382.2730632676	1380.98847347528	10127.3839450571	9569.55007286927	557.833872187788	135.288836512579	127.865286058141	7.42355045443808	10719.5401449555	10055.6680175207	663.87212743472	515.09681928491	486.930345707696	28.1664735772143	2265.95179093285	2142.25934111172	123.692449821123	15469.7756253738	14571.9459738399	897.829651533881	6733.23285487269	6362.35471140022	370.878143472471	6814.9331310418	6392.877325023	422.055806018801	1921.60963945933	1816.71393741672	104.895702042609	2514.55148878328
313	County	12045	Gulf County	12	Florida	4	15981.6255021544	14893.359840691	1088.26566146342	8942.10696308758	8346.97695785604	595.130005231533	153.807092158064	169.706255597215	-15.8991634391513	-803.1626221103	-719.712443655245	-83.450178455055	17942.4357426657	16687.570157242	1254.86558542377	4411.36754002545	4131.11860068026	280.248939345197	50.3930902393572	46.9007918427393	3.49229839661787	12176.2948088863	11287.6761603203	888.618648565954	177.627335649885	166.292690800962	11.3346448489232	1126.75296786473	1055.58191359766	71.1710542670757	10902.9172035989	10141.187274407	761.729929191879	2707.99628446843	2535.96049747331	172.035786995121	7342.49792132594	6806.64685313521	535.851068190732	852.42299780454	798.579923798514	53.843074006026	2114.6173326694
314	County	12047	Hamilton County	12	Florida	6	8955.11929223734	8392.4916919937	562.627600243637	16216.3186010865	15173.603270047	1042.71533103949	1571.03284342147	1500.45624064295	70.5766027785192	-25.5133228666671	10.6392547956868	-36.152577662354	10915.9295327487	10186.7020085447	729.227524203983	2220.93431130733	2079.30713884276	141.627172464571	38.0008354940609	35.4719923466124	2.52884314744852	8005.96471512493	7461.9334405767	544.031274548234	141.837949279868	132.676999681021	9.16094959884694	509.191721542487	477.312437097604	31.8792844448828	18177.1288415978	16967.813586598	1209.31525499983	4512.42016748647	4224.66680799291	287.753359493565	12355.3395087529	11515.754107168	839.585401584939	1309.36916535839	1227.39267143706	81.9764939213293	3531.84308393281
315	County	12049	Hardee County	12	Florida	5	29294.531192192	27601.1726257467	1693.35856644527	18222.6142846579	17188.6829862715	1033.93129838643	1213.9676723251	1186.72720838902	27.240463936078	-383.087952981962	-314.161283653102	-68.92666932886	31255.3414327033	29395.3829422977	1859.95849040561	14431.220087503	13617.6314599963	813.588627506637	166.631077445272	157.621310605059	9.00976684021286	12881.147217448	12054.9717296777	826.175487770276	663.2598116808	626.860367935178	36.3994437456219	3113.08323862632	2938.29807408345	174.785164542864	20183.4245251693	18982.8933028225	1200.53122234677	9438.98978859725	8906.84803616121	532.141752436039	8149.56000850656	7626.86070218849	522.699306318073	2594.87472806546	2449.1845644728	145.690163592661	3174.77791283644
316	County	12051	Hendry County	12	Florida	5	21520.3502842986	20293.2299879976	1227.12029630101	13282.3910521792	12544.3616408281	738.029411351106	492.425666814262	510.311098820043	-17.885432005781	-726.941053232078	-635.956629710935	-90.9844235211434	23481.16052481	22087.4403045486	1393.72022026136	10264.7264530233	9683.44419482989	581.282258193448	130.938639743891	123.773648218022	7.16499152586891	10201.323309117	9559.359695438	641.963613679012	501.937388772761	473.771364180908	28.1660245918531	2382.23473415295	2247.09140188178	135.143332271173	15243.2012926906	14338.5719573791	904.629335311452	6785.84972524301	6401.5731378344	384.276587408606	6543.79091503579	6131.99378483191	411.797130203872	1913.56065241176	1805.00503471279	108.555617698974	2453.2359073256
317	County	12053	Hernando County	12	Florida	2	28249.1687780807	26993.3992410166	1255.76953706416	49702.4080266185	47453.2001619835	2249.20786463505	5633.61151723662	5435.03164586211	198.579871374509	1670.12519851676	1659.22761536551	10.8975831512471	30209.9790185921	28787.6095575676	1422.36946102451	15055.9711799718	14383.9280481644	672.043131807382	70.0041031946669	66.1064188358111	3.8976843588558	10976.409165424	10411.9457249082	564.463440515804	766.238963676191	731.59726515396	34.6416985222315	3341.35560632541	3194.03210050517	147.323505820235	51663.2182671299	49247.4104785345	2415.8077885954	27254.2780052362	26037.7473592322	1216.53064600395	16779.4626613867	15916.5763493778	862.886312008844	7629.477600507	7293.0867699244	336.390830582604	7594.42175774796
318	County	12055	Highlands County	12	Florida	4	38952.2131463852	37025.831253369	1926.3818930162	24185.2547104918	23017.8275292071	1167.42718128474	2183.71365183884	2132.88481945003	50.8288323888139	106.495458095542	163.034486950779	-56.5390288552373	40913.0233868965	38820.04156992	2092.98181697655	18624.9864621746	17727.0344253778	897.95203679676	173.88505697318	164.285514550571	9.59954242260813	16984.2700081952	16041.4997642889	942.770243906304	792.841444442127	754.07153998074	38.7699044613865	4337.04041511136	4133.15032572187	203.890089389492	26146.0649510032	24812.0378457581	1334.02710524508	11961.5368256639	11384.8445216111	576.692304052837	10650.8309943782	10059.6200368551	591.210957523026	3533.69713096111	3367.57328729189	166.123843669221	4144.52389235018
319	County	12057	Hillsborough County	12	Florida	1	39556.8775931293	36340.9297382116	3215.94785491765	76232.6782524423	70020.0022547072	6212.67599773513	8196.54314704791	7538.39571566894	658.147431378972	2525.16761477897	2328.71062994419	196.456984834783	41517.6878336406	38135.1400547626	3382.547778878	25797.0493612476	23677.0538678806	2119.99549336694	110.198123545598	103.641676345969	6.55644719962923	9277.273744196	8529.18240694452	748.091337251479	1563.45631268954	1438.470195591	124.986117098536	4769.71029196191	4386.7919080005	382.918383961418	78193.4884929536	71814.2125712582	6379.27592169548	50330.2018821437	46194.077642653	4136.12423949065	17575.2186631779	16158.0061075551	1417.21255562275	10288.0679476321	9462.12882105004	825.939126582074	10157.3533875592
320	County	12059	Holmes County	12	Florida	6	14117.6422314349	13179.6506458105	937.991585624441	17438.4490319574	16276.652365906	1161.7966660514	1809.18832817325	1714.45555487962	94.7327732936347	105.030662555722	127.734948095273	-22.7042855395504	16078.4524719463	14973.8609623615	1104.59150958479	3539.97597719306	3311.11609201451	228.859885178549	50.6119231804462	47.0671268311245	3.54479634932169	11426.1812204471	10622.4809652225	803.700255224603	189.837115089008	177.283809566575	12.5533055224332	871.846236036691	815.912968726811	55.9332673098802	19399.2592724687	18070.862682457	1328.39659001174	4802.3045898019	4491.83500354048	310.469586261416	13173.7112849695	12247.0924157503	926.618869219281	1423.2433976973	1331.93526316625	91.3081345310471	3769.99856868459
321	County	12061	Indian River County	12	Florida	4	15307.5147048337	14682.618132725	624.896572108716	35157.2606336118	33638.561336116	1518.69929749572	3579.91525368403	3484.48861018652	95.4266434975074	711.065499567354	748.330308420421	-37.2648088530669	17268.324945345	16476.8284492759	791.496496069062	7780.44610920542	7451.7123013676	328.73380783782	105.228552809773	99.18421885263	6.04433395714316	6358.16342210174	6027.54885989433	330.614562207408	658.712817671006	630.740388255942	27.9724294150637	2365.77404355707	2267.64268090544	98.1313626516275	37118.0708741231	35432.771652667	1685.29922145607	18958.0169170033	18157.0164341638	801.000482839508	12456.4109611768	11808.6970565154	647.713904661434	5703.642995943	5467.05816198787	236.584833955126	5540.72549419537
322	County	12063	Jackson County	12	Florida	6	8457.9424085826	7930.952032587	526.990375995604	17650.1785083824	16518.6977694902	1131.48073889221	1854.22257345591	1764.4525480451	89.7700254108082	130.43313173758	155.661673021487	-25.2285412839062	10418.7526490939	9725.16234913799	693.59029995595	2151.94173929413	2019.41625903644	132.525480257689	35.0938005399149	32.7058469264587	2.38795361345613	7568.69738093626	7050.78783222168	517.909548714581	136.681916803257	128.022608435312	8.65930836794543	526.337811520379	494.2298025181	32.108009002279	19610.9887488937	18312.9080860411	1298.08066285255	4821.18150158276	4524.27318745883	296.908314123932	13326.9325259879	12414.999433291	911.933092696895	1462.874721323	1373.63546529127	89.2392560317253	3815.03281396725
323	County	12065	Jefferson County	12	Florida	3	6162.50084053718	5753.62944613086	408.871394406319	13738.8066267331	12796.0300335818	942.776593151352	1064.60041463967	1016.27783362161	48.3225810180542	-308.303521218665	-259.351711858629	-48.9518093600364	8123.31108104852	7547.83976268186	575.471318366665	1688.5806164284	1571.8262504985	116.754365929902	33.4451847919991	31.0974453918988	2.34773940010024	5891.3607210028	5469.68600008922	421.674720913587	130.198922295735	121.189398558791	9.0095237369432	379.725636529579	354.040668143445	25.6849683861338	15699.6168672445	14590.2403501328	1109.3765171117	4058.65943762271	3778.02953783898	280.629899783729	10508.3236805971	9756.18938342385	752.134297173228	1132.63374902469	1056.02142886995	76.6123201547419	3025.41065515101
324	County	12067	Lafayette County	12	Florida	6	16882.1412664318	15794.4160637553	1087.72520267647	11097.3519375346	10396.151841445	701.200096089634	594.726588677705	589.115538711845	5.61104996585999	-556.629493385783	-485.170659197561	-71.4588341882223	18842.9515069431	17588.6263803063	1254.32512663682	4260.9806109554	3996.46229838018	264.518312575224	66.2623817850268	61.9926635370024	4.26971824802438	13221.1622672217	12315.2601164361	905.902150785585	221.798993225098	207.895665990631	13.9033272344673	1072.74725375592	1007.01563596241	65.7316177935179	13058.1621780459	12190.362157996	867.80002004998	3122.92240458298	2929.0538470402	193.868557542774	8993.59331433287	8377.36038699455	616.232927338324	941.646459130086	883.947923961203	57.6985351688824	2555.53682918905
325	County	12069	Lake County	12	Florida	2	30191.6704745305	28636.0873534394	1555.58312109104	48555.1174186474	46022.513167142	2532.60425150535	5866.37856520963	5611.93738018862	254.441185021007	1898.28777186806	1856.49839870605	41.7893731620134	32152.4807150418	30430.2976699904	1722.18304505139	14797.8841610668	14015.3555220623	782.528639004443	125.290870095021	117.981835112289	7.30903498273143	13401.0264509926	12666.6445777097	734.381873282905	717.783526142692	679.459394114316	38.3241320283753	3110.49570674468	2950.85634099174	159.639365752932	50515.9276591587	47816.723483693	2699.2041754657	24430.6472356048	23138.727328462	1291.91990714281	19701.5806191387	18621.9257334008	1079.65488573792	6383.69980441522	6056.07042183025	327.629382584971	7827.18880572097
326	County	12071	Lee County	12	Florida	3	22377.5023224752	21267.3408579121	1110.1614645631	42572.8780044469	40406.5914590804	2166.28654536649	4218.36148683034	4055.8270165097	162.534470320643	892.752745537371	905.712048196643	-12.9593026592721	24338.3125629865	23061.5511744631	1276.76138852345	13731.5162698166	13029.3116596688	702.204610147776	52.2752682863231	49.579553480236	2.69571480608719	7227.06910005007	6825.2549635571	401.814136492963	699.950439635725	664.206949650696	35.7434899850286	2627.50148519785	2493.19804810626	134.303437091593	44533.6882449582	42200.8017756314	2332.88646932683	26074.309566494	24740.9170973565	1333.39246913749	12478.1829703187	11784.4148264407	693.768143878002	5981.1957081455	5675.46985183416	305.725856311338	6179.17172734168
327	County	12073	Leon County	12	Florida	3	19899.5361290457	18263.344546536	1636.19158250972	39871.89860674	36581.3162418213	3290.58236491866	4767.19767278057	4384.53747301158	382.660199768991	1425.20992050504	1317.13194512157	108.077975383463	21860.346369557	20057.5548630869	1802.79150647006	8586.99600582953	7858.40531539849	728.590690431046	53.49467858439	49.5759000863624	3.91877849802757	10200.0600419475	9383.21056518703	816.849476760454	526.073881071096	481.85428519332	44.2195958777757	2493.72176212451	2284.50879722175	209.212964902759	41832.7088472514	38375.5265583723	3457.18228887901	18945.5321023545	17338.0388293092	1607.49327304532	18476.1359795799	16996.5150807412	1479.62089883868	4411.04076531695	4040.97264832194	370.068116995009	6728.00791329191
328	County	12075	Levy County	12	Florida	6	11807.0799733253	11207.588881956	599.491091369323	14779.5068846438	14021.6762834707	757.830601173061	1044.57851812406	1038.66661561147	5.91190251259053	-367.866189724442	-294.246271085437	-73.6199186390052	13767.8902138366	13001.799198507	766.09101532967	4214.34891854467	4010.41783705261	203.931081492054	56.4117305864766	53.3621024494232	3.04962813705336	8241.43241158635	7742.96771914315	498.464692443205	237.780679952873	226.152697760608	11.6279821922651	1017.91647316627	968.898842101178	49.0176310650919	16740.3171251551	15815.8866000217	924.430525133408	5597.74428171485	5326.87111308308	270.87316863177	9489.70876433272	8915.74485559052	573.963908742193	1652.86407910756	1573.27063134812	79.5934477594445	3005.3887586354
329	County	12077	Liberty County	12	Florida	6	16809.6337788012	15655.2904337667	1154.34334503444	10997.7727332283	10253.7701445262	744.00258870213	586.846690734021	572.191601565512	14.6550891685091	-558.438013799862	-492.092757470604	-66.3452563292576	18770.4440193125	17449.5007503177	1320.94326899479	4152.44999408238	3878.30131590666	274.14867817572	62.0024028544981	57.7576245172043	4.24477833729373	13312.4297508076	12351.4625731961	960.967177611561	203.627965660172	190.117923419198	13.5100422409745	1039.93390590781	971.861313278572	68.0725926292369	12958.5829737397	12047.9804610772	910.602512662477	3032.26063024866	2832.06791393622	200.192716312445	9015.26288890106	8364.48974711243	650.773141788629	911.059454589928	851.422800028525	59.6366545614033	2547.65693124536
330	County	12079	Madison County	12	Florida	6	11867.4557025783	11098.5325661027	768.92313647557	15170.3545889702	14180.7889984214	989.565590548755	1373.45122469058	1312.97522576752	60.47599892306	-132.553673493583	-90.9153809060267	-41.6382925875564	13828.2659430896	12892.7428826537	935.523060435916	3026.48068335735	2830.51301320924	195.967670148107	49.9343939716237	46.5585554348212	3.37583853680251	9838.38101527183	9160.5858361994	677.795179072424	176.847739675112	165.258433931236	11.5893057438762	736.622110813705	689.827043879	46.795066934706	17131.1648294815	15974.9993149724	1156.1655145091	4219.32833898757	3946.1225826356	273.205756351971	11686.6462220888	10881.5185840596	805.127638029161	1225.19026840516	1147.35814827719	77.8321201279682	3334.26146520192
331	County	12081	Manatee County	12	Florida	3	30231.6786180679	28728.2987235563	1503.37989451163	49821.5577121556	47305.5284475739	2516.02926458174	4758.26017348768	4568.52211309159	189.738060396087	1000.54371625976	1007.42325063871	-6.87953437895385	32192.4888585792	30522.5090401073	1669.97981847197	20032.291342067	19024.4225445665	1007.86879750055	55.5706976459793	52.7599283414833	2.81076930449606	7163.6151416385	6752.84410127105	410.771040367448	1026.88847026685	975.411585911586	51.476884355267	3914.12320696086	3717.07088001665	197.052326944213	51782.367952667	49099.7387641249	2682.62918854209	33044.7830721544	31382.2270914184	1662.55598073596	10968.3391429538	10339.4002633836	628.938879570186	7769.24573755875	7378.11140932281	391.134328235945	6719.07041399902
332	County	12083	Marion County	12	Florida	3	28806.4531607645	27664.2461203487	1142.20704041582	49149.9384327074	47158.9053300279	1991.03310267947	6111.63696703945	5926.31310083819	185.323866201256	2061.19502208059	2049.47839529415	11.716626786444	30767.2634012758	29458.4564368997	1308.80696437617	13297.3066015988	12772.6259681754	524.680633423381	89.986266271408	85.656000567441	4.33026570396695	14002.2856246472	13355.7002110404	646.585413606733	663.861536135417	637.233211262352	26.628324873065	2713.82337262302	2607.241045854	106.582326769024	51110.7486732187	48953.1156465789	2157.63302663981	23845.2565007533	22904.3784222216	940.878078531628	21139.7979646916	20163.6226903847	976.175274306854	6125.69420777388	5885.11453397255	240.57967380133	8072.44720755079
333	County	12085	Martin County	12	Florida	3	25500.4223233467	24362.0638835499	1138.35843979674	36344.2409104671	34692.6408043379	1651.60010612919	3445.75521411252	3346.66395227624	99.0912618362849	559.684573671401	599.698968365253	-40.0143946938517	27461.232563858	26156.2742001009	1304.95836375709	15356.4801162729	14664.7994055439	691.680710729059	88.8384931192371	83.7944142866866	5.04407883255047	7693.98882031629	7278.34864385046	415.64017646583	807.324815783796	770.931854473909	36.3929613098876	3514.60031836576	3358.399881946	156.200436419761	38305.0511509785	36486.8511208889	1818.20003008953	21524.1159734543	20554.6349646808	969.48100877344	10745.2109390887	10164.7394209741	580.471518114553	6035.72423843547	5767.47673523393	268.247503201539	5406.56545462387
334	County	12086	Miami-Dade County	12	Florida	1	145044.21876449	132431.433630847	12612.7851336427	113035.284874992	103209.339988204	9825.94488678809	10447.6169147213	9543.35161092379	904.265303797524	2728.90664236431	2493.57320879253	235.333433571774	147005.029005001	134225.643947398	12779.385057603	117322.70854514	107066.130439183	10256.5781059576	157.989054957378	145.282587080293	12.7064678770851	13683.7740420127	12550.1657498543	1133.60829215838	3912.28196282919	3570.51340825355	341.768554575638	11928.2754000612	10893.5517630269	1034.72363703426	114996.095115504	105003.550304755	9992.54481074844	91413.6436031018	83422.0860675489	7991.55753555286	11450.7445084367	10502.1276366368	948.616871799909	12131.7070039654	11079.3366005697	1052.37040339567	12408.4271552327
335	County	12087	Monroe County	12	Florida	5	2690.93077842638	2589.10292235077	101.827856075615	6866.41261667212	6528.35221755265	338.06039911947	-671.457263476659	-581.038528542065	-90.4187349345944	-1349.28242742262	-1219.56455130682	-129.717876115805	4651.74101893773	4383.31323890176	268.427780035961	2295.49548517798	2170.23963506858	125.255850109391	12.6209727869491	11.7468852431058	0.874087543843279	1383.12187866653	1290.13956041737	92.9823182491544	142.635925408272	134.983432189196	7.65249321907624	817.866756898001	776.203725983504	41.6630309144964	8827.22285718346	8322.56253410364	504.660323079816	4477.3267134618	4233.0172093337	244.309504128109	2380.20204368781	2220.18960563944	160.012438048366	1969.69410003385	1869.35571913051	100.338380903341	1289.35297703468
336	County	12089	Nassau County	12	Florida	2	15319.0563502757	14270.5811944279	1048.47515584778	26243.4590300986	24424.9982117375	1818.46081836113	2860.32270547098	2690.03213814412	170.290567326864	539.31105457246	531.779025590653	7.53202898180638	17279.866590787	16064.7915109789	1215.07507980812	5912.8535581963	5487.69592107671	425.157637119597	73.3262558949245	68.1550837434373	5.17117215148724	9678.55992608999	9006.52749480093	672.032431289053	351.542636950021	326.331249698601	25.2113872514197	1263.5842136558	1176.08176165924	87.5024519965655	28204.2692706099	26219.2085282885	1985.06074232148	11017.2546405028	10225.0703077776	792.184332725116	14458.6590797797	13454.7196622667	1003.93941751305	2728.35555032747	2539.41855824415	188.936992083318	4821.13294598232
337	County	12091	Okaloosa County	12	Florida	4	17548.4670838576	16162.1078804629	1386.35920339469	28725.5250213007	26447.7560693335	2277.76895196718	3298.92645882727	3047.63623344122	251.290225386049	769.908001744009	719.813276061896	50.0947256821132	19509.277324369	17956.3181970139	1552.95912735503	6945.26814552792	6388.1283936519	557.139751876012	40.175543687919	37.1631303757195	3.01241331219958	10809.5838111631	9953.73983267534	855.843978487796	282.92194166547	260.412919988906	22.5090216765644	1431.32788232452	1316.87392032206	114.453962002463	30686.3352618121	28241.9663858845	2444.36887592752	11867.9970156368	10915.9627998212	952.034215815658	15774.8169678211	14525.8528680457	1248.96409977547	3043.52127835412	2800.15071801772	243.370560336398	5259.73669933861
338	County	12093	Okeechobee County	12	Florida	5	12428.1975173061	11755.4545017959	672.743015510215	14700.4346074338	13898.6734609431	801.761146490687	784.513896590473	788.170245213215	-3.65634862274257	-563.504151859185	-480.714493696395	-82.7896581627895	14389.0077578174	13549.6648183469	839.342939470561	5692.0894095811	5376.78087880395	315.308530777148	89.9177004944104	84.842058988326	5.07564150608434	6970.13972996448	6540.30782658273	429.831903381741	333.279368636685	314.937303342647	18.3420652940381	1303.58154914075	1232.7967506292	70.7847985115496	16661.2448479451	15692.8837774941	968.361070451034	7021.40789219719	6632.46287619845	388.945015998738	7597.08464272392	7128.59054093482	468.494101789099	2042.75231302403	1931.83036036083	110.921952663197	2745.32413710181
339	County	12095	Orange County	12	Florida	1	32053.3119428891	29184.7501483005	2868.56179458866	81340.3332027668	74025.3819304698	7314.95127229693	9405.70907478156	8580.87766380175	824.83141097981	3235.90170610221	2958.08060453326	277.821101568956	34014.1221834005	30978.9604648515	3035.16171854901	18347.953020134	16630.183472724	1717.76954740996	170.111415952101	157.831854280948	12.2795616711535	10847.1217111484	9961.57646842659	885.545242721834	1444.56898768221	1311.14739289883	133.421594783376	3204.36704848374	2918.22127652105	286.145771962682	83301.1434432781	75819.5922470208	7481.55119625728	50417.9877025314	45697.7617556881	4720.2259468433	22858.7957935592	20992.6327312852	1866.16306227407	10024.3599471875	9129.1977600476	895.162187139912	11366.5193152929
340	County	12097	Osceola County	12	Florida	2	20251.3026593952	18553.0488891564	1698.25377023884	51786.2582160497	47407.9375542475	4378.32066180224	5757.15345537914	5288.39723979873	468.756215580417	1680.03272760945	1551.91104343444	128.121684175009	22212.1128999066	20347.2592057074	1864.85369419919	10782.9870512591	9831.86140253033	951.125648728744	139.815007023878	130.237171198282	9.57783582559603	7883.06475110178	7272.37844182818	610.686309273593	892.165992887906	814.568310759145	77.5976821287614	2514.08009763393	2298.21387939143	215.866218242495	53747.0684565611	49202.1478707985	4544.92058576258	29725.8370459761	27103.8357480095	2622.00129796666	16630.9957384668	15342.6235472261	1288.37219124068	7390.23567211815	6755.6885755629	634.547096555243	7717.96369589049
341	County	12099	Palm Beach County	12	Florida	2	88766.7096109375	83523.4771777197	5243.23243321787	73993.464293983	69630.7624131839	4362.70188079904	7387.34141453404	6993.14096212261	394.200452411435	2002.93847005783	1930.57870479118	72.3597652666498	90727.5198514489	85317.6874942707	5409.83235717822	61406.3404766912	57764.7599543569	3641.58052233432	194.396745835591	182.115090470566	12.2816553650246	15615.3637542968	14649.8133164978	965.550437799073	3187.43145302303	2999.52124522499	187.910207798044	10323.9874216022	9721.47788772048	602.509533881758	75954.2745344943	71424.9727297349	4529.30180475938	52196.2785306983	49100.8823588994	3095.39617179887	13643.090735471	12799.4925689575	843.598166513523	10114.905268325	9524.597801878	590.307466446992	9348.15165504539
342	County	12101	Pasco County	12	Florida	2	27410.0042305099	25765.6457836584	1644.35844685152	56801.0429701337	53350.3046763914	3450.73829374228	6196.77528433105	5854.84527357451	341.930010756536	1805.27905543786	1735.16757329868	70.1114821391792	29370.8144710213	27559.8561002094	1810.95837081187	15664.89813369	14717.2866446822	947.611489007787	95.0178605555231	89.3532981222802	5.66456243324292	8808.37460094278	8238.95009623765	569.424504705134	1023.67683877168	962.150403051895	61.5264357197877	3778.8470370613	3552.11565811539	226.731378945917	58761.853210645	55144.5149929424	3617.33821770263	34166.684989212	32099.8510423346	2066.83394687742	16099.00901806	15058.2755511419	1040.73346691807	8496.15920337309	7986.38839946596	509.770803907133	8157.58552484239
343	County	12103	Pinellas County	12	Florida	1	111764.127106989	106906.195720831	4857.9313861584	78459.8274912805	75066.1719815133	3393.65550976729	7734.47630429198	7457.19563710459	277.280667187386	2079.72378673314	2056.26446506147	23.459321671671	113724.9373475	108700.406037382	5024.53131011875	79854.9500626989	76447.1325200898	3407.81754260906	114.587255566584	108.798159875535	5.789095691049	16936.0495038977	16047.7665220186	888.28298187917	3255.34290940864	3116.45882397265	138.884085435993	13564.0076159285	12980.250011425	583.757604503473	80420.6377317919	76860.3822980642	3560.25543372763	56343.2459281316	53938.7925820251	2404.4533461065	12704.7839768438	12038.4276702869	666.356306556862	11372.6078268166	10883.1620457523	489.445781064274	9695.28654480332
344	County	12105	Polk County	12	Florida	3	38768.0170234998	36090.2877842068	2677.72923929304	53746.1414975852	50022.654922927	3723.4865746582	6197.92154972148	5793.75729779711	404.164251924375	1934.04520926321	1827.85175384994	106.193455413266	40728.8272640111	37884.4981007578	2844.32916325339	21345.5623752462	19857.8590217555	1487.70335349071	134.363923617429	125.565940845218	8.79798277221104	13984.7561152443	12999.3691458213	985.386969423071	931.477385914375	867.28683348346	64.1905524309151	4332.66746398882	4034.41715885233	298.250305136487	55706.9517380966	51816.865239478	3890.08649861854	29811.5366549282	27733.7875530503	2077.74910187797	18325.8138538434	17034.5494208537	1291.26443298969	7569.6012293249	7048.52826557402	521.072963750884	8158.73179023282
345	County	12107	Putnam County	12	Florida	5	41530.9068327701	39268.0402212811	2262.86661148904	29495.4246417842	27907.3968100851	1588.02783169909	3532.04968825556	3388.20282889198	143.846859363585	914.969721770677	918.041804775852	-3.07208300517505	43491.7170732815	41062.2505378321	2429.46653544938	15089.1921717557	14277.2453352296	811.946836526108	223.307270663478	210.940614694984	12.3666559684934	23727.8474643666	22357.8844426587	1369.96302170782	796.070955505787	753.014812532245	43.0561429735418	3655.29921098998	3463.16533271657	192.133878273419	31456.2348822956	29701.6071266361	1754.62775565944	11493.5278490263	10875.0630915153	618.464757510995	16789.9454238846	15820.5526291206	969.39279476392	3172.76160938464	3005.99140600012	166.770203384523	5492.8599287669
346	County	12109	St. Johns County	12	Florida	2	25856.9384415112	24121.9928406301	1734.94560088108	36049.8902165088	33615.7112033957	2434.17901311305	4308.08706690762	4050.83945966269	257.247607244934	1232.67040397797	1184.62801089871	48.0423930792551	27817.7486820226	25916.2031571811	1901.54552484142	11357.8690264642	10557.8556786565	800.013347807752	115.631591444077	108.461938111635	7.1696533324421	13277.2729705597	12394.21920292	883.053767639688	537.874707687038	500.328715662911	37.5459920241266	2529.10038586754	2355.33762183013	173.762764037414	38010.7004570201	35409.9215199467	2600.7789370734	16099.0210904942	14965.055579092	1133.96551140221	17588.4693177579	16418.6836145868	1169.78570317113	4323.21004876799	4026.18232626793	297.027722500056	6268.89730741896
347	County	12111	St. Lucie County	12	Florida	3	22441.0403287935	21326.3154857916	1114.72484300189	41975.9850374704	39843.7971409591	2132.18789651128	4199.52367728921	4037.02839029211	162.495286997098	899.40391577485	911.155334902709	-11.751419127858	24401.8505693048	23120.5258023426	1281.32476696224	13156.2673946014	12488.510362488	667.757032113379	82.3809046336024	77.7196003327804	4.66130430082193	7375.15024540933	6957.19949234827	417.950753061055	796.769904721749	756.357912073143	40.4119926486062	2991.28211993876	2840.73843510038	150.543684838376	43936.7952779818	41638.0074575101	2298.78782047162	24985.7268244145	23717.5559755677	1268.17084884677	12117.5562540508	11430.852716751	686.703537299822	6833.5121995165	6489.59876519146	343.913434325035	6160.33391780055
348	County	12113	Santa Rosa County	12	Florida	3	15194.3549318552	14099.1922137282	1095.16271812695	26953.9719573096	24998.1066794977	1955.86527781198	2959.722493346	2761.93172736993	197.790765976064	585.334237323817	562.592799819763	22.7414375040535	17155.1651723665	15893.4025302792	1261.7626420873	5940.22771984742	5514.3415439579	425.886175889524	46.5189189885256	43.1860331016631	3.3328858868625	9568.96159009833	8851.58253468418	717.379055414157	306.734963689393	284.918248172287	21.8167155171057	1292.72197974285	1199.3741703632	93.3478093796504	28914.782197821	26792.3169960487	2122.46520177233	11417.1336259921	10598.5792525045	818.554373487617	14642.758760609	13545.0003100773	1097.75845053163	2854.8898112199	2648.73743346682	206.152377753083	4920.53273385734
349	County	12115	Sarasota County	12	Florida	3	25993.3847453477	25070.8110858395	922.573659508184	42108.1133986213	40561.902556797	1546.21084182429	3840.00809656341	3768.83675982322	71.171336740197	621.55318966484	678.379371886941	-56.8261822221009	27954.194985859	26865.0214023905	1089.17358346853	17198.3781970886	16576.1042671051	622.273929983551	47.0699337933188	44.8868196085637	2.18311418475509	6402.39692991071	6094.55230909743	307.844620813281	827.544525336129	797.553302731013	29.9912226051157	3478.80539973022	3351.92470384839	126.880695881827	44068.9236391327	42356.112873348	1712.81076578464	27539.0838412586	26542.661170838	996.422670420601	9776.18319295975	9306.11777199563	470.065420964119	6753.65660491434	6507.33393051442	246.32267439992	5800.81833707475
350	County	12117	Seminole County	12	Florida	2	98392.8054530445	90606.9043811978	7785.9010718467	86045.4901495405	79240.017025996	6805.47312354455	10184.577163676	9407.73984545193	776.83731822405	3632.59765499257	3370.26601745701	262.331637535567	100353.615693556	92401.1146977488	7952.50099580704	58202.8325636188	53453.5980145011	4749.23454911777	381.441542188023	353.948505135915	27.4930370521073	27975.7665495861	25888.9461040368	2086.82044554922	2984.04561122295	2742.4752386382	241.570372584748	10809.52942694	9962.14683543678	847.382591503195	88006.3003900519	81034.227342547	6972.07304750489	52321.8937575213	48052.5320346725	4269.36172284876	24923.4258321242	23064.2912662341	1859.13456589006	10760.9808004064	9917.40404164035	843.576758766075	12145.3874041873
351	County	12119	Sumter County	12	Florida	4	28713.8414775912	27792.3182482632	921.523229327977	57434.7886490157	55515.5819299634	1919.20671905226	7404.0531996663	7231.29912903037	172.754070635928	2699.14558435737	2694.06088216729	5.08470219007688	30674.6517181025	29586.5285648142	1088.12315328832	13018.9959978745	12590.2058119593	428.790185915234	103.410115011716	98.0334234774806	5.3766915342356	13727.2433133071	13198.8053398513	528.437973455842	771.297207419055	744.425898649682	26.8713087693722	3053.70508449005	2955.05809087641	98.64699361364	59395.598889527	57309.7922465144	2085.8066430126	27655.0119789862	26744.1738675148	910.83811147138	24165.1952051784	23234.942386682	930.252818496361	7575.39170536241	7330.67599231754	244.715713044863	9364.86344017764
352	County	12121	Suwannee County	12	Florida	6	7643.76457510791	7190.44544259096	453.319132516942	16317.4808644463	15309.0454582865	1008.43540615977	1577.03058143451	1513.49540030228	63.535181132229	-25.2877554201666	14.8126047301141	-40.100360150281	9604.57481561925	8984.65575914196	619.919056477289	2033.64567511535	1909.72317789313	123.92249722222	35.25505994243	32.9648738216622	2.29018612076783	6863.20112979274	6410.15378402145	453.047345771297	130.785932664432	122.64898774367	8.13694492076192	541.687018104295	509.164935662054	32.5220824422415	18278.2911049577	17103.2557748375	1175.03533012011	4609.59892644999	4328.70780704388	280.891119406112	12305.6318942412	11493.3237945232	812.308099718032	1363.06028426647	1281.2241732705	81.8361109959705	3537.84082194585
353	County	12123	Taylor County	12	Florida	6	13715.5011049469	12801.614644495	913.886460451891	8815.59354307331	8240.95288024621	574.640662827097	138.408967517441	158.510441440396	-20.1014739229547	-809.468423824693	-723.677290850001	-85.7911329746921	15676.3113454583	14595.824961046	1080.48638441224	3587.30105436582	3357.02734207063	230.273712295193	56.5950903879127	52.8182507844089	3.77683960350379	10954.1523641905	10176.1859301988	777.966433991736	179.436358708404	167.879076377285	11.5572823311185	898.826477805612	841.914361614926	56.912116190686	10776.4037835846	10035.1631967972	741.240586787444	2634.69692755462	2465.57216409425	169.124763460366	7348.3944491723	6826.50977611666	521.884673055641	793.312406857735	743.081256586298	50.2311502714371	2099.21920802878
354	County	12125	Union County	12	Florida	6	32032.3793611394	30092.9430320323	1939.43632910712	21693.9042387069	20397.1887931858	1296.71544552106	2436.32785419175	2328.07519098158	108.252663210166	405.566231755782	423.598474679233	-18.0322429234519	33993.1896016507	31887.1533485833	2106.03625306747	9659.92576503565	9084.29664769873	575.629117336926	121.14896235655	113.692875581366	7.45608677518384	21506.1598790697	20142.4053569633	1363.75452210635	456.626890474177	429.092830656703	27.5340598174732	2249.32810471468	2117.66563768314	131.662467031541	23654.7144792182	22191.3991097368	1463.31536948141	7059.16900039953	6638.51740123921	420.651599160315	14607.5921240876	13681.291476816	926.300647271635	1987.95335473111	1871.59023168165	116.363123049462	4397.13809470309
355	County	12127	Volusia County	12	Florida	3	39561.4022689041	37665.341877789	1896.06039111503	66701.9791596248	63478.362991048	3223.61616857676	8143.65044561271	7801.33718478829	342.313260824416	2874.477616676	2794.61082136654	79.8667953094685	41522.2125094154	39459.55219434	2062.66031507537	20811.2324086614	19814.0335507812	997.198857880236	148.994032607728	139.887429142132	9.10660346559627	15060.3011180189	14258.8707080539	801.430409965094	1091.71932256729	1039.40183471385	52.3174878534345	4409.96562756	4207.35867164899	202.606955911015	68662.7894001361	65272.573307599	3390.21609253711	36254.3300451755	34517.1538989318	1737.17614624378	22566.4982719879	21365.6273319005	1200.87094008748	9841.96108297263	9389.79207676678	452.169006205849	10104.460686124
356	County	12129	Wakulla County	12	Florida	3	16850.8313781339	15662.3284640082	1188.50291412567	9806.15874076264	9125.90268248682	680.256058275823	290.602188940349	293.820982118167	-3.21879317781787	-734.732151355745	-657.407739261307	-77.3244120944386	18811.6416186452	17456.5387805592	1355.10283808602	4798.5623615359	4464.94486556366	333.617495972244	55.8982174029041	52.0323194766433	3.86589792626075	12636.7553184866	11709.7622826468	926.993035839782	207.796966599987	193.454427441832	14.3425391581556	1112.62875461982	1036.34488543024	76.2838691895756	11766.968981274	10920.1129990378	846.855982236169	3125.84438751589	2908.52171901812	217.32266849777	7733.37862911483	7166.08204450705	567.296584607779	907.745964643271	845.509235512651	62.2367291306198	2251.41242945169
357	County	12131	Walton County	12	Florida	4	9975.54383684199	9254.1211006665	721.422736175494	16896.0173571291	15661.7365257548	1234.28083137428	1574.39330319655	1477.08006574677	97.3132374497789	-51.5028323767383	-27.7286269122585	-23.77420546448	11936.3540773533	11048.3314172175	888.022660135841	3014.44631526153	2794.58199313951	219.864322122019	35.307856708963	32.7137892727989	2.5940674361641	8041.09861011632	7436.96864295231	604.12996716401	157.781596417921	146.278365268806	11.5032311491148	687.719698848602	637.788626584069	49.9310722645332	18856.8275976404	17455.9468423058	1400.88075533463	5450.64057483456	5053.08783387198	397.55274096258	11869.4417494734	10977.6873012263	891.754448247058	1536.74527333249	1425.1717072075	111.573566124992	3535.20354370789
358	County	12133	Washington County	12	Florida	6	13267.9785268791	12389.9634358291	878.015091050006	16336.1363532344	15252.1889982595	1083.94735497488	1575.48368622098	1496.85543628539	78.6282499355938	-27.2757218032257	4.46641947435091	-31.7421412775768	15228.7887673904	14184.1737523801	1044.61501501035	3452.24591051358	3231.54452164905	220.701388864537	48.915617907035	45.5047764130801	3.41084149395496	10687.8299209947	9933.7176886373	754.112232357367	188.61313876812	176.301946596243	12.3111921718774	851.184179207027	797.104819084411	54.0793601226164	18296.9465937457	17046.3993148105	1250.54727893522	4643.18454788841	4346.34669072635	296.837857162058	12276.5608028523	11410.3508480584	866.209954793922	1377.20124300497	1289.70177602573	87.4994669792447	3536.29392673232
359	County	13001	Appling County	13	Georgia	6	10970.7183990991	10202.511456993	768.206942106086	20755.5572375515	19280.6866002922	1474.87063725923	2541.26962216275	2382.2639964225	159.005625740244	525.343917732271	512.067355441025	13.2765622912459	12931.5286396104	11996.721773544	934.806866066433	2383.87811438001	2212.0733196221	171.804794757905	52.3835045244696	48.5543555126236	3.82914901184599	9598.57311165571	8902.89025746082	695.682854194894	181.735086773694	168.679602111263	13.0554846624306	714.958822276541	664.524238837184	50.4345834393568	22716.3674780628	21074.8969168432	1641.47056121958	5122.8094228633	4753.61134341041	369.198079452898	16111.5904355517	14943.8588269636	1167.73160858805	1481.96761964782	1377.42674646919	104.540873178628	4502.07986267409
360	County	13003	Atkinson County	13	Georgia	6	9772.23764798396	9087.15054757266	685.087100411305	19630.9830839643	18230.7862181741	1400.19686579021	2296.06450870658	2153.60531961487	142.459189091712	385.109068429989	381.348318618478	3.76074981151169	11733.0478884953	10881.3608641237	851.687024371651	2167.64744958839	2010.4991304277	157.148319160697	46.5600356820729	43.208405510035	3.35163017203791	8778.98967842533	8140.57856881606	638.411109609271	165.616870343946	153.716072160636	11.9007981833103	574.233854455566	533.358687209231	40.8751672463345	21591.7933244757	20024.9965347251	1566.79678975055	4994.35134296279	4632.2749734897	362.076369473092	15133.9613251182	14033.414520046	1100.54680507216	1463.48065639474	1359.30704118944	104.1736152053	4256.87474921793
361	County	13005	Bacon County	13	Georgia	6	10276.433971963	9567.81928867989	708.614683283096	20414.7188100148	18982.47132716	1432.24748285486	2479.41719109471	2328.21759802446	151.199593070249	492.329228933118	483.232791348562	9.09643758455562	12237.2442124743	11362.0296052309	875.214607243443	2193.87255906594	2038.17544240453	155.697116661414	45.3878077387453	42.1233226706506	3.26448506809465	9267.46697143782	8602.26805382613	665.198917611687	166.412597836222	154.630617864576	11.7819799716462	564.104276395601	524.832168465	39.2721079306009	22375.5290505262	20776.6816437109	1598.84740681521	5006.00149139054	4650.73017219227	355.271319198272	15900.8437571457	14759.5152701962	1141.32848694953	1468.68380198991	1366.43620132251	102.247600667405	4440.22743160605
362	County	13007	Baker County	13	Georgia	4	9205.39206920689	8587.88346431207	617.508604894822	18484.0868376074	17218.0783084674	1266.00852913993	2116.76767613467	1996.358973909	120.408702225661	296.261496002846	303.714107227539	-7.45261122469313	11166.2023097182	10382.0937808631	784.108528855169	1932.6815460673	1800.29181034648	132.389735720818	41.1732897328906	38.2822266089846	2.89106312390604	8545.48497148321	7940.41330499611	605.071666487098	145.736747149881	135.663351423401	10.0733957264807	501.125755284946	467.44308748808	33.6826677968665	20444.8970781187	19012.2886250184	1432.60845310028	4447.76366304041	4143.08943613698	304.674226903428	14672.2713135161	13633.3863720007	1038.8849415154	1324.86210156214	1235.81281688069	89.0492846814504	4077.57791664601
363	County	13009	Baldwin County	13	Georgia	5	17698.5297399049	16374.6745473981	1323.85519250687	29366.338771099	27159.3566498789	2206.98212122006	4184.94303912657	3886.31962994281	298.623409183751	1420.9371263036	1331.61526231756	89.3218639860391	19659.3399804163	18168.8848639491	1490.45511646721	4186.36374405734	3866.76672928577	319.597014771565	68.8801147286672	63.274222146413	5.60589258225426	14303.4109647588	13219.5357431793	1083.87522157954	235.539355721713	217.538041138248	18.0013145834648	865.145801149735	801.770128199342	63.3756729503934	31327.1490116103	28953.5669664299	2373.58204518041	7551.50907542774	6975.00882244494	576.500252982803	21962.6629613323	20298.3895763095	1664.27338502275	1812.97697485034	1680.16856767549	132.808407174854	6145.75327963791
364	County	13011	Banks County	13	Georgia	6	37822.5991686175	34524.5010905692	3298.09807804832	63993.7371550945	58398.7712212322	5594.96593386228	11229.9320020884	10254.7829810676	975.149021020753	5353.6297256954	4889.25104926928	464.378676426122	39783.4094091289	36318.7114071202	3464.69800200867	6476.70218131308	5879.92872079311	596.773460519967	126.281031696149	114.297757367897	11.983274328252	31682.548011424	28957.4114471631	2725.13656426096	366.679560148035	332.831863981713	33.8476961663221	1131.19862454755	1034.24161781439	96.9570067331649	65954.5473956059	60192.9815377832	5761.56585782263	14595.3563623909	13250.5174181151	1344.83894427585	48470.3151357746	44301.1988131189	4169.1163226557	2888.8758974403	2641.26530654922	247.61059089108	13190.7422425997
365	County	13013	Barrow County	13	Georgia	2	43874.6406271458	39058.0111498893	4816.62947725645	79916.2719262067	71159.4791421284	8756.79278407833	13792.4630506317	12268.4144346055	1524.0486160262	6646.43658367902	5894.88391449087	751.552669188147	45835.4508676571	40852.2214664403	4983.2294012168	11127.8565072244	9830.00507164923	1297.85143557517	127.846384879604	113.916959407967	13.9294254716374	32577.539244893	29126.798186829	3450.74105806398	401.228014706409	356.17474737054	45.0532673358685	1600.98071595369	1425.32650118355	175.654214770145	81877.0821667181	72953.6894586794	8923.39270803867	22038.585392697	19468.2063020439	2570.37909065311	55966.6543900666	50038.4462852585	5928.20810480814	3871.84238395442	3447.03687137699	424.805512577423	15753.2732911431
366	County	13015	Bartow County	13	Georgia	2	37272.8756848696	33876.741885729	3396.13379914061	68511.3018905273	62251.5105865455	6259.79130398179	11338.8741997262	10314.5053339891	1024.36886573708	5249.81879367783	4775.45145995998	474.367333717855	39233.6859253809	35670.95220228	3562.73372310095	9647.38656082674	8701.6164545052	945.770106321535	126.012819523327	114.026803753489	11.9860157698383	27620.4589653099	25186.3498950843	2434.10907022559	461.843884146474	417.120937216018	44.7229469304564	1377.98369557451	1251.83811172098	126.145583853535	70472.1121310387	64045.7209030965	6426.39122794213	20557.9541809526	18542.5795104256	2015.374670527	46334.5496046477	42251.2232703843	4083.32633426336	3579.60834543842	3251.91812228665	327.690223151773	13299.6844402375
367	County	13017	Ben Hill County	13	Georgia	5	12797.6153269086	11890.3672880888	907.248038819752	21856.2728555287	20290.7906330476	1565.48222248111	2775.2989912355	2597.13528933715	178.163701898353	657.839056030881	633.7362850712	24.1027709596816	14758.4255674199	13684.5776046398	1073.8479627801	2899.15968679062	2688.997150466	210.162536324624	48.9930183657485	45.3847775804253	3.60824078532322	10905.6805299405	10110.0859926636	795.594537276964	173.876280536632	161.295829043533	12.5804514930996	730.716051786389	678.813854886301	51.9021969000874	23817.08309604	22085.0009495986	1732.08214644146	5266.45159401726	4884.68206629084	381.769527726418	16991.2992025839	15751.744752983	1239.55444960094	1559.33229943887	1448.57413032477	110.758169114097	4736.10923174684
368	County	13019	Berrien County	13	Georgia	6	10465.1689517847	9707.89514743016	757.273804354588	20821.2048691337	19292.4794373715	1528.72543176227	2507.51905036512	2342.43988384881	165.07916651631	496.645032459127	481.002999320604	15.6420331385238	12425.9791922961	11502.1054639812	923.873728314935	2387.9593556959	2207.82374303689	180.135612659013	44.845058337445	41.5828955725817	3.26216276486332	9224.0698806914	8540.65462948159	683.415251209806	171.760469993595	159.006321456967	12.7541485366281	597.344427577749	553.037874433124	44.3065531446243	22782.0151096451	21086.6897539225	1695.32535572261	5403.87903191864	4996.23764647044	407.641385448195	15788.968834872	14619.157434677	1169.81140019497	1589.16724285446	1471.29467277501	117.87257007945	4468.32929087647
369	County	13021	Bibb County	13	Georgia	4	29106.7896381046	26907.260436313	2199.5292017916	55132.1007160495	50951.7642496695	4180.33646637995	7804.59756315885	7227.08158544027	577.515977718581	3108.41650020704	2888.58793415697	219.828566050064	31067.5998786159	28701.470752864	2366.12912575195	10429.6346410387	9636.7366735714	792.89796746727	84.2306497185162	77.3879381105696	6.84271160794667	17269.2298906825	15950.777679684	1318.4522109985	624.795626553985	577.239477808344	47.5561487456417	2659.70907062223	2459.32898368964	200.380086932588	57092.9109565608	52745.9745662205	4346.9363903403	22587.3575690026	20870.1862084213	1717.17136058134	29914.2870464132	27630.4238894309	2283.8631569823	4591.26634114503	4245.36446836836	345.901872776663	9765.40780367019
370	County	13023	Bleckley County	13	Georgia	6	12563.0325110688	11651.7466623145	911.285848754289	22250.0570847261	20620.0504633442	1630.00662138186	2848.85028223739	2659.104714961	189.745567276396	697.906185327843	667.629250753134	30.2769345747089	14523.8427515801	13445.9569788655	1077.88577271464	2721.05677617662	2516.86939942731	204.187376749313	52.1375313971577	48.1490535714366	3.98847782572114	10933.3345351989	10123.2784858737	810.056049325192	177.950743938396	164.666148737755	13.2845952006408	639.363164869015	592.993891255246	46.3692736137688	24210.8673252374	22414.2607798952	1796.6065453422	5418.00740967005	5011.44157470672	406.565834963327	17304.4240362681	16022.3308811068	1282.0931551613	1488.43587929929	1380.48832408172	107.947555217572	4809.66052274874
371	County	13025	Brantley County	13	Georgia	4	9609.40836021185	8965.76076402518	643.647596186664	19216.883519464	17902.4861106328	1314.39740883122	2068.67510473472	1952.70584106258	115.969263672135	228.843460575734	241.710814642617	-12.8673540668838	11570.2186007232	10759.9710805762	810.24752014701	2618.23332311747	2436.83463064659	181.398692470886	52.6348728314426	48.9199337458086	3.714939085634	8079.63930623475	7510.25809361971	569.381212615035	195.801204094303	182.252992492922	13.5482116013814	623.909894445218	581.705430071145	42.204464374074	21177.6937599753	19696.6964271837	1480.99733279157	5779.38718425863	5378.97471175246	400.41247250617	13787.8922897342	12816.2441091927	971.648180541472	1610.41428598247	1501.47760623854	108.936679743928	4029.48534524606
372	County	13027	Brooks County	13	Georgia	4	9024.99529070135	8399.63322724834	625.362063453013	18226.4981098508	16938.1430745348	1288.35503531602	1931.25099709724	1817.37186463958	113.879132457668	165.316389347076	178.697425616875	-13.3810362697989	10985.8055312127	10193.8435437993	791.96198741336	2329.06398142049	2160.79724640788	168.26673501261	40.4754284885485	37.6125868274377	2.86284166111078	7897.18504002051	7327.38133857413	569.803701446375	161.598286955387	150.008823016094	11.5894639392922	557.482794327764	518.043548973793	39.4392453539713	20187.3083503622	18732.3533910858	1454.95495927637	5193.97663248365	4818.72996830795	375.246664175701	13499.9572796069	12525.8980941749	974.059185431974	1493.37443827161	1387.72532860292	105.649109668693	3892.06123760859
373	County	13029	Bryan County	13	Georgia	3	7784.06830760383	7158.20748228507	625.86082531876	19253.3841498124	17678.4867369074	1574.89741290501	2019.99350006916	1866.95755711718	153.035942951974	190.199324732794	185.677678483442	4.5216462493515	9744.87854811518	8952.41779883607	792.460749279107	2190.47014583235	1995.08731644253	195.382829389822	55.254672699874	50.9483227240257	4.30634997584825	6802.48188384804	6270.01692605469	532.464957793348	206.787092299358	188.941626388226	17.8454659111318	489.884753435558	447.423607226601	42.4611462089572	21214.1943903237	19472.6970534584	1741.49733686535	6130.06830082008	5583.28609917908	546.782201640995	13417.1621444131	12366.9324198923	1050.2297245208	1666.96394509051	1522.47853438695	144.485410703559	3980.8037405805
374	County	13031	Bulloch County	13	Georgia	5	15476.3086060067	14205.7016183267	1270.6069876801	26737.693139487	24527.9264686248	2209.76667086223	3513.60513084663	3233.01948778796	280.585643058669	1017.24074521451	941.914709074716	75.3260361397897	17437.1188465181	15999.9119348776	1437.20691164044	3948.69082321321	3602.7665135032	345.924309710008	51.7140826883094	47.6576240899277	4.05645859838175	12300.7631087759	11310.8849316106	989.878177165355	236.861718630984	216.751447393952	20.1102712370324	899.089113209636	821.85141827997	77.2376949296656	28698.5033799983	26322.1367851758	2376.36659482258	7760.27220543715	7080.43503255788	679.837172879276	18809.0972976124	17295.4745424678	1513.62275514458	2129.13387694884	1946.22721015012	182.906666798719	5474.41537135797
375	County	13033	Burke County	13	Georgia	3	11060.2235662505	10231.6056487143	828.617917536157	22449.094685765	20748.3682452919	1700.7264404732	2893.70734735388	2689.85755168372	203.849795670166	724.175644477424	686.062723365819	38.1129211116051	13021.0338067618	12025.8159652653	995.217841496503	2114.47743819971	1950.12789099912	164.349547200596	65.8945386124417	60.7062272754832	5.18831133695855	9889.32389758535	9135.30378752689	754.020110058461	201.738471012564	186.211964142595	15.5265068699689	749.599461351771	693.466095321252	56.1333660305192	24409.9049262764	22542.5785618428	1867.32636443354	5461.89984402986	5037.369059258	424.530784771858	17543.8790480046	16206.2307165692	1337.64833143535	1404.12603424196	1298.97878601562	105.14724822634	4854.51758786522
376	County	13035	Butts County	13	Georgia	2	21962.0170750354	20162.326711682	1799.69036335349	37667.7363512334	34562.4412874585	3105.29506377491	5658.41803681795	5203.29367136149	455.124365456457	2199.4504314542	2028.13980089386	171.310630560343	23922.8273155468	21956.5370282329	1966.29028731384	4722.102717621	4310.99996328916	411.102754331837	93.5156780118289	85.2550602751483	8.26061773668065	17819.6895443399	16380.060781278	1439.62876306188	307.017714673504	280.714368382643	26.3033462908611	980.501660900577	899.506855007999	80.9948058925779	39628.5465917448	36356.6516040095	3271.89498773525	10560.2894573419	9640.91850290366	919.370954438261	26790.3117526281	24625.9584806751	2164.35327195297	2277.94538177479	2089.77462043077	188.170761344026	7619.22827732929
377	County	13037	Calhoun County	13	Georgia	6	9178.87257930842	8561.5515833629	617.320995945526	18257.6355184706	17004.3324005536	1253.30311791698	2101.13893401416	1981.26354829768	119.875385716482	293.863680016382	301.187665048109	-7.3239850317272	11139.6828198198	10355.7618999139	783.920919905873	1850.34228141769	1723.25764998294	127.084631434748	41.3669843186713	38.4531346672501	2.91384965142117	8624.92569771144	8013.20623001653	611.719467694909	140.813201059741	131.051216116822	9.76198494291859	482.234655312224	449.793669130348	32.4409861818762	20218.4457589819	18798.5427171046	1419.90304187732	4224.71070724187	3934.55044417048	290.160263071387	14732.485160164	13687.5894363214	1044.89572384258	1261.2498915761	1176.40283661274	84.8470549633596	4061.9491745255
378	County	13039	Camden County	13	Georgia	5	13079.5124801295	12144.718276756	934.794203373489	23075.2073282346	21401.0115804309	1674.19574780376	2473.75722343139	2317.83541201019	155.921811421203	376.499240264048	373.932723706185	2.56651655786305	15040.3227206408	13938.928593307	1101.39412733384	4266.65664022574	3942.10898461537	324.547655610362	76.6339965050846	71.2189456052463	5.4150508998383	9478.22336237279	8797.46023745053	680.763124922259	303.923515625571	281.027243677697	22.8962719478742	914.885205911615	847.113181958113	67.7720239535018	25036.017568746	23195.2218969819	1840.79567176411	8815.47939509887	8144.92082617465	670.55856892422	13906.2264212508	12907.4267736302	998.799647620592	2314.31175239627	2142.87429717697	171.437455219298	4434.56746394274
379	County	13043	Candler County	13	Georgia	6	12010.4298199271	11128.3128060491	882.117013878083	21536.0922040234	19937.9319124024	1598.16029162103	2725.98190901431	2541.29382723891	184.688081775406	633.895791937482	606.156771129938	27.7390208075436	13971.2400604385	12922.5231226	1048.71693783843	2149.47226009575	1985.86700196067	163.605258135075	52.8725016264005	48.8102130179322	4.06228860846829	11086.091310429	10255.8501160043	830.241194424672	170.882281303158	157.980812842221	12.9014684609363	511.921706984169	474.014978774892	37.9067282092773	23496.9024445348	21732.1422289534	1764.76021558137	5135.93376096552	4745.01651847458	390.917242490947	16917.2002009434	15650.2652544542	1266.93494648918	1443.76848262583	1336.86045602458	106.908026601245	4686.79214952566
380	County	13045	Carroll County	13	Georgia	2	28161.9469718431	25855.8164326005	2306.13053924265	52070.7457470866	47791.5319528909	4279.21379419562	8428.46252426129	7751.57200883739	676.890515423903	3712.70008353611	3421.09988214696	291.600201389152	30122.7572123545	27650.0267491515	2472.730463203	7043.03428588367	6428.10898723323	614.925298650445	91.4856786572119	83.4871201049097	7.99855855230212	21500.5260414266	19775.3626508946	1725.16339053203	317.489222606672	290.0152598846	27.473962722072	1170.22198378033	1073.05273103418	97.1692527461501	54031.5559875979	49585.7422694419	4445.81371815597	14443.8204262883	13182.7346174217	1261.08580886659	36627.2825442757	33688.3755231959	2938.90702107978	2960.45301703393	2714.63212882434	245.820888209592	10389.2727647726
381	County	13047	Catoosa County	13	Georgia	3	45568.1192053744	42308.1745602324	3259.94464514203	83001.0380558566	77053.0971329247	5947.94092293189	13332.7025894927	12396.246472055	936.45611743768	6166.92183176908	5746.71876576786	420.203066001217	47528.9294458858	44102.3848767834	3426.54456910238	12363.820567154	11479.2432985365	884.577268617513	113.295294960324	104.564794496756	8.73050046356816	32580.0460693027	30221.3967971021	2358.64927220061	583.000300768321	540.990274310165	42.0100264581561	1888.76721370045	1756.18971233792	132.577501362528	84961.848296368	78847.3074494757	6114.54084689224	29264.7818491146	27171.0147441835	2093.76710493106	50502.0351383368	46845.9142055945	3656.12093274236	5195.03130891656	4830.37849969775	364.652809218813	15293.512830004
382	County	13049	Charlton County	13	Georgia	6	9474.52509477474	8854.7707286403	619.754366134435	17860.5648488189	16665.602986134	1194.96186268494	1817.78589319488	1724.06985466574	93.7160385291432	94.1952368204329	119.043467881375	-24.8482310609424	11435.3353352861	10648.9810451913	786.354290094781	2690.34577733547	2507.33260992	183.013167415465	56.4525149408877	52.6203825360451	3.83213240484254	7869.77918507166	7324.72557768257	545.053607389092	187.467696169479	174.752758152781	12.7149380166983	631.290161768581	589.549716899898	41.7404448686829	19821.3750893303	18459.813302685	1361.56178664529	5375.44695642123	5009.77739005686	365.669566364369	12974.7003981147	12076.0846821617	898.615715952988	1471.22773479439	1373.95123046646	97.2765043279324	3778.59613370622
383	County	13051	Chatham County	13	Georgia	3	17619.160541726	16138.067734996	1481.09280673	39302.4339826363	35983.0528811514	3319.38110148489	4446.46109132818	4082.43798138771	364.023109940471	1205.19530555834	1112.45639324586	92.7389123124865	19579.9707822373	17932.278051547	1647.69273069035	8604.71326830854	7849.55187191408	755.161396394468	63.6332676828488	58.5909423291132	5.04232535373561	8730.89620319699	8032.04370404937	698.852499147618	620.907635790971	566.954585610499	53.9530501804717	1559.82040725796	1425.13694764391	134.683459614054	41263.2442231476	37777.2631977024	3485.98102544524	20164.0390284234	18394.4154053169	1769.62362310651	16735.3088364587	15395.7542097431	1339.55462671562	4363.89635826543	3987.09358264233	376.802775623105	6407.27133183952
384	County	13053	Chattahoochee County	13	Georgia	3	9354.75457307938	8655.95315371222	698.801419367163	24158.465636893	22321.5977623281	1836.86787456491	3187.35775780962	2962.79063827337	224.567119536252	876.925019804847	828.687346918815	48.2376728860314	11315.5648135907	10450.1634702632	865.401343327509	2118.93392656329	1948.28565156179	170.648275001497	52.0882035330756	48.1117248321894	3.97647870088624	8497.41564923848	7857.18468208464	640.230967153843	193.65515333935	178.368615226248	15.2865381131018	453.471880916529	418.212796558347	35.2590843581814	26119.2758774043	24115.8080788791	2003.46779852525	6130.86906358649	5637.11972254028	493.749341046208	18449.4638319244	17059.4037760012	1390.06005592316	1538.94298189345	1419.28458033757	119.658401555885	5148.16799832096
385	County	13055	Chattooga County	13	Georgia	5	30840.1952135207	28595.9134758744	2244.28173764629	52450.8055788229	48619.6393610707	3831.16621775223	8673.30301536864	8060.88459803264	612.418417335996	3883.75233509126	3622.64891826653	261.10341682473	32801.0054540321	30390.1237924254	2410.88166160663	6801.05425549498	6292.46480450304	508.589450991933	107.492131797931	98.7875240746784	8.70460772325234	24270.7667779801	22493.6371585097	1777.12961947045	359.846112688846	332.423331312444	27.4227813764026	1261.84617607017	1172.81097402558	89.0352020445963	54411.6158193343	50413.8496776217	3997.76614171257	13508.2838988434	12498.1212925967	1010.16260624669	38130.853208274	35338.8743115223	2791.97889675173	2772.47871221685	2576.85407350269	195.624638714158	10634.11325588
386	County	13057	Cherokee County	13	Georgia	2	55194.4218869505	49114.6441992044	6079.77768774616	107471.268565515	95647.5008923585	11823.767673157	17606.1597062764	15668.7379472581	1937.42175901835	8411.98311643242	7472.36093214903	939.62218428339	57155.2321274619	50908.8545157554	6246.3776117065	18481.2198836433	16334.9390746122	2146.28080903106	163.954302431114	146.315380446483	17.6389219846304	35445.9094948262	31705.9606352735	3739.94885955273	782.933284066894	693.498065310273	89.4352187566207	2281.21516249437	2028.1413601129	253.073802381465	109432.078806027	97441.7112089094	11990.3675971173	38879.1114462272	34363.9608612233	4515.15058500388	64827.220255755	57987.2070661125	6840.01318964246	5725.7471040446	5090.5432815736	635.203822471002	19566.9699467878
387	County	13059	Clarke County	13	Georgia	4	50176.7731368215	45410.2024235859	4766.5707132356	76524.7064710561	69254.9365151811	7269.76995587502	13167.9494029474	11913.0036970807	1254.94570586667	6309.93216288371	5701.90609218964	608.026070694074	52137.5833773328	47204.4127401369	4933.17063719594	12402.9798880412	11182.0985904563	1220.88129758488	109.431686800442	98.963738959445	10.4679478409969	37115.420405286	33651.8922971698	3463.52810811624	454.11437992417	410.544280136482	43.5700997876875	2055.63701728104	1860.9138334149	194.723183866137	78485.5167115675	71049.1468317321	7436.36987983536	20834.2294738522	18783.4222207708	2050.80725308143	53623.888167696	48619.8267315807	5004.06143611525	4027.39907001926	3645.89787938058	381.501190638683	15128.7596434588
388	County	13061	Clay County	13	Georgia	6	10275.5390241615	9589.77621249871	685.762811662829	20383.1539928426	18997.5985954385	1385.55539740405	2509.69400707049	2363.94669627136	145.747310799132	516.871134825343	509.973204383856	6.89793044148712	12236.3492646729	11383.9865290497	852.362735623175	2073.80716131579	1934.06506918554	139.742092130252	44.953110913375	41.7844705371649	3.16864037621005	9430.34842347087	8766.6862139127	663.662209558168	155.95835438474	145.279347384541	10.6790070001998	531.282214588108	496.171428029763	35.1107865583455	22343.9642333539	20791.8089119895	1552.15532136439	4787.47626432549	4464.87541614619	322.600848179293	16160.5753361605	15023.272380457	1137.30295570353	1395.91263286787	1303.6611153863	92.2515174815696	4470.50424758183
389	County	13063	Clayton County	13	Georgia	2	44714.8417958157	39346.4785780156	5368.36321780012	86942.5479161051	76480.5523324838	10461.9955836214	12965.8968547031	11428.554008664	1537.34284603913	5724.6995904169	5033.80347508944	690.896115327452	46675.652036327	41140.6888945665	5534.96314176047	17550.6425320014	15215.3825907355	2335.25994126593	133.856774639477	119.961544941109	13.8952296983684	25457.5197909123	22722.7788460061	2734.74094490622	875.954618203898	763.033314099103	112.921304104795	2657.67832056993	2319.53259878478	338.145721785156	88903.3581566165	78274.7626490347	10628.5955075817	37344.1708080187	32375.2161974542	4968.95461056454	45453.0050991636	40570.2751578876	4882.72994127601	6106.18224943411	5329.27129369293	776.91095574118	14926.7070952144
390	County	13065	Clinch County	13	Georgia	6	8844.02626593739	8245.42468347629	598.601582461101	17930.1133618676	16689.6442037406	1240.46915812702	1940.33607545904	1830.28578690508	110.050288553965	184.783792360579	199.073939631481	-14.2901472709025	10804.8365064487	10039.6350000273	765.201506421447	2079.49883105528	1933.89475009066	145.604080964614	46.048223507523	42.8236210352054	3.22460247231758	8007.16960531979	7437.06527171343	570.104333606366	158.566565027897	147.516447074967	11.0501179529298	513.55328153824	478.334910113021	35.2183714252197	19890.9236023789	18483.8545202916	1407.06908208737	4728.21235504535	4397.1484447028	331.063910342544	13801.5154916867	12818.8581758083	982.657315878313	1361.19575564693	1267.84789978042	93.3478558665127	3901.14631597038
391	County	13067	Cobb County	13	Georgia	2	60819.8278879024	53830.7088384338	6989.11904946861	116799.989985158	103388.872541909	13411.1174432488	18226.9391909555	16143.1009016497	2083.83828930587	8500.63110453374	7514.95443382576	985.67667070798	62780.6381284137	55624.9191549848	7155.71897342895	23745.3551540254	20852.4750579069	2892.88009611854	177.235979468555	157.843488702317	19.3924907662373	35052.2221859475	31256.242608174	3795.97957777355	1069.96763252161	942.073198284739	127.894434236869	2735.85717645059	2416.28480191683	319.572374533758	118760.800225669	105183.08285846	13577.7173672091	48873.3139401491	42919.1121094453	5954.20183070382	63421.3639224832	56553.1488071287	6868.21511535452	6466.12236303705	5710.82194188624	755.300421150806	20187.7494314669
392	County	13069	Coffee County	13	Georgia	5	12141.8037068353	11275.2230591648	866.580647670545	21621.6870486174	20060.8656029083	1560.82144570913	2719.41381737125	2543.12373435882	176.290083012435	624.993852238086	602.128036909922	22.865815328164	14102.6139473467	13069.4333757158	1033.18057163089	2736.7031136278	2536.10398745617	200.599126171628	47.7196844141795	44.2514200808964	3.46826433328312	10454.0597786431	9687.26915183352	766.790626809539	172.059586238291	159.581391160376	12.478195077915	692.071784423345	642.227425184819	49.8443592385259	23582.4972891288	21855.0759194593	1727.42136966948	5270.33536261681	4884.02211471361	386.313247903203	16756.9044471756	15527.8090013387	1229.09544583694	1555.25747933637	1443.24480340704	112.012675929332	4680.22405788259
393	County	13071	Colquitt County	13	Georgia	5	11937.2520492158	11092.2994748013	844.952574414556	20952.1966135798	19451.2145336124	1500.98207996736	2522.84022464152	2363.11353725949	159.726687382031	502.732648899149	490.023864330664	12.7087845684849	13898.0622897272	12886.5097913523	1011.5524983749	2949.46911211422	2734.5627110192	214.906401095014	44.7738543401449	41.5717546835594	3.20209965658551	9977.46013036048	9250.63243726444	726.827693096049	172.32806888751	159.884317142733	12.4437517447773	754.031124024813	699.858571242336	54.1725527824771	22913.0068540911	21245.4248501634	1667.5820039277	5486.5195250195	5086.75667928681	399.762845732696	15783.9257158483	14634.1146250336	1149.81109081464	1642.56161322332	1524.55354584296	118.008067380363	4483.65046515286
394	County	13073	Columbia County	13	Georgia	3	25550.7329429464	23155.729941175	2395.00300177135	53838.3206099906	48784.5431326284	5053.77747736211	8132.47931151903	7373.64983405886	758.82947746017	3413.91884973499	3092.02429650897	321.894553226025	27511.5431834577	24949.940257726	2561.6029257317	8134.51070559365	7322.15156028485	812.3591453088	72.4004264676601	66.4482165141866	5.95220995347348	17559.5918319309	15983.7756287968	1575.81620313408	449.878711568233	406.667981200072	43.2107303681609	1295.16150789728	1170.89687093009	124.264636967185	55799.1308505019	50578.7534491794	5220.37740132245	18854.6383241366	16971.7054190794	1882.93290505717	33397.4051151736	30400.2869231993	2997.1181919743	3547.08741119175	3206.76110690077	340.32630429098	10093.2895520304
395	County	13075	Cook County	13	Georgia	6	12237.9116045586	11351.7800655402	886.131539018383	20913.9926183414	19382.6216376814	1531.37098066005	2493.2887951582	2330.13390962308	163.15488553512	481.766759205066	467.714302512437	14.0524566926286	14198.7218450699	13145.9903820912	1052.73146297873	2649.40374618084	2450.04156604562	199.362180135218	50.8962044427697	47.2134973624172	3.68270708035246	10676.9479662913	9888.1121315251	788.835834766176	180.9975500453	167.569791738168	13.4277583071321	640.476378109728	593.053395419877	47.4229826898511	22874.8028588528	21176.8319542324	1697.9709046204	5610.39974902995	5188.22871261882	422.171036411128	15596.9740953506	14444.6361688967	1152.3379264539	1667.42901447227	1543.9670727169	123.46194175537	4454.09903566954
396	County	13077	Coweta County	13	Georgia	2	23007.9077194215	20988.906857828	2019.00086159344	47820.6128884567	43611.6383487009	4208.97453975576	7286.39585406208	6659.79188660003	626.603967462043	3018.28185624909	2762.15115676356	256.130699485531	24968.7179599328	22783.117174379	2185.60078555379	6837.44029077428	6181.70212466145	655.738166112836	87.544907209135	79.7887989945899	7.75610821454518	16465.3403393476	15088.8254101998	1376.51492914778	373.848908141606	338.9244852222	34.9244229194063	1204.54351446016	1093.87635530095	110.667159159217	49781.423128968	45405.8486652519	4375.57446371611	15259.1610167542	13795.7457859042	1463.41523085005	31371.1961229189	28748.5403552014	2622.65576771745	3151.0659892949	2861.5625241463	289.503465148603	9247.20609457342
397	County	13079	Crawford County	13	Georgia	4	15522.4911781239	14354.4360627964	1168.05511532757	29718.1693612487	27464.0472733879	2254.12208786082	4187.92628835353	3886.89335180259	301.032936550943	1408.47979346288	1319.29413449148	89.1856589714067	17483.3014186353	16148.6463793473	1334.65503928792	3523.54564369132	3247.7456325845	275.800011106817	62.4953219032647	57.4558040002245	5.03951790304021	12929.9449646761	11949.7709510019	980.174013674156	241.560643399713	222.720529996447	18.840113403266	725.754844964892	670.953461764253	54.8013832006386	31678.97960176	29258.2575899389	2420.72201182117	8033.74055991081	7404.91211274147	628.828447169336	21727.8005199384	20080.691773372	1647.10874656634	1917.43852191087	1772.65370382538	144.784818085488	6148.73652886487
398	County	13081	Crisp County	13	Georgia	5	12834.0327051399	11911.6240467913	922.408658348635	21725.1409800511	20147.9930873555	1577.14789269557	2724.71871490954	2546.871426728	177.847288181533	624.810693007893	601.430713898651	23.3799791092412	14794.8429456513	13705.8343633423	1089.00858230898	2598.49582014766	2405.36411268931	193.131707458357	52.1886562544347	48.3005185787163	3.88813767571834	11354.5813572709	10520.1210979681	834.46025930278	175.796069385923	162.801471503045	12.994597882878	613.781042592379	569.247162603131	44.5338799892477	23685.9512205624	21942.2034039065	1743.74781665592	5394.24722028584	4993.32289782643	400.924322459405	16736.4563847447	15506.4764061627	1229.97997858201	1555.24761553189	1442.40409991738	112.843515614506	4685.52895542088
399	County	13083	Dade County	13	Georgia	3	27532.4715730706	25650.5825309183	1881.88904215231	45843.0988487523	42697.0074612603	3146.09138749194	7225.6902912591	6754.66782220802	471.022469051081	3054.41196702157	2872.66357258329	181.74839443828	29493.281813582	27444.7928474693	2048.48896611266	5390.4971964872	5018.55200718625	371.945189300953	101.694016074644	94.1466377753471	7.54737829929686	22730.7173566822	21147.2283089675	1583.48904771477	323.187929973558	300.512942619009	22.674987354549	947.185314364297	884.352950921208	62.832363443089	47803.9090892636	44491.2177778113	3312.69131145229	12783.6402133462	11901.566945187	882.07326815917	32315.9410272677	30064.716929044	2251.2240982237	2704.32784864974	2524.93390358032	179.393945069417	9186.50053177044
400	County	13085	Dawson County	13	Georgia	2	45748.0372806928	41169.0969013093	4578.94037938352	77308.7378842446	69567.254553841	7741.48333040358	13343.0091414396	12002.5901950131	1340.41894642655	6412.17418302062	5758.414818735	653.759364285619	47708.8475212041	42963.3072178603	4745.54030334387	10601.8335138467	9479.13255489792	1122.70095894878	145.992555607213	131.124267417585	14.8682881896278	34807.0858204402	31414.1827375033	3392.90308293694	498.945291816009	447.053351707897	51.8919401081119	1654.99033949399	1491.81430633358	163.176033160407	79269.548124756	71361.464870392	7908.08325436392	21018.2413815202	18792.4754587079	2225.76592281233	54557.5416218507	49239.4161079493	5318.12551390136	3693.76512138505	3329.57330373482	364.191817650227	15303.819381951
401	County	13087	Decatur County	13	Georgia	5	9740.62486346257	9098.25654313678	642.368320325786	17883.4567565156	16681.3439791432	1202.11277737233	1947.83821690538	1842.90735369678	104.930863208597	192.294144342353	208.898024504313	-16.6038801619592	11701.4351039739	10892.4668596878	808.968244286133	2333.03046372485	2177.65834942559	155.372114299266	40.1112824889303	37.3393534694257	2.77192901950461	8587.5934834378	7985.65465289547	601.938830542333	148.055388673562	138.06875930413	9.98662936943134	592.644485648766	553.745744593168	38.8987410555974	19844.2669970269	18475.5542956942	1368.71270133267	4601.25270354716	4294.82448836049	306.428215186671	13861.3915129344	12889.791050817	971.600462117474	1381.6227805453	1290.93875651677	90.684024028526	3908.64845741672
402	County	13089	DeKalb County	13	Georgia	2	71588.7889694891	62745.6628061747	8843.12616331441	141624.043682248	124133.860279062	17490.1834031859	22349.7793925302	19586.2962264622	2763.48316606807	10613.4756400981	9278.94966807792	1334.52597202018	73549.5992100005	64539.8731227257	9009.72608727476	27238.2587027074	23716.1309279982	3522.12777470916	193.275200083724	171.227490686353	22.0477093973706	41677.2923668112	36768.6530962754	4908.63927053576	1342.44552981814	1173.00025305238	169.445276765761	3098.32741058002	2710.86135471331	387.466055866712	143584.853922759	125928.070595613	17656.7833271462	59686.22542914	51968.3123772814	7717.91305185857	75997.2665359352	67046.5131211397	8950.75341479547	7901.36195768415	6913.24509719198	988.116860492169	24310.5896330416
403	County	13091	Dodge County	13	Georgia	6	11645.3399583574	10811.7539694116	833.585988945801	21285.7364618247	19744.7127662194	1541.02369560523	2685.9136928327	2510.96910569156	174.944587141148	613.813317311702	591.117346196236	22.6959711154654	13606.1501988687	12605.9642859626	1000.18591290615	2465.4930842768	2284.50604087409	180.987043402715	48.6870627319255	45.0078128595755	3.67924987235003	10330.3405089586	9569.40122518169	760.939283776879	167.389310805089	155.120874283386	12.2684365217033	594.240232096361	551.928332763862	42.3118993324994	23246.546702336	21538.9230827704	1707.62361956557	5024.17468269454	4655.3598086401	368.814874054448	16813.2959738816	15574.8181729612	1238.47780092042	1409.07604575986	1308.74510116915	100.330944590705	4646.72393334405
404	County	13093	Dooly County	13	Georgia	6	12976.4001258141	12035.3361890114	941.063936802707	22358.3282203942	20720.6376331672	1637.69058722703	2884.9627887647	2692.79469871646	192.16809004824	720.970016031774	689.164368389803	31.8056476419701	14937.2103663255	13829.5465055624	1107.66386076305	2209.2556965236	2043.05505115936	166.200645364239	57.0190176397051	52.6619920479149	4.35702559179018	12004.198643157	11116.0092795885	888.189363568445	172.534666491464	159.606694176953	12.927972314511	494.202342513746	458.213488589678	35.9888539240677	24319.1384609055	22514.8479497182	1804.29051118737	5356.17643356011	4953.23530667145	402.941126888662	17491.6930510912	16197.4845678252	1294.20848326594	1471.26897625428	1364.12807522151	107.140901032769	4845.77302927604
405	County	13095	Dougherty County	13	Georgia	4	20746.7632634153	19199.5158280382	1547.2474353771	33686.2076588167	31158.984951996	2527.22270682064	4314.92736242171	4011.05236044692	303.875001974798	1338.39858554046	1258.55606899677	79.8425165436938	22707.5735039267	20993.7261445892	1713.84735933745	7545.27791767559	6961.23083883211	584.047078843479	48.5335672921602	45.0346995873616	3.49886770479867	13160.2412740564	12183.1882402338	977.053033822557	364.521214662226	336.570609379468	27.9506052827582	1588.9995302403	1467.70175655644	121.297773683858	35647.017899328	32953.195268547	2693.82263078099	12831.776855947	11838.5249345657	993.251921381304	19612.6271670815	18156.5310001667	1456.09616691482	3202.61387629954	2958.13933381468	244.474542484866	6275.73760293305
406	County	13097	Douglas County	13	Georgia	2	36044.7415572449	32371.951523626	3672.79003361892	71971.192810212	64636.3068448539	7334.88596535809	11193.9372682776	10066.3371689855	1127.6000992921	4996.10444669266	4487.649921913	508.454524779655	38005.5517977562	34166.1618401769	3839.38995757927	12364.6726289787	10990.6140206259	1374.05860835285	125.303655301043	112.83093568179	12.4727196192527	23175.3691539618	20970.6578758298	2204.71127813206	620.423293656833	553.30789183302	67.1154018238127	1719.78306585777	1538.75111620648	181.031949651293	73932.0030507234	66430.5171614049	7501.48588931844	26517.836234277	23570.967987462	2946.86824681496	43068.9141836933	38971.6969956142	4097.21718807909	4345.2526327531	3887.85217832871	457.400454424385	13154.7475087889
407	County	13099	Early County	13	Georgia	6	9655.78667751371	9016.13535046101	639.651327052704	19263.9821824239	17961.8747169599	1302.10746546402	2270.86221625718	2142.71058607119	128.151630185989	381.247496553143	384.299757105141	-3.05226055199793	11616.5969180251	10810.345667012	806.25125101305	2022.26836086727	1887.0581083887	135.210252478561	41.9344411277233	39.011417182307	2.92302394541631	8887.06553213623	8263.0145968852	624.050935251027	149.530930205542	139.378379680138	10.1525505254037	515.797653688294	481.883164875652	33.9144888126414	21224.7924229353	19756.0850335109	1468.70738942436	4625.65363122778	4316.37925031008	309.274380917704	15220.4628466014	14151.6799013166	1068.78294528475	1378.67594510608	1288.02588188417	90.6500632219126	4231.67245676852
408	County	13101	Echols County	13	Georgia	4	8209.83371099603	7647.72707488591	562.106636110129	16786.6448215678	15610.2017658306	1176.44305573722	1689.28096322217	1594.40865587776	94.8723073444116	41.008432434427	64.2047873643169	-23.1963549298901	10170.6439515074	9441.9373914369	728.706560070475	2048.58260656596	1901.47697027111	147.105636294852	42.8877764783107	39.9190371834617	2.96873929484901	7440.49671190324	6906.78691317884	533.709798724407	151.38802088545	140.644994637672	10.7430262477779	487.288835674413	453.109476165823	34.1793595085899	18747.4550620792	17404.4120823816	1343.04297969757	4620.23719477304	4288.46490978349	331.772284989546	12817.6376195825	11898.2233574774	919.414262105076	1309.58024772364	1217.72381512069	91.8564326029454	3650.09120373351
409	County	13103	Effingham County	13	Georgia	3	9010.52438100346	8271.31466008768	739.209720915773	22346.2715573715	20494.1688180444	1852.10273932703	2547.95441675306	2347.69121507054	200.263201682522	463.9131298778	434.931479796965	28.9816500808357	10971.3346215148	10065.5249766387	905.809644876119	2801.01150749015	2550.81642679945	250.195080690697	54.4108085908214	50.074618435786	4.33619015503548	7252.69802462483	6676.69279033567	576.005234289154	236.633275307837	216.107521847644	20.5257534601931	626.581005501166	571.833619220126	54.7473862810403	24307.0817978828	22288.3791345954	2018.70266328737	7351.88289157981	6695.18979040239	656.693101177427	15014.7294817331	13822.2680358616	1192.46144587156	1940.46942456987	1770.92130833149	169.548116238383	4508.7646572644
410	County	13105	Elbert County	13	Georgia	6	22136.8448722468	20437.7328326463	1699.11203960042	38790.5427127716	35802.3716081329	2988.17110463873	6191.28292104896	5729.0019334985	462.28098755046	2559.30932681035	2377.64321022055	181.6661165898	24097.6551127581	22231.9431491973	1865.71196356077	4343.72176170822	3999.60599174991	344.115769958307	82.8732718723157	75.854881578455	7.01839029386077	18577.6178308755	17146.2029650557	1431.41486581987	253.873913573137	233.457875178536	20.4160383946011	839.568334728891	776.821435634766	62.7468990941245	40751.3529532829	37596.5819246839	3154.77102859908	8941.66236456877	8233.29124917745	708.37111539132	29841.6603689515	27542.3453188877	2299.31505006376	1968.03021976269	1820.94535661869	147.084863144003	8152.0931615603
411	County	13107	Emanuel County	13	Georgia	6	12082.5686572326	11197.329293149	885.239364083584	21599.2549630793	20001.6177202149	1597.63724286439	2759.70642210095	2573.146849283	186.559572817951	657.163624338146	627.960004629764	29.203619708382	14043.3788977439	12991.5396097	1051.83928804393	2417.98181398282	2235.50598082108	182.47583316174	51.2929960538123	47.3409005088415	3.95209554497075	10845.910368915	10034.076959127	811.833409787992	170.076324613307	157.317598387767	12.75872622554	558.117394178956	517.298170855268	40.8192233236871	23560.0652035907	21795.8280367659	1764.23716682473	5036.70459393034	4656.60377520122	380.100818729124	17142.994750098	15859.8146934163	1283.18005668176	1380.36585956228	1279.40956814844	100.956291413844	4720.51666261229
412	County	13109	Evans County	13	Georgia	6	10072.5553678055	9327.03153692443	745.52383088108	20268.9346399236	18747.5521111485	1521.3825287752	2446.39976690624	2280.0321784198	166.367588486439	473.377804278027	456.422718440797	16.9550858372291	12033.3656083169	11121.2418534754	912.123754841426	2094.21158335672	1930.67431296815	163.53727038857	50.3761238495735	46.5482653272502	3.82785852232323	9099.00589066361	8414.47318228609	684.532708377525	175.945313988287	162.448685038396	13.4966289498909	613.826696458657	567.097407855541	46.7292886031162	22229.744880435	20541.7624276995	1687.98245273554	5011.69759338743	4620.33343947427	391.364153913162	15792.9938230511	14604.8617386247	1188.13208442645	1425.05346399643	1316.5672496005	108.486214395931	4407.21000741758
413	County	13111	Fannin County	13	Georgia	6	26706.0337364615	24806.9932527304	1899.04048373108	49703.8457178802	46148.6923057698	3555.15341211039	7626.159871605	7105.63428271192	520.525588893082	3200.51426782494	2997.88839416271	202.625873662229	28666.8439769728	26601.2035692814	2065.64040769143	7093.78809217689	6570.12530938959	523.662782787299	98.9722303259576	90.9472563673745	8.02497395858316	19988.6988935319	18555.6588546206	1433.04003891126	344.645537470104	319.060284645642	25.5852528244621	1140.73922346797	1065.41186425815	75.327359209826	51664.6559583915	47942.9026223208	3721.75333607074	16035.6687223508	14851.9171360492	1183.75158630155	32743.1918074723	30395.750129963	2347.44167750921	2885.79542856844	2695.23535630846	190.560072259978	9586.97011211634
414	County	13113	Fayette County	13	Georgia	2	27487.205623652	24903.9533058581	2583.25231779391	55468.2119646041	50263.4280534653	5204.78391113874	8378.61972109826	7604.88097700585	773.738744092411	3533.50740907262	3206.54556001661	326.961849056003	29448.0158641633	26698.1636224091	2749.85224175426	9610.17278668493	8629.37849752557	980.794289159362	95.4573979786035	86.4700069873839	8.98739099121952	17745.3301175691	16180.4949512766	1564.83516629245	437.550262083589	393.937218873191	43.6130432103985	1559.50529984715	1407.88294774632	151.62235210083	57429.0222051154	52057.6383700163	5371.38383509909	19678.3458677591	17670.0147299525	2008.33113780659	33980.6490064888	30984.1358852058	2996.513121283	3770.02733086754	3403.48775485803	366.539576009505	10339.4299616096
415	County	13115	Floyd County	13	Georgia	4	31551.6851305879	29141.7417626998	2409.94336788813	59318.1371608413	54773.9711530117	4544.16600782962	9813.19672516541	9079.49983637983	733.696888785574	4467.79474305806	4143.83311784843	323.961625209626	33512.4953710992	30935.9520792508	2576.54329184847	8092.03118957113	7453.59220352212	638.438986049005	101.525656185912	92.8176991014979	8.70795708441421	23627.6246850061	21826.5797039126	1801.04498109352	334.485136532646	307.675372691754	26.8097638408916	1356.82870380343	1255.28710002278	101.541603780648	61278.9474013527	56568.1814695627	4710.76593178997	16507.123539393	15204.7569310366	1302.36660835637	41611.9075287114	38439.9882940254	3171.91923468602	3159.9163332483	2923.43624450072	236.480088747578	11774.0069656768
416	County	13117	Forsyth County	13	Georgia	2	61848.6148917156	54192.5125571295	7656.1023345861	119990.988543747	105179.683899882	14811.3046438644	20587.7736179007	18027.5342786705	2560.23933923021	10164.2027605002	8873.94035408611	1290.26240641413	63809.425132227	55986.7228736805	7822.70225854644	18856.4712110356	16408.0061354721	2448.46507556356	178.2328028582	157.819972962516	20.4128298956847	41570.5478810124	36615.7406424559	4954.80723855653	767.633393638161	671.424068900233	96.209324737928	2436.53984368257	2133.73205388984	302.80778979273	121951.798784258	106973.894216433	14977.9045678247	38678.6761137468	33656.347886283	5022.32822746385	77331.9429298532	68114.7232844154	9217.21964543773	5941.17974065805	5202.82304573491	738.35669492314	22548.5838584121
417	County	13119	Franklin County	13	Georgia	6	32548.3005191512	30025.1160513901	2523.18446776105	53968.7577908205	49770.356689159	4198.40110166157	9229.51968270901	8527.35889061651	702.160792092499	4244.89412536775	3930.62531817932	314.268807188433	34509.1107596625	31819.3263679411	2689.7843917214	5164.57706637676	4748.13440141164	416.442664965127	111.078058996098	101.279240314463	9.79881868163477	28044.3593546164	25873.0090092606	2171.35034535575	310.747916242042	284.884109570357	25.8638066716842	878.348363431266	812.01960738406	66.3287560472062	55929.5680313319	51564.56700571	4365.00102562191	12310.7036576086	11318.0372353865	992.666422222083	41063.9160885761	37884.5192176002	3179.39687097583	2554.94828514726	2362.01055272326	192.937732424001	11190.3299232203
418	County	13121	Fulton County	13	Georgia	1	70610.860779044	62372.9520910851	8237.90868795882	133264.079537706	117722.327145935	15541.7523917708	20727.8118961618	18307.5869344793	2420.2249616825	9724.38030474315	8570.64763537235	1153.7326693708	72571.6710195553	64167.1624076361	8404.50861191916	27868.8830944921	24481.0013959895	3387.88169850262	178.80999240195	158.734148070178	20.075844331772	40196.4382137538	35712.6042150575	4483.83399869629	1281.61607616352	1128.16659970038	153.449476463139	3045.92364274398	2686.65604881864	359.267593925339	135224.889778217	119516.537462486	15708.3523157311	57521.3884673744	50528.7989688885	6992.58949848594	70192.1846993345	62362.3838964873	7829.80080284716	7511.31661150813	6625.35459711012	885.962014398003	22688.6221366731
419	County	13123	Gilmer County	13	Georgia	6	31756.7473474436	29286.4954579653	2470.25188947834	58207.2719538979	53658.9691850126	4548.3027688853	9533.9857387954	8809.47056957656	724.51516921884	4301.61600533476	3984.74973736354	316.866267971217	33717.5575879549	31080.7057745162	2636.85181343869	7414.40807133777	6803.8729325977	610.535138740074	110.181680950973	100.499775024049	9.68190592692352	24669.6465666495	22769.8978065489	1899.74876010065	375.693536130683	344.390260681649	31.3032754490336	1147.627732886	1062.04499966399	85.5827332220035	60168.0821944092	55453.1795015636	4714.90269284565	16656.5340174488	15284.9613700537	1371.57264739503	40476.4738033154	37359.4801847263	3116.9936185891	3035.07437364505	2808.73794678353	226.33642686152	11494.7959793067
420	County	13125	Glascock County	13	Georgia	6	13728.1564493476	12675.0323800047	1053.12406934293	26318.1791176527	24285.5181041531	2032.66101349962	3712.97527876174	3439.7009165345	273.274362227233	1188.13554880183	1110.87236080758	77.2631879942509	15688.9666898589	14469.2426965557	1219.72399330328	2623.89928104899	2415.45001572143	208.449265327554	62.2012381031219	57.0970978287592	5.10414027436271	12233.1557070944	11285.6724034707	947.483303623705	195.108502084607	179.732986737807	15.3755153468	574.601961527829	531.29019279697	43.311768730859	28278.989358164	26079.7284207041	2199.26093745996	6058.16258106827	5576.88666153156	481.275919536707	20744.1894877506	19137.5089502462	1606.68053750445	1476.63728934516	1365.33280892636	111.304480418804	5673.78551927308
421	County	13127	Glynn County	13	Georgia	4	9864.72365894033	9222.66471812894	642.058940811397	23079.7889548604	21538.1596328771	1541.62932198334	2379.46615203815	2247.40986637461	132.056285663538	304.029743702162	314.150668140322	-10.1209244381597	11825.5338994517	11016.8750346799	808.658864771743	3891.44749298881	3631.93100862661	259.516484362206	63.3519904377798	58.8811001481199	4.4708902896599	6666.14836727839	6200.83808657281	465.310280705586	326.169034963592	304.438979706226	21.7300552573655	878.417013783099	820.785859626174	57.6311541569251	25040.5991953717	23332.369949428	1708.22924594369	9366.00684614257	8741.39783533039	624.609010812179	13171.6914576368	12252.2814607629	919.409996873897	2502.90089159235	2338.69065333474	164.210238257613	4340.27639254949
422	County	13129	Gordon County	13	Georgia	5	39918.7994443401	36715.138350731	3203.66109360913	64079.6644982808	58923.4970669454	5156.16743133535	10810.4489526189	9955.65240427766	854.796548341244	5030.0788023843	4639.22765895071	390.85114343359	41879.6096848515	38509.348667282	3370.26101756947	8741.10553463032	8009.39778319451	731.707751435818	128.646949956887	117.312836967323	11.3341129895631	31121.7301197007	28645.5266014644	2476.2035182363	444.055140814046	406.48701534566	37.568125468386	1444.07193974953	1330.62443031013	113.447509439404	66040.4747387921	60717.7073834964	5322.7673552957	17280.2212672933	15833.7140952072	1446.50717208614	45420.2845880089	41806.4151770366	3613.86941097231	3339.96888348983	3077.57811125258	262.390772237253	12771.2591931302
423	County	13131	Grady County	13	Georgia	6	10932.7762972671	10184.7912395179	747.985057749148	20261.1958393906	18853.0654258479	1408.1304135427	2347.53949285092	2208.03243208862	139.507060762298	397.901943990367	396.734944228049	1.16699976231752	12893.5865377784	11979.0015560689	914.584981709494	2792.37283338086	2596.5727490911	195.80008428976	42.2580509125195	39.2739947159806	2.98405619653885	9199.40762900776	8543.14580833941	656.261820668349	171.102197005874	159.086463210948	12.015733794926	688.445827471412	640.922540711492	47.5232867599201	22222.0060799019	20647.2757423989	1574.73033750305	5569.2946827185	5178.7779310602	390.516751658307	15028.700510176	13956.5920922396	1072.10841793639	1624.0108870074	1511.90571909905	112.105167908349	4308.34973336226
424	County	13133	Greene County	13	Georgia	6	18141.4448903047	16688.4172090832	1453.02768122143	32015.0513686339	29438.3523253561	2576.69904327787	4782.27106626942	4407.98180118044	374.28926508898	1766.63501370278	1634.96079627881	131.674217423968	20102.255130816	18482.6275256342	1619.62760518177	3238.88082561021	2967.18056291356	271.700262696651	81.9522677256419	74.807910273235	7.14435745240684	15912.9763045408	14641.4555903686	1271.52071417211	235.219440307656	215.678370016796	19.5410702908599	633.226292631759	583.505092062016	49.7212005697428	33975.8616091453	31232.5626419071	2743.29896723821	7760.21054912156	7109.22912735825	650.981421763309	24456.7245118605	22502.5186346886	1954.20587717195	1758.92654816318	1620.81487986023	138.111668302955	6743.08130678076
425	County	13135	Gwinnett County	13	Georgia	2	68702.1152210125	59374.8921476265	9327.2230733861	129488.952552969	111936.480845273	17552.4717076966	21437.8041352289	18519.7271401789	2918.07699505004	10419.808656866	8970.25833945923	1449.55031740676	70662.9254615239	61169.1024641774	9493.82299734645	23482.8323469811	20098.5418610884	3384.29048589266	186.922525862333	164.711877527311	22.2106483350226	43265.9388683711	37691.3898292975	5574.54903907359	959.424335155362	827.188280011042	132.23605514432	2767.80738515402	2387.27061625316	380.536768900858	131449.762793481	113730.691161824	17719.0716316569	47440.6738383655	40603.6356675353	6837.03817083025	77300.5600070983	67340.8602114136	9959.69979568465	6708.52894801684	5786.19528287484	922.333665142001	23398.6143757403
426	County	13137	Habersham County	13	Georgia	5	39783.0400398786	36625.9564559198	3157.08358395879	65018.3598969661	59850.5053845486	5167.8545124175	11407.9421589457	10516.5943772779	891.347781667804	5446.45818272142	5028.2316857835	418.226496937924	41743.8502803899	38420.1667724708	3323.68350791913	7918.15720733922	7262.66536152848	655.491845810735	124.22892274978	113.110041439845	11.1188813099344	31904.1464585576	29387.9650614902	2516.18139706737	377.375134137439	345.38699589201	31.9881382454298	1419.94255760586	1311.03931212019	108.903245485665	66979.1701374774	61644.7157010996	5334.45443637785	14961.794559015	13723.2065801051	1238.58797890998	48985.5984655854	45122.2557573445	3863.34270824088	3031.777112877	2799.25336365002	232.523749226983	13368.752399457
427	County	13139	Hall County	13	Georgia	4	57051.4396771035	50903.2137074258	6148.22596967769	102937.067356524	91850.1831012407	11086.8842552836	18279.8350727528	16303.1128905962	1976.72218215666	9111.32159172545	8111.43072366589	999.890868059567	59012.2499176149	52697.4240239768	6314.82589363803	13694.3455181071	12136.5340650655	1557.81145304164	160.994497027599	143.623556912131	17.370940115468	42591.1439187352	38129.9519194667	4461.19199926852	529.188387326227	470.185666050955	59.0027212752723	2036.57759641866	1817.12881648152	219.448779937139	104897.877597036	93644.3934177917	11253.484179244	27924.844500841	24748.2310197295	3176.61348111142	72200.2831611256	64637.6939477927	7562.58921333287	4772.74993506905	4258.46845026936	514.281484799686	20240.6453132642
428	County	13141	Hancock County	13	Georgia	5	14293.9920765101	13202.5533090318	1091.43876747828	27215.8197424343	25124.1733612111	2091.64638122312	3857.75993786294	3575.18928178883	282.570656074119	1261.12613877777	1179.23210621373	81.8940325640385	16254.8023170214	14996.7636255828	1258.03869143862	2833.46826316081	2610.20474430693	223.263518853875	61.9934517482034	56.8908388666656	5.10261288153782	12555.5240765694	11586.7386010503	968.785475519082	203.032073348298	187.123473582755	15.908599765543	600.784452194687	555.805967776102	44.9784844185846	29176.6299829456	26918.3836777621	2258.24630518347	6463.62850078356	5954.32601011817	509.30249066539	21146.3622760817	19514.706878171	1631.65539791073	1566.63920608031	1449.35078947297	117.288416607347	5818.57017837429
429	County	13143	Haralson County	13	Georgia	2	28962.1741062198	26691.1501292634	2271.02397695641	48751.8314911238	44909.1254308989	3842.7060602249	7988.61462569243	7376.52653167599	612.088094016441	3515.42173967751	3255.06701049096	260.354729186557	30922.9843467312	28485.3604458144	2437.62390091675	5807.83305875896	5324.33700887278	483.496049886173	108.914637920526	99.557027047169	9.35761087335658	23593.8206178329	21761.4547540509	1832.36586378195	353.881653293554	324.452614285647	29.4290390079072	1058.53437892525	975.559041557883	82.9753373673648	50712.6417316351	46703.3357474499	4009.30598418525	12341.1719270272	11313.7822246519	1027.3897023753	35782.5576970448	33003.5784759636	2778.97922108112	2588.91210756315	2385.97504683432	202.93706072883	9949.42486620377
430	County	13145	Harris County	13	Georgia	3	18408.8955827422	16992.1700197867	1416.72556295546	32795.225516492	30249.193659088	2546.03185740399	4754.41317598478	4401.94100088477	352.472175100008	1712.35521916865	1596.10144466874	116.253774499918	20369.7058232535	18786.3803363377	1583.32548691581	3910.09940346631	3591.08350318663	319.015900279684	76.3437721075667	70.2088413436869	6.1349307638798	15320.4205168938	14146.596362406	1173.82415448779	274.263505453597	252.164666964055	22.0988384895419	788.578625332245	726.326962437337	62.2516628949082	34756.0357570033	32043.4039756389	2712.63178136434	9007.82581412741	8272.8982930754	734.927521052008	23630.1780733803	21819.6746497442	1810.50342363614	2118.03186949557	1950.83103281938	167.200836676189	6715.22341649612
431	County	13147	Hart County	13	Georgia	6	27955.8278707553	25895.7665227182	2060.06134803703	48156.6266353871	44595.9019028679	3560.72473251916	8005.20349396628	7431.87047937527	573.333014591011	3552.88811103341	3310.35368477836	242.534426255047	29916.6381112666	27689.9768392692	2226.66127199738	5414.35399869652	5006.76026809831	407.593730598207	91.3018237381911	83.6349406242614	7.66688311392974	23121.5786103444	21404.532860651	1717.04574969336	297.171263767935	274.00990332435	23.1613604435849	992.232414719586	921.038866571295	71.1935481482905	50117.4368758984	46390.1122194189	3727.3246564795	11383.3398394459	10526.399574191	856.940265254907	36315.6107622685	33618.754887602	2696.85587466655	2418.48627418395	2244.95775762591	173.528516558043	9966.01373447762
432	County	13149	Heard County	13	Georgia	2	19502.3362640946	18025.2018640443	1477.13440005028	36491.9346477465	33706.0031517204	2785.93149602613	5657.2074883915	5244.20082438531	413.006664006199	2247.33955604211	2094.86729563319	152.47226040892	21463.146504606	19819.4121805953	1643.73432401063	3847.30345848941	3536.89772496461	310.405733524808	79.3277660400442	72.847012671287	6.48075336875721	16468.502585847	15224.4898386138	1244.01274723319	269.295788914486	247.702293011831	21.5934959026552	798.716905315055	737.475311333839	61.2415939812163	38452.7448882579	35500.2134682714	2952.53141998648	8857.38347488899	8142.75759619292	714.62587869607	27567.1410774873	25484.7492676429	2082.39180984446	2028.22033588153	1872.70660443559	155.513731445947	7618.01772890285
433	County	13151	Henry County	13	Georgia	2	30591.7496818562	27425.8606853652	3165.888996491	61193.8624080692	54867.6056107197	6326.25679734952	9280.56989767773	8328.7482098025	951.821687875234	3983.69252049559	3567.51491411313	416.17760638246	32552.5599223675	29220.0710019161	3332.48892045134	10613.9513842502	9412.13886355011	1201.81252070013	108.868635302687	98.0733739150991	10.795261387588	19604.5966321249	17724.8984489152	1879.6981832097	529.988339942234	471.942200495866	58.0461394463677	1695.15493074747	1513.01811503991	182.136815707555	63154.6726485806	56661.8159272707	6492.85672130986	22490.9668779441	19944.3257055836	2546.64117236058	36568.622567942	33062.4053938122	3506.21717412971	4095.08320269447	3655.0848278749	439.998374819569	11241.3801381891
434	County	13153	Houston County	13	Georgia	4	17722.7617879502	16155.9617672715	1566.80002067865	40942.9374282063	37307.9662092596	3634.97121894663	5770.1359399001	5268.14521361197	501.990726288133	2147.08397442723	1962.21077220607	184.873202221161	19683.5720284615	17950.1720838225	1733.399944639	5705.48920414467	5160.00015768117	545.489046463496	69.4964236333144	63.9643010346697	5.53212259864478	12326.5756099584	11290.674153476	1035.90145648247	412.932283616473	374.797989405041	38.1342942114322	1169.07850710859	1060.73548222564	108.343024882953	42903.7476687176	39102.1765258106	3801.57114290697	14498.2404565851	13112.0961525496	1386.14430403548	25130.397780216	23018.487993894	2111.90978632203	3275.1094319165	2971.59237936704	303.517052549458	7730.94618041144
435	County	13155	Irwin County	13	Georgia	6	11082.8688511288	10298.3184031709	784.550447957829	21824.8896593627	20257.9556869537	1566.93397240895	2756.8484491357	2579.44234354442	177.40610559128	645.030741039478	621.570237713253	23.4605033262241	13043.6790916401	12092.5287197219	951.150371918175	2341.26092623093	2170.7698547819	170.49107144903	45.6620396299742	42.3043938363935	3.35764579358067	9888.21090879585	9165.98437382449	722.226534971358	170.688187563257	158.302073581327	12.3861139819304	597.857029420092	555.168023697816	42.6890057222762	23785.699899874	22052.1660035047	1733.5338963693	5330.09515716828	4941.95660153372	388.138555634559	16874.4839498443	15641.9859595673	1232.49799027698	1581.12079286147	1468.22344240371	112.897350457756	4717.65868964704
436	County	13157	Jackson County	13	Georgia	5	44678.7465886705	40253.6513183043	4425.09527036616	71576.0794470503	64475.8291206438	7100.25032640654	12499.7599408314	11254.6150396968	1245.14490113458	6007.0869562521	5399.38081674005	607.706139512048	46639.5568291818	42047.8616348553	4591.69519432651	8987.72440395418	8043.28724147948	944.437162474705	141.358316157019	126.899850492921	14.4584656640983	35530.6643081564	32094.6875449507	3435.97676320569	438.11674292823	393.218222493595	44.8985204346348	1541.693057986	1389.76877543861	151.924282547382	73536.8896875617	66270.0394371948	7266.85025036688	17839.8437504785	15965.2189118173	1874.6248386612	52397.9428341012	47330.8235577407	5067.11927636045	3299.10310298205	2973.99696763682	325.106135345226	14460.5701813427
437	County	13159	Jasper County	13	Georgia	2	18423.329864063	16894.7988501297	1528.53101393334	34848.1033960674	31943.5580024445	2904.54539362283	5212.31459245095	4787.22984703664	425.08474541431	1976.70998146293	1819.94229411305	156.767687349877	20384.1401045743	18689.0091666807	1695.13093789368	4018.457623341	3663.87919988456	354.578423456439	80.7116233550023	73.5215819306209	7.1900414243814	15227.7087318529	13982.9974448233	1244.71128702955	271.12439895838	247.688872216827	23.4355267415533	786.137727067102	720.922067825343	65.215659241759	36808.9136365787	33737.7683189955	3071.14531758317	9225.35392782702	8411.33229112828	814.02163669874	25573.5699810318	23483.1890993404	2090.3808816914	2009.9897277199	1843.24692852686	166.742799193032	7173.12483296229
438	County	13161	Jeff Davis County	13	Georgia	6	10505.2804263534	9759.13913996715	746.14128638626	20636.0091882126	19148.7361242891	1487.27306392358	2555.14654364053	2391.15727592978	163.989267710751	541.012166169837	524.445466377968	16.5666997918688	12466.0906668648	11553.3494565181	912.741210346606	2154.11671552156	1996.3070837553	157.809631766261	44.7399396061975	41.449531019206	3.29040858699151	9573.70640312313	8871.9388010988	701.767602024337	161.561019553596	149.812973285499	11.7480462680961	531.966589060263	493.841067359343	38.1255217009204	22596.819428724	20942.9464408401	1653.87298788392	4874.93172776788	4517.7963992588	357.135328509088	16310.3891221869	15114.8121762899	1195.57694589705	1411.49857876917	1310.33786529138	101.160713477789	4515.95678415187
439	County	13163	Jefferson County	13	Georgia	6	11958.1143864185	11058.9875387267	899.126847691785	23013.0284135461	21267.2897645557	1745.73864899042	3044.97560807095	2829.05936436625	215.916243704705	816.095148629587	770.649690261753	45.4454583678335	13918.9246269298	12853.1978552777	1065.72677165213	2360.7837872599	2177.31337991365	183.470407346249	51.6269449629332	47.5247084793446	4.10223648358856	10810.8168307423	9984.96119904408	825.855631698226	174.475253605588	161.035334326525	13.439919279063	521.221810359114	482.363233514109	38.8585768450051	24973.8386540574	23061.5000811066	1912.33857295076	5353.95863581998	4937.87098851833	416.087647301653	18236.7790111355	16843.6422217345	1393.13678940096	1383.10100710198	1279.98687085383	103.114136248148	5005.78584858229
440	County	13165	Jenkins County	13	Georgia	6	10707.6634159399	9916.84169769681	790.821718243103	20870.3367481601	19311.3846547729	1558.95209338716	2606.85325439178	2428.81366971729	178.03958467449	571.060786960557	546.735788800714	24.3249981598423	12668.4736564513	11711.0520142478	957.421642203449	2164.9349835447	1999.33310803999	165.601875504708	49.019372007914	45.1948836459144	3.82448836199959	9779.80494758774	9042.02916430993	737.77578327781	165.45175557385	152.881626011728	12.5701295621223	509.262597737058	471.613232240249	37.6493654968087	22831.1469886714	21105.5949713239	1725.55201734751	4930.07412378159	4552.95909377792	377.115030003675	16578.3370386321	15327.6888243099	1250.64821432223	1322.7358262577	1224.9470532361	97.7887730215995	4567.66349490312
441	County	13167	Johnson County	13	Georgia	5	11696.8805838493	10834.4824085197	862.398175329561	22703.5559325561	21012.5557420807	1691.0001904754	2975.63220835414	2770.72713807392	204.905070280215	775.910895096436	736.597679314725	39.313215781711	13657.6908243606	12628.6927250707	1028.99809928991	2326.60512611726	2150.10550863894	176.499617478324	50.6507583030841	46.6940060500564	3.95675225302769	10565.2929918559	9769.4732241526	795.819767703278	175.29275661305	162.068380183666	13.2243764293842	539.849191471356	500.351606045463	39.497585425893	24664.3661730674	22806.7660586317	1857.60011443574	5314.81424489857	4911.62477769473	403.189467203842	17926.1516074427	16575.882777317	1350.26883012573	1423.40032072613	1319.25850361996	104.14181710617	4936.44244886548
442	County	13169	Jones County	13	Georgia	4	17510.1696319593	16167.5978462813	1342.57178567799	32002.9946048132	29535.6137438814	2467.3808609318	4579.56601817033	4240.9411295572	338.624888613122	1612.11764665689	1503.13330209038	108.984344566512	19470.9798724706	17961.8081628323	1509.17170963834	4204.74245940286	3872.13454741286	332.607911989996	70.2674161418131	64.4934973850806	5.77391875673247	14043.2754665361	12960.9963376645	1082.2791288716	267.885106891418	246.82343834927	21.0616685421486	884.809423498471	817.360342020613	67.4490814778583	33963.8048453245	31329.8240604324	2633.98078489215	8944.5691657001	8237.02655100305	707.542614697053	22953.2368831596	21184.2899392728	1768.9469438868	2065.99879646481	1908.50757015651	157.491226308298	6540.37625868167
443	County	13171	Lamar County	13	Georgia	2	20868.8793416576	19260.3849759525	1608.49436570513	34805.9364255186	32110.5137071545	2695.42271836406	5187.62839380073	4801.33453473333	386.293859067396	1959.33306940357	1823.47131391251	135.861755491057	22829.6895821689	21054.5952925035	1775.09428966548	4702.16610712994	4324.11352174025	378.052585389693	82.9618086134567	75.9570093684004	7.00479924505626	16827.1895080555	15531.653539347	1295.53596870857	279.189001278159	256.76932944368	22.4196718344795	938.183157091833	866.101892604161	72.0812644876724	36766.7466660299	33904.7240237055	2862.0226423244	9288.19850070154	8541.43044172581	746.768058975729	25376.2947631615	23422.5577708676	1953.73699229383	2102.25340216689	1940.73581111204	161.517591054843	7148.43863431207
444	County	13173	Lanier County	13	Georgia	4	9849.16232207771	9122.76570675765	726.39661532006	19902.2522392696	18412.0539549927	1490.19828427693	2281.4369699077	2128.41861464146	153.018355266238	362.54125538901	354.4930975509	8.04815783810994	11809.9725625891	10916.9760233086	892.996539280407	2395.49361623591	2208.84869086429	186.644925371617	45.1072484061544	41.8519429566099	3.25530544954457	8601.99474093542	7957.51414840756	644.48059252786	175.129302518403	161.793977912231	13.3353246061719	592.247654493163	546.96726316795	45.2803913252134	21863.062479781	20206.2642715437	1656.79820823727	5464.9660334682	5039.16311311734	425.802920350861	14823.7319502599	13713.1049575098	1110.62699275015	1574.36449605283	1453.99620091657	120.368295136266	4242.24721041904
445	County	13175	Laurens County	13	Georgia	5	14246.1558101619	13202.3362161819	1043.81959397997	24521.0974734594	22711.0440479523	1810.05342550709	3255.94206830117	3033.20985642806	222.732211873109	913.7241835709	865.792726768945	47.9314568019547	16206.9660506732	14996.5465327329	1210.41951794032	3059.6434759473	2830.51825905057	229.125216896733	55.1701095664325	50.8965199606076	4.2735896058249	12199.7394751315	11287.9447152725	911.794759859051	197.924786625702	183.148190862509	14.7765957631929	694.488203402229	644.03884758671	50.4493558155189	26481.9077139707	24505.2543645033	1976.65334946744	6198.51896841225	5734.33514626407	464.183822148182	18619.5387811942	17227.9354665257	1391.6033146685	1663.8499643643	1542.98375171354	120.866212650752	5216.75230881251
446	County	13177	Lee County	13	Georgia	4	11053.696975463	10230.2137754223	823.483200040773	25651.454853351	23713.3372286815	1938.11762466953	3227.98986382614	3002.75020381571	225.23966001043	844.809109269461	800.349748321606	44.4593609478552	13014.5072159744	12024.4240919732	990.083124001119	3309.90612482306	3048.1239797498	261.782145073262	46.8773264558773	43.4501551814734	3.42717127440391	8671.75400780912	8023.33494772404	648.419060085082	238.371188019367	219.846231889929	18.5249561294381	747.59856886694	689.668777428008	57.9297914389328	27612.2650938624	25507.5475452325	2104.71754862988	7953.78192325042	7324.71329870605	629.068624544371	17554.1085946844	16241.5230917577	1312.5855029267	2104.37457592752	1941.31115476871	163.063421158811	5188.80010433748
447	County	13179	Liberty County	13	Georgia	4	9348.93441435624	8447.98966223835	900.944752117899	22740.8623364923	20541.1946076545	2199.66772883777	2628.15660295466	2372.51311010527	255.643492849392	508.366646152324	451.690715462792	56.6759306895315	11309.7446548676	10242.1999787893	1067.54467607825	2796.03606018734	2488.90354664393	307.132513543408	53.4310446473744	49.281400134783	4.14964451259144	7584.47866839637	6921.11747542894	663.361192967434	238.632184545051	214.023349016142	24.6088355289084	637.166697091449	568.874207565545	68.2924895259036	24701.6725770036	22335.4049242055	2366.26765279812	7405.73150743886	6592.24381144866	813.487695990198	15266.1127050701	13930.8928199898	1335.21988508036	2029.8283644946	1812.26829276704	217.560071727562	4588.966843466
448	County	13181	Lincoln County	13	Georgia	3	15936.8860171983	14700.9391690401	1235.94684815825	31154.5284428625	28723.4917301618	2431.03671270067	4652.14311492493	4302.02911278782	350.114002137108	1703.30895005978	1584.0044117036	119.304538356181	17897.6962577097	16495.1494855911	1402.54677211859	2902.03543145851	2668.65413520581	233.381296252699	82.5581221375864	75.7001971589926	6.85792497859383	13905.8490531884	12821.034919427	1084.8141337614	236.586665941668	217.64509845167	18.9415674899979	770.6669849835	712.115135347598	58.5518496359025	33115.3386833738	30517.7020467128	2597.63663666102	7321.54410794649	6732.7465226513	588.797585295193	24138.5136994945	22255.4355264864	1883.07817300813	1655.28087593282	1529.51999757512	125.760878357698	6612.95335543627
449	County	13183	Long County	13	Georgia	4	7737.12519746672	7124.31943821176	612.80575925496	20153.5379204082	18532.0176632954	1621.52025711283	2262.73643868872	2094.31505622444	168.421382464279	337.77895220645	323.468749962111	14.3102022443389	9697.93543797806	8918.52975476276	779.405683215307	2176.78203025131	1986.31492825874	190.467101992563	49.2842706689355	45.6282523263532	3.65601834258237	6756.67311432668	6232.00618014883	524.66693417785	198.755334016755	182.097096255531	16.6582377612234	516.440688714385	472.483297773297	43.9573909410885	22114.3481609195	20326.2279798464	1788.12018107317	5938.75564634657	5419.11814397753	519.637502369042	14511.5635501431	13384.7164422319	1126.84710791124	1664.02896442983	1522.39339363694	141.635570792893	4223.54667920006
450	County	13185	Lowndes County	13	Georgia	4	17019.2827415526	15613.5617467486	1405.72099480399	29340.5593641948	26901.5514568917	2439.00790730306	3710.99881274008	3413.04768839241	297.951124347669	1058.86858151223	979.886299942724	78.9822815695061	18980.092982064	17407.7720632996	1572.32091876433	5306.01325203839	4840.29078183501	465.722470203385	52.1370484622242	48.375124742403	3.76192371982126	12014.9521933205	11050.0200473685	964.932145952006	307.684651070816	281.416758017519	26.2678930532971	1299.30583717202	1187.6693513362	111.636485835823	31301.3696047061	28695.7617734427	2605.60783126341	10262.4518307527	9361.68996116531	900.761869587355	18330.7334615548	16858.5749634323	1472.15849812249	2708.18431239868	2475.49684884512	232.68746355356	5671.80905325142
451	County	13187	Lumpkin County	13	Georgia	6	36215.9719363378	33060.293595034	3155.67834130375	66552.822444569	60739.1802095866	5813.64223498237	11238.0999334696	10265.8063036616	972.293629808027	5254.31253491438	4801.09958349795	453.212951416422	38176.7821768491	34854.503911585	3322.2782652641	7966.57438510043	7232.73317127113	733.841213829303	121.971738387695	110.383734898577	11.5880034891181	28412.5337874446	25980.3119676933	2432.22181975122	403.34960916334	366.022111592183	37.3274975711563	1272.35265675312	1165.05292612982	107.2997306233	68513.6326850803	62533.3905261376	5980.24215894271	18329.521036763	16641.0967132941	1688.42432346891	46933.9105498569	42916.1878722667	4017.72267759021	3250.20109846043	2976.10594057683	274.095157883597	13198.9101739809
452	County	13189	McDuffie County	13	Georgia	3	16490.5253645328	15202.9521408221	1287.5732237107	27258.1745763164	25119.5506018856	2138.6239744308	3870.43087623021	3579.28076022675	291.150116003456	1269.10258718917	1182.61740943923	86.4851777499443	18451.3356050442	16997.1624573731	1454.17314767105	3241.50298336192	2977.82446902386	263.678514338056	68.7554981084398	63.0955359486113	5.6599621598285	14274.2360953425	13156.9371955027	1117.29889983978	206.433387245093	189.873730964043	16.5596562810503	660.40764098625	609.431525933918	50.9761150523323	29218.9848168277	26913.7609184366	2305.22389839115	6454.09721103016	5929.09175129963	525.005459730536	21219.9902559869	19559.0206875096	1660.96956847737	1544.89734981062	1425.64847962738	119.248870183241	5831.24111674155
453	County	13191	McIntosh County	13	Georgia	4	8847.40934567153	8233.84923422142	613.56011145011	16732.8264047259	15549.3196912554	1183.50671347052	1569.6877311196	1481.73483836546	87.9528927541417	-48.2041629229439	-19.4196932653538	-28.7844696575905	10808.2195861829	10028.0595507724	780.160035410456	2002.73506955317	1856.77224647434	145.962823078826	67.1697462008913	62.3224490372124	4.84729716367886	8005.50841394873	7428.33239568929	577.176018259443	191.711723895421	177.899461509161	13.8122623862601	541.094632584652	502.732998062404	38.361634522248	18693.6366452373	17343.5300078064	1350.10663743086	5252.09414398738	4869.31236721288	382.781776774501	11963.7342807042	11101.1806290686	862.553651635583	1477.80822054569	1373.03701152491	104.771209020777	3530.49797163094
454	County	13193	Macon County	13	Georgia	6	12598.0023809506	11679.55965971	918.442721240597	22829.7662922283	21148.2938227292	1681.4724694991	2979.85896577839	2779.20124376077	200.657722017622	773.763170943591	737.302563307928	36.4606076356634	14558.812621462	13473.769976261	1085.04264520094	2693.28347790575	2488.84350611699	204.439971788752	51.5010638853973	47.5400259932844	3.96103789211283	11015.5313436941	10197.8747938291	817.656549865064	178.370731725632	164.894193388303	13.4765383373286	620.126004251045	574.617456933358	45.5085473176864	24790.5765327397	22942.5041392802	1848.07239345944	5460.79352129821	5046.27923693239	414.514284365827	17849.982308897	16525.0208073168	1324.96150158024	1479.80070254448	1371.2040950311	108.59660751338	4940.66920628973
455	County	13195	Madison County	13	Georgia	4	28052.1770192442	25679.437306449	2372.73971279516	50446.4546372129	46171.4441473918	4275.01048982106	8477.31914481303	7765.70026940913	711.618875403898	3817.94707591015	3499.6521188735	318.294957036645	30012.9872597555	27473.647623	2539.3396367555	5378.99793524244	4903.62225424744	475.375680994995	93.2944049336539	84.815626056889	8.47877887676494	23246.4281754467	21300.0793498681	1946.34882557857	301.019911836933	274.514768591179	26.5051432457535	993.246832295796	910.615624236373	82.6312080594231	52407.2648777242	47965.6544639428	4441.6104137814	11831.8766737032	10786.2197504389	1045.65692326427	38151.9602497738	34957.6190604422	3194.34118933158	2423.42795424719	2221.81565306163	201.612301185558	10438.1293853244
456	County	13197	Marion County	13	Georgia	3	12129.8025523265	11234.9785843307	894.82396799584	23450.335854104	21700.5514654997	1749.78438860435	3115.51481937272	2901.09450558804	214.420313784679	851.612749409928	807.4836272345	44.1291221754278	14090.6127928379	13029.1889008817	1061.42389195619	2428.3481451722	2239.92317818798	188.424966984228	53.9917279659396	49.7973152065643	4.19441275937527	10876.6405710846	10062.869196479	813.771374605572	181.599794688022	167.630685242246	13.9691094457758	550.032553927134	508.968525765898	41.0640281612351	25411.1460946153	23494.7617820506	1916.38431256469	5547.50044402302	5117.04833192032	430.452112102691	18425.3402375442	17046.7882522425	1378.5519853017	1438.30541304813	1330.92519788783	107.380215160301	5076.32505988406
457	County	13199	Meriwether County	13	Georgia	2	18074.1218327085	16683.8628156079	1390.25901710056	32624.1210146766	30095.2846434529	2528.83637122369	4841.51989363171	4482.33767425717	359.182219374537	1786.15044154577	1664.03717184639	122.113269699379	20034.9320732198	18478.0731321589	1556.85894106091	3499.91180868301	3215.06395136476	284.847857318246	80.135834334228	73.4735762593855	6.66225807484247	15364.7184872497	14184.7518002363	1179.96668701338	256.473614486442	235.785541095221	20.6880733912216	833.692328466445	768.998263203228	64.6940652632168	34584.931255188	31889.4949600039	2695.43629518403	8249.3673519307	7577.97483038234	671.392521548356	24406.8953506227	22532.5151938333	1874.38015678944	1928.66855263451	1779.00493578827	149.663616846239	6802.33013414305
458	County	13201	Miller County	13	Georgia	6	8909.56402938878	8327.2336738256	582.330355563186	18004.2611368874	16799.9522549737	1204.30888191371	1983.29517823143	1876.97181163231	106.323366599125	214.283069066435	229.917001703175	-15.6339326367399	10870.3742699001	10121.4439903766	748.930279523533	1988.36130459877	1857.00743558444	131.353869014335	38.7285996324564	36.0556904023462	2.67290923011018	8173.25651765695	7602.27749118733	570.97902646962	145.170239220575	135.430551517267	9.73968770330808	524.85760879137	490.67282168521	34.1847871061598	19965.0713773987	18594.1625715246	1370.90880587406	4556.78697462381	4255.75939075029	301.027583873517	14026.5422251678	13046.6560063565	979.886218811254	1381.74217760712	1291.74717441784	89.9950031892877	3944.10541874277
459	County	13205	Mitchell County	13	Georgia	6	10356.7223756424	9649.44044519558	707.281930446865	19420.6577966289	18071.9364755761	1348.72132105277	2264.32994039315	2130.74074398652	133.589196406627	369.64852636744	370.506521272618	-0.85799490517789	12317.5326161538	11443.6507617466	873.881854407212	2377.46254491374	2210.83877523384	166.623769679901	42.1204568571671	39.1444562754943	2.97600058167276	9147.68350266661	8495.2900979351	652.393404731513	156.343264312988	145.360311153812	10.9829531591768	593.922847403281	553.017121148334	40.9057262549473	21381.4680371402	19866.1467921271	1515.32124501312	4883.43573685323	4541.18156624397	342.25417060926	15050.6011639642	13977.2241790967	1073.37698486752	1447.43113632279	1347.74104678646	99.6900895363337	4225.14018090449
460	County	13207	Monroe County	13	Georgia	4	20080.5397519683	18524.1955442699	1556.34420769839	33918.2997804169	31273.5517576344	2644.74802278252	4980.84110403532	4606.7503908095	374.090713225822	1838.63815335213	1709.9698444254	128.668308926735	22041.3499924796	20318.4058608209	1722.94413165873	3889.07978752798	3575.250468872	313.82931865598	86.1580912535518	78.8901389579884	7.26795229556342	17078.5417754837	15753.8059106322	1324.73586485153	272.42376148796	250.54008482873	21.8836766592305	715.146576726402	659.919257529975	55.2273191964278	35879.1100209282	33067.7620741854	2811.34794674287	9276.26715523739	8527.71871703489	748.548438202503	24526.2525108761	22623.8180548968	1902.43445597932	2076.59035481476	1916.22530225372	160.365052561041	6941.65134454666
461	County	13209	Montgomery County	13	Georgia	5	10858.4578376715	10078.9268937638	779.53094390776	21168.1903399808	19628.6368624089	1539.55347757196	2663.9737715163	2489.33880862325	174.634962893048	601.970136444213	579.451675263181	22.5184611810314	12819.2680781829	11873.1372103148	946.130867868106	2209.78648587123	2046.60511578778	163.18137008345	46.885711508971	43.3627593589906	3.52295214998041	9860.22077647729	9131.57297862422	728.647797853073	166.576969138572	154.337459792997	12.2395093455751	535.79813518682	497.258896750792	38.5392384360278	23129.0005804922	21422.8471789598	1706.1534015323	4988.22929616438	4619.8742102577	368.355085906675	16737.4363030776	15500.5779831262	1236.8583199514	1403.33498125013	1302.3949855759	100.939995674229	4624.78401202764
462	County	13211	Morgan County	13	Georgia	2	20730.543919215	18978.261182084	1752.282737131	35787.6258475657	32746.9983384197	3040.62750914593	5476.49527917351	5017.87761853247	458.617660641041	2139.1834403247	1962.49436012768	176.689080197018	22691.3541597263	20772.471498635	1918.88266109135	3736.78676460699	3401.00227957541	335.784485031583	89.7100417597834	81.558004908947	8.15203685083637	17899.5986131589	16406.6293703505	1492.96924280838	260.076121115269	237.206706227833	22.8694148874366	705.182619085384	646.075137572264	59.1074815131203	37748.436088077	34541.2086549707	3207.22743310628	8976.12770420873	8169.54049209296	806.587212115768	26823.7701777626	24586.453871568	2237.31630619468	1948.53820610564	1785.21429130981	163.323914795824	7437.30551968485
463	County	13213	Murray County	13	Georgia	4	34006.1833456151	31416.0613191625	2590.12202645264	55681.8683555579	51430.2128474652	4251.65550809266	9107.33475675726	8429.89409851117	677.440658246086	4080.65131079091	3787.42050283924	293.230807951662	35966.9935861264	33210.2716357135	2756.72195041299	8410.12252378967	7748.5626899242	661.559833865474	115.843306588266	106.285014339687	9.55829224857903	25652.9663698199	23700.8910607023	1952.07530911753	389.7630905285	358.933082962283	30.8300075662168	1398.29829540013	1295.59978778494	102.698507615188	57642.6785960692	53224.4231640162	4418.25543205301	15555.2255093486	14331.6152260745	1223.61028327416	39060.9649207315	36088.6012543692	2972.36366636228	3026.48816598913	2804.20668357256	222.281482416575	11068.1449972686
464	County	13215	Muscogee County	13	Georgia	3	30174.7145887566	27672.141704443	2502.57288431354	64515.434056447	59145.0855061743	5370.34855027271	9133.45912498104	8388.66274593482	744.796379046219	3731.15222116197	3433.30625491693	297.845966245043	32135.5248292679	29466.352020994	2669.17280827388	12068.6176306179	11029.5302438331	1039.08738678482	70.7136440499027	65.1322593003094	5.58138474959321	17187.5915140839	15801.9876638721	1385.60385021178	734.76094009402	672.104117129291	62.6568229647285	2073.84110042225	1897.59773685929	176.243363562962	66476.2442969583	60939.2958227253	5536.94847423306	28003.3304241974	25592.2914533438	2411.03897085365	32896.0441574321	30244.0794883902	2651.96466904189	5576.86971532878	5102.92488099126	473.944834337518	11094.2693654924
465	County	13217	Newton County	13	Georgia	2	29358.6182029933	26493.0725110878	2865.54569190543	54965.9347531936	49597.7715484947	5368.16320469891	8574.84641612451	7737.86938318544	836.977032939072	3704.42969041415	3336.00297053561	368.426719878532	31319.4284435046	28287.2828276388	3032.14561586577	8579.39642068314	7681.71631499589	897.680105687249	98.1687833954259	88.4977815327788	9.6710018626471	20888.2657866103	18938.408934522	1949.8568520883	378.551055050708	340.200037518215	38.3510175324928	1375.04639776499	1238.4597590699	136.586638695083	56926.744993705	51391.9818650457	5534.76312865926	17784.8870728631	15924.017318819	1860.86975404411	35780.5831606824	32440.573225904	3340.00993477848	3361.2747601594	3027.39132032274	333.883439836669	10535.6566566359
466	County	13219	Oconee County	13	Georgia	4	26083.4467796074	23581.1764068079	2502.27037279952	56443.2612172448	51038.1086487623	5405.15256848252	9413.29825597683	8507.21677748128	906.081478495557	4282.50005725449	3862.90141715673	419.598640097764	28044.2570201188	25375.3867233589	2668.87029675986	6054.66019699221	5444.16249311885	610.497703873363	104.919934469676	94.6938991133729	10.2260353563032	20491.3484085005	18576.6263766443	1914.72203185622	366.681828384943	331.004565099064	35.6772632858783	1026.64665177147	928.899389383363	97.7472623881027	58404.0714577562	52832.3189653133	5571.75249244287	14801.5738770906	13309.1157420883	1492.45813500232	40746.2388723427	36938.8895594109	3807.34931293181	2856.25870832288	2584.31366381414	271.94504450874	11374.1084964882
467	County	13221	Oglethorpe County	13	Georgia	4	20993.3017104074	19250.7397286025	1742.56198180496	38985.4075029843	35740.4536517553	3244.95385122908	6203.05968042566	5694.26301703477	508.796663390888	2560.34052914441	2353.87612966482	206.464399479585	22954.1119509187	21044.9500451534	1909.1619057653	4033.87743114728	3683.59677249297	350.280658654307	80.9340941405294	73.7839029224423	7.15019121808707	17841.0376071395	16371.7688210802	1469.26878605932	254.211178516877	232.425796528216	21.7853819886603	744.051639974525	683.374752129597	60.6768878449278	40946.2177434957	37534.6639683063	3411.55377518943	9165.50689278309	8369.62257400954	795.884318773551	29818.3641907795	27362.7227240899	2455.64146668965	1962.34665993309	1802.31867020686	160.027989726231	8163.869920937
468	County	13223	Paulding County	13	Georgia	2	35351.4089247608	31699.2755133366	3652.1334114242	72603.9872919772	65118.7892142262	7485.19807775097	11601.8878591203	10417.8172395299	1184.07061959045	5280.85457005033	4735.58609858958	545.268471460746	37312.2191652722	33493.4858298876	3818.73333538455	11565.9328852039	10258.3289804313	1307.60390477256	130.880634614092	117.885360574659	12.9952740394329	23275.9149902038	21028.5173846588	2247.39760554498	530.090781812262	472.041440906742	58.0493409055197	1809.39987343814	1616.71266331609	192.687210122056	74564.7975324885	66912.9995307772	7651.79800171132	24933.9232961704	22114.9811678548	2818.94212831558	45528.8495853073	41132.8278785644	4396.02170674285	4102.02465101085	3665.19048435796	436.834166652882	13562.6980996317
469	County	13225	Peach County	13	Georgia	4	19020.0356816064	17554.7389056275	1465.29677597893	31765.8421660275	29302.3296812119	2463.51248481565	4440.5226169346	4112.31164337431	328.210973560286	1515.52181893304	1414.35667069941	101.165148233632	20980.8459221177	19348.9492221785	1631.89669993928	4782.52894114586	4395.30234605539	387.22659509047	64.1439443469783	59.058619444384	5.08532490259438	14897.2221267179	13754.9494819933	1142.27264472464	279.108921384034	256.799594059385	22.3093273246495	957.841988522968	882.839180626039	75.0028078969285	33726.6524065389	31096.5399977629	2630.11240877599	9414.3943035441	8652.13987793323	762.254425610871	22056.854663763	20365.6036710094	1691.25099275367	2255.40343923171	2078.79644882025	176.606990411458	6401.33285744594
470	County	13227	Pickens County	13	Georgia	2	39434.9997317683	35905.7087290563	3529.29100271203	66847.2347925369	60850.0728345079	5997.161958029	11293.924863497	10290.6313401097	1003.29352338731	5284.57342305105	4815.36103088847	469.212392162576	41395.8099722796	37699.9190456073	3695.89092667238	9117.5268884375	8244.00458686803	873.522301569476	137.928908549502	124.726837166843	13.2020713826586	30156.4142736628	27525.0193797162	2631.39489394661	458.407660360707	414.833892456555	43.5737679041511	1525.53224126915	1391.33434939967	134.197891869484	68808.0450330482	62644.2831510589	6163.76188198934	18408.1469459529	16644.5188168985	1763.62812905437	47118.8138250042	43007.3102164262	4111.50360857798	3281.0842620911	2992.45411773411	288.630144356996	13254.7351040083
471	County	13229	Pierce County	13	Georgia	5	10693.1178589234	9978.67529277702	714.44256614641	21482.3273493227	20019.4636036251	1462.86374569766	2540.01256319462	2392.44915585845	147.563407336168	493.735312587291	488.705366135453	5.02994645183824	12653.9280994348	11772.885609328	881.042490106756	2655.85171965845	2474.30495856855	181.546761089891	53.1822052618235	49.4126418342919	3.7695634275316	8966.81099310069	8337.00855354441	629.802439556281	208.87147595989	194.544812127014	14.3266638328758	769.211705453924	717.614643253747	51.5970622001762	23443.1375898341	21813.673920176	1629.46366965801	6144.94732350922	5724.89552792383	420.051795585397	15537.5798946853	14446.2659671359	1091.31392754935	1760.61037163958	1642.51242511632	118.09794652326	4500.82280370596
472	County	13231	Pike County	13	Georgia	2	18382.8352253498	16950.1492645996	1432.68596075018	34257.4263504371	31569.7960627332	2687.63028770391	5116.13265066608	4729.99654397621	386.13610668987	1927.67343855639	1791.60637006088	136.067068495511	20343.6454658612	18744.3595811506	1599.28588471053	3917.37541250705	3594.47501817065	322.9003943364	78.6038248041611	71.9460924900289	6.65773231413229	15202.7280328802	14023.7525187257	1178.97551415458	271.300139115492	249.120324990056	22.1798141254361	873.63805655423	805.065626774251	68.5724297799794	36218.2365909485	33364.0063792842	2854.23021166426	8936.16505756358	8199.57718504825	736.587872515333	25250.3942453297	23292.2196023572	1958.17464297251	2031.67728805516	1872.20959187875	159.467696176413	7076.94289117742
473	County	13233	Polk County	13	Georgia	5	32156.7065025651	29600.9162227945	2555.79027977064	52375.4621009573	48200.6026029387	4174.85949801868	8587.09647187593	7920.11398708422	666.982484791708	3821.45028333454	3533.01166522814	288.438618106403	34117.5167430765	31395.1265393455	2722.39020373098	7609.8074864494	6968.76592844289	641.041558006504	114.696630928526	104.686230970436	10.0103999580896	24656.7803689327	22724.2662429684	1932.5141259643	385.867380187826	353.352287942318	32.5150922455087	1350.36487657801	1244.05584902143	106.309027556582	54336.2723414687	49994.8129194897	4341.45942197903	13954.1020702863	12778.6243269075	1175.47774337873	37620.86383121	34672.2691770435	2948.59465416651	2761.30643997238	2543.91941553859	217.387024433786	10547.9067123873
474	County	13235	Pulaski County	13	Georgia	4	11019.549330162	10231.833622173	787.715707989057	21482.551994402	19926.3795146914	1556.17247971062	2712.2973042238	2535.62436158575	176.67294263805	625.698416478067	602.318667995056	23.37974848301	12980.3595706733	12026.0439387239	954.315631949403	2265.9208847327	2098.5983685692	167.322516163496	47.7266846558019	44.1185423423202	3.60814231348168	9952.89349701505	9220.97769767594	731.915799339109	168.050545969709	155.665788013726	12.3847579559828	545.76795830009	506.683542122757	39.084416177333	23443.3622349133	21720.5898312424	1722.77240367096	5143.22667546471	4763.43511507248	379.791560392228	16858.4361074677	15618.7005729816	1239.73553448603	1441.69945198095	1338.45414318825	103.245308792704	4673.10754473514
475	County	13237	Putnam County	13	Georgia	6	16752.0797697137	15426.3024701839	1325.77729952977	31593.4317996747	29080.6602616693	2512.77153800534	4673.20267879287	4313.20880191082	359.993876882049	1700.93397266228	1577.50801861156	123.425954050719	18712.890010225	17220.5127867349	1492.37722349011	3380.4184252394	3101.11785145199	279.300573787405	73.0840741283761	66.7930779043396	6.29099622403647	14298.965666359	13167.8244477982	1131.14121856081	237.257757001368	217.823138977014	19.4346180243538	723.164087496876	666.954270603374	56.2098168935021	33554.242040186	30874.8705782203	2679.37146196569	7811.94972839625	7166.50239996828	645.447328427965	23959.214879653	22063.8850951714	1895.32978448167	1783.07743213673	1644.48308308068	138.594349056049	6634.01291930421
476	County	13239	Quitman County	13	Georgia	6	11571.206703871	10768.1161022774	803.090601593553	20900.9842785597	19430.9382087706	1470.0460697891	2635.00804093709	2471.93433911184	163.073701825258	591.180924369835	574.569071277003	16.6118530928311	13532.0169443823	12562.3264188284	969.690525553899	2382.82913551181	2213.78334945261	169.045786059204	49.6154530822749	45.9854834165863	3.62996966568861	10325.5937798337	9582.36535667207	743.228423161625	160.518616554593	149.050211026425	11.4684055281672	613.459959399941	571.142018260727	42.3179411392145	22861.7945190711	21225.1485253216	1636.64599374945	4795.33216116588	4455.13542505993	340.196736105944	16744.7290086398	15539.4560913897	1205.27291725014	1321.73334926537	1230.557008872	91.1763403933645	4595.81828144843
477	County	13241	Rabun County	13	Georgia	6	26319.4543148304	24526.4131307004	1793.04118412997	48341.7173991411	45033.0666306097	3308.65076853138	7746.56659493216	7240.64468652713	505.921908405024	3347.97580193588	3146.32386826487	201.65193367101	28280.2645553417	26320.6234472514	1959.64110809031	5815.47574240791	5416.4138298567	399.061912551207	103.099145258329	95.2447285170964	7.85441674123281	20987.7892698302	19523.7103157861	1464.07895404409	332.629397440946	309.425617292208	23.2037801487378	1041.27100040439	975.828955799341	65.4420446050478	50302.5276396525	46827.2769471607	3475.25069249172	13236.3379261156	12328.0513882746	908.286537840959	34356.9833121865	31960.2879983011	2396.6953138854	2709.20640135036	2538.93756058499	170.268840765369	9707.3768354435
478	County	13243	Randolph County	13	Georgia	6	10003.0228231111	9315.33280956303	687.690013548068	19711.3600143939	18332.6463488068	1378.71366558711	2394.22590952622	2249.58305769443	144.642851831785	456.960040157273	450.610369603546	6.34967055372783	11963.8330636224	11109.543126114	854.289937508415	1985.44853012356	1845.3705208082	140.07800931536	44.3066918227308	41.0993970807467	3.20729474198414	9292.33098520901	8625.75941706609	666.571568142923	150.503469545627	139.818584393774	10.6848851518535	491.243386921511	457.495206765218	33.7481801562934	21672.1702549053	20126.8566653578	1545.31358954745	4539.87330180146	4219.57468664636	320.298615155097	15832.0639502832	14696.3743465576	1135.68960372562	1300.23300282057	1210.90763215384	89.3253706667365	4355.03615003756
479	County	13245	Richmond County	13	Georgia	3	44865.873068352	41202.6229573328	3663.2501110192	69729.9432942406	64028.2137391451	5701.72955509545	10688.1990461687	9824.88822068449	863.310825484254	4701.67425294818	4327.0745740624	374.599678885779	46826.6833088633	42996.8332738838	3829.85003497955	15541.4228333212	14248.2818442326	1293.14098908857	69.073283111403	63.4955081386846	5.5777749727184	28234.4765648045	25948.0767346215	2286.399830183	580.02427233626	532.045416688053	47.9788556482069	2401.68635528999	2204.93377020294	196.752585087049	71690.7535347519	65822.4240556961	5868.32947905579	26192.8585368552	24013.4532559703	2179.40528088494	40676.4143936547	37382.4788128536	3293.93558080115	4821.48060424196	4426.49198687226	394.988617369701	12649.0092866801
480	County	13247	Rockdale County	13	Georgia	2	37338.180540366	33394.3038488519	3943.87669151416	74124.8838363488	66314.9027118164	7809.98112453235	11640.1378801525	10410.4684525217	1229.66942763082	5246.23285933891	4679.77018923441	566.462670104498	39298.9907808774	35188.5141654029	4110.47661547451	12795.6298106942	11364.4067992853	1431.22301140889	125.326930429683	112.089663540414	13.237266889269	23904.5613216385	21503.833098639	2400.72822299947	586.672337391295	522.707664771047	63.964672620248	1886.80038072369	1685.47693916706	201.323441556631	76085.6940768601	68109.1130283674	7976.5810484927	26853.8770674475	23850.2041437158	3003.6729237317	44675.9736341305	40189.1784426057	4486.7951915248	4555.84337528212	4069.73044204591	486.112933236201	13600.9481206638
481	County	13249	Schley County	13	Georgia	5	12090.2547109323	11199.3005655574	890.954145374963	23386.1052931013	21642.902638053	1743.20265504832	3102.03205732866	2888.91439658883	213.117660739828	843.986320106846	800.577957381701	43.4083627251443	14051.0649514437	12993.5108821083	1057.55406933531	2429.07235418561	2240.91210375548	188.160250430128	53.4630133216953	49.3132844527139	4.14972886898142	10839.4788815244	10028.9966646454	810.482216878962	180.615364535153	166.741491435823	13.87387309933	548.435337876819	507.547337818912	40.8880000579069	25346.9155336127	23437.112954604	1909.80257900867	5535.61893833491	5106.82008270261	428.798855632305	18370.6977890706	16997.0963426876	1373.60144638296	1440.59880620715	1333.19652921375	107.402276993407	5062.84229784
482	County	13251	Screven County	13	Georgia	6	10374.596879512	9608.5409646832	766.055914828765	20386.6640238003	18863.1020815573	1523.56194224301	2486.78012074133	2317.77139031624	169.00873042509	499.573827095901	480.667870354282	18.9059567416195	12335.4071200233	11402.7512812342	932.655838789112	2170.05727311744	2003.50844109025	166.548832027192	49.0595659206914	45.2377531029286	3.8218128177628	9438.26522492091	8726.71081864043	711.554406280483	167.138237783741	154.402994339034	12.7352434447068	510.886818280521	472.891274061554	37.9955442189673	22347.4742643117	20657.3123981083	1690.16186620336	4961.60428371211	4580.8081597249	380.796123987204	16049.1694844088	14839.2164907569	1209.95299365187	1336.70049619074	1237.28774762646	99.4127485642887	4447.59036125267
483	County	13253	Seminole County	13	Georgia	6	8747.13734683936	8179.7405318206	567.396815018753	17694.5520827729	16518.940373689	1175.61170908389	1913.80070917471	1813.42057433374	100.380134840969	174.189518579625	193.159397157894	-18.9698785782695	10707.9475873507	9973.9508483716	733.9967389791	1989.87134581166	1859.96435633275	129.906989478907	38.0099523202295	35.3962195378942	2.61373278233532	8013.33694915762	7455.10673663979	558.230212517832	143.82355154505	134.270986375786	9.55256516926455	522.905788516144	489.212549485383	33.6932390307611	19655.3623232843	18313.15069024	1342.21163304424	4535.71547339293	4239.60530349598	296.110169896954	13747.6034889072	12789.9091268811	957.694362026081	1372.04336098416	1283.63625986296	88.4071011212012	3874.61094968605
484	County	13255	Spalding County	13	Georgia	2	26356.0414112747	24233.6003980973	2122.44101317733	50614.6578306447	46527.5931165037	4087.06471414105	7709.27372220144	7099.49804298298	609.775679218462	3224.09452535014	2975.74694232368	248.347583026466	28316.851651786	26027.8107146483	2289.04093713767	7987.58827334212	7322.6252081485	664.963065193613	80.5996528591958	73.4938150246164	7.10583783457941	18387.8408610215	16921.7530396586	1466.08782136297	361.36926544817	331.358552965163	30.0107124830069	1499.45359911497	1378.58009885147	120.873500263503	52575.4680711561	48321.8034330547	4253.6646381014	16674.2148716807	15286.0941209187	1388.12075076204	32393.8692167047	29811.0615067408	2582.8077099639	3507.3839827706	3224.64780539515	282.736177375451	9670.08396271278
485	County	13257	Stephens County	13	Georgia	5	36772.0097508158	33972.3038123348	2799.70593848096	60514.5930846316	55898.2247814193	4616.36830321234	10521.5407577036	9736.58443252337	784.956325180204	4957.68695413742	4597.67099841014	360.015955727276	38732.8199913271	35766.5141288858	2966.30586244131	7277.01263806801	6704.47533360482	572.537304463191	115.145457066112	105.062622133231	10.082834932881	29621.9130602448	27367.3716139339	2254.54144631097	354.814549954523	325.862022379297	28.9525275752263	1363.93428599361	1263.74253683457	100.191749159042	62475.403325143	57692.4350979703	4782.96822717269	13856.4812650356	12766.2876887147	1090.19357632096	45738.6568118059	42257.4603991676	3481.19641263837	2880.26524830139	2668.68701008804	211.578238213355	12482.3509982149
486	County	13259	Stewart County	13	Georgia	6	10715.0155097165	9964.8863447191	750.129164997406	20958.7248960167	19469.0239437499	1489.70095226676	2640.27996792893	2474.23015419831	166.04981373062	592.786147010528	574.724682027076	18.0614649834521	12675.8257502279	11759.0966612701	916.729088957752	2116.86632441398	1963.8662243496	153.000100064385	46.9201775256922	43.4611125632995	3.45906496239273	9848.75834531644	9135.36220595633	713.396139360117	159.44303174857	147.889382518224	11.5536492303453	503.837871223165	468.517735882652	35.3201353405125	22919.535136528	21263.2342603009	1656.30087622711	4845.43849592067	4495.22621932029	350.212276600374	16740.579824391	15527.9736664737	1212.60615791733	1333.51681621634	1240.03437450694	93.4824417094056	4601.09020844027
487	County	13261	Sumter County	13	Georgia	5	12629.8229474085	11726.6693393018	903.153608106713	22530.7768649793	20901.793957342	1628.98290763736	2892.61136668819	2703.75190081359	188.859465874606	719.459715774051	689.826211988955	29.6335037850957	14590.6331879198	13520.8796558528	1069.75353206706	2779.31067797121	2573.96685720923	205.343820761977	54.5768478128874	50.4772610236218	4.09958678926566	10765.0018538436	9976.3250339363	788.676819907275	187.980513466031	174.099934016909	13.8805794491218	803.763294826131	746.010569666711	57.7527251594199	24491.5871054907	22696.004273893	1795.58283159771	5543.78467614164	5134.19321308447	409.591463057163	17400.1999181019	16125.4082809542	1274.79163714772	1547.60251124711	1436.40277985428	111.199731392831	4853.42160719954
488	County	13263	Talbot County	13	Georgia	6	14586.7306054275	13493.1842594686	1093.54634595889	27944.2784697938	25830.475966144	2113.80250364981	3947.07906872509	3665.74888941481	281.330179310275	1298.78644659788	1218.77538232851	80.0110642693764	16547.5408459388	15287.3945760196	1260.14626991924	3041.5550085158	2802.17036507069	239.384643445109	64.3109434968546	59.1443545197704	5.1665889770842	12584.9841587063	11634.7145803449	950.269578361424	220.234551067526	202.998111047981	17.236440019545	636.456184152315	588.367165036238	48.089019116077	29905.0887103051	27624.686282695	2280.40242761016	6957.52445742098	6409.93465324608	547.589804174896	21258.4798794387	19653.2901980783	1605.18968136036	1689.08437344542	1561.46143137052	127.622942074901	5907.88930923643
489	County	13265	Taliaferro County	13	Georgia	6	17196.302801126	15851.9618287191	1344.34097240692	28478.497551033	26240.296719087	2238.20083194595	4127.6978728241	3815.47431611122	312.223556712879	1414.58008778698	1316.15918248759	98.4209052993895	19157.1130416373	17646.1721452701	1510.94089636727	2699.63688700877	2480.09549971164	219.541387297136	79.1116613277726	72.4639916595334	6.64766966823915	15638.898975191	14411.6417161512	1227.25725903973	207.60031499443	190.875970339584	16.7243446548461	531.865203115397	491.094967408073	40.7702357073233	30439.3077915443	28034.507035638	2404.8007559063	6649.71452663165	6108.94270678731	540.771819844334	22222.4888399176	20478.5866134256	1743.90222649195	1567.10442499512	1446.9777154251	120.126709570015	6088.50811333544
490	County	13267	Tattnall County	13	Georgia	6	10350.2871073077	9585.88137520075	764.405732106917	20312.9102606287	18792.6784510086	1520.23180962002	2456.49403836444	2290.13124124772	166.362797116715	479.249051856983	462.24888503459	17.0001668223925	12311.097347819	11380.0916917517	931.005656067263	2235.37445111544	2061.58137110295	173.793080012482	46.1163808793254	42.6193147792354	3.49706610008994	9318.26893907356	8618.57885476873	699.690084304828	168.094769902293	155.246360666267	12.8484092360259	543.242806848394	502.065790434557	41.1770164138376	22273.72050114	20586.8887675596	1686.83173358037	5013.78740556625	4623.98177129932	389.805634266932	15835.1155498248	14646.0885528067	1189.02699701809	1424.81754574897	1316.81844345363	107.999102295343	4417.30427887578
491	County	13269	Taylor County	13	Georgia	6	13164.7585794592	12192.2302728163	972.528306642872	25267.6133730082	23382.1940631439	1885.41930986427	3448.24115309201	3208.81308919638	239.428063895626	1029.70615346347	972.149915937934	57.5562375255407	15125.5688199705	13986.4405893673	1139.12823060322	2708.5991477828	2499.59039355309	209.008754229702	56.539012450233	52.0714206999552	4.46759175027784	11585.8318993242	10718.1921682811	867.639731043167	194.980612240721	179.988337494609	14.9922747461118	579.618148172556	536.598269338596	43.0198788339599	27228.4236135196	25176.4043796949	2052.01923382462	6136.43057025445	5662.91358271651	473.516987537941	19540.3361296064	18076.9995188816	1463.33661072483	1551.65691365872	1436.49127809688	115.165635561849	5409.05139360335
492	County	13271	Telfair County	13	Georgia	6	11397.0302627075	10583.9877612505	813.042501456959	20793.1443705709	19292.3711481987	1500.77322237222	2602.07404964222	2433.88874080077	168.185308841451	570.398697608684	551.180902138852	19.2177954698315	13357.8405032188	12378.1980778015	979.642425417305	2385.05629433649	2211.07564395039	173.980650386107	48.5540099484798	44.9101899543287	3.6438199941511	10170.8096286916	9422.52035766189	748.289271029764	163.644049859071	151.726539993815	11.917509865256	589.776520383137	547.965346241109	41.8111741420277	22753.9546110822	21086.5814647497	1667.37314633256	4827.23556293799	4475.10736168707	352.128201250921	16559.0506750672	15340.7641855004	1218.2864895668	1367.66837307701	1270.70991756217	96.958455514842	4562.88429015356
493	County	13273	Terrell County	13	Georgia	4	10148.9511439084	9443.64836718741	705.302776721021	19946.7879867389	18537.4742780804	1409.31370865846	2436.97180854238	2286.93061598678	150.041192555601	479.764481226998	470.572457640644	9.19202358635408	12109.7613844198	11237.8586837384	871.902700681368	2026.78331977029	1881.36325476753	145.420065002759	44.6692979170843	41.4054306967742	3.26386722031009	9392.48011793732	8714.63433526336	677.845782673966	152.784080375342	141.793944537271	10.9901358380713	493.044568419727	458.661718473466	34.382849946261	21907.5982272502	20331.6845946314	1575.9136326188	4618.90415464404	4287.50151487593	331.402639768111	15974.9696546873	14822.0722652007	1152.89738948656	1313.72441791893	1222.1108145548	91.6136033641344	4397.78204905372
494	County	13275	Thomas County	13	Georgia	5	11958.7419880039	11141.2218646054	817.520123398573	21131.5103335201	19666.9789880496	1464.53134547057	2472.25648893646	2324.82697611324	147.429512823219	456.682632168948	451.827657874739	4.854974294209	13919.5522285153	12935.4321811564	984.120047358919	3253.6312733884	3026.31877577091	227.312497617484	45.0963596161712	41.8851281094262	3.211231506745	9636.61727452983	8950.93495758453	685.682316945297	185.477952655737	172.481147709113	12.9968049466241	798.729368325142	743.812171982373	54.9171963427693	23092.3205740315	21461.1893046006	1631.13126943092	6054.20840771615	5631.23569857399	422.972709142154	15299.8754820181	14211.2306006641	1088.64488135403	1738.23668429722	1618.72300536249	119.513678934735	4433.0667294478
495	County	13277	Tift County	13	Georgia	5	14178.3778064969	13141.2781700528	1037.09963644408	24150.2441036937	22367.5250771455	1782.71902654821	3096.39715528402	2886.41460428006	209.982551003967	806.530626084942	767.265637639679	39.264988445263	16139.1880470082	14935.4884866038	1203.69956040443	3281.21224480734	3033.13943705205	248.072807755284	50.0416184441148	46.3915397325439	3.65007871157096	11803.6785211837	10926.6586207442	877.019900439484	199.630183126635	184.746977038046	14.8832060885893	804.625479446452	744.551912036954	60.0735674094986	26111.054344205	24161.7353936965	1949.31895050856	6553.51815191417	6058.04589126008	495.47226065409	17581.4866663635	16275.1723967873	1306.31426957619	1976.0495259273	1828.51710564903	147.532420278274	5057.20739579537
496	County	13279	Toombs County	13	Georgia	5	12910.3656562062	11977.4723574011	932.893298805111	22233.5375762484	20611.7010813531	1621.83649489527	2844.87316063525	2656.41773348562	188.455427149625	695.388917207271	665.771376211974	29.6175409952963	14871.1758967176	13771.6826739521	1099.49322276546	2929.91297844834	2712.32217170129	217.590806747048	48.2381096751291	44.6217847445587	3.61632493057032	11018.1769139592	10203.6082113157	814.568702643504	177.782141857282	164.663831813123	13.1183100441592	697.0657527776	646.466674377425	50.5990784001753	24194.3478167597	22405.9113979041	1788.43641885561	5403.14640213556	5001.88022349441	401.266178641155	17258.9377729008	15982.9925180315	1275.9452548693	1532.26364172339	1421.03865637823	111.224985345158	4805.68340114659
497	County	13281	Towns County	13	Georgia	6	25628.9666187961	23947.1608074372	1681.8058113589	47958.5072071897	44789.9047686831	3168.60243850657	7278.13815707155	6827.12151652164	451.016640549917	3007.29719163534	2841.62341108034	165.673780555002	27589.7768593074	25741.3711239882	1848.40573531925	6845.02268639367	6385.41491938143	459.607767012241	97.8414428430663	90.3901790921921	7.45126375087422	19178.3307858038	17887.1717860899	1291.1589997139	348.898381962056	325.373632817571	23.5247491444847	1119.68356230488	1053.02060660714	66.6629556977468	49919.317447701	46584.1150852341	3335.20236246692	15602.8105643592	14555.162769582	1047.64779477719	31392.9093604976	29279.4179466352	2113.4914138624	2923.59752284427	2749.53436901694	174.063153827332	9238.94839758289
498	County	13283	Treutlen County	13	Georgia	6	12348.4260990673	11447.6215129895	900.804586077777	21670.106344716	20074.6475764549	1595.45876826106	2767.02156374589	2581.27369479636	185.747868949529	659.756807277477	631.083668311299	28.6731389661774	14309.2363395786	13241.8318295405	1067.40451003812	2106.18117010525	1948.25902993131	157.922140173937	55.6041122539855	51.3396198537193	4.26449240026618	11495.6689841948	10638.1666586207	857.502325574101	169.630842555221	156.976798703278	12.6540438519424	482.151230469427	447.08972243155	35.0615080378771	23630.9165852273	21868.8578930059	1762.05869222141	5091.0640780055	4709.33445931315	381.729618692348	17140.2858335298	15861.7317116719	1278.55412185793	1399.56667369203	1297.79172202091	101.774951671122	4727.83180425723
499	County	13285	Troup County	13	Georgia	5	22070.8294824848	20375.5795717832	1695.24991070166	35862.6515629542	33091.3338421904	2771.31772076379	5405.74093513554	5004.94146967234	400.7994654632	2081.33818863107	1937.60570037567	143.7324882554	24031.6397229962	22169.7898883342	1861.84983466201	4706.08323815406	4325.20559417671	380.877643977349	85.8844906407899	78.8690141530181	7.0154764877718	17912.5751626558	16542.692607684	1369.88255497186	293.624294872951	270.074438963211	23.54985590974	1033.47253667255	952.948233357258	80.5243033152894	37823.4618034655	34885.5441587414	2937.91764472413	9449.33839438606	8684.57466993265	764.763724453412	26142.709180207	24143.418686212	1999.29049399497	2231.41422887246	2057.55080259671	173.863426275749	7366.55117564688
500	County	13287	Turner County	13	Georgia	6	11766.0440845406	10929.7980780598	836.246006480781	20425.5850217646	18957.4043496559	1468.18067210877	2498.19797440999	2339.26017852095	158.937795889035	506.218083871112	492.717291044642	13.5007928264694	13726.8543250519	12724.0083946108	1002.84593044113	2018.66441961138	1870.72274622794	147.941673383437	53.1664815251953	49.2377549618016	3.92872656339369	11008.480872253	10204.0077818983	804.473090354726	161.286451571032	149.511346088599	11.7751054824323	485.256100091282	450.528765434144	34.7273346571384	22386.395262276	20751.6146662069	1634.78059606911	4908.43692351845	4548.71275881445	359.72416470399	16029.8771981079	14858.4526394232	1171.42455868476	1448.0811406496	1344.44926796924	103.631872680364	4459.00821492133
501	County	13289	Twiggs County	13	Georgia	4	15471.9408843422	14291.1279058516	1180.81297849061	27529.7511805141	25410.2772914616	2119.4738890525	3741.60282048868	3469.04838402911	272.554436459567	1159.00398663868	1085.9496349506	73.0543516880861	17432.7511248536	16085.3382224026	1347.41290245095	3187.23250716133	2932.21030601113	255.022201150204	65.1139960169129	59.9275053706197	5.18649064629324	13303.6212350923	12284.439349967	1019.18188512522	228.858594302726	210.817132221112	18.0414620816135	647.924792280337	597.943928832714	49.9808634476229	29490.5614210254	27204.4876080126	2286.07381301285	7585.90602693195	6978.92977139991	606.97625553204	20027.4479751855	18493.1580385662	1534.28993661929	1877.20741890804	1732.39979804653	144.807620861516	5702.41306100002
502	County	13291	Union County	13	Georgia	6	27139.4582142803	25211.5377949343	1927.92041934606	50811.0756087589	47182.6454332159	3628.43017554294	7842.48079965762	7306.91875756573	535.562042091887	3319.39702652213	3108.3453847244	211.051641797732	29100.2684547917	27005.7481114853	2094.5203433064	7122.32164084796	6599.05570652719	523.265934320774	101.788021721871	93.519831807293	8.26818991457792	20406.0785579141	18941.7184977625	1464.3600601516	352.606029865303	326.652250754531	25.9537791107723	1117.47420444245	1044.80182463378	72.6723798086752	52771.8858492702	48976.8557497669	3795.03009950328	16311.6722865894	15113.2789999925	1198.39328659697	33519.8393254616	31114.4230279796	2405.41629748202	2940.37423721919	2749.1537217949	191.220515424292	9803.29104016896
503	County	13293	Upson County	13	Georgia	5	18040.8327139585	16703.0032607087	1337.82945324988	30485.141165851	28211.8495614845	2273.29160436646	4397.41512358997	4087.15182024105	310.26330334892	1536.4153491774	1440.97617874418	95.4391704332158	20001.6429544699	18497.2135772597	1504.42937721023	4178.55428644836	3859.3413497315	319.212936716859	71.3403397536018	65.5228555656444	5.81748418795737	14582.2261565919	13489.4676498326	1092.75850675931	244.572482186759	225.769326099757	18.8031560870023	924.949689489275	857.112396030179	67.8372934590958	32445.9514063623	30006.0598780355	2439.89152832681	7868.8861942596	7267.757167671	601.129026588607	22706.0845248391	21004.5427469743	1701.5417778648	1870.98068726357	1733.75996339017	137.220723873405	6358.22536410131
504	County	13295	Walker County	13	Georgia	3	40708.8904811887	37858.0301497782	2850.86033141049	66132.406654641	61490.6544151738	4641.75223946712	10585.0299286616	9862.70281199672	722.327116664842	4773.02252594517	4461.79185634965	311.230669595521	42669.7007217	39652.2404663292	3017.46025537083	11798.9345687449	10974.3895779648	824.544990780065	110.838016808814	102.241098503343	8.59691830547109	28146.9210957486	26141.9570406516	2004.96405509697	535.216937027055	497.157569227762	38.0593677992926	2077.79010337071	1936.49517998167	141.294923389039	68093.2168951523	63284.8647317248	4808.35216342747	21651.7389893229	20138.6504285459	1513.08856077695	42459.5505463602	39435.0679625836	3024.48258377657	3981.92735946926	3711.14634059531	270.781018873948	12545.8401691729
505	County	13297	Walton County	13	Georgia	2	35972.8500439038	32199.5493260275	3773.30071787632	67382.5993924618	60327.5144091747	7055.08498328709	11107.5658763228	9937.69860531783	1169.86727100499	5120.07382945273	4567.86000505196	552.213824400761	37933.6602844152	33993.7596425785	3939.90064183667	10053.4196564784	8928.38571343716	1125.03394304122	112.031985782425	100.139020732057	11.8929650503672	25947.8972698167	23337.0078646084	2610.88940520827	381.758355916027	340.417162945181	41.3411929708452	1438.55301642166	1287.80988085569	150.743135565968	69343.4096329731	62121.7247257257	7221.68490724743	20313.5267051718	18040.3293427733	2273.19736239856	45411.9249078904	40842.556053866	4569.36885402438	3617.95801991088	3238.83932908639	379.118690824494	13068.3761168342
506	County	13299	Ware County	13	Georgia	5	11555.3679535363	10773.8272708358	781.5406827005	19734.4804898158	18380.6546579427	1353.82583187308	2261.25239770139	2130.87540243475	130.376995266633	354.169919564937	357.691552883564	-3.52163331862786	13516.1781940477	12568.0375873868	948.140606660847	3030.48593267814	2821.3620247193	209.123907958841	50.4111690507096	46.8504192988359	3.5607497518737	9521.70429267785	8848.3159762492	673.388316428649	181.3532584117	168.829513674135	12.5237447375643	732.223541229257	682.679653445338	49.5438877839191	21695.2907303272	20174.8649744937	1520.42575583343	5349.51368824072	4980.36127076833	369.152417472393	14801.8908314786	13755.0802983438	1046.8105331348	1543.88621060788	1439.42340538164	104.462805226236	4222.06263821273
507	County	13301	Warren County	13	Georgia	6	15620.1052752677	14415.3235140146	1204.78176125316	26887.6530979343	24802.0107126149	2085.64238531935	3825.57952090302	3541.97599091149	283.603529991537	1250.34363225921	1167.405085014	82.9385472452152	17580.9155157791	16209.5338305656	1371.38168521351	2574.94320084263	2369.2373265012	205.705874341439	70.894296343186	65.0456755180124	5.84862082517362	14219.0086277201	13114.0779352825	1104.93069243759	196.441619536776	180.874851154671	15.566768382105	519.627771336406	480.298042109206	39.3297292272001	28848.4633384456	26596.2210291659	2252.2423092797	6195.26756017514	5700.34288384521	494.924676329923	21159.4980182424	19515.2357908921	1644.26222735032	1493.69776002807	1380.64235442862	113.055405599457	5786.38976141436
508	County	13303	Washington County	13	Georgia	6	13470.4258942931	12461.2474393683	1009.17845492483	23715.0729051086	21925.880657619	1789.19224748958	3200.2516391025	2974.27929215555	225.972346946949	905.302034004325	853.993715677845	51.3083183264807	15431.2361348045	14255.4577559193	1175.77837888517	2758.91961123752	2546.33688179105	212.582729446469	56.6745871581691	52.153994504426	4.52059265374316	11825.7195109698	10925.824453453	899.895057516807	180.447077933257	166.634654036855	13.8124238964014	609.475347505721	564.507772133969	44.9675753717527	25675.88314562	23720.09097417	1955.79217144992	5419.2235893852	5001.65675002541	417.566839359792	18859.9904128963	17424.8124398659	1435.1779730304	1396.66914333846	1293.62178427873	103.047359059726	5161.06187961384
509	County	13305	Wayne County	13	Georgia	5	10724.9617724353	9982.99060743996	741.971164995333	19372.0426185958	18011.628426643	1360.41419195275	2193.41008000731	2062.35561905414	131.054460953169	317.601932921897	320.878993112845	-3.27706019094865	12685.7720129466	11777.200923991	908.571088955679	2728.71484422635	2533.89619213285	194.818652093494	50.4730969137049	46.8273563047487	3.64574060895616	9061.36914259806	8410.4980937079	650.871048890151	182.420508773201	169.45425393464	12.9662548385616	662.794420435328	616.525027910812	46.2693925245158	21332.8528591071	19805.838743194	1527.0141159131	5248.4681324813	4873.74979601271	374.718336468597	14582.6486891515	13535.1884545513	1047.46023460018	1501.73603747433	1396.90049263001	104.835544844317	4154.22032051865
510	County	13307	Webster County	13	Georgia	6	10496.8888890481	9757.65851246728	739.230376580796	20653.906808173	19176.9315694093	1476.97523876367	2580.66946954836	2417.30092946262	163.368540085737	559.979149103402	543.435853111157	16.5432959922445	12457.6991295594	11551.8688290183	905.830300541142	2065.9065369543	1915.10006316002	150.806473794278	47.3627843001835	43.8458992055519	3.51688509463169	9680.03319871109	8975.86328986452	704.169908846572	159.075331848599	147.458614330148	11.6167175184502	505.321277745249	469.600962458038	35.7203152872112	22614.7170486843	20971.1418859603	1643.57516272402	4766.70946808125	4418.75052917256	347.958938908683	16520.5828541331	15318.80006231	1201.78279182308	1327.42472647002	1233.59129447776	93.8334319922569	4541.4797100597
511	County	13309	Wheeler County	13	Georgia	6	10736.3543896071	9971.00537967213	765.349009934972	20901.9345691662	19392.1508354625	1509.78373370365	2621.37950569601	2451.56515941977	169.814346276246	580.598461207429	560.512811916783	20.0856492906461	12697.1646301184	11765.2156962231	931.948933895318	2159.73636415353	2002.09516384956	157.641200303977	46.4152858203196	42.9232844060141	3.49200141430546	9803.41256616064	9081.66904803727	721.743518123369	161.447731883577	149.679112577605	11.7686193059728	526.152682100365	488.849087352671	37.3035947476934	22862.7448096775	21186.3611520135	1676.383657664	4866.75968257754	4511.53028945057	355.229393126979	16622.4089565735	15398.6395967677	1223.76935980582	1373.57617052645	1276.19126579526	97.3849047311961	4582.18974620736
512	County	13311	White County	13	Georgia	6	36903.3128501632	33884.4098788066	3018.90297135657	66946.8142515297	61455.1786765487	5491.63557498102	11665.9453393373	10722.9457487184	942.99959061891	5563.37692681896	5119.19114158956	444.185785229393	38864.1230906745	35678.6201953576	3185.50289531691	7086.29191045443	6476.63496992369	609.656940530743	122.353856053181	111.227571298343	11.126284754838	30028.231276072	27595.4878944105	2432.74338166152	384.810320115736	351.245537962226	33.5647821535098	1242.4357279791	1144.0242217628	98.411506216301	68907.6244920411	63249.3889930997	5658.23549894137	16207.6811848576	14813.281201182	1394.39998367557	49566.3937487666	45550.7620841329	4015.63166463377	3133.54955841685	2885.34570778482	248.203850632035	13626.7555798487
[truncated: 2,604 more rows]
[truncated: 23 more columns]
