# Supplementary material for: Adopting electric school buses in the United States: Health and climate benefits
Source: Proc Natl Acad Sci U S A. 2024 May 20;121(22):e2320338121. doi: 10.1073/pnas.2320338121 (PMC11145267; doi:10.1073/pnas.2320338121)
Supplement: Supplementary file 4 — Dataset S03 (CSV) [file pnas.2320338121.sd03.csv]

Row_Number	LEAID	NAME_LEA23	ST	STATE_NAME	NEI_BEN_Mile_SUM_AllOutcomes	NEI_BEN_Mile_SUM_Deaths	NEI_BEN_Mile_SUM_Asthma	MY2005_BEN_Mile_SUM_AllOutcomes	MY2005_BEN_Mile_SUM_Deaths	MY2005_BEN_Mile_SUM_Asthma	MY2010_BEN_Mile_SUM_AllOutcomes	MY2010_BEN_Mile_SUM_Deaths	MY2010_BEN_Mile_SUM_Asthma	MY2020_BEN_Mile_SUM_AllOutcomes	MY2020_BEN_Mile_SUM_Deaths	MY2020_BEN_Mile_SUM_Asthma	NEI_DSB_Mile_SUM_AllOutcomes	NEI_DSB_Mile_SUM_Deaths	NEI_DSB_Mile_SUM_Asthma	NEI_DSB_Mile_PM25_AllOutcomes	NEI_DSB_Mile_PM25_Deaths	NEI_DSB_Mile_PM25_Asthma	NEI_DSB_Mile_SO2_AllOutcomes	NEI_DSB_Mile_SO2_Deaths	NEI_DSB_Mile_SO2_Asthma	NEI_DSB_Mile_NOX_AllOutcomes	NEI_DSB_Mile_NOX_Deaths	NEI_DSB_Mile_NOX_Asthma	NEI_DSB_Mile_NH3_AllOutcomes	NEI_DSB_Mile_NH3_Deaths	NEI_DSB_Mile_NH3_Asthma	NEI_DSB_Mile_VOC_AllOutcomes	NEI_DSB_Mile_VOC_Deaths	NEI_DSB_Mile_VOC_Asthma	MY2005_DSB_Mile_SUM_AllOutcomes	MY2005_DSB_Mile_SUM_Deaths	MY2005_DSB_Mile_SUM_Asthma	MY2005_DSB_Mile_PM25_AllOutcomes	MY2005_DSB_Mile_PM25_Deaths	MY2005_DSB_Mile_PM25_Asthma	MY2005_DSB_Mile_NOX_AllOutcomes	MY2005_DSB_Mile_NOX_Deaths	MY2005_DSB_Mile_NOX_Asthma	MY2005_DSB_Mile_VOC_AllOutcomes	MY2005_DSB_Mile_VOC_Deaths	MY2005_DSB_Mile_VOC_Asthma	MY2010_DSB_Mile_SUM_AllOutcomes	MY2010_DSB_Mile_SUM_Deaths	MY2010_DSB_Mile_SUM_Asthma
1	100001	Fort Rucker School District	1	Alabama	0.0678715359174717	0.0633571545407585	0.00451438137671314	0.172235233131647	0.160498590012407	0.0117366431192396	0.0236682662068255	0.0222136338026799	0.00145463240414563	0.00736679667545935	0.00704426030939107	0.000322536366068281	0.0804132336394774	0.0748332489505973	0.00557998468888012	0.0162874622108557	0.015182739078757	0.00110472313209872	0.000279116905767962	0.000259511955832395	1.96049499355667e-05	0.0584009634714706	0.0543128544288778	0.00408810904259279	0.00115480603673049	0.00107534060621276	7.94654305177353e-05	0.00429088501465268	0.00400280288091737	0.000288082133735308	0.184776930853652	0.171974684422246	0.0128022464314065	0.0440766897804133	0.041087163615815	0.00298952616459826	0.127945140233831	0.118988761181783	0.00895637905204808	0.0127551008394082	0.011898759624648	0.000856341214760192	0.0362099639288313	0.0336897282125187	0.0025202357163126
2	100003	Maxwell AFB School District	1	Alabama	0.170912199196322	0.157303234286218	0.0136089649101044	0.379155174083914	0.348762301470208	0.0303928726137054	0.0531587375649872	0.0490157461925157	0.00414299137247144	0.0212480811133404	0.0196517090570211	0.0015963720563193	0.183453896918328	0.168779328696056	0.0146745682222714	0.0640702213535923	0.0587579321098862	0.00531228924370613	0.000360840329053867	0.000333962112279555	2.68782167743125e-05	0.103343636768273	0.0952910867503447	0.00805255001792808	0.00415816850115854	0.00381670780801667	0.00034146069314187	0.0115210299662503	0.0105796399155293	0.000941390050720959	0.39169687180592	0.360238395880047	0.0314584759258723	0.162946661327282	0.149436175832163	0.0135104854951186	0.196104088379607	0.180823631548599	0.0152804568310081	0.032646122099031	0.0299785884992853	0.00266753359974567	0.065700435286993	0.0604918406023545	0.00520859468463842
3	100005	Albertville City School District	1	Alabama	0.163706305003213	0.152541204445693	0.0111651005575195	0.377646678392618	0.351643050262825	0.0260036281297932	0.0674899151688617	0.0630108589457144	0.00447905622314727	0.0322369162743378	0.0302016478395061	0.00203526843483166	0.176248002725219	0.164017298855532	0.0122307038696865	0.0273599449810969	0.0254413149082691	0.00191863007282781	0.000536088258226241	0.000496425840351241	3.96624178750005e-05	0.139669405625571	0.129997306797146	0.00967209882842591	0.00189062988627314	0.00175528483352323	0.000135345052749908	0.00679193397405077	0.00632696647624295	0.000464967497807821	0.390188376114624	0.363119144672664	0.0270692314419602	0.072790268107274	0.067685813493191	0.0051044546140829	0.298407107477916	0.277742431332816	0.0206646761451006	0.0189910005294336	0.0176908998466569	0.00130010068277671	0.0800316128908675	0.0744869533555532	0.00554465953531425
4	100006	Marshall County School District	1	Alabama	0.163706305003213	0.152541204445693	0.0111651005575195	0.377646678392618	0.351643050262825	0.0260036281297932	0.0674899151688617	0.0630108589457144	0.00447905622314727	0.0322369162743378	0.0302016478395061	0.00203526843483166	0.176248002725219	0.164017298855532	0.0122307038696865	0.0273599449810969	0.0254413149082691	0.00191863007282781	0.000536088258226241	0.000496425840351241	3.96624178750005e-05	0.139669405625571	0.129997306797146	0.00967209882842591	0.00189062988627314	0.00175528483352323	0.000135345052749908	0.00679193397405077	0.00632696647624295	0.000464967497807821	0.390188376114624	0.363119144672664	0.0270692314419602	0.072790268107274	0.067685813493191	0.0051044546140829	0.298407107477916	0.277742431332816	0.0206646761451006	0.0189910005294336	0.0176908998466569	0.00130010068277671	0.0800316128908675	0.0744869533555532	0.00554465953531425
5	100007	Hoover City School District	1	Alabama	0.171893783067844	0.158827334966529	0.0130664481013148	0.469907390977336	0.433864040395867	0.0360433505814691	0.0689821832148556	0.0638381380666564	0.00514404514819913	0.0295581650424922	0.0274319974305079	0.00212616761198431	0.18443548078985	0.170303429376368	0.0141320514134818	0.0598901359633354	0.0551704130671531	0.00471972289618233	0.000606154725384687	0.000559819178915805	4.63355464688825e-05	0.108160461288638	0.10002883874191	0.00813162254672751	0.00597877983129667	0.00551070631118746	0.000468073520109211	0.0097999489811951	0.00903365207720124	0.000766296903993859	0.482449088699342	0.445340134805706	0.0371089538936361	0.199050357147255	0.183361707790638	0.0156886493566165	0.249594468936677	0.230820328458716	0.0187741404779614	0.0338042626154102	0.0311580985563519	0.00264616405905823	0.0815238809368613	0.0753142324764952	0.0062096484603661
6	100008	Madison City School District	1	Alabama	0.238231182855625	0.220656039042276	0.017575143813349	0.495191915745861	0.458459178366138	0.0367327373797224	0.0857988664559318	0.0795860551604475	0.00621281129548433	0.0413070192459265	0.0383962048223438	0.00291081442358276	0.250772880577631	0.232132133452115	0.018640747125516	0.0526957537002416	0.0486614704882243	0.00403428321201729	0.000580672683503714	0.000537707131019968	4.29655524837461e-05	0.183888922893206	0.170348386092259	0.0135405368009477	0.00311484248994156	0.00287901337376766	0.000235829116173905	0.0104926888107373	0.00970555636684401	0.000787132443893302	0.507733613467867	0.469935272775977	0.0377983406918894	0.130589526170234	0.120598073257938	0.00999145291229628	0.347799561414403	0.322192789059388	0.0256067723550158	0.0293445258832292	0.0271444104586519	0.00220011542457723	0.0983405641779376	0.0910621495702863	0.0072784146076513
7	100011	Leeds City School District	1	Alabama	0.185660818298739	0.171846530085573	0.0138142882131663	0.493343849876323	0.45630897625939	0.0370348736169322	0.0730377388588296	0.0677079435969272	0.0053297952619024	0.0316770263003477	0.0294503402932207	0.00222668600712701	0.198202516020745	0.183322624495412	0.0148798915253333	0.0630184333096073	0.0581782751788318	0.00484015813077544	0.000636201262426231	0.000587837434816245	4.8363827609986e-05	0.11790152975359	0.109180556419013	0.0087209733345774	0.00630524275051856	0.00582132207859684	0.000483920671921718	0.0103411089446031	0.00955463338415435	0.000786475560448776	0.505885547598328	0.467785070669229	0.0381004769290992	0.208232022610431	0.192235582772082	0.0159964398383484	0.262573534376172	0.243138320123287	0.019435214252885	0.0350799906117254	0.0324111677738596	0.00266882283786584	0.0855794365808354	0.079184038006766	0.00639539857406937
8	100012	Boaz City School District	1	Alabama	0.163787432086572	0.152652551491544	0.0111348805950274	0.376867874964849	0.350999957011677	0.0258679179531713	0.0671123029817157	0.0626733269264237	0.00443897605529199	0.0319817956100129	0.0299714117223986	0.0020103838876143	0.176329129808577	0.164128645901383	0.0122004839071944	0.0277855585929312	0.0258496204284847	0.00193593816444651	0.000541116410116419	0.000501030354725247	4.00860553911713e-05	0.13927574102366	0.129651819166554	0.00962392185710607	0.00192156640665846	0.0017845989062759	0.000136967500382559	0.00680514737521111	0.00634157704534304	0.000463570329868068	0.389409572686854	0.362476051421516	0.0269335212653382	0.0740146385996952	0.0688581005186403	0.00515653808105485	0.296331931203907	0.275853405712886	0.0204785254910219	0.0190630028832518	0.0177645451899904	0.00129845769326145	0.0796540007037215	0.0741494213362625	0.00550457936745897
9	100013	Trussville City School District	1	Alabama	0.189272911813006	0.175154205306272	0.0141187065067345	0.507816249265606	0.469617891572105	0.0381983576935008	0.0748160107364088	0.069340509900552	0.00547550083585677	0.0324323461266176	0.0301428548058408	0.00228949132077678	0.201814609535012	0.18663029971611	0.0151843098189015	0.0659457242962617	0.0608746267481336	0.00507109754812811	0.000636406652174984	0.000588016775880814	4.83898762941695e-05	0.117896440252243	0.109156904194684	0.00873953605755861	0.0066285412955244	0.00611941105311498	0.000509130242409416	0.0107074970388077	0.0098913409442965	0.000816156094511178	0.520357946987612	0.481093985981944	0.0392639610056678	0.218400746435	0.201604520197772	0.0167962262372288	0.265534807008279	0.24584374280769	0.0196910642005891	0.0364223935443325	0.0336457229764825	0.00277667056784993	0.0873577084584146	0.0808166043103908	0.00654110414802375
10	100030	Alexander City City School District	1	Alabama	0.0770550282522038	0.0716387795605904	0.00541624869161342	0.200118764587189	0.185813037426584	0.0143057271606045	0.0297355577005293	0.0277421281543963	0.00199342954613301	0.0108399403023057	0.0102129601722681	0.000626980130037613	0.0895967259742096	0.0831148739704292	0.00648185200378039	0.0158642258796122	0.0147209646973236	0.00114326118228858	0.000421984526960295	0.000389902527329127	3.20819996311681e-05	0.0676038213596264	0.0626997850739691	0.00490403628565722	0.00139965419069672	0.00129775606012698	0.000101898130569744	0.00430704001731398	0.0040064656116803	0.000300574405633682	0.212660462309195	0.197289131836423	0.0153713304727715	0.0478373562322749	0.0443899398339774	0.00344741639829749	0.153026520645265	0.141925852150208	0.0111006684950568	0.0117965854316548	0.0109733398522376	0.000823245579417171	0.0422772554225351	0.0392182225642351	0.00305903285829998
11	100060	Andalusia City School District	1	Alabama	0.044963091669011	0.0419556071662723	0.00300748450273871	0.126640429383638	0.117875713316241	0.00876471606739726	0.0149895580146592	0.0140950993047078	0.000894458709951449	0.00265148426286069	0.00263208787899192	1.93963838687745e-05	0.0575047893910168	0.0534317015761111	0.00407308781490569	0.0106865234488982	0.00996201158651204	0.000724511862386194	0.000270096427098423	0.000250872264144894	1.92241629535294e-05	0.0428683681993617	0.0397883687304138	0.00307999946894788	0.000920807672603624	0.000857033343130447	6.37743294731776e-05	0.00275899364305483	0.00257341565190992	0.000185577991144909	0.139182127105644	0.129351807726079	0.00983031937956424	0.0317887353393287	0.0296335614931539	0.00215517384617477	0.0984865122319638	0.0914104694966237	0.0070760427353401	0.00890687953435111	0.00830777673630174	0.000599102798049372	0.027531255736665	0.0255711937145466	0.00196006202211843
12	100090	Anniston City School District	1	Alabama	0.14509202296528	0.135384333405257	0.00970768956002315	0.333810483971514	0.311271630563216	0.0225388534082981	0.0550099800203505	0.0514451312380452	0.00356484878230524	0.0245515421306575	0.0230687099007705	0.00148283222988704	0.157633720687286	0.146860427815096	0.0107732928721901	0.0320998688355352	0.0299691303762929	0.00213073845924222	0.000586976060849572	0.000541877563792891	4.5098497056681e-05	0.115877149971125	0.107879821231478	0.0079973287396468	0.0023076422729811	0.00214859337389146	0.00015904889908964	0.00676208354679523	0.00632100526964044	0.000441078277154791	0.34635218169352	0.322747724973055	0.023604456720465	0.0864837587105897	0.0807431037649694	0.0057406549456203	0.24107773139892	0.224439611887991	0.0166381195109291	0.0187906915840105	0.0175650093200949	0.0012256822639156	0.0675516777423563	0.062921225647884	0.00463045209447222
13	100100	Arab City School District	1	Alabama	0.163689202493899	0.152525512481424	0.0111636900124751	0.377594421878208	0.351594908941661	0.025999512936547	0.0674793088410231	0.0630010813550598	0.0044782274859633	0.0322310051184989	0.0301961972475249	0.00203480787097397	0.176230900215905	0.164001606891263	0.0122292933246421	0.0273530339109909	0.0254349328169456	0.00191810109404536	0.000536072907385479	0.00049641250557991	3.96604018055684e-05	0.139661224724786	0.129989857120534	0.00967136760425179	0.00189049703746026	0.00175516391030457	0.000135333127155684	0.00679007163528264	0.00632524053789892	0.000464831097383718	0.390136119600213	0.363071003351499	0.0270651162487139	0.0727798748308132	0.0676762807975946	0.00510359403321854	0.298368014404961	0.277706374842239	0.0206616395627219	0.0189882303644394	0.0176883477116659	0.00129988265277351	0.0800210065630289	0.0744771757648986	0.00554383079813027
14	100120	Athens City School District	1	Alabama	0.162530168583086	0.150956678612735	0.0115734899703511	0.357249748493748	0.331566632938277	0.0256831155554708	0.0614588768674002	0.0571962833381447	0.00426259352925549	0.0284879444408975	0.0266043676701068	0.0018835767707907	0.175071866305092	0.162432773022574	0.012639093282518	0.0273904043617689	0.0253553192995276	0.00203508506224124	0.000544434158418105	0.000504526991906102	3.99071665120034e-05	0.13880526198607	0.128847762502194	0.00995749948387656	0.00208763019219274	0.00193375313663836	0.000153877055554382	0.00624413560664204	0.00579141109230818	0.000452724514333856	0.369791446215754	0.343042727348116	0.0267487188676378	0.0803510532649657	0.074381034492146	0.00597001877281966	0.269799942204454	0.250445252426769	0.0193546897776857	0.0196404507463339	0.0182164404292015	0.0014240103171324	0.074000574589406	0.0686723777479835	0.00532819684142246
15	100180	Attalla City School District	1	Alabama	0.164658011156687	0.153847422595294	0.0108105885613933	0.368510493731872	0.344098888941668	0.0244116047902046	0.0630601264071515	0.0590512527765595	0.00400887363059202	0.0292440821175588	0.0275007356369333	0.00174334648062556	0.177199708878693	0.165323517005133	0.0118761918735603	0.0323528410228907	0.0302311688016655	0.00212167222122523	0.000595073776950157	0.000550441644717271	4.46321322328861e-05	0.135051305127785	0.125944372926366	0.00910693220141935	0.00225354786136575	0.00209916978867044	0.000154378072695317	0.0069469410897014	0.00649836384371389	0.000448577245987518	0.381052191453878	0.355574983351507	0.0254772081023715	0.0871534238319065	0.0814379752814069	0.0057154485504996	0.274063103629286	0.255582170762322	0.0184809328669641	0.0198356639926854	0.0185548373077775	0.00128082668490788	0.0756018241291573	0.0705273471863983	0.00507447694275899
16	100185	Saraland City School District	1	Alabama	0.120680339076859	0.111856608377263	0.0088237306995964	0.298914429190307	0.276907925038961	0.0220065041513462	0.0363107232217768	0.033725579684225	0.00258514353755178	0.0117317383070979	0.0109749028391029	0.000756835467994949	0.133222036798865	0.123332702787101	0.00988933401176338	0.0521587331460304	0.0483623474355403	0.00379638571049012	0.000436569447796361	0.000403336310617077	3.32331371792839e-05	0.0617470134240681	0.057064157994134	0.00468285542993412	0.00453638494701758	0.00420575554957939	0.000330629397438189	0.0143433358339523	0.0132971054972306	0.00104623033672166	0.311456126912313	0.2883840194488	0.0230721074635132	0.149425517407447	0.138549545832754	0.010875971574693	0.130221622211691	0.120345694667134	0.00987592754455636	0.031808987293176	0.0294887789489122	0.00232020834426384	0.0488524209437826	0.0452016740940639	0.00365074684971876
17	100188	Chickasaw City School District	1	Alabama	0.120680339076859	0.111856608377263	0.0088237306995964	0.298914429190307	0.276907925038961	0.0220065041513462	0.0363107232217768	0.033725579684225	0.00258514353755178	0.0117317383070979	0.0109749028391029	0.000756835467994949	0.133222036798865	0.123332702787101	0.00988933401176338	0.0521587331460304	0.0483623474355403	0.00379638571049012	0.000436569447796361	0.000403336310617077	3.32331371792839e-05	0.0617470134240681	0.057064157994134	0.00468285542993412	0.00453638494701758	0.00420575554957939	0.000330629397438189	0.0143433358339523	0.0132971054972306	0.00104623033672166	0.311456126912313	0.2883840194488	0.0230721074635132	0.149425517407447	0.138549545832754	0.010875971574693	0.130221622211691	0.120345694667134	0.00987592754455636	0.031808987293176	0.0294887789489122	0.00232020834426384	0.0488524209437826	0.0452016740940639	0.00365074684971876
18	100189	Satsuma City School District	1	Alabama	0.120680339076859	0.111856608377263	0.0088237306995964	0.298914429190307	0.276907925038961	0.0220065041513462	0.0363107232217768	0.033725579684225	0.00258514353755178	0.0117317383070979	0.0109749028391029	0.000756835467994949	0.133222036798865	0.123332702787101	0.00988933401176338	0.0521587331460304	0.0483623474355403	0.00379638571049012	0.000436569447796361	0.000403336310617077	3.32331371792839e-05	0.0617470134240681	0.057064157994134	0.00468285542993412	0.00453638494701758	0.00420575554957939	0.000330629397438189	0.0143433358339523	0.0132971054972306	0.00104623033672166	0.311456126912313	0.2883840194488	0.0230721074635132	0.149425517407447	0.138549545832754	0.010875971574693	0.130221622211691	0.120345694667134	0.00987592754455636	0.031808987293176	0.0294887789489122	0.00232020834426384	0.0488524209437826	0.0452016740940639	0.00365074684971876
19	100190	Alabaster City School District	1	Alabama	0.118440041549055	0.108842678676921	0.00959736287213394	0.335416921211734	0.307943711379097	0.027473209832637	0.0495035067918643	0.0455873894029405	0.0039161173889238	0.0202892976643097	0.0187437894774649	0.00154550818684471	0.130981739271061	0.12031877308676	0.0106629661843009	0.0367363526881327	0.0335258884421254	0.00321046424600725	0.000529612881658029	0.00048850793227156	4.11049493864694e-05	0.0837201855603163	0.0771658475177186	0.00655433804259771	0.00346942009496239	0.00317288118061944	0.000296538914342946	0.00652616804599156	0.00596564801402503	0.000560520031966537	0.34795861893374	0.319419805788936	0.028538813144804	0.122852558880029	0.112116225004885	0.0107363338751439	0.201520711107092	0.18574393213389	0.0157767789732018	0.0235853489466199	0.0215596486501617	0.00202570029645823	0.0620452045138701	0.0570634838127793	0.00498172070109077
20	100194	Pelham City School District	1	Alabama	0.118440041549055	0.108842678676921	0.00959736287213394	0.335416921211734	0.307943711379097	0.027473209832637	0.0495035067918643	0.0455873894029405	0.0039161173889238	0.0202892976643097	0.0187437894774649	0.00154550818684471	0.130981739271061	0.12031877308676	0.0106629661843009	0.0367363526881327	0.0335258884421254	0.00321046424600725	0.000529612881658029	0.00048850793227156	4.11049493864694e-05	0.0837201855603163	0.0771658475177186	0.00655433804259771	0.00346942009496239	0.00317288118061944	0.000296538914342946	0.00652616804599156	0.00596564801402503	0.000560520031966537	0.34795861893374	0.319419805788936	0.028538813144804	0.122852558880029	0.112116225004885	0.0107363338751439	0.201520711107092	0.18574393213389	0.0157767789732018	0.0235853489466199	0.0215596486501617	0.00202570029645823	0.0620452045138701	0.0570634838127793	0.00498172070109077
21	100195	Pike Road City School District	1	Alabama	0.170912199196322	0.157303234286218	0.0136089649101044	0.379155174083914	0.348762301470208	0.0303928726137054	0.0531587375649872	0.0490157461925157	0.00414299137247144	0.0212480811133404	0.0196517090570211	0.0015963720563193	0.183453896918328	0.168779328696056	0.0146745682222714	0.0640702213535923	0.0587579321098862	0.00531228924370613	0.000360840329053867	0.000333962112279555	2.68782167743125e-05	0.103343636768273	0.0952910867503447	0.00805255001792808	0.00415816850115854	0.00381670780801667	0.00034146069314187	0.0115210299662503	0.0105796399155293	0.000941390050720959	0.39169687180592	0.360238395880047	0.0314584759258723	0.162946661327282	0.149436175832163	0.0135104854951186	0.196104088379607	0.180823631548599	0.0152804568310081	0.032646122099031	0.0299785884992853	0.00266753359974567	0.065700435286993	0.0604918406023545	0.00520859468463842
22	100202	Gulf Shores City School District	1	Alabama	0.0577157897683836	0.0535883744442163	0.00412741532416731	0.142793552316014	0.132431212167908	0.0103623401481055	0.0148532757237203	0.0138819006013902	0.00097137512233005	0.00186838514207979	0.00185736659761049	1.10185444693052e-05	0.0702574874903894	0.0650644688540551	0.00519301863633429	0.0198085078166627	0.0183967904178537	0.00141171739880894	0.000296955144670327	0.000274735837733931	2.22193069363962e-05	0.0440502418888678	0.0407261931361123	0.0033240487527555	0.0015760417310083	0.00146351306722945	0.00011252866377885	0.00452574090918026	0.00420323639512565	0.000322504514054607	0.155335250038019	0.143907306577747	0.0114279434602725	0.0553529635621198	0.0514080555226284	0.00394490803949145	0.0853007370482679	0.0788639095432168	0.00643682750505113	0.0146815494276316	0.0136353415119017	0.0010462079157299	0.0273949734457261	0.025357995011229	0.00203697843449703
23	100210	Auburn City School District	1	Alabama	0.103226152115674	0.0949457166488515	0.00828043546682274	0.230976186317118	0.212254066795007	0.018722119522111	0.0331776621427969	0.030595037867547	0.00258262427524994	0.0121771234002484	0.0112850783687369	0.000892045031511583	0.11576784983768	0.10642181105869	0.00934603877898972	0.027215432524193	0.0248468380998797	0.00236859442431327	0.000400539236756581	0.000369477457021121	3.10617797354598e-05	0.0806119603873199	0.0743060590425256	0.00630590134479435	0.00194841273561958	0.00178300629082806	0.000165406444791516	0.00559150495379098	0.00511643016843585	0.000475074785355121	0.243517884039124	0.223730161204846	0.019787722834278	0.071052131786168	0.0648683725152218	0.00618375927094621	0.155730893547166	0.143548785007357	0.0121821085398088	0.0167348587057896	0.0153130036822667	0.00142185502352297	0.0457193598648027	0.0420711322773858	0.00364822758741692
24	100240	Autauga County School District	1	Alabama	0.103359971976828	0.0957914055287421	0.00756856644808633	0.234611461932292	0.217244294825461	0.0173671671068312	0.0338724883019406	0.0314855911745135	0.00238689712742705	0.0125552876479905	0.0117560208607062	0.000799266787284314	0.115901669698834	0.107267499938581	0.00863416976025331	0.0241679535401771	0.022345128420197	0.00182282511998006	0.000363729988864737	0.000336680926671805	2.70490621929315e-05	0.0844847024159775	0.0782132086516136	0.00627149376436384	0.00184455441027476	0.00170601348991275	0.000138540920362003	0.00504072934354011	0.00466646845018564	0.000374260893354477	0.247153159654298	0.2287203892353	0.0184327704189981	0.0720162060941142	0.0665845112137106	0.00543169488040362	0.158103634263436	0.146367237873894	0.0117363963895419	0.0170333192967474	0.0157686401476948	0.00126467914905259	0.0464141860239463	0.0429616855843523	0.00345250043959402
25	100270	Baldwin County School District	1	Alabama	0.0577157897683836	0.0535883744442163	0.00412741532416731	0.142793552316014	0.132431212167908	0.0103623401481055	0.0148532757237203	0.0138819006013902	0.00097137512233005	0.00186838514207979	0.00185736659761049	1.10185444693052e-05	0.0702574874903894	0.0650644688540551	0.00519301863633429	0.0198085078166627	0.0183967904178537	0.00141171739880894	0.000296955144670327	0.000274735837733931	2.22193069363962e-05	0.0440502418888678	0.0407261931361123	0.0033240487527555	0.0015760417310083	0.00146351306722945	0.00011252866377885	0.00452574090918026	0.00420323639512565	0.000322504514054607	0.155335250038019	0.143907306577747	0.0114279434602725	0.0553529635621198	0.0514080555226284	0.00394490803949145	0.0853007370482679	0.0788639095432168	0.00643682750505113	0.0146815494276316	0.0136353415119017	0.0010462079157299	0.0273949734457261	0.025357995011229	0.00203697843449703
26	100300	Barbour County School District	1	Alabama	0.0517123367394499	0.0481985376518033	0.00351379908764656	0.137636631319167	0.128011377418748	0.00962525390041913	0.0176553507162068	0.0165658466264318	0.00108950408977503	0.00422743751670931	0.00409506234192054	0.000132375174788777	0.0642540344614557	0.0596746320616421	0.00457940239981354	0.0110338893008698	0.0102580130833291	0.000775876217540791	0.000287394906660269	0.000266579019425034	2.08158872352341e-05	0.0490841804349688	0.0455677386740198	0.00351644176094898	0.000931528081850259	0.000865426233872239	6.61018479780196e-05	0.00291704173710652	0.002716875050996	0.000200166686110516	0.150178329041173	0.139487471828587	0.0106908572125861	0.0314240308578645	0.0292143695555744	0.00220966130229011	0.109987972941658	0.102108320112034	0.00787965282962393	0.00876632524164995	0.00816478216097789	0.000601543080672064	0.0301970484382126	0.0280419410362706	0.002155107401942
27	100330	Bessemer City School District	1	Alabama	0.192938758182646	0.178506515840463	0.0144322423421834	0.52285688541825	0.483439432413546	0.0394174530047042	0.0766510245147119	0.0710235387615621	0.00562748575314988	0.0332073592387055	0.0308525834356942	0.00235477580301136	0.205480455904652	0.189982610250302	0.0154978456543504	0.0690058831307978	0.0636919584101544	0.00531392472064339	0.000636289588739433	0.00058789473300038	4.8394855739053e-05	0.117782706240764	0.109030099789164	0.00875260645159986	0.0069667258890423	0.00643111843384999	0.000535607455192307	0.0110888510553082	0.0102415388841324	0.000847312171175758	0.535398583140256	0.494915526823385	0.0404830563168712	0.229049768278706	0.211411370352448	0.0176383979262579	0.268521320611654	0.248567105615325	0.019954214996329	0.0378274942498957	0.0349370508556114	0.00289044339428426	0.0891927222367177	0.0824996331714009	0.00669308906531685
28	100360	Bibb County School District	1	Alabama	0.073550705392561	0.0682766419006212	0.00527406349193972	0.193425707375182	0.17931334778315	0.0141123595920325	0.0285692263116391	0.026615676024431	0.00195355028720813	0.0102309059258109	0.0096262058257073	0.000604700100103628	0.0860924031145667	0.07975273631046	0.00633966680410669	0.0151684243360208	0.0140276475447466	0.00114077679127422	0.000351619023342605	0.000325301140759791	2.63178825828142e-05	0.0659039412238586	0.0610752247930034	0.00482871643085523	0.00128530566935529	0.00118895429210087	9.63513772544113e-05	0.0033831128619894	0.00313560853984938	0.000247504322140022	0.205967405097188	0.190789442192988	0.0151779629041995	0.0454683080375755	0.0420487577007222	0.00341955033685326	0.149641094876291	0.138677040221261	0.0109640546550307	0.0108580021833211	0.0100636442710055	0.000794357912315543	0.0411109240336449	0.0380917704342698	0.00301915359937511
29	100390	Birmingham City School District	1	Alabama	0.192107895400283	0.177729575079718	0.0143783203205648	0.520766421350894	0.481482179058583	0.0392842422923106	0.0763482560493115	0.070739856695834	0.00560839935347748	0.0330632878094589	0.0307175375356597	0.00234575027379921	0.204649593122289	0.189205669489557	0.0154439236327317	0.0686459903291404	0.0633555248988247	0.00529046543031571	0.000635099854074674	0.000586786300566706	4.83135535079681e-05	0.11740281673413	0.10867472693851	0.00872808979561949	0.00692772144233303	0.00639478024988995	0.000532941192443077	0.0110379647626113	0.0101938511017658	0.000844113660845503	0.5333081190729	0.492958273468422	0.0403498456044776	0.227865381313839	0.210303960124908	0.0175614211889301	0.267774082063817	0.247866456811233	0.0199076252525836	0.0376686556952438	0.03478785653228	0.00288079916296383	0.0888899537713172	0.0822159511056728	0.00667400266564446
30	100420	Blount County School District	1	Alabama	0.134412808045297	0.125159808629882	0.00925299941541512	0.32187285521945	0.299450049355297	0.0224228058641526	0.0550351375021727	0.0513648058500113	0.00367033165216134	0.0250638782520514	0.0234960738644058	0.00156780438764555	0.146954505767302	0.13663590303972	0.0103186027275821	0.0217649237616682	0.0202134452697504	0.00155147849191786	0.000541758514573725	0.000501734155482461	4.00243590912639e-05	0.117688774700395	0.109451021632369	0.00823775306802681	0.00186286433142804	0.00172786896544273	0.000134995365985305	0.00509618445923709	0.00474183301667624	0.000354351442560853	0.334414552941456	0.310926143765136	0.0234884091763196	0.0687487412778826	0.0638480949624146	0.00490064631546796	0.248826825457485	0.23140992269817	0.0174169027593154	0.0168389862060876	0.0156681261045515	0.00117086010153618	0.0675768352241785	0.0628409002598501	0.00473593496432832
31	100450	Brewton City School District	1	Alabama	0.0530994052035969	0.0493701786441583	0.00372922655943851	0.133817899237473	0.124243060699701	0.00957483853777214	0.0157244356074776	0.014716356167169	0.00100807944030861	0.00291302024383314	0.0028407322207705	7.22880230626332e-05	0.0656411029256026	0.0608462730539971	0.00479482987160548	0.0121649070015343	0.0113160746627909	0.000848832338743496	0.000349617492034799	0.00032429855003188	2.53189420029197e-05	0.049065915429674	0.0454286174389839	0.00363729799069011	0.00114513130220952	0.00106458090151066	8.05504006988641e-05	0.00291553170014997	0.00271270150067988	0.00020283019947009	0.146359596959479	0.13571915510954	0.0106404418499391	0.0376493596782344	0.0350222952852358	0.00262706439299865	0.0987574041798914	0.0914364339168552	0.00732097026303616	0.00995283310135286	0.00926042590744855	0.000692407193904313	0.0282661333294833	0.0261924505770078	0.00207368275247558
32	100480	Bullock County School District	1	Alabama	0.0516235226021733	0.0480598161261513	0.003563706476022	0.141299496063789	0.131273568267447	0.0100259277963419	0.0185196156781685	0.0173438001703241	0.0011758155078444	0.00473505933927081	0.004553484992624	0.000181574346646814	0.0641652203241791	0.0595359105359901	0.00462930978818898	0.0105177025275196	0.00976171307832451	0.000755989449195045	0.000287248248191324	0.000266328776556107	2.09194716352168e-05	0.0497915030466282	0.0461912534721336	0.00360024957449457	0.000923378408704215	0.000856726908763543	6.66514999406718e-05	0.00264538809313578	0.0024598883002123	0.000185499792923475	0.153841193785795	0.142749662677286	0.0110915311085088	0.0315150443429976	0.0292498118978052	0.00226523244519248	0.113776231537382	0.105549469858859	0.00822676167852287	0.00854991790541525	0.00795038092062176	0.000599536984793495	0.0310613134001743	0.0288198945801629	0.00224141882001138
33	100510	Butler County School District	1	Alabama	0.0570379790899706	0.0531228329887894	0.0039151461011812	0.131550486862646	0.122360539088735	0.00918994777391112	0.0165306268205904	0.0155120753706514	0.00101855144993905	0.00362417450929526	0.00352771193132942	9.64625779658404e-05	0.0695796768119764	0.0645989273986282	0.00498074941334818	0.00868324544836774	0.00809042802627084	0.000592817422096896	0.000336944215974587	0.00031285703259907	2.40871833755171e-05	0.0574851515976784	0.0533305200999482	0.00415463149773016	0.000928871910944298	0.000864156479103403	6.47154318408949e-05	0.00214546363901143	0.00200096576070671	0.000144497878304716	0.144092184584652	0.133836633498574	0.0102555510860781	0.0296150528951253	0.0275931914359573	0.00202186145916808	0.106365669740965	0.0986782904873487	0.00768737925361623	0.00811146194856143	0.00756515157526765	0.00054631037329378	0.0290723245425962	0.0269881697804902	0.00208415476210603
34	100540	Calhoun County School District	1	Alabama	0.14509202296528	0.135384333405257	0.00970768956002315	0.333810483971514	0.311271630563216	0.0225388534082981	0.0550099800203505	0.0514451312380452	0.00356484878230524	0.0245515421306575	0.0230687099007705	0.00148283222988704	0.157633720687286	0.146860427815096	0.0107732928721901	0.0320998688355352	0.0299691303762929	0.00213073845924222	0.000586976060849572	0.000541877563792891	4.5098497056681e-05	0.115877149971125	0.107879821231478	0.0079973287396468	0.0023076422729811	0.00214859337389146	0.00015904889908964	0.00676208354679523	0.00632100526964044	0.000441078277154791	0.34635218169352	0.322747724973055	0.023604456720465	0.0864837587105897	0.0807431037649694	0.0057406549456203	0.24107773139892	0.224439611887991	0.0166381195109291	0.0187906915840105	0.0175650093200949	0.0012256822639156	0.0675516777423563	0.062921225647884	0.00463045209447222
35	100600	Chambers County School District	1	Alabama	0.0893653386617306	0.0827704134141617	0.00659492524756886	0.210882730964135	0.195128001090879	0.0157547298732557	0.0314460733797624	0.029216710603824	0.00222936277593843	0.011695956703621	0.0109494351080295	0.000746521595591499	0.101907036383736	0.0942465078240005	0.00766052855973584	0.0179498745709221	0.0165614162600694	0.00138845831085265	0.000465775729834954	0.000429189124914226	3.6586604920728e-05	0.0777494509486918	0.0719472957699167	0.0058021551787751	0.00155924026856977	0.0014389788505894	0.000120261417980374	0.00418269486571773	0.00386962781851075	0.000313067047206984	0.223424428686141	0.206604095500718	0.0168203331854227	0.0528851703631339	0.0487943978052854	0.00409077255784855	0.157720448013647	0.145950351851232	0.0117700961624155	0.0128188103093596	0.011859345844201	0.000959464465158645	0.0439877711017682	0.0406928050136628	0.00329496608810541
36	100630	Cherokee County School District	1	Alabama	0.119985871473704	0.111647424900342	0.00833844657336182	0.306757877909196	0.285177700294045	0.0215801776151503	0.0515977880788812	0.0481246800345758	0.00347310804430542	0.0230760908613365	0.0216232159586705	0.00145287490266594	0.13252756919571	0.123123519310181	0.0094040498855288	0.0220829775141481	0.0204912426938423	0.00159173482030573	0.000550342014971824	0.00050726199373311	4.3080021238714e-05	0.103423300686332	0.0961069860396441	0.00731631464668798	0.00174175773889831	0.00161315453456861	0.000128603204329702	0.0047291912413594	0.00440487404839273	0.000324317192966668	0.319299575631201	0.296653794703884	0.0226457809273172	0.068341489528446	0.0634154541473797	0.00492603538106639	0.235524377396632	0.218863040535753	0.0166613368608799	0.0154337087061229	0.0143753000207519	0.00105840868537095	0.064139485800887	0.0596007744444146	0.0045387113564724
37	100660	Chilton County School District	1	Alabama	0.0832985302037717	0.0772804166186145	0.00601811358515718	0.191562901600575	0.177524173174914	0.0140387284256609	0.0280030792471516	0.0260770990110799	0.00192598023607167	0.0098752708655928	0.00928863543593127	0.000586635429661537	0.0958402279257775	0.0887565110284533	0.00708371689732415	0.0142750645292027	0.0132001057656243	0.00107495876357836	0.00042897434789608	0.000396616654461453	3.23576934346278e-05	0.0765024913949733	0.0708682008442362	0.00563429055073711	0.00137704569935913	0.00127364251649208	0.000103403182867048	0.00325665195434632	0.00301794524763931	0.000238706706707009	0.204104599322581	0.189000267584753	0.0151043317378279	0.0461147325263162	0.0426421432600592	0.00347258926625702	0.146662273956187	0.135860823582045	0.0108014503741411	0.0113275928400781	0.0104973007426483	0.00083029209742976	0.0405447769691574	0.0375531934209187	0.00299158354823865
38	100690	Choctaw County School District	1	Alabama	0.0530289410989032	0.0493065755280599	0.00372236557084328	0.147102799362268	0.136535586047498	0.0105672133147705	0.0204786243258875	0.0191259747520111	0.00135264957387639	0.00598884397081008	0.00569485978449952	0.000293984186310564	0.065570638820909	0.0607826699378987	0.00478796888301026	0.00898248625305142	0.00835042193803535	0.000632064315016064	0.00026671921569038	0.000247112006455854	1.96072092345258e-05	0.0532062122288583	0.0492887040571614	0.00391750817169687	0.000826975378463846	0.000767677278812154	5.92980996516912e-05	0.00228824574484504	0.00212875465743393	0.000159491087411114	0.159644497084274	0.148011680457336	0.0116328166269375	0.02803402076709	0.0260613704747194	0.00197265029237061	0.123935594221301	0.114810368372905	0.00912522584839663	0.0076748820958827	0.00713994160971244	0.000534940486170253	0.0330203220478933	0.0306020691618499	0.00241825288604336
39	100720	Clarke County School District	1	Alabama	0.0465057755452054	0.0432361369719921	0.00326963857321327	0.132382199328932	0.122833766808874	0.00954843252005806	0.0168549889643649	0.0157534415694911	0.00110154739487381	0.0038375651635581	0.00369271217803274	0.000144852985525361	0.0590474732672112	0.054712231381831	0.00433524188538024	0.00924129151559777	0.00859080053500352	0.000650490980594248	0.000272816270134662	0.000252832027914452	1.99842422202108e-05	0.0463223265968839	0.0428830945345265	0.0034392320623574	0.000858701736081382	0.000797440039339694	6.12616967416888e-05	0.0023523371485135	0.00218806424504681	0.000164272903466697	0.144923897050938	0.134309861218713	0.010614035832225	0.0288894650945911	0.0268559466792803	0.00203351841531084	0.108206155991537	0.100172317702948	0.00803383828858834	0.00782827596480997	0.00728159683648411	0.000546679128325855	0.0293966866863707	0.0272295359793299	0.00216715070704079
40	100750	Clay County School District	1	Alabama	0.0890372955569202	0.0827947062423436	0.00624258931457664	0.227966417645425	0.211739254093226	0.016227163552199	0.0357035657241523	0.0332999040767764	0.00240366164737587	0.014233302473865	0.013373345394024	0.000859957079841063	0.101578993278926	0.0942708006521824	0.00730819262674362	0.0165610317292806	0.0153676189884279	0.00119341274085274	0.000468663419836057	0.00043278637730249	3.58770425335667e-05	0.0781990947587603	0.0725665098786789	0.0056325848800814	0.00148380928397851	0.00137523105624767	0.000108578227730831	0.00486639408707053	0.00452865435152545	0.000337739735545076	0.240508115367431	0.223215348503065	0.017292766864366	0.0516577686789683	0.0479352325282461	0.0037225361507222	0.176502940003639	0.163789649725518	0.012713290278121	0.0123474066848233	0.0114904662493005	0.000856940435522787	0.048245263446158	0.0447759984866152	0.00346926495954284
41	100780	Cleburne County School District	1	Alabama	0.122267611086926	0.113511065021177	0.00875654606574965	0.272802450144956	0.253077072842679	0.0197253773022765	0.044237600574145	0.0411751862489414	0.00306241432520355	0.0188766820593688	0.0176598203711753	0.00121686168819342	0.134809308808932	0.124987159431015	0.00982214937791662	0.0177908193079718	0.0164752283246285	0.00131559098334327	0.00064991461017718	0.000598134250263965	5.17803599132155e-05	0.110994564544344	0.102927597877567	0.00806696666677719	0.00174270025509872	0.00161146058692535	0.000131239668173362	0.00363131009134068	0.00337473839163109	0.000256571699709587	0.285344147866962	0.264553167252518	0.0207909806144435	0.0643426420571142	0.0595846487196801	0.00475799333743407	0.206587725666679	0.191573149920922	0.0150145757457574	0.0144137801431682	0.0133953686119163	0.00101841153125196	0.0567792982961508	0.0526512806587802	0.00412801763737053
42	100810	Coffee County School District	1	Alabama	0.0741141331007875	0.0691881823841317	0.00492595071665578	0.184015079288232	0.171518263362695	0.0124968159255367	0.0257114275600937	0.024124738098352	0.00158668946174171	0.0084327425499006	0.00804126529664316	0.000391477253257444	0.0866558308227933	0.0806642767939705	0.00599155402882276	0.0174687665908533	0.0162897381208113	0.00117902847004206	0.000270316637661056	0.000251302765437673	1.90138722233836e-05	0.063201680948062	0.0587929477179459	0.00440873323011609	0.00120604969223285	0.00112326860466074	8.27810875721185e-05	0.00450901695398403	0.00420701958511492	0.000301997368869106	0.196556777010238	0.182994357772534	0.0135624192377037	0.0484258547624267	0.0451574235796025	0.00326843118282421	0.134060748380087	0.124709128812829	0.00935161956725845	0.014070173867724	0.0131278053801029	0.000942368487621024	0.0382531252820995	0.0356008325081908	0.00265229277390868
43	100840	Colbert County School District	1	Alabama	0.150042518571237	0.141107726825591	0.0089347917456455	0.365464794204345	0.343418581471139	0.0220462127332068	0.0614543264010872	0.0579200315865029	0.0035342948145843	0.0281379901426266	0.0266585802264557	0.00147940991617096	0.162584216293243	0.15258382123543	0.0100003950578125	0.0323305097933127	0.0305141120394454	0.00181639775386723	0.00039031346463451	0.000363043832554723	2.7269632079787e-05	0.120155563219487	0.112557332934167	0.00759823028532009	0.00217234078517438	0.00204270273737029	0.000129638047804083	0.0075354890306343	0.00710662969189302	0.000428859338741286	0.378006491926351	0.354894675880977	0.0231118160453738	0.0918428010338311	0.0866828744328211	0.00515992660100993	0.263374843231019	0.246719911435861	0.0166549317951581	0.0227888476615011	0.0214918900122954	0.00129695764920576	0.073996024123093	0.0693961259963417	0.00459989812675128
44	100870	Conecuh County School District	1	Alabama	0.0518520354713463	0.0482678794665475	0.0035841560047988	0.129089197146463	0.120006462574033	0.00908273457243037	0.0154815273825539	0.0145185390754351	0.000962988307118723	0.00292568967848262	0.00286720480912889	5.84848693537332e-05	0.0643937331933521	0.0597439738763863	0.00464975931696577	0.00905532826608774	0.008440199322085	0.000615128944002739	0.00034404036900601	0.000319396868806139	2.46435001998706e-05	0.0518367092948781	0.0480414193847393	0.00379528991013881	0.000971774883840659	0.00090464322734952	6.71316564911394e-05	0.00218588037953964	0.00203831507340642	0.000147565306133217	0.141630894868469	0.131482556983872	0.0101483378845974	0.0324008481876035	0.0301998567994642	0.00220099138813931	0.100458119505511	0.0931029518543021	0.00735516765120844	0.00877192717535499	0.00817974833010538	0.000592178845249601	0.0280232251045596	0.0259946334852739	0.0020285916192857
45	100900	Coosa County School District	1	Alabama	0.0743537737298855	0.0691110831312114	0.00524269059867412	0.203368953961105	0.188773220617898	0.0145957333432069	0.0303938396849629	0.0283442041856404	0.0020496354993225	0.0112069096579444	0.0105491265996234	0.000657783058320938	0.0868954714518913	0.0805871775410502	0.0063082939108411	0.0154950650687576	0.0143699925792647	0.00112507248949287	0.000393186352651855	0.000363319228275905	2.98671243759497e-05	0.0661306858060493	0.0613242828776232	0.00480640292842616	0.00135451212483823	0.00125534371191064	9.91684129275944e-05	0.00352202209959427	0.00327423914397575	0.000247782955618525	0.215910651683111	0.200249315027737	0.0156613366553738	0.0485262666666614	0.0450028501852078	0.00352341648145354	0.155511291833044	0.144208673096232	0.0113026187368119	0.0118730931834062	0.0110377917462978	0.000835301437108371	0.0429355374069687	0.0398202985954792	0.00311523881148948
46	100930	Covington County School District	1	Alabama	0.044963091669011	0.0419556071662723	0.00300748450273871	0.126640429383638	0.117875713316241	0.00876471606739726	0.0149895580146592	0.0140950993047078	0.000894458709951449	0.00265148426286069	0.00263208787899192	1.93963838687745e-05	0.0575047893910168	0.0534317015761111	0.00407308781490569	0.0106865234488982	0.00996201158651204	0.000724511862386194	0.000270096427098423	0.000250872264144894	1.92241629535294e-05	0.0428683681993617	0.0397883687304138	0.00307999946894788	0.000920807672603624	0.000857033343130447	6.37743294731776e-05	0.00275899364305483	0.00257341565190992	0.000185577991144909	0.139182127105644	0.129351807726079	0.00983031937956424	0.0317887353393287	0.0296335614931539	0.00215517384617477	0.0984865122319638	0.0914104694966237	0.0070760427353401	0.00890687953435111	0.00830777673630174	0.000599102798049372	0.027531255736665	0.0255711937145466	0.00196006202211843
47	100960	Crenshaw County School District	1	Alabama	0.0473378051079664	0.0441394937398086	0.00319831136815774	0.136184774855704	0.126681814506345	0.00950296034935898	0.0174779287497181	0.0163992537553246	0.00107867499439355	0.0041530272118303	0.00402379102146391	0.00012923619036638	0.0598795028299721	0.0556155881496474	0.00426391468032472	0.00926592557398295	0.00862640794288525	0.000639517631097699	0.000286376265228456	0.000265881037150196	2.04952280782605e-05	0.0464733474193978	0.0431332648860473	0.00334008253335045	0.000917325904342674	0.000852886750382038	6.44391539606356e-05	0.00293652766702027	0.00273714753318259	0.000199380133837675	0.14872647257771	0.138157908916184	0.010568563661526	0.0304533610227749	0.0283515244447938	0.00210183657798111	0.10980106042203	0.101909556486467	0.00789150393556334	0.00847205113290477	0.00789682798492327	0.000575223147981503	0.0300196264717239	0.0278753481651634	0.00214427830656052
48	100990	Cullman City School District	1	Alabama	0.149356528096086	0.139374938468587	0.00998158962749982	0.3338011052092	0.311250309873124	0.0225507953360763	0.0585907275996214	0.0548070192629488	0.00378370833667258	0.0272771898390979	0.0256283552595595	0.00164883457953835	0.161898225818092	0.150851032878425	0.0110471929396668	0.0215612453638539	0.0200864523547852	0.00147479300906869	0.000523208210261757	0.000485237365596847	3.7970844664909e-05	0.132805260778561	0.123746692021966	0.00905856875659469	0.00177916373868575	0.00165382479752202	0.000125338941163734	0.00522934772673023	0.00487882633855546	0.000350521388174773	0.346342802931206	0.322726404282963	0.0236163986482433	0.0640698402559579	0.0596874518128468	0.00438238844311103	0.265606255554061	0.247489409022433	0.0181168465316288	0.0166667071211865	0.0155495434476831	0.00111716367350341	0.0711324253216272	0.0662831136727876	0.00484931164883955
49	101020	Cullman County School District	1	Alabama	0.149356528096086	0.139374938468587	0.00998158962749982	0.3338011052092	0.311250309873124	0.0225507953360763	0.0585907275996214	0.0548070192629488	0.00378370833667258	0.0272771898390979	0.0256283552595595	0.00164883457953835	0.161898225818092	0.150851032878425	0.0110471929396668	0.0215612453638539	0.0200864523547852	0.00147479300906869	0.000523208210261757	0.000485237365596847	3.7970844664909e-05	0.132805260778561	0.123746692021966	0.00905856875659469	0.00177916373868575	0.00165382479752202	0.000125338941163734	0.00522934772673023	0.00487882633855546	0.000350521388174773	0.346342802931206	0.322726404282963	0.0236163986482433	0.0640698402559579	0.0596874518128468	0.00438238844311103	0.265606255554061	0.247489409022433	0.0181168465316288	0.0166667071211865	0.0155495434476831	0.00111716367350341	0.0711324253216272	0.0662831136727876	0.00484931164883955
50	101050	Dale County School District	1	Alabama	0.0671346143354631	0.0626688175975133	0.00446579673794975	0.170844654401254	0.15919774760979	0.0116469067914634	0.0234270765781285	0.0219880331496834	0.00143904342844507	0.00724096467043615	0.006926566588188	0.00031439808224816	0.0796763120574688	0.0741449120073521	0.00553140005011673	0.0161480124486849	0.0150520608591959	0.00109595158948898	0.000280155753431042	0.000260481028382656	1.96747250483861e-05	0.0578342518587013	0.0537839916275185	0.00405026023118279	0.00114875686287355	0.00106968283663358	7.90740262399702e-05	0.00426513513377805	0.00397869565562145	0.000286439478156597	0.18338635212326	0.170673842019629	0.0127125101036304	0.0435632827088298	0.0406066805214201	0.00295660218740964	0.127223209361512	0.118313487374976	0.00890972198653676	0.0125998600529174	0.0117536741232334	0.000846185929683987	0.0359687743001343	0.0334641275595222	0.00250464674061204
51	101080	Daleville City School District	1	Alabama	0.0671346143354631	0.0626688175975133	0.00446579673794975	0.170844654401254	0.15919774760979	0.0116469067914634	0.0234270765781285	0.0219880331496834	0.00143904342844507	0.00724096467043615	0.006926566588188	0.00031439808224816	0.0796763120574688	0.0741449120073521	0.00553140005011673	0.0161480124486849	0.0150520608591959	0.00109595158948898	0.000280155753431042	0.000260481028382656	1.96747250483861e-05	0.0578342518587013	0.0537839916275185	0.00405026023118279	0.00114875686287355	0.00106968283663358	7.90740262399702e-05	0.00426513513377805	0.00397869565562145	0.000286439478156597	0.18338635212326	0.170673842019629	0.0127125101036304	0.0435632827088298	0.0406066805214201	0.00295660218740964	0.127223209361512	0.118313487374976	0.00890972198653676	0.0125998600529174	0.0117536741232334	0.000846185929683987	0.0359687743001343	0.0334641275595222	0.00250464674061204
52	101110	Dallas County School District	1	Alabama	0.0600609086704338	0.0558948400098786	0.00416606866055519	0.15632189212125	0.145238718660617	0.0110831734606335	0.0217506338905551	0.0203382686399638	0.00141236525059129	0.00657457186920728	0.00625653852420637	0.000318033345000902	0.0726026063924396	0.0673709344197174	0.00523167197272216	0.0117131266831411	0.0108913966013952	0.000821730081745927	0.000305794590867414	0.000283391104317375	2.24034865500385e-05	0.0565557756312528	0.0524472939054266	0.0041084817258262	0.00101463287662396	0.000942554338677798	7.20785379461627e-05	0.00301327661055433	0.0028062984699005	0.000206978140653837	0.168863589843256	0.156714813070456	0.0121487767728005	0.0335170690120219	0.0311656913991788	0.00235137761284305	0.126545135686504	0.117352292486014	0.00919284320048999	0.00880138514473004	0.00819682918526258	0.000604555959467457	0.0342923316125609	0.0318143630498026	0.00247796856275827
53	101140	DeKalb County School District	1	Alabama	0.141055363709557	0.131464997957582	0.00959036575197597	0.324414073011281	0.302108235512815	0.0223058374984654	0.0559527368752208	0.0522754987784131	0.00367723809680767	0.0256593213267713	0.0240812168306568	0.0015781044961145	0.153597061431563	0.14294109236742	0.0106559690641429	0.0217309115666115	0.0202036807581303	0.00152723080848121	0.000584815087584777	0.000540867935256876	4.3947152327901e-05	0.124196114761901	0.115597911144191	0.00859820361770998	0.00175266517226679	0.00162653365598587	0.000126131516280926	0.00533255484319899	0.00497209887385607	0.000360455969342924	0.336955770733286	0.313584329922654	0.0233714408106324	0.0669338926953104	0.06222983310064	0.00470405959467045	0.253840164014949	0.236266591598955	0.0175735724159945	0.0161817140230268	0.0150879052230593	0.00109380879996745	0.0684944345972266	0.0637515931882519	0.00474284140897465
54	101170	Decatur City School District	1	Alabama	0.154960250346213	0.144504550514168	0.0104556998320448	0.347499302075797	0.32381728220774	0.0236820198680576	0.0603408791350019	0.0563956732851932	0.00394520584980863	0.0280399617973128	0.0263151804354757	0.0017247813618371	0.167501948068218	0.155980644924007	0.0115213031442117	0.0259786374341219	0.0241930855291784	0.00178555190494352	0.000511506401877097	0.000474479790793039	3.70266110840578e-05	0.13286399098277	0.123720846967928	0.00914314401484158	0.00192053714395308	0.00178592535366018	0.000134611790292901	0.00622727610549653	0.00580630728244683	0.000420968823049697	0.360040999797803	0.335293376617579	0.0247476231802246	0.0729951805478703	0.0679780595890181	0.00501712095885219	0.268345727171493	0.249879377477738	0.0184663496937554	0.0187000920784396	0.0174359395508226	0.00126415252761693	0.0728825768570076	0.067871767695032	0.00501080916197561
55	101200	Demopolis City School District	1	Alabama	0.0547652703628011	0.0509796434376801	0.00378562692512096	0.147090599961705	0.136675073683149	0.0104155262785554	0.0206024627886894	0.0192711552898516	0.00133130749883779	0.00608366104237737	0.00579963148575131	0.000284029556626062	0.0673069680848069	0.0624557378475189	0.00485123023728794	0.00913170936914916	0.00850003983367103	0.000631669535478134	0.000265160987187055	0.00024591736829567	1.92436188913846e-05	0.0547158101397668	0.0507353911141875	0.00398041902557932	0.000835970422753998	0.000776971531851984	5.8998890902014e-05	0.00235831716594982	0.00219741799951273	0.00016089916643709	0.15963229768371	0.148151168092988	0.0114811295907224	0.0272468226797373	0.0253620728339405	0.00188474984579676	0.124801619419378	0.115722657797663	0.00907896162171524	0.00758385558459542	0.007066437461385	0.000517418123210418	0.0331441605106952	0.0307472496996904	0.00239691081100477
56	101230	Dothan City School District	1	Alabama	0.0856825584376259	0.0800252069585969	0.00565735147902896	0.20559163803223	0.191752476046266	0.0138391619859634	0.0284016987676353	0.0266556738152302	0.00174602495240514	0.00958119451750545	0.00912441002900202	0.00045678448850343	0.0982242561596317	0.0915013013684357	0.00672295479119594	0.0239886351696947	0.0223800440331414	0.00160859113655328	0.000269346467175353	0.000250779573965658	1.85668932096942e-05	0.0663438989635486	0.0617572892287776	0.00458660973477106	0.0015426123061599	0.00143828691701947	0.000104325389140432	0.00607976325305304	0.00567490161553157	0.000404861637521467	0.218133335754236	0.203228570456105	0.0149047652981304	0.0626827959841454	0.0584794884622544	0.00420330752189103	0.137515330646753	0.128008208699419	0.00950712194733422	0.0179352091233374	0.0167408732944323	0.0011943358289051	0.0409433964896411	0.038131768225069	0.00281162826457211
57	101260	Elba City School District	1	Alabama	0.0741141331007875	0.0691881823841317	0.00492595071665578	0.184015079288232	0.171518263362695	0.0124968159255367	0.0257114275600937	0.024124738098352	0.00158668946174171	0.0084327425499006	0.00804126529664316	0.000391477253257444	0.0866558308227933	0.0806642767939705	0.00599155402882276	0.0174687665908533	0.0162897381208113	0.00117902847004206	0.000270316637661056	0.000251302765437673	1.90138722233836e-05	0.063201680948062	0.0587929477179459	0.00440873323011609	0.00120604969223285	0.00112326860466074	8.27810875721185e-05	0.00450901695398403	0.00420701958511492	0.000301997368869106	0.196556777010238	0.182994357772534	0.0135624192377037	0.0484258547624267	0.0451574235796025	0.00326843118282421	0.134060748380087	0.124709128812829	0.00935161956725845	0.014070173867724	0.0131278053801029	0.000942368487621024	0.0382531252820995	0.0356008325081908	0.00265229277390868
58	101290	Elmore County School District	1	Alabama	0.0911290940364297	0.0844585846421307	0.00667050939429897	0.223596786026021	0.20702702599064	0.0165697600353812	0.0324045344641913	0.0301264453367729	0.00227808912741846	0.0118959234056457	0.0111463089793408	0.000749614426304918	0.103670791758435	0.0959346790519695	0.00773611270646595	0.0236389069300621	0.021842401808233	0.00179650512182909	0.000377650120324166	0.000349200358115944	2.84497622082221e-05	0.0725531882118026	0.0671723413744494	0.00538084683735321	0.00178892273600033	0.00165352533710491	0.000135397398895417	0.00531212376024637	0.00491721017406636	0.000394913586180009	0.236138483748027	0.218503120400479	0.0176353633475482	0.0652320383363392	0.0602745463793167	0.00495749195702246	0.155509958095672	0.143976691442341	0.0115332666533309	0.0153964873160158	0.014251882578821	0.00114460473719476	0.0449462321861971	0.0416025397466117	0.00334369243958543
59	101320	Enterprise City School District	1	Alabama	0.0740711032572422	0.0691479894630701	0.00492311379417213	0.183933881523548	0.171442305423034	0.0124915761005149	0.0256973441728773	0.0241115649724195	0.00158577920045773	0.00842539504967625	0.00803439300177044	0.000391002047905808	0.086612800979248	0.0806240838729089	0.0059887171063391	0.0174606239314508	0.0162821076435939	0.00117851628785692	0.000270377297375062	0.000251359350888879	1.90179464861834e-05	0.063168589893833	0.0587620667067841	0.00440652318704895	0.00120569647282526	0.001122938239876	8.27582329492571e-05	0.00450751338376381	0.00420561193176602	0.000301901451997791	0.196475579245554	0.182918399832872	0.0135571794126819	0.0483958762321398	0.0451293675246806	0.00326650870745926	0.134018593864268	0.124669698665895	0.00934889519837273	0.0140611091491465	0.0131193336422967	0.00094177550684986	0.038239041894883	0.0355876593822583	0.00265138251262471
60	101350	Escambia County School District	1	Alabama	0.0530994052035969	0.0493701786441583	0.00372922655943851	0.133817899237473	0.124243060699701	0.00957483853777214	0.0157244356074776	0.014716356167169	0.00100807944030861	0.00291302024383314	0.0028407322207705	7.22880230626332e-05	0.0656411029256026	0.0608462730539971	0.00479482987160548	0.0121649070015343	0.0113160746627909	0.000848832338743496	0.000349617492034799	0.00032429855003188	2.53189420029197e-05	0.049065915429674	0.0454286174389839	0.00363729799069011	0.00114513130220952	0.00106458090151066	8.05504006988641e-05	0.00291553170014997	0.00271270150067988	0.00020283019947009	0.146359596959479	0.13571915510954	0.0106404418499391	0.0376493596782344	0.0350222952852358	0.00262706439299865	0.0987574041798914	0.0914364339168552	0.00732097026303616	0.00995283310135286	0.00926042590744855	0.000692407193904313	0.0282661333294833	0.0261924505770078	0.00207368275247558
61	101380	Etowah County School District	1	Alabama	0.164658011156687	0.153847422595294	0.0108105885613933	0.368510493731872	0.344098888941668	0.0244116047902046	0.0630601264071515	0.0590512527765595	0.00400887363059202	0.0292440821175588	0.0275007356369333	0.00174334648062556	0.177199708878693	0.165323517005133	0.0118761918735603	0.0323528410228907	0.0302311688016655	0.00212167222122523	0.000595073776950157	0.000550441644717271	4.46321322328861e-05	0.135051305127785	0.125944372926366	0.00910693220141935	0.00225354786136575	0.00209916978867044	0.000154378072695317	0.0069469410897014	0.00649836384371389	0.000448577245987518	0.381052191453878	0.355574983351507	0.0254772081023715	0.0871534238319065	0.0814379752814069	0.0057154485504996	0.274063103629286	0.255582170762322	0.0184809328669641	0.0198356639926854	0.0185548373077775	0.00128082668490788	0.0756018241291573	0.0705273471863983	0.00507447694275899
62	101410	Eufaula City School District	1	Alabama	0.0517123367394499	0.0481985376518033	0.00351379908764656	0.137636631319167	0.128011377418748	0.00962525390041913	0.0176553507162068	0.0165658466264318	0.00108950408977503	0.00422743751670931	0.00409506234192054	0.000132375174788777	0.0642540344614557	0.0596746320616421	0.00457940239981354	0.0110338893008698	0.0102580130833291	0.000775876217540791	0.000287394906660269	0.000266579019425034	2.08158872352341e-05	0.0490841804349688	0.0455677386740198	0.00351644176094898	0.000931528081850259	0.000865426233872239	6.61018479780196e-05	0.00291704173710652	0.002716875050996	0.000200166686110516	0.150178329041173	0.139487471828587	0.0106908572125861	0.0314240308578645	0.0292143695555744	0.00220966130229011	0.109987972941658	0.102108320112034	0.00787965282962393	0.00876632524164995	0.00816478216097789	0.000601543080672064	0.0301970484382126	0.0280419410362706	0.002155107401942
63	101440	Fairfield City School District	1	Alabama	0.192938758182646	0.178506515840463	0.0144322423421834	0.52285688541825	0.483439432413546	0.0394174530047042	0.0766510245147119	0.0710235387615621	0.00562748575314988	0.0332073592387055	0.0308525834356942	0.00235477580301136	0.205480455904652	0.189982610250302	0.0154978456543504	0.0690058831307978	0.0636919584101544	0.00531392472064339	0.000636289588739433	0.00058789473300038	4.8394855739053e-05	0.117782706240764	0.109030099789164	0.00875260645159986	0.0069667258890423	0.00643111843384999	0.000535607455192307	0.0110888510553082	0.0102415388841324	0.000847312171175758	0.535398583140256	0.494915526823385	0.0404830563168712	0.229049768278706	0.211411370352448	0.0176383979262579	0.268521320611654	0.248567105615325	0.019954214996329	0.0378274942498957	0.0349370508556114	0.00289044339428426	0.0891927222367177	0.0824996331714009	0.00669308906531685
64	101470	Fayette County School District	1	Alabama	0.0768441822820133	0.0716888555513199	0.00515532673069339	0.200048114714866	0.186336033109198	0.013712081605668	0.0322567165444923	0.03020291610363	0.0020538004408623	0.0127643825947555	0.012066748425924	0.000697634168831522	0.0893858800040191	0.0831649499611587	0.00622093004286037	0.0104260704405333	0.00970998318487874	0.000716087255654577	0.00031961888927686	0.000296653459503436	2.29654297734239e-05	0.0746953640613432	0.0694816076442029	0.0052137564171403	0.00102169897694849	0.000949957959054438	7.17410178940541e-05	0.00292312763591722	0.0027267477135192	0.000196379922398016	0.212589812436872	0.197812127519037	0.0147776849178349	0.0322027678699467	0.0299910053655595	0.00221176250438722	0.170786716812183	0.158865758236888	0.0119209585752948	0.00960032775474261	0.00895536391658975	0.000644963838152863	0.044798414266498	0.0416790105134688	0.00311940375302928
65	101530	Florence City School District	1	Alabama	0.145441448445288	0.136653944511376	0.00878750393391152	0.34773539022108	0.326446335002964	0.021289055218116	0.0587549715060271	0.0553315738426785	0.00342339766334861	0.0268174690495693	0.0253911218385547	0.00142634721101466	0.157983146167294	0.148130038921215	0.0098531072460785	0.0298771510648091	0.0281643730746761	0.001712777990133	0.000411971845175741	0.000382874645531606	2.90971996441354e-05	0.118356879320343	0.110792535755428	0.00756434356491555	0.00206868809489739	0.00194292012636989	0.000125767968527497	0.00726845584206849	0.00684733531921018	0.000421120522858315	0.360277087943086	0.337922429412803	0.022354658530283	0.0827530341240062	0.0780090217127536	0.00474401241125258	0.256382908413897	0.239997140095641	0.0163857683182566	0.0211411454051824	0.0199162676044087	0.00122487780077377	0.0712966692280329	0.0668076682525173	0.00448900097551558
66	101560	Fort Payne City School District	1	Alabama	0.141055363709557	0.131464997957582	0.00959036575197597	0.324414073011281	0.302108235512815	0.0223058374984654	0.0559527368752208	0.0522754987784131	0.00367723809680767	0.0256593213267713	0.0240812168306568	0.0015781044961145	0.153597061431563	0.14294109236742	0.0106559690641429	0.0217309115666115	0.0202036807581303	0.00152723080848121	0.000584815087584777	0.000540867935256876	4.3947152327901e-05	0.124196114761901	0.115597911144191	0.00859820361770998	0.00175266517226679	0.00162653365598587	0.000126131516280926	0.00533255484319899	0.00497209887385607	0.000360455969342924	0.336955770733286	0.313584329922654	0.0233714408106324	0.0669338926953104	0.06222983310064	0.00470405959467045	0.253840164014949	0.236266591598955	0.0175735724159945	0.0161817140230268	0.0150879052230593	0.00109380879996745	0.0684944345972266	0.0637515931882519	0.00474284140897465
67	101590	Franklin County School District	1	Alabama	0.101739856732439	0.0951647720056808	0.00657508472675779	0.250214341213039	0.233741874497362	0.0164724667156772	0.0427177115644396	0.0400837205819048	0.00263399098253474	0.0186499535626965	0.0176249856928722	0.00102496786982422	0.114281554454444	0.10664086641552	0.00764068803892476	0.0138660431020713	0.012961675298041	0.000904367804030312	0.000365885915992625	0.00034025747051579	2.56284454768356e-05	0.0947415812294755	0.0883759227115252	0.0063656585179503	0.00122788816550398	0.001144846720067	8.30414454369744e-05	0.00408015604140108	0.00381816421537074	0.000261991826030345	0.262756038935045	0.245217968907201	0.0175380700278442	0.0403085447903509	0.0376795503564405	0.00262899443391041	0.209989761421705	0.195880612132348	0.0141091492893572	0.0124577327229888	0.0116578064184122	0.000799926304576588	0.0552594092864453	0.0515598149917436	0.00369959429470172
68	101620	Gadsden City School District	1	Alabama	0.164658011156687	0.153847422595294	0.0108105885613933	0.368510493731872	0.344098888941668	0.0244116047902046	0.0630601264071515	0.0590512527765595	0.00400887363059202	0.0292440821175588	0.0275007356369333	0.00174334648062556	0.177199708878693	0.165323517005133	0.0118761918735603	0.0323528410228907	0.0302311688016655	0.00212167222122523	0.000595073776950157	0.000550441644717271	4.46321322328861e-05	0.135051305127785	0.125944372926366	0.00910693220141935	0.00225354786136575	0.00209916978867044	0.000154378072695317	0.0069469410897014	0.00649836384371389	0.000448577245987518	0.381052191453878	0.355574983351507	0.0254772081023715	0.0871534238319065	0.0814379752814069	0.0057154485504996	0.274063103629286	0.255582170762322	0.0184809328669641	0.0198356639926854	0.0185548373077775	0.00128082668490788	0.0756018241291573	0.0705273471863983	0.00507447694275899
69	101640	Geneva City School District	1	Alabama	0.0490936185750185	0.0460061747093553	0.00308744386566321	0.140708796321318	0.131483412430788	0.00922538389052939	0.0176420667810429	0.0166647136454996	0.000977353135543302	0.00408508572700094	0.00402184389455913	6.32418324418074e-05	0.0616353162970242	0.0574822691191941	0.00415304717783019	0.0114380575696018	0.0106994699518436	0.00073858761775813	0.000246650564616491	0.000229457926794573	1.71926378219181e-05	0.0457653264317426	0.0426379978849919	0.00312732854675064	0.000949940745781398	0.000886631004825613	6.33097409557851e-05	0.00323534098528203	0.00302871235073831	0.000206628634543714	0.153250494043324	0.142959506840627	0.0102909872026964	0.0355562980202866	0.0332603276344673	0.00229597038581927	0.107062767285171	0.0997467384369027	0.0073160288482681	0.0106314287378662	0.0099524407692572	0.000678987968609002	0.0301837645030487	0.0281408080553384	0.00204295644771028
70	101660	Geneva County School District	1	Alabama	0.0490936185750185	0.0460061747093553	0.00308744386566321	0.140708796321318	0.131483412430788	0.00922538389052939	0.0176420667810429	0.0166647136454996	0.000977353135543302	0.00408508572700094	0.00402184389455913	6.32418324418074e-05	0.0616353162970242	0.0574822691191941	0.00415304717783019	0.0114380575696018	0.0106994699518436	0.00073858761775813	0.000246650564616491	0.000229457926794573	1.71926378219181e-05	0.0457653264317426	0.0426379978849919	0.00312732854675064	0.000949940745781398	0.000886631004825613	6.33097409557851e-05	0.00323534098528203	0.00302871235073831	0.000206628634543714	0.153250494043324	0.142959506840627	0.0102909872026964	0.0355562980202866	0.0332603276344673	0.00229597038581927	0.107062767285171	0.0997467384369027	0.0073160288482681	0.0106314287378662	0.0099524407692572	0.000678987968609002	0.0301837645030487	0.0281408080553384	0.00204295644771028
71	101680	Greene County School District	1	Alabama	0.071634907367085	0.0666689377849892	0.00496596958209581	0.161376907989919	0.150026395726389	0.01135051226353	0.0238519766322737	0.0223089214002992	0.00154305523197457	0.00796671840073471	0.00756015046284514	0.000406567937889569	0.0841766050890908	0.078145032194828	0.00603157289426278	0.00767775625974343	0.00714581108024735	0.000531945179496071	0.000336117500524764	0.000311760867239357	2.43566332854068e-05	0.0733201535207399	0.0680408824102583	0.0052792711104816	0.000883114679485993	0.000820678780770607	6.24358987153864e-05	0.00195946312859676	0.00182589905631244	0.000133564072284316	0.173918605711924	0.161502490136227	0.0124161155756969	0.0279652030438977	0.0260276636834951	0.00193753936040258	0.138007665100765	0.128070699008824	0.00993696609194083	0.00794573756726184	0.00740412744390832	0.000541610123353521	0.0363936743542795	0.033785015810138	0.00260865854414154
72	101690	Guntersville City School District	1	Alabama	0.163706305003213	0.152541204445693	0.0111651005575195	0.377646678392618	0.351643050262825	0.0260036281297932	0.0674899151688617	0.0630108589457144	0.00447905622314727	0.0322369162743378	0.0302016478395061	0.00203526843483166	0.176248002725219	0.164017298855532	0.0122307038696865	0.0273599449810969	0.0254413149082691	0.00191863007282781	0.000536088258226241	0.000496425840351241	3.96624178750005e-05	0.139669405625571	0.129997306797146	0.00967209882842591	0.00189062988627314	0.00175528483352323	0.000135345052749908	0.00679193397405077	0.00632696647624295	0.000464967497807821	0.390188376114624	0.363119144672664	0.0270692314419602	0.072790268107274	0.067685813493191	0.0051044546140829	0.298407107477916	0.277742431332816	0.0206646761451006	0.0189910005294336	0.0176908998466569	0.00130010068277671	0.0800316128908675	0.0744869533555532	0.00554465953531425
73	101710	Hale County School District	1	Alabama	0.0590234657094851	0.0549219615585618	0.0041015041509233	0.160583727074811	0.149165837955812	0.0114178891189987	0.0231615969375675	0.0216459989118476	0.00151559802571985	0.00747353038957532	0.00709068864442889	0.000382841745146428	0.0715651634314909	0.0663980559684006	0.00516710746309027	0.00999041830376315	0.00928157614365862	0.000708842160104533	0.000279593807805306	0.000259189026289811	2.04047815154946e-05	0.057854669127992	0.0536577774576916	0.00419689167030034	0.000925326654811936	0.000858996785622965	6.63298691889712e-05	0.00251515553711847	0.00234051655513754	0.000174638981980936	0.173125424796816	0.160641932365651	0.0124834924311657	0.0310698492537229	0.0288653750876277	0.00220447416609527	0.133696875871488	0.123998241117414	0.00969863475407457	0.00835869967160508	0.00777831616060922	0.00058038351099586	0.0357032946595732	0.0331220933216864	0.00258120133788683
74	101720	Haleyville City School District	1	Alabama	0.0985862255832238	0.0921805538946381	0.00640567168858568	0.246429984044359	0.230112903991718	0.0163170800526408	0.041580260078309	0.0390028706591501	0.0025773894191589	0.0179424834299089	0.0169540526669588	0.000988430762950122	0.11112792330523	0.103656648304477	0.00747127500075266	0.0135278843773433	0.0126376660104393	0.000890218366904025	0.000393078285935869	0.000365191026873331	2.78872590625373e-05	0.0913005078584519	0.0851336277734365	0.0061668800850154	0.0012688176285771	0.00118193173078046	8.68858977966464e-05	0.00463763515492142	0.00433823176294738	0.000299403391974049	0.258971681766365	0.241588998401557	0.0173826833648077	0.0420197904686493	0.0392546312612026	0.00276515920744675	0.204915007705532	0.191074584982496	0.0138404227230363	0.0120368835921828	0.0112597821578581	0.000777101434324707	0.0541219578003148	0.0504789650689889	0.00364299273132588
75	101730	Hartselle City School District	1	Alabama	0.154940445244272	0.14448766987547	0.0104527753688016	0.347473792079621	0.323797007658347	0.0236767844212743	0.0603379541286323	0.0563935786570589	0.00394437547157342	0.0280387897447693	0.0263144238377843	0.00172436590698492	0.167482142966277	0.155963764285309	0.0115183786809685	0.0259749438423229	0.0241900447885018	0.00178489905382105	0.000511420253314513	0.000474401178599028	3.70190747154852e-05	0.132848446894419	0.123707433469708	0.00914101342471157	0.00192009998006961	0.00178553859329898	0.000134561386770632	0.00622723199615103	0.00580634625520122	0.00042088574094981	0.360015489801627	0.335273102068186	0.0247423877334413	0.072975935451098	0.0679613075493377	0.00501462790176036	0.268341922523138	0.249877896984726	0.0184640255384119	0.0186976318273911	0.0174338975341221	0.00126373429326904	0.0728796518506381	0.0678696730668977	0.00500997878374039
76	101740	Henry County School District	1	Alabama	0.0502829897608232	0.0470022899863365	0.00328069977448668	0.144380935540988	0.134618609590767	0.00976232595022023	0.0184489299557901	0.0173629102079176	0.00108601974787247	0.00454832105906777	0.00442452975989808	0.000123791299169685	0.0628246874828289	0.0584783843961753	0.00434630308665365	0.0112778935990674	0.010522953100722	0.000754940498345418	0.000267217838188218	0.000248509011503654	1.87088266845642e-05	0.047010612611064	0.0437215335269158	0.00328907908414826	0.000986455330932353	0.000919375806628709	6.70795243036446e-05	0.00328250810357687	0.0030660129504051	0.000216495153171767	0.156922633262993	0.146094704000606	0.0108279292623872	0.0359919050195667	0.0335826123202528	0.00240929269931394	0.110399555696643	0.102675494056663	0.00772406163998023	0.0105311725467833	0.0098365976236903	0.000694574923093034	0.0309906276777958	0.0288390046177564	0.00215162306003945
77	101760	Homewood City School District	1	Alabama	0.192938758182646	0.178506515840463	0.0144322423421834	0.52285688541825	0.483439432413546	0.0394174530047042	0.0766510245147119	0.0710235387615621	0.00562748575314988	0.0332073592387055	0.0308525834356942	0.00235477580301136	0.205480455904652	0.189982610250302	0.0154978456543504	0.0690058831307978	0.0636919584101544	0.00531392472064339	0.000636289588739433	0.00058789473300038	4.8394855739053e-05	0.117782706240764	0.109030099789164	0.00875260645159986	0.0069667258890423	0.00643111843384999	0.000535607455192307	0.0110888510553082	0.0102415388841324	0.000847312171175758	0.535398583140256	0.494915526823385	0.0404830563168712	0.229049768278706	0.211411370352448	0.0176383979262579	0.268521320611654	0.248567105615325	0.019954214996329	0.0378274942498957	0.0349370508556114	0.00289044339428426	0.0891927222367177	0.0824996331714009	0.00669308906531685
78	101770	Houston County School District	1	Alabama	0.0861245602545819	0.08043879813409	0.00568576212049196	0.206418889073768	0.192527501462589	0.0138913876111787	0.0285203150052666	0.0267669633224198	0.00175335168284686	0.00963704901761247	0.00917686209964968	0.000460186917962792	0.0986662579765877	0.0919148925439288	0.00675136543265894	0.0241751357926689	0.0225543473374324	0.00162078845523651	0.000269092345917982	0.000250551552164756	1.85407937532253e-05	0.0665471568358385	0.061947724050374	0.00459943278546447	0.00155196818963145	0.00144704272214247	0.000104925467488976	0.00612290481253086	0.0057152268818151	0.00040767793071576	0.218960586795774	0.204003595872428	0.0149569909233457	0.0631369257820239	0.0589039981457845	0.0042329276362394	0.137761732530043	0.128240276478297	0.00952145605174574	0.0180619284837066	0.016859321248346	0.00120260723536055	0.0410620127272724	0.0382430577322586	0.00281895499501384
79	101800	Huntsville City School District	1	Alabama	0.253526612129967	0.234738831038679	0.0187877810912878	0.523063202325432	0.484097883113813	0.0389653192116197	0.0907167740013881	0.084109920192741	0.00660685380864705	0.0438971199721456	0.0407787516469776	0.00311836832516795	0.266068309851973	0.246214925448518	0.0198533844034548	0.0578087126848551	0.0533704904477251	0.00443822223713004	0.000587994696329828	0.000544411195371098	4.35835009587298e-05	0.192998100008732	0.178733608655825	0.0142644913529077	0.0033223912685271	0.00307000369591588	0.000252387572611221	0.0113511111935282	0.0104964114536811	0.000854699739847105	0.535604900047438	0.495573977523651	0.0400309225237866	0.140740235728854	0.129936249958803	0.0108039857700509	0.363559425010897	0.336689416122026	0.0268700088888702	0.0313052393076875	0.028948311442822	0.00235692786486556	0.103258471723394	0.0955860146025798	0.00767245712081403
80	101830	Jackson County School District	1	Alabama	0.120777519605869	0.112746290199669	0.00803122940620003	0.297988167669053	0.277886790991763	0.02010137667729	0.0508938557026929	0.0476345710294712	0.00325928467322171	0.0228982537494939	0.0215473318193423	0.00135092193015159	0.133319217327874	0.124222384609507	0.00909683271836701	0.0200310845239739	0.0186633684708487	0.00136771605312517	0.000524867643362682	0.000486116613260536	3.87510301021457e-05	0.105845852208381	0.0986180397793447	0.00722781242903604	0.00161515777074866	0.00150187545921943	0.000113282311529239	0.00530225518140843	0.00495298428683402	0.00034927089457441	0.310529865391059	0.289362885401602	0.021166979989457	0.0594401246903919	0.0553815719624299	0.00405855272796196	0.235539135786118	0.219455060145556	0.0160840756405617	0.0155506049145493	0.014526253293616	0.00102435162093333	0.0634355534246987	0.05911066543931	0.00432488798538869
81	101860	Jacksonville City School District	1	Alabama	0.14509202296528	0.135384333405257	0.00970768956002315	0.333810483971514	0.311271630563216	0.0225388534082981	0.0550099800203505	0.0514451312380452	0.00356484878230524	0.0245515421306575	0.0230687099007705	0.00148283222988704	0.157633720687286	0.146860427815096	0.0107732928721901	0.0320998688355352	0.0299691303762929	0.00213073845924222	0.000586976060849572	0.000541877563792891	4.5098497056681e-05	0.115877149971125	0.107879821231478	0.0079973287396468	0.0023076422729811	0.00214859337389146	0.00015904889908964	0.00676208354679523	0.00632100526964044	0.000441078277154791	0.34635218169352	0.322747724973055	0.023604456720465	0.0864837587105897	0.0807431037649694	0.0057406549456203	0.24107773139892	0.224439611887991	0.0166381195109291	0.0187906915840105	0.0175650093200949	0.0012256822639156	0.0675516777423563	0.062921225647884	0.00463045209447222
82	101890	Jasper City School District	1	Alabama	0.115693279780876	0.108104219885209	0.0075890598956668	0.262968724541939	0.245498843538977	0.0174698810029619	0.0432420145520421	0.0405389084588123	0.00270310609322978	0.0185225018650083	0.0174861060521654	0.0010363958128429	0.128234977502882	0.119580314295048	0.00865466320783377	0.018224417165956	0.0170274203566464	0.00119699680930966	0.000457109670457309	0.000424036497687892	3.30731727694172e-05	0.103696449381901	0.09665678284924	0.00703966653266058	0.00160089619452946	0.00149134271022552	0.000109553484303936	0.00425610509003827	0.00398073188124809	0.000275373208790183	0.275510422263945	0.256974937948816	0.0185354843151289	0.0558482285958832	0.0521800645703281	0.00366816402555509	0.205558465978343	0.191603667505703	0.0139547984726405	0.0141037276897183	0.013191205872785	0.000912521816933275	0.0557837122740479	0.0520150028686511	0.00376870940539676
83	101920	Jefferson County School District	1	Alabama	0.192938758182646	0.178506515840463	0.0144322423421834	0.52285688541825	0.483439432413546	0.0394174530047042	0.0766510245147119	0.0710235387615621	0.00562748575314988	0.0332073592387055	0.0308525834356942	0.00235477580301136	0.205480455904652	0.189982610250302	0.0154978456543504	0.0690058831307978	0.0636919584101544	0.00531392472064339	0.000636289588739433	0.00058789473300038	4.8394855739053e-05	0.117782706240764	0.109030099789164	0.00875260645159986	0.0069667258890423	0.00643111843384999	0.000535607455192307	0.0110888510553082	0.0102415388841324	0.000847312171175758	0.535398583140256	0.494915526823385	0.0404830563168712	0.229049768278706	0.211411370352448	0.0176383979262579	0.268521320611654	0.248567105615325	0.019954214996329	0.0378274942498957	0.0349370508556114	0.00289044339428426	0.0891927222367177	0.0824996331714009	0.00669308906531685
84	101950	Lamar County School District	1	Alabama	0.0754796903740181	0.0704219024187221	0.00505778795529599	0.199468264673184	0.185803184841843	0.0136650798313408	0.0323227349296267	0.0302645928151554	0.00205814211447124	0.0128383401357209	0.012135477584961	0.000702862550759897	0.0880213880960238	0.0818979968285609	0.00612339126746296	0.0100746910383771	0.0093858194708281	0.000688871567549018	0.000308614377557852	0.000286509795142072	2.21045824157803e-05	0.0737613934292312	0.0686118887017158	0.0051495047275154	0.000988752927225452	0.00091959083899502	6.91620882304316e-05	0.00288793632363227	0.00269418802187994	0.000193748301752331	0.21200996239519	0.197279279251682	0.0147306831435077	0.030914204586153	0.0288004011462587	0.00211380343989434	0.171566299146917	0.159588739783332	0.0119775593635851	0.00952945866211995	0.00889013832209161	0.000639320340028341	0.0448644326516325	0.0417406872249942	0.00312374542663822
85	101980	Lanett City School District	1	Alabama	0.0893653386617306	0.0827704134141617	0.00659492524756886	0.210882730964135	0.195128001090879	0.0157547298732557	0.0314460733797624	0.029216710603824	0.00222936277593843	0.011695956703621	0.0109494351080295	0.000746521595591499	0.101907036383736	0.0942465078240005	0.00766052855973584	0.0179498745709221	0.0165614162600694	0.00138845831085265	0.000465775729834954	0.000429189124914226	3.6586604920728e-05	0.0777494509486918	0.0719472957699167	0.0058021551787751	0.00155924026856977	0.0014389788505894	0.000120261417980374	0.00418269486571773	0.00386962781851075	0.000313067047206984	0.223424428686141	0.206604095500718	0.0168203331854227	0.0528851703631339	0.0487943978052854	0.00409077255784855	0.157720448013647	0.145950351851232	0.0117700961624155	0.0128188103093596	0.011859345844201	0.000959464465158645	0.0439877711017682	0.0406928050136628	0.00329496608810541
86	102010	Lauderdale County School District	1	Alabama	0.145441448445288	0.136653944511376	0.00878750393391152	0.34773539022108	0.326446335002964	0.021289055218116	0.0587549715060271	0.0553315738426785	0.00342339766334861	0.0268174690495693	0.0253911218385547	0.00142634721101466	0.157983146167294	0.148130038921215	0.0098531072460785	0.0298771510648091	0.0281643730746761	0.001712777990133	0.000411971845175741	0.000382874645531606	2.90971996441354e-05	0.118356879320343	0.110792535755428	0.00756434356491555	0.00206868809489739	0.00194292012636989	0.000125767968527497	0.00726845584206849	0.00684733531921018	0.000421120522858315	0.360277087943086	0.337922429412803	0.022354658530283	0.0827530341240062	0.0780090217127536	0.00474401241125258	0.256382908413897	0.239997140095641	0.0163857683182566	0.0211411454051824	0.0199162676044087	0.00122487780077377	0.0712966692280329	0.0668076682525173	0.00448900097551558
87	102040	Lawrence County School District	1	Alabama	0.109781945275672	0.102607184359673	0.00717476091599926	0.284273467866256	0.26537275100556	0.0189007168606958	0.0485682206468974	0.045514865513665	0.00305335513323248	0.0216948670651801	0.020451098662568	0.00124376840261209	0.122323642997678	0.114083278769512	0.00824036422816624	0.0172992808737815	0.016149191279239	0.00115008959454251	0.000409747112386379	0.000380575318390514	2.91717939958658e-05	0.0986015700737293	0.0919374342159588	0.00666413585777048	0.00145098050295129	0.00135149796260478	9.94825403465068e-05	0.00456206443482967	0.00426457999331879	0.000297484441510882	0.296815165588261	0.276848845415399	0.0199663201728627	0.0537958431782916	0.0502193916529127	0.00357645152537889	0.228319693940554	0.212888362996364	0.0154313309441897	0.0146996284694157	0.0137410907661215	0.000958537703294154	0.0611099183689032	0.0569909599235038	0.00411895844539946
88	102070	Lee County School District	1	Alabama	0.103226152115674	0.0949457166488515	0.00828043546682274	0.230976186317118	0.212254066795007	0.018722119522111	0.0331776621427969	0.030595037867547	0.00258262427524994	0.0121771234002484	0.0112850783687369	0.000892045031511583	0.11576784983768	0.10642181105869	0.00934603877898972	0.027215432524193	0.0248468380998797	0.00236859442431327	0.000400539236756581	0.000369477457021121	3.10617797354598e-05	0.0806119603873199	0.0743060590425256	0.00630590134479435	0.00194841273561958	0.00178300629082806	0.000165406444791516	0.00559150495379098	0.00511643016843585	0.000475074785355121	0.243517884039124	0.223730161204846	0.019787722834278	0.071052131786168	0.0648683725152218	0.00618375927094621	0.155730893547166	0.143548785007357	0.0121821085398088	0.0167348587057896	0.0153130036822667	0.00142185502352297	0.0457193598648027	0.0420711322773858	0.00364822758741692
89	102100	Limestone County School District	1	Alabama	0.162530168583086	0.150956678612735	0.0115734899703511	0.357249748493748	0.331566632938277	0.0256831155554708	0.0614588768674002	0.0571962833381447	0.00426259352925549	0.0284879444408975	0.0266043676701068	0.0018835767707907	0.175071866305092	0.162432773022574	0.012639093282518	0.0273904043617689	0.0253553192995276	0.00203508506224124	0.000544434158418105	0.000504526991906102	3.99071665120034e-05	0.13880526198607	0.128847762502194	0.00995749948387656	0.00208763019219274	0.00193375313663836	0.000153877055554382	0.00624413560664204	0.00579141109230818	0.000452724514333856	0.369791446215754	0.343042727348116	0.0267487188676378	0.0803510532649657	0.074381034492146	0.00597001877281966	0.269799942204454	0.250445252426769	0.0193546897776857	0.0196404507463339	0.0182164404292015	0.0014240103171324	0.074000574589406	0.0686723777479835	0.00532819684142246
90	102130	Linden City School District	1	Alabama	0.0547652703628011	0.0509796434376801	0.00378562692512096	0.147090599961705	0.136675073683149	0.0104155262785554	0.0206024627886894	0.0192711552898516	0.00133130749883779	0.00608366104237737	0.00579963148575131	0.000284029556626062	0.0673069680848069	0.0624557378475189	0.00485123023728794	0.00913170936914916	0.00850003983367103	0.000631669535478134	0.000265160987187055	0.00024591736829567	1.92436188913846e-05	0.0547158101397668	0.0507353911141875	0.00398041902557932	0.000835970422753998	0.000776971531851984	5.8998890902014e-05	0.00235831716594982	0.00219741799951273	0.00016089916643709	0.15963229768371	0.148151168092988	0.0114811295907224	0.0272468226797373	0.0253620728339405	0.00188474984579676	0.124801619419378	0.115722657797663	0.00907896162171524	0.00758385558459542	0.007066437461385	0.000517418123210418	0.0331441605106952	0.0307472496996904	0.00239691081100477
91	102160	Lowndes County School District	1	Alabama	0.0580188000123994	0.0539416761250866	0.00407712388731283	0.140338744539404	0.130286020613109	0.0100527239262949	0.0183789972610893	0.0171900834031566	0.00118891385793279	0.00466841027044304	0.00447792672485841	0.000190483545584625	0.0705604977344052	0.0654177705349254	0.00514272719947981	0.00876775295452063	0.00813872725973604	0.000629025694784586	0.000331264265912715	0.000307194171213113	2.40700946996021e-05	0.0582633163526802	0.0540002587807322	0.00426305757194797	0.000930359559118366	0.000863300663439079	6.70588956792862e-05	0.00226780460217333	0.00210828965980497	0.00015951494236836	0.152880442261409	0.141762115022947	0.0111183272384618	0.0310408374855009	0.0288138718687353	0.00222696561676562	0.113536306111407	0.105228989608354	0.00830731650305331	0.0083032986645015	0.0077192535458586	0.000584045118642902	0.0309206949830951	0.0286661778129954	0.00225451717009976
92	102190	Macon County School District	1	Alabama	0.0714626030434437	0.0664181259447884	0.00504447709865539	0.164126403336616	0.152353557553618	0.0117728457829978	0.0225375325944673	0.021053340091573	0.00148419250289437	0.00684851558307805	0.0065045052534753	0.00034401032960275	0.0840043007654495	0.0778942203546271	0.00611008041082236	0.0121416771514732	0.011258344150446	0.000883333001027218	0.000398419193901852	0.000368621329019456	2.97978648823961e-05	0.0673169652535855	0.0624159662903897	0.00490099896319577	0.00120576134273109	0.001117722948785	8.80383939460848e-05	0.00294147782375785	0.00273356563598696	0.000207912187770898	0.176668101058622	0.163829651963457	0.0128384490951647	0.0398614261880575	0.0369614221127845	0.00290000407527303	0.126561587962421	0.117347295413022	0.00921429254939855	0.0102450869081434	0.0095209344376502	0.000724152470493153	0.0350792303164731	0.0325294345014118	0.00254979581506134
93	102220	Madison County School District	1	Alabama	0.256940131558843	0.237881723155684	0.0190584084031585	0.529283307465386	0.48981973734998	0.0394635701154057	0.091814315799969	0.0851195225323922	0.00669479326757681	0.0444751592669645	0.0413104706154499	0.00316468865151463	0.269481829280848	0.249357817565523	0.0201240117153254	0.0589497846037911	0.0544214142782634	0.00452837032552769	0.000589628768351746	0.000545907358277321	4.37214100744248e-05	0.195031017980971	0.180604959869497	0.0144260581114742	0.00336871045156105	0.00311262748657168	0.000256082964989374	0.0115426874761732	0.0106729085729134	0.000869778903259786	0.541825005187392	0.501295831759819	0.0405291734275727	0.143005595116534	0.132020274344581	0.0109853207719523	0.367076593415794	0.339924664851821	0.0271519285639728	0.0317428166550637	0.0293508925634161	0.0023919240916476	0.104356013521975	0.096595616942231	0.00776039657974379
94	102250	Marengo County School District	1	Alabama	0.0547652703628011	0.0509796434376801	0.00378562692512096	0.147090599961705	0.136675073683149	0.0104155262785554	0.0206024627886894	0.0192711552898516	0.00133130749883779	0.00608366104237737	0.00579963148575131	0.000284029556626062	0.0673069680848069	0.0624557378475189	0.00485123023728794	0.00913170936914916	0.00850003983367103	0.000631669535478134	0.000265160987187055	0.00024591736829567	1.92436188913846e-05	0.0547158101397668	0.0507353911141875	0.00398041902557932	0.000835970422753998	0.000776971531851984	5.8998890902014e-05	0.00235831716594982	0.00219741799951273	0.00016089916643709	0.15963229768371	0.148151168092988	0.0114811295907224	0.0272468226797373	0.0253620728339405	0.00188474984579676	0.124801619419378	0.115722657797663	0.00907896162171524	0.00758385558459542	0.007066437461385	0.000517418123210418	0.0331441605106952	0.0307472496996904	0.00239691081100477
95	102310	Marion County School District	1	Alabama	0.0948367110359999	0.0886136933512347	0.00622301768476518	0.214425068204638	0.200127469271485	0.0142975989331528	0.035570346979327	0.0333679785075912	0.0022023684717358	0.0146913339432396	0.0139048560743373	0.000786477868902291	0.107378408758006	0.100089787761073	0.00728862099693215	0.00966947790327832	0.00903346674091957	0.000636011162358748	0.000385857807197797	0.00035856656380537	2.72912433924275e-05	0.0929151255753373	0.0865787996799003	0.00633632589543698	0.00107304038842994	0.000999745862019157	7.32945264107848e-05	0.00333490708376231	0.00311920891442909	0.000215698169333214	0.226966765926643	0.211603563681324	0.0153632022453198	0.0325500986358677	0.030409111679243	0.00214098695662475	0.184181557061486	0.171621337589745	0.0125602194717409	0.0102351102292893	0.0095731144123352	0.000661995816954134	0.0481120447013328	0.04484407291743	0.00326797178390278
96	102350	Midfield City School District	1	Alabama	0.192938758182646	0.178506515840463	0.0144322423421834	0.52285688541825	0.483439432413546	0.0394174530047042	0.0766510245147119	0.0710235387615621	0.00562748575314988	0.0332073592387055	0.0308525834356942	0.00235477580301136	0.205480455904652	0.189982610250302	0.0154978456543504	0.0690058831307978	0.0636919584101544	0.00531392472064339	0.000636289588739433	0.00058789473300038	4.8394855739053e-05	0.117782706240764	0.109030099789164	0.00875260645159986	0.0069667258890423	0.00643111843384999	0.000535607455192307	0.0110888510553082	0.0102415388841324	0.000847312171175758	0.535398583140256	0.494915526823385	0.0404830563168712	0.229049768278706	0.211411370352448	0.0176383979262579	0.268521320611654	0.248567105615325	0.019954214996329	0.0378274942498957	0.0349370508556114	0.00289044339428426	0.0891927222367177	0.0824996331714009	0.00669308906531685
97	102370	Mobile County School District	1	Alabama	0.120680339076859	0.111856608377263	0.0088237306995964	0.298914429190307	0.276907925038961	0.0220065041513462	0.0363107232217768	0.033725579684225	0.00258514353755178	0.0117317383070979	0.0109749028391029	0.000756835467994949	0.133222036798865	0.123332702787101	0.00988933401176338	0.0521587331460304	0.0483623474355403	0.00379638571049012	0.000436569447796361	0.000403336310617077	3.32331371792839e-05	0.0617470134240681	0.057064157994134	0.00468285542993412	0.00453638494701758	0.00420575554957939	0.000330629397438189	0.0143433358339523	0.0132971054972306	0.00104623033672166	0.311456126912313	0.2883840194488	0.0230721074635132	0.149425517407447	0.138549545832754	0.010875971574693	0.130221622211691	0.120345694667134	0.00987592754455636	0.031808987293176	0.0294887789489122	0.00232020834426384	0.0488524209437826	0.0452016740940639	0.00365074684971876
98	102400	Monroe County School District	1	Alabama	0.0451578307902954	0.0420455170293647	0.00311231376093072	0.129528014659777	0.120340912188657	0.00918710247111995	0.0157412823628855	0.0147466709598963	0.00099461140298922	0.00310593898175388	0.0030276589171499	7.8280064603975e-05	0.0576995285123012	0.0535216114392035	0.00417791707309769	0.0101644410356011	0.00946696519346012	0.000697475842140995	0.00027886030459448	0.000258764317047351	2.00959875471292e-05	0.0437808981114164	0.040558838989561	0.00322205912185542	0.000926272894221269	0.000861732462714484	6.45404315067845e-05	0.00254905616646795	0.00237531047642058	0.000173745690047371	0.142069712381783	0.131817006598496	0.0102527057832869	0.0314829123229918	0.029322579973321	0.00216033234967073	0.102071984649163	0.0945599877872493	0.00751199686191366	0.00851481540962837	0.00793443883792584	0.000580376571702532	0.0282829800848913	0.0262227653697351	0.0020602147151562
99	102430	Montgomery County School District	1	Alabama	0.170912199196322	0.157303234286218	0.0136089649101044	0.379155174083914	0.348762301470208	0.0303928726137054	0.0531587375649872	0.0490157461925157	0.00414299137247144	0.0212480811133404	0.0196517090570211	0.0015963720563193	0.183453896918328	0.168779328696056	0.0146745682222714	0.0640702213535923	0.0587579321098862	0.00531228924370613	0.000360840329053867	0.000333962112279555	2.68782167743125e-05	0.103343636768273	0.0952910867503447	0.00805255001792808	0.00415816850115854	0.00381670780801667	0.00034146069314187	0.0115210299662503	0.0105796399155293	0.000941390050720959	0.39169687180592	0.360238395880047	0.0314584759258723	0.162946661327282	0.149436175832163	0.0135104854951186	0.196104088379607	0.180823631548599	0.0152804568310081	0.032646122099031	0.0299785884992853	0.00266753359974567	0.065700435286993	0.0604918406023545	0.00520859468463842
100	102480	Morgan County School District	1	Alabama	0.154940445244272	0.14448766987547	0.0104527753688016	0.347473792079621	0.323797007658347	0.0236767844212743	0.0603379541286323	0.0563935786570589	0.00394437547157342	0.0280387897447693	0.0263144238377843	0.00172436590698492	0.167482142966277	0.155963764285309	0.0115183786809685	0.0259749438423229	0.0241900447885018	0.00178489905382105	0.000511420253314513	0.000474401178599028	3.70190747154852e-05	0.132848446894419	0.123707433469708	0.00914101342471157	0.00192009998006961	0.00178553859329898	0.000134561386770632	0.00622723199615103	0.00580634625520122	0.00042088574094981	0.360015489801627	0.335273102068186	0.0247423877334413	0.072975935451098	0.0679613075493377	0.00501462790176036	0.268341922523138	0.249877896984726	0.0184640255384119	0.0186976318273911	0.0174338975341221	0.00126373429326904	0.0728796518506381	0.0678696730668977	0.00500997878374039
101	102490	Mountain Brook City School District	1	Alabama	0.192938758182646	0.178506515840463	0.0144322423421834	0.52285688541825	0.483439432413546	0.0394174530047042	0.0766510245147119	0.0710235387615621	0.00562748575314988	0.0332073592387055	0.0308525834356942	0.00235477580301136	0.205480455904652	0.189982610250302	0.0154978456543504	0.0690058831307978	0.0636919584101544	0.00531392472064339	0.000636289588739433	0.00058789473300038	4.8394855739053e-05	0.117782706240764	0.109030099789164	0.00875260645159986	0.0069667258890423	0.00643111843384999	0.000535607455192307	0.0110888510553082	0.0102415388841324	0.000847312171175758	0.535398583140256	0.494915526823385	0.0404830563168712	0.229049768278706	0.211411370352448	0.0176383979262579	0.268521320611654	0.248567105615325	0.019954214996329	0.0378274942498957	0.0349370508556114	0.00289044339428426	0.0891927222367177	0.0824996331714009	0.00669308906531685
102	102520	Muscle Shoals City School District	1	Alabama	0.150042518571237	0.141107726825591	0.0089347917456455	0.365464794204345	0.343418581471139	0.0220462127332068	0.0614543264010872	0.0579200315865029	0.0035342948145843	0.0281379901426266	0.0266585802264557	0.00147940991617096	0.162584216293243	0.15258382123543	0.0100003950578125	0.0323305097933127	0.0305141120394454	0.00181639775386723	0.00039031346463451	0.000363043832554723	2.7269632079787e-05	0.120155563219487	0.112557332934167	0.00759823028532009	0.00217234078517438	0.00204270273737029	0.000129638047804083	0.0075354890306343	0.00710662969189302	0.000428859338741286	0.378006491926351	0.354894675880977	0.0231118160453738	0.0918428010338311	0.0866828744328211	0.00515992660100993	0.263374843231019	0.246719911435861	0.0166549317951581	0.0227888476615011	0.0214918900122954	0.00129695764920576	0.073996024123093	0.0693961259963417	0.00459989812675128
103	102550	Oneonta City School District	1	Alabama	0.134412808045297	0.125159808629882	0.00925299941541512	0.32187285521945	0.299450049355297	0.0224228058641526	0.0550351375021727	0.0513648058500113	0.00367033165216134	0.0250638782520514	0.0234960738644058	0.00156780438764555	0.146954505767302	0.13663590303972	0.0103186027275821	0.0217649237616682	0.0202134452697504	0.00155147849191786	0.000541758514573725	0.000501734155482461	4.00243590912639e-05	0.117688774700395	0.109451021632369	0.00823775306802681	0.00186286433142804	0.00172786896544273	0.000134995365985305	0.00509618445923709	0.00474183301667624	0.000354351442560853	0.334414552941456	0.310926143765136	0.0234884091763196	0.0687487412778826	0.0638480949624146	0.00490064631546796	0.248826825457485	0.23140992269817	0.0174169027593154	0.0168389862060876	0.0156681261045515	0.00117086010153618	0.0675768352241785	0.0628409002598501	0.00473593496432832
104	102580	Opelika City School District	1	Alabama	0.103226152115674	0.0949457166488515	0.00828043546682274	0.230976186317118	0.212254066795007	0.018722119522111	0.0331776621427969	0.030595037867547	0.00258262427524994	0.0121771234002484	0.0112850783687369	0.000892045031511583	0.11576784983768	0.10642181105869	0.00934603877898972	0.027215432524193	0.0248468380998797	0.00236859442431327	0.000400539236756581	0.000369477457021121	3.10617797354598e-05	0.0806119603873199	0.0743060590425256	0.00630590134479435	0.00194841273561958	0.00178300629082806	0.000165406444791516	0.00559150495379098	0.00511643016843585	0.000475074785355121	0.243517884039124	0.223730161204846	0.019787722834278	0.071052131786168	0.0648683725152218	0.00618375927094621	0.155730893547166	0.143548785007357	0.0121821085398088	0.0167348587057896	0.0153130036822667	0.00142185502352297	0.0457193598648027	0.0420711322773858	0.00364822758741692
105	102610	Opp City School District	1	Alabama	0.044963091669011	0.0419556071662723	0.00300748450273871	0.126640429383638	0.117875713316241	0.00876471606739726	0.0149895580146592	0.0140950993047078	0.000894458709951449	0.00265148426286069	0.00263208787899192	1.93963838687745e-05	0.0575047893910168	0.0534317015761111	0.00407308781490569	0.0106865234488982	0.00996201158651204	0.000724511862386194	0.000270096427098423	0.000250872264144894	1.92241629535294e-05	0.0428683681993617	0.0397883687304138	0.00307999946894788	0.000920807672603624	0.000857033343130447	6.37743294731776e-05	0.00275899364305483	0.00257341565190992	0.000185577991144909	0.139182127105644	0.129351807726079	0.00983031937956424	0.0317887353393287	0.0296335614931539	0.00215517384617477	0.0984865122319638	0.0914104694966237	0.0070760427353401	0.00890687953435111	0.00830777673630174	0.000599102798049372	0.027531255736665	0.0255711937145466	0.00196006202211843
106	102635	Oxford City School District	1	Alabama	0.142177048495648	0.132635226679898	0.00954182181575	0.327406988855336	0.305228302504541	0.0221786863507955	0.0537957542301335	0.0503008229378083	0.00349493129232521	0.023891989903263	0.022447495880416	0.00144449402284704	0.154718746217654	0.144111321089737	0.010607425127917	0.0312553473445946	0.0291712458710537	0.00208410147354091	0.00058233261028537	0.000537603204690394	4.47294055949766e-05	0.114000587768015	0.106112032854822	0.00788855491319245	0.00226803722603412	0.00211112377774666	0.000156913448287466	0.00661244126872469	0.00617931538142353	0.000433125887301164	0.339948686577342	0.31670439691438	0.0232442896629625	0.0846530777492817	0.0790057976785379	0.00564728007074375	0.236830833304099	0.220443739984737	0.016387093319362	0.018464775523962	0.0172548592511053	0.00120991627285671	0.0663374519521393	0.0617769173476471	0.00456053460449219
107	102640	Ozark City School District	1	Alabama	0.0671346143354631	0.0626688175975133	0.00446579673794975	0.170844654401254	0.15919774760979	0.0116469067914634	0.0234270765781285	0.0219880331496834	0.00143904342844507	0.00724096467043615	0.006926566588188	0.00031439808224816	0.0796763120574688	0.0741449120073521	0.00553140005011673	0.0161480124486849	0.0150520608591959	0.00109595158948898	0.000280155753431042	0.000260481028382656	1.96747250483861e-05	0.0578342518587013	0.0537839916275185	0.00405026023118279	0.00114875686287355	0.00106968283663358	7.90740262399702e-05	0.00426513513377805	0.00397869565562145	0.000286439478156597	0.18338635212326	0.170673842019629	0.0127125101036304	0.0435632827088298	0.0406066805214201	0.00295660218740964	0.127223209361512	0.118313487374976	0.00890972198653676	0.0125998600529174	0.0117536741232334	0.000846185929683987	0.0359687743001343	0.0334641275595222	0.00250464674061204
108	102650	Pell City City School District	1	Alabama	0.14380585277855	0.133575894163117	0.0102299586154333	0.321269017627206	0.298190954919923	0.0230780627072834	0.0520565518354236	0.0484661019564597	0.00359044987896389	0.0228199501430838	0.0213401745355395	0.00147977560754428	0.156347550500556	0.145051988572956	0.0112955619276003	0.0279909361368436	0.0259315952949863	0.00205934084185724	0.000637858576123316	0.000589530459295215	4.83281168281002e-05	0.11930706974751	0.110729644241665	0.00857742550584567	0.00243407777262139	0.00225334126941435	0.000180736503207047	0.00597760826745737	0.00554787730759512	0.000429730959862243	0.333810715349212	0.309667049329762	0.0241436660194504	0.0863221877597445	0.079971317394315	0.00635087036542954	0.228493431942365	0.212066195943624	0.0164272359987414	0.0189950956471023	0.0176295359918229	0.0013655596552794	0.0645982495574294	0.0599421963662986	0.00465605319113087
109	102670	Perry County School District	1	Alabama	0.0559026297365653	0.0520335567137875	0.00386907302277779	0.15500628762145	0.144012058090357	0.0109942295310934	0.0219269457959308	0.0205019392858158	0.00142500651011506	0.00676417392594938	0.00643277597263826	0.000331397953311119	0.068444327458571	0.0635096511236263	0.00493467633494476	0.0099383355734792	0.00924022435968339	0.000698111213795812	0.000278111282362457	0.000257813910233496	2.02973721289609e-05	0.0548468419676263	0.0508653617904798	0.00398148017714645	0.000912489377246338	0.000847542458605942	6.4946918640396e-05	0.00246854925785678	0.00229870860462364	0.000169840653233142	0.167547985343456	0.155488152500196	0.0120598328432604	0.0305715659856239	0.0284240883843629	0.00214747760126107	0.128763976080786	0.119416651788189	0.00934732429259674	0.00821244327704675	0.00764741232764422	0.000565030949402538	0.0344686435179366	0.0319780336956546	0.00249060982228204
110	102700	Phenix City City School District	1	Alabama	0.104733214723279	0.0964186022038616	0.00831461251941697	0.261496663658815	0.240557489634857	0.0209391740239575	0.0362159473200385	0.0334243943794196	0.00279155294061896	0.0132280151649161	0.0122685169449568	0.000959498219959229	0.117274912445284	0.1078946966137	0.00938021583158394	0.0345893681009649	0.0316821406588118	0.00290722744215311	0.000364332368941218	0.000336187218210483	2.81451507307352e-05	0.0729112970052543	0.0672419256739996	0.00566937133125472	0.00239931054109719	0.00220058111014979	0.000198729430947401	0.00701060442902668	0.0064338619525287	0.000576742476497977	0.27403836138082	0.252033584044696	0.0220047773361245	0.0969329718104906	0.0887885429998467	0.0081444288106439	0.157069048606507	0.144857394807205	0.0122116537993021	0.0200363409638225	0.018387646237644	0.00164869472617851	0.0487576450420443	0.0449004887892584	0.00385715625278593
111	102730	Pickens County School District	1	Alabama	0.0683554444000544	0.063681611513513	0.00467383288654134	0.181060689074942	0.168404030784003	0.0126566582909392	0.0282292260802134	0.0264006849665084	0.001828541113705	0.0104848499013983	0.00991498601573524	0.000569863885663086	0.0808971421220602	0.0751577059233518	0.00573943619870832	0.00951515203419308	0.00884777645359877	0.00066737558059431	0.000286383389288291	0.000265688102593962	2.06952866943297e-05	0.0675855301202201	0.0627778190833295	0.00480771103689058	0.000921567467478789	0.000855944933672242	6.56225338065468e-05	0.0025885091108799	0.00241047735015735	0.000178031760722551	0.193602386796948	0.179880125193842	0.0137222616031062	0.0295548940646161	0.027481967167085	0.00207292689753109	0.155471199833889	0.144411723019393	0.0110594768144962	0.00857629289844259	0.00798643500736373	0.000589857891078865	0.0407709238022192	0.0378767793763472	0.00289414442587198
112	102760	Piedmont City School District	1	Alabama	0.144710609228526	0.135018814018652	0.00969179520987414	0.332790992110002	0.310299154083331	0.0224918380266714	0.0548299651520505	0.0512735124416694	0.0035564527103811	0.0244567107896845	0.022978323135137	0.00147838765454752	0.157252306950532	0.146494908428491	0.0107573985220411	0.0318607534498337	0.0297436367411297	0.00211711670870402	0.000588027813131858	0.000542817656931705	4.52101562001529e-05	0.115795558157825	0.107797065714064	0.00799849244376098	0.00229820165092967	0.00213961746579352	0.000158584185136152	0.00670976587881156	0.00627177085057175	0.000437995028239811	0.345332689832008	0.32177524849317	0.0235574413388384	0.0861137633703501	0.0803895294671619	0.00572423390318818	0.240501376483968	0.223890387656517	0.0166109888274505	0.0187175499776905	0.0174953313694909	0.00122221860819968	0.0673716628740563	0.0627496068515083	0.00462205602254807
113	102790	Pike County School District	1	Alabama	0.0576228807057458	0.0537227340345503	0.0039001466711955	0.152251626480094	0.141671191316182	0.0105804351639127	0.0205015001023845	0.0192235964587417	0.00127790364364278	0.00578810511487905	0.0055519212841301	0.000236183830748951	0.0701645784277516	0.0651988284443891	0.00496574998336248	0.0122700493687439	0.0114188910032041	0.000851158365539782	0.000278536424961018	0.000258623571779007	1.99128531820113e-05	0.0534394678087119	0.0496320362135512	0.00380743159516071	0.000983980785893501	0.000914715065793534	6.92657200999674e-05	0.0031925440394413	0.00297456259006129	0.000217981449380005	0.1647933242021	0.153147285726021	0.0116460384760797	0.0349878067977464	0.0325607452959686	0.00242706150177782	0.119921199182413	0.111377106559129	0.00854409262328481	0.0098843182219405	0.00920943387092342	0.00067488435101708	0.0330431978243903	0.0306996908685805	0.00234350695580976
114	102820	Randolph County School District	1	Alabama	0.0894877355866195	0.0829841893945338	0.00650354619208565	0.22771266308726	0.210940186218368	0.0167724768688922	0.0355709455929664	0.0330796198038017	0.00249132578916479	0.0141436113722113	0.0132394317149907	0.000904179657220586	0.102029433308625	0.0944602838043726	0.00756914950425263	0.0167244964672388	0.0154489176823163	0.00127557878492246	0.000482319801153411	0.000443913979674078	3.84058214793328e-05	0.0783523329421013	0.0725731939577148	0.00577913898438648	0.00147372869110317	0.00136060390442413	0.000113124786679039	0.00499655540702857	0.00463365428024326	0.000362901126785309	0.240254360809266	0.222416280628206	0.0178380801810592	0.052181625469102	0.0482017284036482	0.0039798970654538	0.175882249135366	0.162909464223003	0.0129727849123635	0.0121904862047972	0.0113050880015553	0.000885398203241892	0.0481126433149722	0.0445557142136405	0.00355692910133176
115	102850	Roanoke City School District	1	Alabama	0.0894877355866195	0.0829841893945338	0.00650354619208565	0.22771266308726	0.210940186218368	0.0167724768688922	0.0355709455929664	0.0330796198038017	0.00249132578916479	0.0141436113722113	0.0132394317149907	0.000904179657220586	0.102029433308625	0.0944602838043726	0.00756914950425263	0.0167244964672388	0.0154489176823163	0.00127557878492246	0.000482319801153411	0.000443913979674078	3.84058214793328e-05	0.0783523329421013	0.0725731939577148	0.00577913898438648	0.00147372869110317	0.00136060390442413	0.000113124786679039	0.00499655540702857	0.00463365428024326	0.000362901126785309	0.240254360809266	0.222416280628206	0.0178380801810592	0.052181625469102	0.0482017284036482	0.0039798970654538	0.175882249135366	0.162909464223003	0.0129727849123635	0.0121904862047972	0.0113050880015553	0.000885398203241892	0.0481126433149722	0.0445557142136405	0.00355692910133176
116	102880	Russell County School District	1	Alabama	0.10501143327564	0.096690511336794	0.0083209219388457	0.267131043398934	0.245782579348871	0.0213484640500633	0.0367768445909331	0.0339467213676116	0.00283012322332149	0.0134220201013923	0.0124500693606504	0.000971950740741945	0.117553130997645	0.108166605746633	0.00938652525101268	0.0359506689991639	0.0329440046140986	0.00300666438506521	0.000357648225695746	0.000330041513312147	2.76067123835991e-05	0.0714896789466758	0.0659378173048048	0.005551861641871	0.00248255070250111	0.00227766952117395	0.000204881181327153	0.00727258412360894	0.00667707279324322	0.00059551133036572	0.27967274112094	0.25725867375871	0.0224140673622303	0.101710828953999	0.0932044412982213	0.00850638765577801	0.157316085167275	0.145098977023022	0.0122171081442536	0.0206458269996655	0.0189552554374667	0.00169057156219873	0.0493185423129389	0.0454228157774504	0.00389572653548846
117	102910	Russellville City School District	1	Alabama	0.101739856732439	0.0951647720056808	0.00657508472675779	0.250214341213039	0.233741874497362	0.0164724667156772	0.0427177115644396	0.0400837205819048	0.00263399098253474	0.0186499535626965	0.0176249856928722	0.00102496786982422	0.114281554454444	0.10664086641552	0.00764068803892476	0.0138660431020713	0.012961675298041	0.000904367804030312	0.000365885915992625	0.00034025747051579	2.56284454768356e-05	0.0947415812294755	0.0883759227115252	0.0063656585179503	0.00122788816550398	0.001144846720067	8.30414454369744e-05	0.00408015604140108	0.00381816421537074	0.000261991826030345	0.262756038935045	0.245217968907201	0.0175380700278442	0.0403085447903509	0.0376795503564405	0.00262899443391041	0.209989761421705	0.195880612132348	0.0141091492893572	0.0124577327229888	0.0116578064184122	0.000799926304576588	0.0552594092864453	0.0515598149917436	0.00369959429470172
118	102940	Scottsboro City School District	1	Alabama	0.120777519605869	0.112746290199669	0.00803122940620003	0.297988167669053	0.277886790991763	0.02010137667729	0.0508938557026929	0.0476345710294712	0.00325928467322171	0.0228982537494939	0.0215473318193423	0.00135092193015159	0.133319217327874	0.124222384609507	0.00909683271836701	0.0200310845239739	0.0186633684708487	0.00136771605312517	0.000524867643362682	0.000486116613260536	3.87510301021457e-05	0.105845852208381	0.0986180397793447	0.00722781242903604	0.00161515777074866	0.00150187545921943	0.000113282311529239	0.00530225518140843	0.00495298428683402	0.00034927089457441	0.310529865391059	0.289362885401602	0.021166979989457	0.0594401246903919	0.0553815719624299	0.00405855272796196	0.235539135786118	0.219455060145556	0.0160840756405617	0.0155506049145493	0.014526253293616	0.00102435162093333	0.0634355534246987	0.05911066543931	0.00432488798538869
119	102970	Selma City School District	1	Alabama	0.0600609086704338	0.0558948400098786	0.00416606866055519	0.15632189212125	0.145238718660617	0.0110831734606335	0.0217506338905551	0.0203382686399638	0.00141236525059129	0.00657457186920728	0.00625653852420637	0.000318033345000902	0.0726026063924396	0.0673709344197174	0.00523167197272216	0.0117131266831411	0.0108913966013952	0.000821730081745927	0.000305794590867414	0.000283391104317375	2.24034865500385e-05	0.0565557756312528	0.0524472939054266	0.0041084817258262	0.00101463287662396	0.000942554338677798	7.20785379461627e-05	0.00301327661055433	0.0028062984699005	0.000206978140653837	0.168863589843256	0.156714813070456	0.0121487767728005	0.0335170690120219	0.0311656913991788	0.00235137761284305	0.126545135686504	0.117352292486014	0.00919284320048999	0.00880138514473004	0.00819682918526258	0.000604555959467457	0.0342923316125609	0.0318143630498026	0.00247796856275827
120	103000	Sheffield City School District	1	Alabama	0.150042518571237	0.141107726825591	0.0089347917456455	0.365464794204345	0.343418581471139	0.0220462127332068	0.0614543264010872	0.0579200315865029	0.0035342948145843	0.0281379901426266	0.0266585802264557	0.00147940991617096	0.162584216293243	0.15258382123543	0.0100003950578125	0.0323305097933127	0.0305141120394454	0.00181639775386723	0.00039031346463451	0.000363043832554723	2.7269632079787e-05	0.120155563219487	0.112557332934167	0.00759823028532009	0.00217234078517438	0.00204270273737029	0.000129638047804083	0.0075354890306343	0.00710662969189302	0.000428859338741286	0.378006491926351	0.354894675880977	0.0231118160453738	0.0918428010338311	0.0866828744328211	0.00515992660100993	0.263374843231019	0.246719911435861	0.0166549317951581	0.0227888476615011	0.0214918900122954	0.00129695764920576	0.073996024123093	0.0693961259963417	0.00459989812675128
121	103030	Shelby County School District	1	Alabama	0.118440041549055	0.108842678676921	0.00959736287213394	0.335416921211734	0.307943711379097	0.027473209832637	0.0495035067918643	0.0455873894029405	0.0039161173889238	0.0202892976643097	0.0187437894774649	0.00154550818684471	0.130981739271061	0.12031877308676	0.0106629661843009	0.0367363526881327	0.0335258884421254	0.00321046424600725	0.000529612881658029	0.00048850793227156	4.11049493864694e-05	0.0837201855603163	0.0771658475177186	0.00655433804259771	0.00346942009496239	0.00317288118061944	0.000296538914342946	0.00652616804599156	0.00596564801402503	0.000560520031966537	0.34795861893374	0.319419805788936	0.028538813144804	0.122852558880029	0.112116225004885	0.0107363338751439	0.201520711107092	0.18574393213389	0.0157767789732018	0.0235853489466199	0.0215596486501617	0.00202570029645823	0.0620452045138701	0.0570634838127793	0.00498172070109077
122	103062	St. Clair County School District	1	Alabama	0.14380585277855	0.133575894163117	0.0102299586154333	0.321269017627206	0.298190954919923	0.0230780627072834	0.0520565518354236	0.0484661019564597	0.00359044987896389	0.0228199501430838	0.0213401745355395	0.00147977560754428	0.156347550500556	0.145051988572956	0.0112955619276003	0.0279909361368436	0.0259315952949863	0.00205934084185724	0.000637858576123316	0.000589530459295215	4.83281168281002e-05	0.11930706974751	0.110729644241665	0.00857742550584567	0.00243407777262139	0.00225334126941435	0.000180736503207047	0.00597760826745737	0.00554787730759512	0.000429730959862243	0.333810715349212	0.309667049329762	0.0241436660194504	0.0863221877597445	0.079971317394315	0.00635087036542954	0.228493431942365	0.212066195943624	0.0164272359987414	0.0189950956471023	0.0176295359918229	0.0013655596552794	0.0645982495574294	0.0599421963662986	0.00465605319113087
123	103090	Sumter County School District	1	Alabama	0.0707214699046555	0.0658101048537037	0.00491136505095182	0.159445294115753	0.148209988737697	0.0112353053780558	0.0233543938087357	0.0218400793279187	0.00151431448081706	0.00766785559021619	0.00727840044010458	0.000389455150111604	0.0832631676266612	0.0772861992635425	0.0059769683631188	0.00805438364377596	0.00749877637089152	0.000555607272884443	0.00033085537178887	0.000306869754072653	2.39856177162169e-05	0.0713434776322377	0.0661890881105317	0.005154389521706	0.000885477950074797	0.000822994839258062	6.24831108167357e-05	0.00264897302878394	0.00246847018878854	0.000180502839995402	0.171986991837758	0.159686083147536	0.0123009086902228	0.0282371636831633	0.0262893084279549	0.00194785525520845	0.135832410032526	0.126018854901547	0.00981355513097892	0.00791741812206889	0.00737791981803347	0.000539498304035415	0.0358960915307415	0.0333161737377575	0.00257991779298404
124	103120	Sylacauga City School District	1	Alabama	0.105475356791926	0.0980219329629595	0.00745342382896665	0.246782233466005	0.229138317640306	0.0176439158256997	0.0385077504841278	0.0358931322747054	0.00261461820942237	0.0155877379228371	0.0146259503764666	0.000961787546370438	0.118017054513932	0.109498027372798	0.00851902714113362	0.0206221950749707	0.0191252878595724	0.00149690721539836	0.000523868121891311	0.000483785851692914	4.00822701983975e-05	0.0903732770800793	0.0838542653603354	0.00651901171974388	0.00176938029503783	0.00163935375701539	0.00013002653802244	0.00472833394195277	0.00439533454418221	0.000332999397770553	0.259323931188011	0.240614412050144	0.0187095191378667	0.061603445942978	0.0571318248381341	0.00447162110484387	0.183359234771395	0.170132747484243	0.0132264872871527	0.0143612504736376	0.0133498397277675	0.00101141074587011	0.0510494482061336	0.0473692266845442	0.00368022152158935
125	103150	Talladega City School District	1	Alabama	0.105475356791926	0.0980219329629595	0.00745342382896665	0.246782233466005	0.229138317640306	0.0176439158256997	0.0385077504841278	0.0358931322747054	0.00261461820942237	0.0155877379228371	0.0146259503764666	0.000961787546370438	0.118017054513932	0.109498027372798	0.00851902714113362	0.0206221950749707	0.0191252878595724	0.00149690721539836	0.000523868121891311	0.000483785851692914	4.00822701983975e-05	0.0903732770800793	0.0838542653603354	0.00651901171974388	0.00176938029503783	0.00163935375701539	0.00013002653802244	0.00472833394195277	0.00439533454418221	0.000332999397770553	0.259323931188011	0.240614412050144	0.0187095191378667	0.061603445942978	0.0571318248381341	0.00447162110484387	0.183359234771395	0.170132747484243	0.0132264872871527	0.0143612504736376	0.0133498397277675	0.00101141074587011	0.0510494482061336	0.0473692266845442	0.00368022152158935
126	103180	Talladega County School District	1	Alabama	0.105475356791926	0.0980219329629595	0.00745342382896665	0.246782233466005	0.229138317640306	0.0176439158256997	0.0385077504841278	0.0358931322747054	0.00261461820942237	0.0155877379228371	0.0146259503764666	0.000961787546370438	0.118017054513932	0.109498027372798	0.00851902714113362	0.0206221950749707	0.0191252878595724	0.00149690721539836	0.000523868121891311	0.000483785851692914	4.00822701983975e-05	0.0903732770800793	0.0838542653603354	0.00651901171974388	0.00176938029503783	0.00163935375701539	0.00013002653802244	0.00472833394195277	0.00439533454418221	0.000332999397770553	0.259323931188011	0.240614412050144	0.0187095191378667	0.061603445942978	0.0571318248381341	0.00447162110484387	0.183359234771395	0.170132747484243	0.0132264872871527	0.0143612504736376	0.0133498397277675	0.00101141074587011	0.0510494482061336	0.0473692266845442	0.00368022152158935
127	103210	Tallapoosa County School District	1	Alabama	0.0770550282522038	0.0716387795605904	0.00541624869161342	0.200118764587189	0.185813037426584	0.0143057271606045	0.0297355577005293	0.0277421281543963	0.00199342954613301	0.0108399403023057	0.0102129601722681	0.000626980130037613	0.0895967259742096	0.0831148739704292	0.00648185200378039	0.0158642258796122	0.0147209646973236	0.00114326118228858	0.000421984526960295	0.000389902527329127	3.20819996311681e-05	0.0676038213596264	0.0626997850739691	0.00490403628565722	0.00139965419069672	0.00129775606012698	0.000101898130569744	0.00430704001731398	0.0040064656116803	0.000300574405633682	0.212660462309195	0.197289131836423	0.0153713304727715	0.0478373562322749	0.0443899398339774	0.00344741639829749	0.153026520645265	0.141925852150208	0.0111006684950568	0.0117965854316548	0.0109733398522376	0.000823245579417171	0.0422772554225351	0.0392182225642351	0.00305903285829998
128	103240	Tallassee City School District	1	Alabama	0.0885125394084073	0.0820752136368563	0.00643732577155104	0.219231911895517	0.203083065460179	0.0161488464353374	0.0319083364493383	0.0296831692960133	0.00222516715332493	0.0116996022061772	0.0109727871145047	0.000726815091672553	0.101054237130413	0.0935513080466951	0.00750292908371802	0.0221934910853562	0.0205184326356855	0.00167505844967072	0.000385892471798351	0.000356767428702232	2.91250430961186e-05	0.0716330355749322	0.0663408341137523	0.00529220146117994	0.00171655257450092	0.00158738313182773	0.00012916944267319	0.00512526542382539	0.00474789073672734	0.000377374687098054	0.231773609617522	0.214559159870018	0.0172144497475044	0.061998137297353	0.0573213883219552	0.00467674897539779	0.15504825428855	0.143595413343785	0.0114528409447646	0.0147272180316198	0.0136423582042778	0.001084859827342	0.0444500341713441	0.0411592637058521	0.00329077046549191
129	103270	Tarrant City School District	1	Alabama	0.192938758182646	0.178506515840463	0.0144322423421834	0.52285688541825	0.483439432413546	0.0394174530047042	0.0766510245147119	0.0710235387615621	0.00562748575314988	0.0332073592387055	0.0308525834356942	0.00235477580301136	0.205480455904652	0.189982610250302	0.0154978456543504	0.0690058831307978	0.0636919584101544	0.00531392472064339	0.000636289588739433	0.00058789473300038	4.8394855739053e-05	0.117782706240764	0.109030099789164	0.00875260645159986	0.0069667258890423	0.00643111843384999	0.000535607455192307	0.0110888510553082	0.0102415388841324	0.000847312171175758	0.535398583140256	0.494915526823385	0.0404830563168712	0.229049768278706	0.211411370352448	0.0176383979262579	0.268521320611654	0.248567105615325	0.019954214996329	0.0378274942498957	0.0349370508556114	0.00289044339428426	0.0891927222367177	0.0824996331714009	0.00669308906531685
130	103300	Thomasville City School District	1	Alabama	0.0465057755452054	0.0432361369719921	0.00326963857321327	0.132382199328932	0.122833766808874	0.00954843252005806	0.0168549889643649	0.0157534415694911	0.00110154739487381	0.0038375651635581	0.00369271217803274	0.000144852985525361	0.0590474732672112	0.054712231381831	0.00433524188538024	0.00924129151559777	0.00859080053500352	0.000650490980594248	0.000272816270134662	0.000252832027914452	1.99842422202108e-05	0.0463223265968839	0.0428830945345265	0.0034392320623574	0.000858701736081382	0.000797440039339694	6.12616967416888e-05	0.0023523371485135	0.00218806424504681	0.000164272903466697	0.144923897050938	0.134309861218713	0.010614035832225	0.0288894650945911	0.0268559466792803	0.00203351841531084	0.108206155991537	0.100172317702948	0.00803383828858834	0.00782827596480997	0.00728159683648411	0.000546679128325855	0.0293966866863707	0.0272295359793299	0.00216715070704079
131	103330	Troy City School District	1	Alabama	0.0576228807057458	0.0537227340345503	0.0039001466711955	0.152251626480094	0.141671191316182	0.0105804351639127	0.0205015001023845	0.0192235964587417	0.00127790364364278	0.00578810511487905	0.0055519212841301	0.000236183830748951	0.0701645784277516	0.0651988284443891	0.00496574998336248	0.0122700493687439	0.0114188910032041	0.000851158365539782	0.000278536424961018	0.000258623571779007	1.99128531820113e-05	0.0534394678087119	0.0496320362135512	0.00380743159516071	0.000983980785893501	0.000914715065793534	6.92657200999674e-05	0.0031925440394413	0.00297456259006129	0.000217981449380005	0.1647933242021	0.153147285726021	0.0116460384760797	0.0349878067977464	0.0325607452959686	0.00242706150177782	0.119921199182413	0.111377106559129	0.00854409262328481	0.0098843182219405	0.00920943387092342	0.00067488435101708	0.0330431978243903	0.0306996908685805	0.00234350695580976
132	103360	Tuscaloosa City School District	1	Alabama	0.137893015847771	0.127533322931348	0.0103596929164225	0.327453719682204	0.302586832815645	0.0248668868665596	0.0503164093449673	0.0466311935545251	0.00368521579044225	0.021232474209233	0.0197551868553115	0.00147728735392156	0.150434713569777	0.139009417341187	0.0114252962285895	0.0322175485232929	0.0296775198892177	0.00254002863407514	0.000484902780798718	0.000449026586154252	3.58761946444665e-05	0.104607065508065	0.096777227290677	0.00782983821738829	0.00299165199661361	0.00275810639186476	0.000233545604748849	0.0101335447610062	0.00934753718327347	0.000786007577732723	0.33999541740421	0.314062927225484	0.0259324901787266	0.105640086528418	0.0973114315876372	0.00832865494078043	0.211393316606202	0.195570528143255	0.0158227884629465	0.0229620142695908	0.0211809674945911	0.00178104677499971	0.0628581070669731	0.0581072879643639	0.00475081910260922
133	103390	Tuscaloosa County School District	1	Alabama	0.137893015847771	0.127533322931348	0.0103596929164225	0.327453719682204	0.302586832815645	0.0248668868665596	0.0503164093449673	0.0466311935545251	0.00368521579044225	0.021232474209233	0.0197551868553115	0.00147728735392156	0.150434713569777	0.139009417341187	0.0114252962285895	0.0322175485232929	0.0296775198892177	0.00254002863407514	0.000484902780798718	0.000449026586154252	3.58761946444665e-05	0.104607065508065	0.096777227290677	0.00782983821738829	0.00299165199661361	0.00275810639186476	0.000233545604748849	0.0101335447610062	0.00934753718327347	0.000786007577732723	0.33999541740421	0.314062927225484	0.0259324901787266	0.105640086528418	0.0973114315876372	0.00832865494078043	0.211393316606202	0.195570528143255	0.0158227884629465	0.0229620142695908	0.0211809674945911	0.00178104677499971	0.0628581070669731	0.0581072879643639	0.00475081910260922
134	103420	Tuscumbia City School District	1	Alabama	0.150042518571237	0.141107726825591	0.0089347917456455	0.365464794204345	0.343418581471139	0.0220462127332068	0.0614543264010872	0.0579200315865029	0.0035342948145843	0.0281379901426266	0.0266585802264557	0.00147940991617096	0.162584216293243	0.15258382123543	0.0100003950578125	0.0323305097933127	0.0305141120394454	0.00181639775386723	0.00039031346463451	0.000363043832554723	2.7269632079787e-05	0.120155563219487	0.112557332934167	0.00759823028532009	0.00217234078517438	0.00204270273737029	0.000129638047804083	0.0075354890306343	0.00710662969189302	0.000428859338741286	0.378006491926351	0.354894675880977	0.0231118160453738	0.0918428010338311	0.0866828744328211	0.00515992660100993	0.263374843231019	0.246719911435861	0.0166549317951581	0.0227888476615011	0.0214918900122954	0.00129695764920576	0.073996024123093	0.0693961259963417	0.00459989812675128
135	103430	Vestavia Hills City School District	1	Alabama	0.192559134948757	0.178151529709907	0.0144076052388503	0.521901747281817	0.482545158576851	0.0393565887049655	0.0765126888636337	0.0708939237330954	0.00561876513053838	0.0331415326509193	0.0307908806342416	0.00235065201667768	0.205100832670763	0.189627624119746	0.0154732085510173	0.0688414472310095	0.0635382411173948	0.00530320611361468	0.000635745996066259	0.000587388287515096	4.83577085511636e-05	0.117609133797648	0.108867729066025	0.00874140473162279	0.00694890466210793	0.00641451542887567	0.000534389233232261	0.0110656009839315	0.0102197502199351	0.00084585076399641	0.534443445003823	0.49402125298669	0.0404221920171325	0.22850861898267	0.210905391915643	0.0176032270670271	0.268179905494696	0.248246977466038	0.0199329280286587	0.0377549205264565	0.0348688836050098	0.00288603692144669	0.0890543865856395	0.0823700181429342	0.00668436844270536
136	103450	Walker County School District	1	Alabama	0.115693279780876	0.108104219885209	0.0075890598956668	0.262968724541939	0.245498843538977	0.0174698810029619	0.0432420145520421	0.0405389084588123	0.00270310609322978	0.0185225018650083	0.0174861060521654	0.0010363958128429	0.128234977502882	0.119580314295048	0.00865466320783377	0.018224417165956	0.0170274203566464	0.00119699680930966	0.000457109670457309	0.000424036497687892	3.30731727694172e-05	0.103696449381901	0.09665678284924	0.00703966653266058	0.00160089619452946	0.00149134271022552	0.000109553484303936	0.00425610509003827	0.00398073188124809	0.000275373208790183	0.275510422263945	0.256974937948816	0.0185354843151289	0.0558482285958832	0.0521800645703281	0.00366816402555509	0.205558465978343	0.191603667505703	0.0139547984726405	0.0141037276897183	0.013191205872785	0.000912521816933275	0.0557837122740479	0.0520150028686511	0.00376870940539676
137	103480	Washington County School District	1	Alabama	0.049433203691954	0.0458611649012907	0.00357203879066328	0.14096114494609	0.130560851554125	0.0104002933919649	0.0184076079671908	0.0171505078633026	0.00125710010388827	0.00466406890508735	0.00443609948972929	0.000227969415358062	0.0619749014139598	0.0573372593111295	0.00463764210283026	0.010100757198809	0.00936642280802552	0.000734334390783512	0.000287745232651228	0.000266168328372847	2.1576904278381e-05	0.04816738082609	0.0445335468305987	0.0036338339954913	0.000915244038936072	0.000848087662613997	6.71563763220758e-05	0.00250377411747338	0.00232303368151839	0.000180740435954993	0.153502842668096	0.142036945963964	0.0114658967041319	0.0317423769804648	0.0294346768147071	0.00230770016575773	0.11327022501664	0.104724915155833	0.00854530986080664	0.00849024067099119	0.00787735399342369	0.000612886677567498	0.0309493056891966	0.0286266022731414	0.00232270341605524
138	103510	Wilcox County School District	1	Alabama	0.0478821747798985	0.0445707125783733	0.00331146220152516	0.135094977503351	0.125492322337049	0.00960265516630126	0.0177407768338877	0.0166046312467471	0.00113614558714058	0.00440065345826613	0.00423162259750025	0.000169030860765884	0.0604238725019043	0.0560468069882121	0.00437706551369213	0.00876177817271627	0.00815345833838704	0.000608319834329232	0.00026164680874098	0.000242705420844497	1.89413878964824e-05	0.0483504917640036	0.0448113515167302	0.00353914024727334	0.000825946052853588	0.000767675959475682	5.82700933779057e-05	0.00222400970358988	0.00207161575277471	0.000152393950815169	0.147636675225357	0.136968416746888	0.0106682584784682	0.0274320643825322	0.0255274887893661	0.00190457559316609	0.112717224963314	0.104466593938179	0.0082506310251351	0.00748738587951075	0.0069743340193437	0.000513051860167046	0.0302824745558935	0.0280807256565859	0.00220174889930756
139	103540	Winfield City School District	1	Alabama	0.0928956715670441	0.0867878367068189	0.00610783486022523	0.212874078093767	0.198639644947811	0.014234433145956	0.0352128715211804	0.0330265306137572	0.00218634090742322	0.0144834538462668	0.013706560462723	0.000776893383543766	0.10543736928905	0.0982639311166577	0.00717343817239221	0.00975109933608576	0.00910644954045137	0.000644649795634382	0.000378711932605991	0.000351887359301167	2.68245733048239e-05	0.0909495721671879	0.0847343494081589	0.00621522275902898	0.00106750166135939	0.000994374727919419	7.3126933439971e-05	0.00329048419181083	0.00307687008082678	0.000213614110984053	0.225415775815773	0.21011573935765	0.015300036458123	0.0325126284873048	0.0303640062430825	0.0021486222442223	0.18273651762541	0.170245261813415	0.0124912558119948	0.0101666297030585	0.00950647130115255	0.000660158401905937	0.0477545692431862	0.044502625023596	0.00325194421959019
140	103580	Winston County School District	1	Alabama	0.0987123795096242	0.0923005623535482	0.00641181715607607	0.24750680232215	0.231121776014253	0.0163850263078976	0.0417824660239622	0.0391924588740534	0.00259000714990883	0.0180518696632179	0.0170566441138464	0.000995225549371455	0.11125407723163	0.103776656763387	0.00747742046824305	0.0136577020164594	0.0127589307458211	0.0008987712706383	0.000393321221849792	0.000365413909600093	2.79073122496989e-05	0.0912461833953633	0.0850850043828541	0.00616117901250919	0.00127540463263679	0.00118806144767832	8.73431849584638e-05	0.00468146596532073	0.00437924627743334	0.000302219687887391	0.260048500044156	0.242597870424092	0.0174506296200646	0.0423384020626201	0.0395522423285186	0.00278615973410151	0.205612592999211	0.191729097322407	0.0138834956768034	0.0120975049823254	0.0113165307731657	0.000780974209159731	0.054324163745968	0.0506685532838922	0.00365561046207581
141	103581	Orange Beach City School District	1	Alabama	0.0577157897683836	0.0535883744442163	0.00412741532416731	0.142793552316014	0.132431212167908	0.0103623401481055	0.0148532757237203	0.0138819006013902	0.00097137512233005	0.00186838514207979	0.00185736659761049	1.10185444693052e-05	0.0702574874903894	0.0650644688540551	0.00519301863633429	0.0198085078166627	0.0183967904178537	0.00141171739880894	0.000296955144670327	0.000274735837733931	2.22193069363962e-05	0.0440502418888678	0.0407261931361123	0.0033240487527555	0.0015760417310083	0.00146351306722945	0.00011252866377885	0.00452574090918026	0.00420323639512565	0.000322504514054607	0.155335250038019	0.143907306577747	0.0114279434602725	0.0553529635621198	0.0514080555226284	0.00394490803949145	0.0853007370482679	0.0788639095432168	0.00643682750505113	0.0146815494276316	0.0136353415119017	0.0010462079157299	0.0273949734457261	0.025357995011229	0.00203697843449703
142	400001	Cave Creek Unified District	4	Arizona	0.635392612315418	0.579587716433966	0.055804895881452	1.00772369170449	0.918706845303935	0.0890168464005519	0.113586343967862	0.103701821787531	0.00988452218033112	0.0413380615309386	0.037787803160942	0.0035502583699966	0.647934310037424	0.591063810843805	0.056870499193619	0.411409766458241	0.374401271547024	0.037008494911217	0.000313975352588521	0.000289496951703522	2.44784008849994e-05	0.187135425079098	0.171643884177833	0.0154915409012657	0.00478180341746626	0.00436504817467365	0.000416755242792612	0.0442933397300301	0.0403641099925715	0.00392922973745866	1.02026538942649	0.930182939713774	0.0900824497127189	0.716525065051854	0.652069827510908	0.0644552375409459	0.222275059582566	0.203874571404558	0.0184004881780088	0.0814652647920729	0.0742385407983087	0.00722672399376417	0.126128041689868	0.11517791619737	0.0109501254924981
143	400003	Chino Valley Unified District	4	Arizona	0.179234828942509	0.170256083790263	0.00897874515224634	0.223211225112673	0.212744490883886	0.0104667342287868	0.0285004130249496	0.027328151965954	0.00117226105899566	0.00889875030481897	0.00873863846100794	0.00016011184381103	0.191776526664515	0.181732178200102	0.0100443484644133	0.0473870382666034	0.0457839675079144	0.00160307075868891	0.00022651567906665	0.000211725547729226	1.47901313374237e-05	0.120610198213279	0.112872593151183	0.00773760506209575	0.00221195161754289	0.00213568061225501	7.62710052878838e-05	0.0213408228880231	0.0207282113810197	0.000612611507003351	0.235752922834679	0.224220585293725	0.0115323375409538	0.0853650887254016	0.0824772467636679	0.00288784196173365	0.122079717413458	0.114247837079697	0.00783188033376093	0.0283081166958195	0.0274955014503603	0.000812615245459224	0.0410421107469554	0.0388042463757928	0.00223786437116264
144	400004	Clarkdale-Jerome Elementary District	4	Arizona	0.179234828942509	0.170256083790263	0.00897874515224634	0.223211225112673	0.212744490883886	0.0104667342287868	0.0285004130249496	0.027328151965954	0.00117226105899566	0.00889875030481897	0.00873863846100794	0.00016011184381103	0.191776526664515	0.181732178200102	0.0100443484644133	0.0473870382666034	0.0457839675079144	0.00160307075868891	0.00022651567906665	0.000211725547729226	1.47901313374237e-05	0.120610198213279	0.112872593151183	0.00773760506209575	0.00221195161754289	0.00213568061225501	7.62710052878838e-05	0.0213408228880231	0.0207282113810197	0.000612611507003351	0.235752922834679	0.224220585293725	0.0115323375409538	0.0853650887254016	0.0824772467636679	0.00288784196173365	0.122079717413458	0.114247837079697	0.00783188033376093	0.0283081166958195	0.0274955014503603	0.000812615245459224	0.0410421107469554	0.0388042463757928	0.00223786437116264
145	400005	Salome Consolidated Elementary District	4	Arizona	0.149746737555837	0.139384356486658	0.0103623810691789	0.121223038554403	0.113085906805311	0.00813713174909231	0.0122167025541104	0.0115327407719339	0.000683961782176551	0.000772253653526768	0.000886348887455875	-0.000114095233929107	0.162288435277843	0.150860450896497	0.0114279843813459	0.0308466746835802	0.0289152253536496	0.00193144932993053	0.000213133045726973	0.000197180685722116	1.59523600048566e-05	0.124224164669879	0.115125873417122	0.00909829125275662	0.000872746373063086	0.000821576258266048	5.1170114797037e-05	0.00613171650559392	0.00580059518173708	0.000331121323856841	0.133764736276409	0.124562001215149	0.00920273506125929	0.041812844932393	0.0391947542579337	0.00261809067445926	0.0841556358383378	0.0779920002248252	0.00616363561351262	0.0077962555056779	0.00737524673239049	0.000421008773287409	0.0247584002761162	0.0230088351817727	0.00174956509434353
146	400021	Colorado City Unified District	4	Arizona	0.206982804604578	0.196323591894559	0.0106592127100185	0.216477559661745	0.206283946737656	0.0101936129240893	0.0237762134912087	0.0227832598834845	0.000992953607724245	0.00560128132237398	0.00556579023870252	3.54910836714657e-05	0.219524502326583	0.207799686304398	0.0117248160221855	0.0842934255672993	0.0814058649783488	0.00288756058895053	0.000208541792475662	0.000193232085833651	1.53097066420108e-05	0.117489239601581	0.109192735029074	0.00829650457250676	0.00220676584834671	0.00213020513164151	7.65607167051997e-05	0.0153265295168806	0.0148776490794996	0.000448880437380995	0.229019257383751	0.217760041147495	0.0112592162362562	0.106775286911577	0.103117586346145	0.00365770056543254	0.0973029131206456	0.0904318663221369	0.00687104679850868	0.024941057351528	0.024210588479213	0.000730468872315005	0.0363179112132145	0.0342593542933233	0.00205855691989122
147	400022	Vernon Elementary District	4	Arizona	0.124689587735733	0.116345284024598	0.00834430371113467	0.140496865514422	0.131163065372088	0.00933380014233417	0.0194476893530381	0.0183142582990667	0.00113343105397134	0.00547821055485822	0.00529985698180672	0.000178353573051496	0.137231285457739	0.127821378434437	0.00940990702330165	0.0141669732572104	0.0132829773220627	0.000883995935147679	0.000187525621902784	0.000174175584323208	1.33500375795768e-05	0.118429898246921	0.110176824236022	0.00825307401089929	0.000803911304148633	0.000754026529830067	4.98847743185661e-05	0.0036429770275555	0.00343337476219897	0.000209602265356532	0.153038563236428	0.142639159781927	0.0103994034545012	0.0248527611899393	0.0233019895840199	0.00155077160591947	0.121247863045716	0.112798412339499	0.00844945070621714	0.00693793900077259	0.00653875785840805	0.000399181142364536	0.0319893870750438	0.0297903527089055	0.00219903436613832
148	400023	Pinon Unified District	4	Arizona	0.121196318801038	0.113065898564687	0.00813042023635015	0.13963557013549	0.130323272020827	0.00931229811466248	0.0191250125596367	0.0180058379649956	0.00111917459464111	0.00526759759428538	0.00509923663991984	0.000168360954365538	0.133738016523043	0.124541992974526	0.00919602354851713	0.0154777788721089	0.0145050963084356	0.000972682563673252	0.000184073089320872	0.000170948881830402	1.31242074904702e-05	0.113625936437375	0.105675381898465	0.00795055453890974	0.000720344349369397	0.000675710367338298	4.46339820310987e-05	0.00372988377486965	0.00351485551845708	0.000215028256412568	0.152177267857495	0.141799366430666	0.0103779014268295	0.0255485831197771	0.0239430128675786	0.00160557025219847	0.119483055278786	0.111122670517573	0.00836038476121272	0.00714562945893262	0.00673368304551435	0.000411946413418274	0.0316667102816425	0.0294819323748344	0.00218477790680808
149	400026	Heber-Overgaard Unified District	4	Arizona	0.121196318801038	0.113065898564687	0.00813042023635015	0.13963557013549	0.130323272020827	0.00931229811466248	0.0191250125596367	0.0180058379649956	0.00111917459464111	0.00526759759428538	0.00509923663991984	0.000168360954365538	0.133738016523043	0.124541992974526	0.00919602354851713	0.0154777788721089	0.0145050963084356	0.000972682563673252	0.000184073089320872	0.000170948881830402	1.31242074904702e-05	0.113625936437375	0.105675381898465	0.00795055453890974	0.000720344349369397	0.000675710367338298	4.46339820310987e-05	0.00372988377486965	0.00351485551845708	0.000215028256412568	0.152177267857495	0.141799366430666	0.0103779014268295	0.0255485831197771	0.0239430128675786	0.00160557025219847	0.119483055278786	0.111122670517573	0.00836038476121272	0.00714562945893262	0.00673368304551435	0.000411946413418274	0.0316667102816425	0.0294819323748344	0.00218477790680808
150	400082	Colorado River Union High School District	4	Arizona	0.206982804604578	0.196323591894559	0.0106592127100185	0.216477559661745	0.206283946737656	0.0101936129240893	0.0237762134912087	0.0227832598834845	0.000992953607724245	0.00560128132237398	0.00556579023870252	3.54910836714657e-05	0.219524502326583	0.207799686304398	0.0117248160221855	0.0842934255672993	0.0814058649783488	0.00288756058895053	0.000208541792475662	0.000193232085833651	1.53097066420108e-05	0.117489239601581	0.109192735029074	0.00829650457250676	0.00220676584834671	0.00213020513164151	7.65607167051997e-05	0.0153265295168806	0.0148776490794996	0.000448880437380995	0.229019257383751	0.217760041147495	0.0112592162362562	0.106775286911577	0.103117586346145	0.00365770056543254	0.0973029131206456	0.0904318663221369	0.00687104679850868	0.024941057351528	0.024210588479213	0.000730468872315005	0.0363179112132145	0.0342593542933233	0.00205855691989122
151	400212	Benson Unified School District	4	Arizona	0.241532095689478	0.228337560040344	0.0131945356491341	0.247730960472807	0.234682733574482	0.013048226898325	0.0323881384649343	0.0308762349822701	0.00151190348266422	0.0108583464682182	0.0105467529529263	0.000311593515291931	0.254073793411484	0.239813654450183	0.0142601389613011	0.068787507712035	0.0656186058892071	0.00316890182282785	0.000230283482071845	0.000214280448788619	1.6003033283226e-05	0.160249334614525	0.150239584072845	0.0100097505416799	0.00174691919402108	0.0016595392555584	8.73799384626815e-05	0.0230597484088308	0.0220816447837834	0.00097810362504738	0.260272658194813	0.246158827984321	0.0141138302104919	0.0983712734578976	0.0938395071802238	0.00453176627767383	0.135420354084555	0.126961511082722	0.00845884300183231	0.0264810306523608	0.025357809721375	0.00112322093098579	0.0449298361869401	0.0423523293921089	0.0025775067948312
152	400295	Kingman Unified School District	4	Arizona	0.206982804604578	0.196323591894559	0.0106592127100185	0.216477559661745	0.206283946737656	0.0101936129240893	0.0237762134912087	0.0227832598834845	0.000992953607724245	0.00560128132237398	0.00556579023870252	3.54910836714657e-05	0.219524502326583	0.207799686304398	0.0117248160221855	0.0842934255672993	0.0814058649783488	0.00288756058895053	0.000208541792475662	0.000193232085833651	1.53097066420108e-05	0.117489239601581	0.109192735029074	0.00829650457250676	0.00220676584834671	0.00213020513164151	7.65607167051997e-05	0.0153265295168806	0.0148776490794996	0.000448880437380995	0.229019257383751	0.217760041147495	0.0112592162362562	0.106775286911577	0.103117586346145	0.00365770056543254	0.0973029131206456	0.0904318663221369	0.00687104679850868	0.024941057351528	0.024210588479213	0.000730468872315005	0.0363179112132145	0.0342593542933233	0.00205855691989122
153	400450	Agua Fria Union High School District	4	Arizona	0.635392612315418	0.579587716433966	0.055804895881452	1.00772369170449	0.918706845303935	0.0890168464005519	0.113586343967862	0.103701821787531	0.00988452218033112	0.0413380615309386	0.037787803160942	0.0035502583699966	0.647934310037424	0.591063810843805	0.056870499193619	0.411409766458241	0.374401271547024	0.037008494911217	0.000313975352588521	0.000289496951703522	2.44784008849994e-05	0.187135425079098	0.171643884177833	0.0154915409012657	0.00478180341746626	0.00436504817467365	0.000416755242792612	0.0442933397300301	0.0403641099925715	0.00392922973745866	1.02026538942649	0.930182939713774	0.0900824497127189	0.716525065051854	0.652069827510908	0.0644552375409459	0.222275059582566	0.203874571404558	0.0184004881780088	0.0814652647920729	0.0742385407983087	0.00722672399376417	0.126128041689868	0.11517791619737	0.0109501254924981
154	400480	Aguila Elementary District	4	Arizona	0.635392612315418	0.579587716433966	0.055804895881452	1.00772369170449	0.918706845303935	0.0890168464005519	0.113586343967862	0.103701821787531	0.00988452218033112	0.0413380615309386	0.037787803160942	0.0035502583699966	0.647934310037424	0.591063810843805	0.056870499193619	0.411409766458241	0.374401271547024	0.037008494911217	0.000313975352588521	0.000289496951703522	2.44784008849994e-05	0.187135425079098	0.171643884177833	0.0154915409012657	0.00478180341746626	0.00436504817467365	0.000416755242792612	0.0442933397300301	0.0403641099925715	0.00392922973745866	1.02026538942649	0.930182939713774	0.0900824497127189	0.716525065051854	0.652069827510908	0.0644552375409459	0.222275059582566	0.203874571404558	0.0184004881780088	0.0814652647920729	0.0742385407983087	0.00722672399376417	0.126128041689868	0.11517791619737	0.0109501254924981
155	400520	Ajo Unified District	4	Arizona	0.547094553679214	0.521383721831078	0.0257108318481363	0.806335196636012	0.769097654271741	0.0372375423642711	0.0839949950830865	0.0802062642992337	0.00378873078385283	0.0269783838853845	0.0259366991777065	0.00104168470767801	0.55963625140122	0.532859816240916	0.0267764351603033	0.373322788721453	0.357150691189697	0.0161720975317557	0.000252750856310121	0.000235754026622931	1.69968296871904e-05	0.107682327875958	0.100455075438289	0.00722725243766965	0.00875658016929035	0.00837808262756714	0.000378497541723211	0.0696218037782082	0.0666402129587406	0.0029815908194676	0.818876894358018	0.78057374868158	0.0383031456764381	0.590990013056929	0.565388714609056	0.0256012984478732	0.12113472937111	0.113004599893019	0.00813012947809119	0.106752151929978	0.102180434179505	0.00457171775047373	0.0965366928050923	0.0916823587090724	0.00485433409601981
156	400600	Alhambra Elementary District	4	Arizona	0.635392612315418	0.579587716433966	0.055804895881452	1.00772369170449	0.918706845303935	0.0890168464005519	0.113586343967862	0.103701821787531	0.00988452218033112	0.0413380615309386	0.037787803160942	0.0035502583699966	0.647934310037424	0.591063810843805	0.056870499193619	0.411409766458241	0.374401271547024	0.037008494911217	0.000313975352588521	0.000289496951703522	2.44784008849994e-05	0.187135425079098	0.171643884177833	0.0154915409012657	0.00478180341746626	0.00436504817467365	0.000416755242792612	0.0442933397300301	0.0403641099925715	0.00392922973745866	1.02026538942649	0.930182939713774	0.0900824497127189	0.716525065051854	0.652069827510908	0.0644552375409459	0.222275059582566	0.203874571404558	0.0184004881780088	0.0814652647920729	0.0742385407983087	0.00722672399376417	0.126128041689868	0.11517791619737	0.0109501254924981
157	400630	Alpine Elementary District	4	Arizona	0.124689587735733	0.116345284024598	0.00834430371113467	0.140496865514422	0.131163065372088	0.00933380014233417	0.0194476893530381	0.0183142582990667	0.00113343105397134	0.00547821055485822	0.00529985698180672	0.000178353573051496	0.137231285457739	0.127821378434437	0.00940990702330165	0.0141669732572104	0.0132829773220627	0.000883995935147679	0.000187525621902784	0.000174175584323208	1.33500375795768e-05	0.118429898246921	0.110176824236022	0.00825307401089929	0.000803911304148633	0.000754026529830067	4.98847743185661e-05	0.0036429770275555	0.00343337476219897	0.000209602265356532	0.153038563236428	0.142639159781927	0.0103994034545012	0.0248527611899393	0.0233019895840199	0.00155077160591947	0.121247863045716	0.112798412339499	0.00844945070621714	0.00693793900077259	0.00653875785840805	0.000399181142364536	0.0319893870750438	0.0297903527089055	0.00219903436613832
158	400680	Amphitheater Unified District	4	Arizona	0.547094553679214	0.521383721831078	0.0257108318481363	0.806335196636012	0.769097654271741	0.0372375423642711	0.0839949950830865	0.0802062642992337	0.00378873078385283	0.0269783838853845	0.0259366991777065	0.00104168470767801	0.55963625140122	0.532859816240916	0.0267764351603033	0.373322788721453	0.357150691189697	0.0161720975317557	0.000252750856310121	0.000235754026622931	1.69968296871904e-05	0.107682327875958	0.100455075438289	0.00722725243766965	0.00875658016929035	0.00837808262756714	0.000378497541723211	0.0696218037782082	0.0666402129587406	0.0029815908194676	0.818876894358018	0.78057374868158	0.0383031456764381	0.590990013056929	0.565388714609056	0.0256012984478732	0.12113472937111	0.113004599893019	0.00813012947809119	0.106752151929978	0.102180434179505	0.00457171775047373	0.0965366928050923	0.0916823587090724	0.00485433409601981
159	400720	Antelope Union High School District	4	Arizona	0.106330926619838	0.0967935910848944	0.00953733553494333	0.145262257738627	0.132021153103504	0.0132411046351226	0.0124411437151152	0.0113204912829069	0.00112065243220839	-6.56934306957953e-05	-7.1031861293135e-05	5.33843059733895e-06	0.118872624341844	0.108269685494733	0.0106029388471103	0.0417172820839046	0.0376708409792902	0.00404644110461439	0.000124368845468908	0.000114812813030514	9.55603243839376e-06	0.0621710676265886	0.0570645239369914	0.00510654368959714	0.000869009862891043	0.000793155846287628	7.58540166034152e-05	0.0139908959229904	0.0126263519191334	0.00136454400385697	0.157803955460633	0.143497247513343	0.0143067079472896	0.074412612721381	0.0671948305511058	0.00721778217027522	0.0678388700014721	0.0622667901459983	0.00557207985547387	0.0155524727377793	0.0140356268162388	0.00151684592154051	0.024982841437121	0.0227965856927457	0.00218625574437536
160	400750	Apache Elementary District	4	Arizona	0.241532095689478	0.228337560040344	0.0131945356491341	0.247730960472807	0.234682733574482	0.013048226898325	0.0323881384649343	0.0308762349822701	0.00151190348266422	0.0108583464682182	0.0105467529529263	0.000311593515291931	0.254073793411484	0.239813654450183	0.0142601389613011	0.068787507712035	0.0656186058892071	0.00316890182282785	0.000230283482071845	0.000214280448788619	1.6003033283226e-05	0.160249334614525	0.150239584072845	0.0100097505416799	0.00174691919402108	0.0016595392555584	8.73799384626815e-05	0.0230597484088308	0.0220816447837834	0.00097810362504738	0.260272658194813	0.246158827984321	0.0141138302104919	0.0983712734578976	0.0938395071802238	0.00453176627767383	0.135420354084555	0.126961511082722	0.00845884300183231	0.0264810306523608	0.025357809721375	0.00112322093098579	0.0449298361869401	0.0423523293921089	0.0025775067948312
161	400790	Apache Junction Unified District	4	Arizona	0.176583417791991	0.162629922312654	0.0139534954793374	0.386062743928186	0.355132329277443	0.0309304146507422	0.0465316143331613	0.0429477051524574	0.00358390918070392	0.0159386630188145	0.0147880348555227	0.00115062816329174	0.189125115513997	0.174106016722493	0.0150190987915043	0.0773601339297887	0.0709323084134744	0.00642782551631432	0.000288256910929989	0.000266020541587465	2.22363693425232e-05	0.0926588427226718	0.0855750573743776	0.00708378534829413	0.00203185354306503	0.00187425536614523	0.000157598176919805	0.0167860284075417	0.0154583750269082	0.00132765338063356	0.398604441650191	0.366608423687282	0.0319960179629092	0.216339346061306	0.198363788133011	0.0179755579282955	0.149622635567717	0.138183957914684	0.0114386776530332	0.0326424600211684	0.030060677639588	0.00258178238158045	0.059073312055167	0.0544237995622962	0.0046495124928709
162	400840	Arlington Elementary District	4	Arizona	0.635392612315418	0.579587716433966	0.055804895881452	1.00772369170449	0.918706845303935	0.0890168464005519	0.113586343967862	0.103701821787531	0.00988452218033112	0.0413380615309386	0.037787803160942	0.0035502583699966	0.647934310037424	0.591063810843805	0.056870499193619	0.411409766458241	0.374401271547024	0.037008494911217	0.000313975352588521	0.000289496951703522	2.44784008849994e-05	0.187135425079098	0.171643884177833	0.0154915409012657	0.00478180341746626	0.00436504817467365	0.000416755242792612	0.0442933397300301	0.0403641099925715	0.00392922973745866	1.02026538942649	0.930182939713774	0.0900824497127189	0.716525065051854	0.652069827510908	0.0644552375409459	0.222275059582566	0.203874571404558	0.0184004881780088	0.0814652647920729	0.0742385407983087	0.00722672399376417	0.126128041689868	0.11517791619737	0.0109501254924981
163	400870	Ash Creek Elementary District	4	Arizona	0.241532095689478	0.228337560040344	0.0131945356491341	0.247730960472807	0.234682733574482	0.013048226898325	0.0323881384649343	0.0308762349822701	0.00151190348266422	0.0108583464682182	0.0105467529529263	0.000311593515291931	0.254073793411484	0.239813654450183	0.0142601389613011	0.068787507712035	0.0656186058892071	0.00316890182282785	0.000230283482071845	0.000214280448788619	1.6003033283226e-05	0.160249334614525	0.150239584072845	0.0100097505416799	0.00174691919402108	0.0016595392555584	8.73799384626815e-05	0.0230597484088308	0.0220816447837834	0.00097810362504738	0.260272658194813	0.246158827984321	0.0141138302104919	0.0983712734578976	0.0938395071802238	0.00453176627767383	0.135420354084555	0.126961511082722	0.00845884300183231	0.0264810306523608	0.025357809721375	0.00112322093098579	0.0449298361869401	0.0423523293921089	0.0025775067948312
164	400910	Ash Fork Joint Unified District	4	Arizona	0.16756470844978	0.158198972957809	0.00936573549197131	0.204606637512528	0.193688022778087	0.0109186147344416	0.0263850370652071	0.0251338524889532	0.00125118457625392	0.00806798980523561	0.00786671362841053	0.000201276176825073	0.180106406171786	0.169675067367648	0.0104313388041383	0.0410171114268035	0.039262461582939	0.00175464984386451	0.000211326832248077	0.000197095605009936	1.42312272381413e-05	0.120453570762668	0.112450838432856	0.0080027323298118	0.00191520668917793	0.00183271174585529	8.24949433226402e-05	0.0165091904608887	0.0159319600009875	0.000577230459901195	0.217148335234534	0.205164117187925	0.0119842180466086	0.0721492182870118	0.0691106356906422	0.00303858259636968	0.121163085336586	0.11311648521569	0.00804660012089645	0.023836031610936	0.0229369962815936	0.000899035329342488	0.0389267347872129	0.036609946898792	0.0023167878884209
165	400960	Avondale Elementary District	4	Arizona	0.635392612315418	0.579587716433966	0.055804895881452	1.00772369170449	0.918706845303935	0.0890168464005519	0.113586343967862	0.103701821787531	0.00988452218033112	0.0413380615309386	0.037787803160942	0.0035502583699966	0.647934310037424	0.591063810843805	0.056870499193619	0.411409766458241	0.374401271547024	0.037008494911217	0.000313975352588521	0.000289496951703522	2.44784008849994e-05	0.187135425079098	0.171643884177833	0.0154915409012657	0.00478180341746626	0.00436504817467365	0.000416755242792612	0.0442933397300301	0.0403641099925715	0.00392922973745866	1.02026538942649	0.930182939713774	0.0900824497127189	0.716525065051854	0.652069827510908	0.0644552375409459	0.222275059582566	0.203874571404558	0.0184004881780088	0.0814652647920729	0.0742385407983087	0.00722672399376417	0.126128041689868	0.11517791619737	0.0109501254924981
166	401000	Bagdad Unified School District	4	Arizona	0.179234828942509	0.170256083790263	0.00897874515224634	0.223211225112673	0.212744490883886	0.0104667342287868	0.0285004130249496	0.027328151965954	0.00117226105899566	0.00889875030481897	0.00873863846100794	0.00016011184381103	0.191776526664515	0.181732178200102	0.0100443484644133	0.0473870382666034	0.0457839675079144	0.00160307075868891	0.00022651567906665	0.000211725547729226	1.47901313374237e-05	0.120610198213279	0.112872593151183	0.00773760506209575	0.00221195161754289	0.00213568061225501	7.62710052878838e-05	0.0213408228880231	0.0207282113810197	0.000612611507003351	0.235752922834679	0.224220585293725	0.0115323375409538	0.0853650887254016	0.0824772467636679	0.00288784196173365	0.122079717413458	0.114247837079697	0.00783188033376093	0.0283081166958195	0.0274955014503603	0.000812615245459224	0.0410421107469554	0.0388042463757928	0.00223786437116264
167	401050	Balsz Elementary District	4	Arizona	0.635392612315418	0.579587716433966	0.055804895881452	1.00772369170449	0.918706845303935	0.0890168464005519	0.113586343967862	0.103701821787531	0.00988452218033112	0.0413380615309386	0.037787803160942	0.0035502583699966	0.647934310037424	0.591063810843805	0.056870499193619	0.411409766458241	0.374401271547024	0.037008494911217	0.000313975352588521	0.000289496951703522	2.44784008849994e-05	0.187135425079098	0.171643884177833	0.0154915409012657	0.00478180341746626	0.00436504817467365	0.000416755242792612	0.0442933397300301	0.0403641099925715	0.00392922973745866	1.02026538942649	0.930182939713774	0.0900824497127189	0.716525065051854	0.652069827510908	0.0644552375409459	0.222275059582566	0.203874571404558	0.0184004881780088	0.0814652647920729	0.0742385407983087	0.00722672399376417	0.126128041689868	0.11517791619737	0.0109501254924981
168	401080	Beaver Creek Elementary District	4	Arizona	0.179234828942509	0.170256083790263	0.00897874515224634	0.223211225112673	0.212744490883886	0.0104667342287868	0.0285004130249496	0.027328151965954	0.00117226105899566	0.00889875030481897	0.00873863846100794	0.00016011184381103	0.191776526664515	0.181732178200102	0.0100443484644133	0.0473870382666034	0.0457839675079144	0.00160307075868891	0.00022651567906665	0.000211725547729226	1.47901313374237e-05	0.120610198213279	0.112872593151183	0.00773760506209575	0.00221195161754289	0.00213568061225501	7.62710052878838e-05	0.0213408228880231	0.0207282113810197	0.000612611507003351	0.235752922834679	0.224220585293725	0.0115323375409538	0.0853650887254016	0.0824772467636679	0.00288784196173365	0.122079717413458	0.114247837079697	0.00783188033376093	0.0283081166958195	0.0274955014503603	0.000812615245459224	0.0410421107469554	0.0388042463757928	0.00223786437116264
169	401160	Bicentennial Union High School District	4	Arizona	0.149746737555837	0.139384356486658	0.0103623810691789	0.121223038554403	0.113085906805311	0.00813713174909231	0.0122167025541104	0.0115327407719339	0.000683961782176551	0.000772253653526768	0.000886348887455875	-0.000114095233929107	0.162288435277843	0.150860450896497	0.0114279843813459	0.0308466746835802	0.0289152253536496	0.00193144932993053	0.000213133045726973	0.000197180685722116	1.59523600048566e-05	0.124224164669879	0.115125873417122	0.00909829125275662	0.000872746373063086	0.000821576258266048	5.1170114797037e-05	0.00613171650559392	0.00580059518173708	0.000331121323856841	0.133764736276409	0.124562001215149	0.00920273506125929	0.041812844932393	0.0391947542579337	0.00261809067445926	0.0841556358383378	0.0779920002248252	0.00616363561351262	0.0077962555056779	0.00737524673239049	0.000421008773287409	0.0247584002761162	0.0230088351817727	0.00174956509434353
170	401180	Bisbee Unified District	4	Arizona	0.241532095689478	0.228337560040344	0.0131945356491341	0.247730960472807	0.234682733574482	0.013048226898325	0.0323881384649343	0.0308762349822701	0.00151190348266422	0.0108583464682182	0.0105467529529263	0.000311593515291931	0.254073793411484	0.239813654450183	0.0142601389613011	0.068787507712035	0.0656186058892071	0.00316890182282785	0.000230283482071845	0.000214280448788619	1.6003033283226e-05	0.160249334614525	0.150239584072845	0.0100097505416799	0.00174691919402108	0.0016595392555584	8.73799384626815e-05	0.0230597484088308	0.0220816447837834	0.00097810362504738	0.260272658194813	0.246158827984321	0.0141138302104919	0.0983712734578976	0.0938395071802238	0.00453176627767383	0.135420354084555	0.126961511082722	0.00845884300183231	0.0264810306523608	0.025357809721375	0.00112322093098579	0.0449298361869401	0.0423523293921089	0.0025775067948312
171	401230	Blue Elementary District	4	Arizona	0.101692267935606	0.0947570117344261	0.00693525620118025	0.135685860732275	0.126416147433508	0.00926971329876709	0.0181269655242716	0.0170347895683587	0.00109217595591287	0.00467416264122435	0.0045244568063876	0.000149705834836746	0.114233965657612	0.106233106144265	0.00800085951334722	0.015609073684822	0.0145838271629413	0.00102524652188071	0.000178054655152455	0.000165274286998887	1.27803681535685e-05	0.0944171945291992	0.0877025516612774	0.00671464286792176	0.000639725297368816	0.00059860410260132	4.1121194767496e-05	0.00338991749106963	0.00318284893044594	0.000207068560623692	0.148227558454281	0.137892241843347	0.0103353166109341	0.0262428495872988	0.0245191476683452	0.00172370191895365	0.115651671928277	0.10742690229867	0.0082247696296068	0.00633303693870479	0.00594619187633116	0.000386845062373624	0.0306686632462774	0.0285108839781975	0.00215777926807985
172	401260	Bonita Elementary District	4	Arizona	0.121253278089959	0.112980964394034	0.00827231369592429	0.148306224059814	0.138211913867797	0.0100943101920176	0.0189761982135941	0.0178254115137936	0.00115078669980048	0.00479482626839916	0.00463479406638512	0.000160032202014041	0.133794975811964	0.124457058803873	0.00933791700809127	0.0245705810639627	0.022968104503477	0.00160247656048571	0.000210450602803728	0.000195276354347205	1.51742484565229e-05	0.101727053880012	0.0944482910671092	0.0072787628129025	0.000968558107378309	0.000907826313142442	6.0731794235867e-05	0.00631833215780803	0.00593756056579737	0.000380771592010666	0.16084792178182	0.149688008277635	0.0111599135041846	0.0391313563768114	0.0365792359686447	0.00255212040816669	0.112745697198118	0.104678529647503	0.00806716755061431	0.00897086820689107	0.00843024266148752	0.000540625545403554	0.0315178959355999	0.0293015059236324	0.00221639001196745
173	401290	Bouse Elementary District	4	Arizona	0.149746737555837	0.139384356486658	0.0103623810691789	0.121223038554403	0.113085906805311	0.00813713174909231	0.0122167025541104	0.0115327407719339	0.000683961782176551	0.000772253653526768	0.000886348887455875	-0.000114095233929107	0.162288435277843	0.150860450896497	0.0114279843813459	0.0308466746835802	0.0289152253536496	0.00193144932993053	0.000213133045726973	0.000197180685722116	1.59523600048566e-05	0.124224164669879	0.115125873417122	0.00909829125275662	0.000872746373063086	0.000821576258266048	5.1170114797037e-05	0.00613171650559392	0.00580059518173708	0.000331121323856841	0.133764736276409	0.124562001215149	0.00920273506125929	0.041812844932393	0.0391947542579337	0.00261809067445926	0.0841556358383378	0.0779920002248252	0.00616363561351262	0.0077962555056779	0.00737524673239049	0.000421008773287409	0.0247584002761162	0.0230088351817727	0.00174956509434353
174	401330	Bowie Unified District	4	Arizona	0.241532095689478	0.228337560040344	0.0131945356491341	0.247730960472807	0.234682733574482	0.013048226898325	0.0323881384649343	0.0308762349822701	0.00151190348266422	0.0108583464682182	0.0105467529529263	0.000311593515291931	0.254073793411484	0.239813654450183	0.0142601389613011	0.068787507712035	0.0656186058892071	0.00316890182282785	0.000230283482071845	0.000214280448788619	1.6003033283226e-05	0.160249334614525	0.150239584072845	0.0100097505416799	0.00174691919402108	0.0016595392555584	8.73799384626815e-05	0.0230597484088308	0.0220816447837834	0.00097810362504738	0.260272658194813	0.246158827984321	0.0141138302104919	0.0983712734578976	0.0938395071802238	0.00453176627767383	0.135420354084555	0.126961511082722	0.00845884300183231	0.0264810306523608	0.025357809721375	0.00112322093098579	0.0449298361869401	0.0423523293921089	0.0025775067948312
175	401380	Buckeye Elementary District	4	Arizona	0.635392612315418	0.579587716433966	0.055804895881452	1.00772369170449	0.918706845303935	0.0890168464005519	0.113586343967862	0.103701821787531	0.00988452218033112	0.0413380615309386	0.037787803160942	0.0035502583699966	0.647934310037424	0.591063810843805	0.056870499193619	0.411409766458241	0.374401271547024	0.037008494911217	0.000313975352588521	0.000289496951703522	2.44784008849994e-05	0.187135425079098	0.171643884177833	0.0154915409012657	0.00478180341746626	0.00436504817467365	0.000416755242792612	0.0442933397300301	0.0403641099925715	0.00392922973745866	1.02026538942649	0.930182939713774	0.0900824497127189	0.716525065051854	0.652069827510908	0.0644552375409459	0.222275059582566	0.203874571404558	0.0184004881780088	0.0814652647920729	0.0742385407983087	0.00722672399376417	0.126128041689868	0.11517791619737	0.0109501254924981
176	401410	Buckeye Union High School District	4	Arizona	0.635392612315418	0.579587716433966	0.055804895881452	1.00772369170449	0.918706845303935	0.0890168464005519	0.113586343967862	0.103701821787531	0.00988452218033112	0.0413380615309386	0.037787803160942	0.0035502583699966	0.647934310037424	0.591063810843805	0.056870499193619	0.411409766458241	0.374401271547024	0.037008494911217	0.000313975352588521	0.000289496951703522	2.44784008849994e-05	0.187135425079098	0.171643884177833	0.0154915409012657	0.00478180341746626	0.00436504817467365	0.000416755242792612	0.0442933397300301	0.0403641099925715	0.00392922973745866	1.02026538942649	0.930182939713774	0.0900824497127189	0.716525065051854	0.652069827510908	0.0644552375409459	0.222275059582566	0.203874571404558	0.0184004881780088	0.0814652647920729	0.0742385407983087	0.00722672399376417	0.126128041689868	0.11517791619737	0.0109501254924981
177	401460	Sierra Vista Unified District	4	Arizona	0.241532095689478	0.228337560040344	0.0131945356491341	0.247730960472807	0.234682733574482	0.013048226898325	0.0323881384649343	0.0308762349822701	0.00151190348266422	0.0108583464682182	0.0105467529529263	0.000311593515291931	0.254073793411484	0.239813654450183	0.0142601389613011	0.068787507712035	0.0656186058892071	0.00316890182282785	0.000230283482071845	0.000214280448788619	1.6003033283226e-05	0.160249334614525	0.150239584072845	0.0100097505416799	0.00174691919402108	0.0016595392555584	8.73799384626815e-05	0.0230597484088308	0.0220816447837834	0.00097810362504738	0.260272658194813	0.246158827984321	0.0141138302104919	0.0983712734578976	0.0938395071802238	0.00453176627767383	0.135420354084555	0.126961511082722	0.00845884300183231	0.0264810306523608	0.025357809721375	0.00112322093098579	0.0449298361869401	0.0423523293921089	0.0025775067948312
178	401500	Bullhead City School District	4	Arizona	0.206982804604578	0.196323591894559	0.0106592127100185	0.216477559661745	0.206283946737656	0.0101936129240893	0.0237762134912087	0.0227832598834845	0.000992953607724245	0.00560128132237398	0.00556579023870252	3.54910836714657e-05	0.219524502326583	0.207799686304398	0.0117248160221855	0.0842934255672993	0.0814058649783488	0.00288756058895053	0.000208541792475662	0.000193232085833651	1.53097066420108e-05	0.117489239601581	0.109192735029074	0.00829650457250676	0.00220676584834671	0.00213020513164151	7.65607167051997e-05	0.0153265295168806	0.0148776490794996	0.000448880437380995	0.229019257383751	0.217760041147495	0.0112592162362562	0.106775286911577	0.103117586346145	0.00365770056543254	0.0973029131206456	0.0904318663221369	0.00687104679850868	0.024941057351528	0.024210588479213	0.000730468872315005	0.0363179112132145	0.0342593542933233	0.00205855691989122
179	401600	Camp Verde Unified District	4	Arizona	0.179234828942509	0.170256083790263	0.00897874515224634	0.223211225112673	0.212744490883886	0.0104667342287868	0.0285004130249496	0.027328151965954	0.00117226105899566	0.00889875030481897	0.00873863846100794	0.00016011184381103	0.191776526664515	0.181732178200102	0.0100443484644133	0.0473870382666034	0.0457839675079144	0.00160307075868891	0.00022651567906665	0.000211725547729226	1.47901313374237e-05	0.120610198213279	0.112872593151183	0.00773760506209575	0.00221195161754289	0.00213568061225501	7.62710052878838e-05	0.0213408228880231	0.0207282113810197	0.000612611507003351	0.235752922834679	0.224220585293725	0.0115323375409538	0.0853650887254016	0.0824772467636679	0.00288784196173365	0.122079717413458	0.114247837079697	0.00783188033376093	0.0283081166958195	0.0274955014503603	0.000812615245459224	0.0410421107469554	0.0388042463757928	0.00223786437116264
180	401650	Canon Elementary District	4	Arizona	0.179234828942509	0.170256083790263	0.00897874515224634	0.223211225112673	0.212744490883886	0.0104667342287868	0.0285004130249496	0.027328151965954	0.00117226105899566	0.00889875030481897	0.00873863846100794	0.00016011184381103	0.191776526664515	0.181732178200102	0.0100443484644133	0.0473870382666034	0.0457839675079144	0.00160307075868891	0.00022651567906665	0.000211725547729226	1.47901313374237e-05	0.120610198213279	0.112872593151183	0.00773760506209575	0.00221195161754289	0.00213568061225501	7.62710052878838e-05	0.0213408228880231	0.0207282113810197	0.000612611507003351	0.235752922834679	0.224220585293725	0.0115323375409538	0.0853650887254016	0.0824772467636679	0.00288784196173365	0.122079717413458	0.114247837079697	0.00783188033376093	0.0283081166958195	0.0274955014503603	0.000812615245459224	0.0410421107469554	0.0388042463757928	0.00223786437116264
181	401680	Cartwright Elementary District	4	Arizona	0.635392612315418	0.579587716433966	0.055804895881452	1.00772369170449	0.918706845303935	0.0890168464005519	0.113586343967862	0.103701821787531	0.00988452218033112	0.0413380615309386	0.037787803160942	0.0035502583699966	0.647934310037424	0.591063810843805	0.056870499193619	0.411409766458241	0.374401271547024	0.037008494911217	0.000313975352588521	0.000289496951703522	2.44784008849994e-05	0.187135425079098	0.171643884177833	0.0154915409012657	0.00478180341746626	0.00436504817467365	0.000416755242792612	0.0442933397300301	0.0403641099925715	0.00392922973745866	1.02026538942649	0.930182939713774	0.0900824497127189	0.716525065051854	0.652069827510908	0.0644552375409459	0.222275059582566	0.203874571404558	0.0184004881780088	0.0814652647920729	0.0742385407983087	0.00722672399376417	0.126128041689868	0.11517791619737	0.0109501254924981
182	401710	Casa Grande Elementary District	4	Arizona	0.176583417791991	0.162629922312654	0.0139534954793374	0.386062743928186	0.355132329277443	0.0309304146507422	0.0465316143331613	0.0429477051524574	0.00358390918070392	0.0159386630188145	0.0147880348555227	0.00115062816329174	0.189125115513997	0.174106016722493	0.0150190987915043	0.0773601339297887	0.0709323084134744	0.00642782551631432	0.000288256910929989	0.000266020541587465	2.22363693425232e-05	0.0926588427226718	0.0855750573743776	0.00708378534829413	0.00203185354306503	0.00187425536614523	0.000157598176919805	0.0167860284075417	0.0154583750269082	0.00132765338063356	0.398604441650191	0.366608423687282	0.0319960179629092	0.216339346061306	0.198363788133011	0.0179755579282955	0.149622635567717	0.138183957914684	0.0114386776530332	0.0326424600211684	0.030060677639588	0.00258178238158045	0.059073312055167	0.0544237995622962	0.0046495124928709
183	401740	Casa Grande Union High School District	4	Arizona	0.176583417791991	0.162629922312654	0.0139534954793374	0.386062743928186	0.355132329277443	0.0309304146507422	0.0465316143331613	0.0429477051524574	0.00358390918070392	0.0159386630188145	0.0147880348555227	0.00115062816329174	0.189125115513997	0.174106016722493	0.0150190987915043	0.0773601339297887	0.0709323084134744	0.00642782551631432	0.000288256910929989	0.000266020541587465	2.22363693425232e-05	0.0926588427226718	0.0855750573743776	0.00708378534829413	0.00203185354306503	0.00187425536614523	0.000157598176919805	0.0167860284075417	0.0154583750269082	0.00132765338063356	0.398604441650191	0.366608423687282	0.0319960179629092	0.216339346061306	0.198363788133011	0.0179755579282955	0.149622635567717	0.138183957914684	0.0114386776530332	0.0326424600211684	0.030060677639588	0.00258178238158045	0.059073312055167	0.0544237995622962	0.0046495124928709
184	401760	Catalina Foothills Unified District	4	Arizona	0.547094553679214	0.521383721831078	0.0257108318481363	0.806335196636012	0.769097654271741	0.0372375423642711	0.0839949950830865	0.0802062642992337	0.00378873078385283	0.0269783838853845	0.0259366991777065	0.00104168470767801	0.55963625140122	0.532859816240916	0.0267764351603033	0.373322788721453	0.357150691189697	0.0161720975317557	0.000252750856310121	0.000235754026622931	1.69968296871904e-05	0.107682327875958	0.100455075438289	0.00722725243766965	0.00875658016929035	0.00837808262756714	0.000378497541723211	0.0696218037782082	0.0666402129587406	0.0029815908194676	0.818876894358018	0.78057374868158	0.0383031456764381	0.590990013056929	0.565388714609056	0.0256012984478732	0.12113472937111	0.113004599893019	0.00813012947809119	0.106752151929978	0.102180434179505	0.00457171775047373	0.0965366928050923	0.0916823587090724	0.00485433409601981
185	401810	Cedar Unified District	4	Arizona	0.121196318801038	0.113065898564687	0.00813042023635015	0.13963557013549	0.130323272020827	0.00931229811466248	0.0191250125596367	0.0180058379649956	0.00111917459464111	0.00526759759428538	0.00509923663991984	0.000168360954365538	0.133738016523043	0.124541992974526	0.00919602354851713	0.0154777788721089	0.0145050963084356	0.000972682563673252	0.000184073089320872	0.000170948881830402	1.31242074904702e-05	0.113625936437375	0.105675381898465	0.00795055453890974	0.000720344349369397	0.000675710367338298	4.46339820310987e-05	0.00372988377486965	0.00351485551845708	0.000215028256412568	0.152177267857495	0.141799366430666	0.0103779014268295	0.0255485831197771	0.0239430128675786	0.00160557025219847	0.119483055278786	0.111122670517573	0.00836038476121272	0.00714562945893262	0.00673368304551435	0.000411946413418274	0.0316667102816425	0.0294819323748344	0.00218477790680808
186	401870	Chandler Unified District	4	Arizona	0.635392612315418	0.579587716433966	0.055804895881452	1.00772369170449	0.918706845303935	0.0890168464005519	0.113586343967862	0.103701821787531	0.00988452218033112	0.0413380615309386	0.037787803160942	0.0035502583699966	0.647934310037424	0.591063810843805	0.056870499193619	0.411409766458241	0.374401271547024	0.037008494911217	0.000313975352588521	0.000289496951703522	2.44784008849994e-05	0.187135425079098	0.171643884177833	0.0154915409012657	0.00478180341746626	0.00436504817467365	0.000416755242792612	0.0442933397300301	0.0403641099925715	0.00392922973745866	1.02026538942649	0.930182939713774	0.0900824497127189	0.716525065051854	0.652069827510908	0.0644552375409459	0.222275059582566	0.203874571404558	0.0184004881780088	0.0814652647920729	0.0742385407983087	0.00722672399376417	0.126128041689868	0.11517791619737	0.0109501254924981
187	401920	Chevelon Butte School District	4	Arizona	0.145604593495975	0.135510643385168	0.0100939501108064	0.169597668871471	0.15782873319512	0.0117689356763502	0.0224044526937429	0.0210047546970294	0.00139969799671346	0.0065047157943719	0.00622597910755909	0.000278736686812807	0.158146291217981	0.146986737795007	0.0111595534229734	0.0290305748921991	0.026990692848965	0.00203988204323407	0.000182745394519185	0.000169565878638783	1.31795158804017e-05	0.120158838859729	0.111657206344605	0.00850163251512353	0.00135681033475184	0.00126260356764865	9.42067671031886e-05	0.00741732173678166	0.00690666915514945	0.000510652581632208	0.182139366593476	0.169304827604959	0.0128345389885171	0.0472804061592833	0.0439581691081992	0.00332223705108411	0.11943822347325	0.110987576863606	0.00845064660964439	0.0154207369609429	0.0143590816331543	0.00106165532778864	0.0349461504157486	0.0324808491068682	0.00246530130888044
188	401940	Chinle Unified District	4	Arizona	0.124689587735733	0.116345284024598	0.00834430371113467	0.140496865514422	0.131163065372088	0.00933380014233417	0.0194476893530381	0.0183142582990667	0.00113343105397134	0.00547821055485822	0.00529985698180672	0.000178353573051496	0.137231285457739	0.127821378434437	0.00940990702330165	0.0141669732572104	0.0132829773220627	0.000883995935147679	0.000187525621902784	0.000174175584323208	1.33500375795768e-05	0.118429898246921	0.110176824236022	0.00825307401089929	0.000803911304148633	0.000754026529830067	4.98847743185661e-05	0.0036429770275555	0.00343337476219897	0.000209602265356532	0.153038563236428	0.142639159781927	0.0103994034545012	0.0248527611899393	0.0233019895840199	0.00155077160591947	0.121247863045716	0.112798412339499	0.00844945070621714	0.00693793900077259	0.00653875785840805	0.000399181142364536	0.0319893870750438	0.0297903527089055	0.00219903436613832
189	402130	Cochise Elementary District	4	Arizona	0.241532095689478	0.228337560040344	0.0131945356491341	0.247730960472807	0.234682733574482	0.013048226898325	0.0323881384649343	0.0308762349822701	0.00151190348266422	0.0108583464682182	0.0105467529529263	0.000311593515291931	0.254073793411484	0.239813654450183	0.0142601389613011	0.068787507712035	0.0656186058892071	0.00316890182282785	0.000230283482071845	0.000214280448788619	1.6003033283226e-05	0.160249334614525	0.150239584072845	0.0100097505416799	0.00174691919402108	0.0016595392555584	8.73799384626815e-05	0.0230597484088308	0.0220816447837834	0.00097810362504738	0.260272658194813	0.246158827984321	0.0141138302104919	0.0983712734578976	0.0938395071802238	0.00453176627767383	0.135420354084555	0.126961511082722	0.00845884300183231	0.0264810306523608	0.025357809721375	0.00112322093098579	0.0449298361869401	0.0423523293921089	0.0025775067948312
190	402190	Concho Elementary District	4	Arizona	0.124689587735733	0.116345284024598	0.00834430371113467	0.140496865514422	0.131163065372088	0.00933380014233417	0.0194476893530381	0.0183142582990667	0.00113343105397134	0.00547821055485822	0.00529985698180672	0.000178353573051496	0.137231285457739	0.127821378434437	0.00940990702330165	0.0141669732572104	0.0132829773220627	0.000883995935147679	0.000187525621902784	0.000174175584323208	1.33500375795768e-05	0.118429898246921	0.110176824236022	0.00825307401089929	0.000803911304148633	0.000754026529830067	4.98847743185661e-05	0.0036429770275555	0.00343337476219897	0.000209602265356532	0.153038563236428	0.142639159781927	0.0103994034545012	0.0248527611899393	0.0233019895840199	0.00155077160591947	0.121247863045716	0.112798412339499	0.00844945070621714	0.00693793900077259	0.00653875785840805	0.000399181142364536	0.0319893870750438	0.0297903527089055	0.00219903436613832
191	402220	Congress Elementary District	4	Arizona	0.179234828942509	0.170256083790263	0.00897874515224634	0.223211225112673	0.212744490883886	0.0104667342287868	0.0285004130249496	0.027328151965954	0.00117226105899566	0.00889875030481897	0.00873863846100794	0.00016011184381103	0.191776526664515	0.181732178200102	0.0100443484644133	0.0473870382666034	0.0457839675079144	0.00160307075868891	0.00022651567906665	0.000211725547729226	1.47901313374237e-05	0.120610198213279	0.112872593151183	0.00773760506209575	0.00221195161754289	0.00213568061225501	7.62710052878838e-05	0.0213408228880231	0.0207282113810197	0.000612611507003351	0.235752922834679	0.224220585293725	0.0115323375409538	0.0853650887254016	0.0824772467636679	0.00288784196173365	0.122079717413458	0.114247837079697	0.00783188033376093	0.0283081166958195	0.0274955014503603	0.000812615245459224	0.0410421107469554	0.0388042463757928	0.00223786437116264
192	402250	Continental Elementary District	4	Arizona	0.547094553679214	0.521383721831078	0.0257108318481363	0.806335196636012	0.769097654271741	0.0372375423642711	0.0839949950830865	0.0802062642992337	0.00378873078385283	0.0269783838853845	0.0259366991777065	0.00104168470767801	0.55963625140122	0.532859816240916	0.0267764351603033	0.373322788721453	0.357150691189697	0.0161720975317557	0.000252750856310121	0.000235754026622931	1.69968296871904e-05	0.107682327875958	0.100455075438289	0.00722725243766965	0.00875658016929035	0.00837808262756714	0.000378497541723211	0.0696218037782082	0.0666402129587406	0.0029815908194676	0.818876894358018	0.78057374868158	0.0383031456764381	0.590990013056929	0.565388714609056	0.0256012984478732	0.12113472937111	0.113004599893019	0.00813012947809119	0.106752151929978	0.102180434179505	0.00457171775047373	0.0965366928050923	0.0916823587090724	0.00485433409601981
193	402320	Coolidge Unified District	4	Arizona	0.176583417791991	0.162629922312654	0.0139534954793374	0.386062743928186	0.355132329277443	0.0309304146507422	0.0465316143331613	0.0429477051524574	0.00358390918070392	0.0159386630188145	0.0147880348555227	0.00115062816329174	0.189125115513997	0.174106016722493	0.0150190987915043	0.0773601339297887	0.0709323084134744	0.00642782551631432	0.000288256910929989	0.000266020541587465	2.22363693425232e-05	0.0926588427226718	0.0855750573743776	0.00708378534829413	0.00203185354306503	0.00187425536614523	0.000157598176919805	0.0167860284075417	0.0154583750269082	0.00132765338063356	0.398604441650191	0.366608423687282	0.0319960179629092	0.216339346061306	0.198363788133011	0.0179755579282955	0.149622635567717	0.138183957914684	0.0114386776530332	0.0326424600211684	0.030060677639588	0.00258178238158045	0.059073312055167	0.0544237995622962	0.0046495124928709
194	402370	Cottonwood-Oak Creek Elementary District	4	Arizona	0.179234828942509	0.170256083790263	0.00897874515224634	0.223211225112673	0.212744490883886	0.0104667342287868	0.0285004130249496	0.027328151965954	0.00117226105899566	0.00889875030481897	0.00873863846100794	0.00016011184381103	0.191776526664515	0.181732178200102	0.0100443484644133	0.0473870382666034	0.0457839675079144	0.00160307075868891	0.00022651567906665	0.000211725547729226	1.47901313374237e-05	0.120610198213279	0.112872593151183	0.00773760506209575	0.00221195161754289	0.00213568061225501	7.62710052878838e-05	0.0213408228880231	0.0207282113810197	0.000612611507003351	0.235752922834679	0.224220585293725	0.0115323375409538	0.0853650887254016	0.0824772467636679	0.00288784196173365	0.122079717413458	0.114247837079697	0.00783188033376093	0.0283081166958195	0.0274955014503603	0.000812615245459224	0.0410421107469554	0.0388042463757928	0.00223786437116264
195	402400	Crane Elementary District	4	Arizona	0.106330926619838	0.0967935910848944	0.00953733553494333	0.145262257738627	0.132021153103504	0.0132411046351226	0.0124411437151152	0.0113204912829069	0.00112065243220839	-6.56934306957953e-05	-7.1031861293135e-05	5.33843059733895e-06	0.118872624341844	0.108269685494733	0.0106029388471103	0.0417172820839046	0.0376708409792902	0.00404644110461439	0.000124368845468908	0.000114812813030514	9.55603243839376e-06	0.0621710676265886	0.0570645239369914	0.00510654368959714	0.000869009862891043	0.000793155846287628	7.58540166034152e-05	0.0139908959229904	0.0126263519191334	0.00136454400385697	0.157803955460633	0.143497247513343	0.0143067079472896	0.074412612721381	0.0671948305511058	0.00721778217027522	0.0678388700014721	0.0622667901459983	0.00557207985547387	0.0155524727377793	0.0140356268162388	0.00151684592154051	0.024982841437121	0.0227965856927457	0.00218625574437536
196	402430	Creighton Elementary District	4	Arizona	0.635392612315418	0.579587716433966	0.055804895881452	1.00772369170449	0.918706845303935	0.0890168464005519	0.113586343967862	0.103701821787531	0.00988452218033112	0.0413380615309386	0.037787803160942	0.0035502583699966	0.647934310037424	0.591063810843805	0.056870499193619	0.411409766458241	0.374401271547024	0.037008494911217	0.000313975352588521	0.000289496951703522	2.44784008849994e-05	0.187135425079098	0.171643884177833	0.0154915409012657	0.00478180341746626	0.00436504817467365	0.000416755242792612	0.0442933397300301	0.0403641099925715	0.00392922973745866	1.02026538942649	0.930182939713774	0.0900824497127189	0.716525065051854	0.652069827510908	0.0644552375409459	0.222275059582566	0.203874571404558	0.0184004881780088	0.0814652647920729	0.0742385407983087	0.00722672399376417	0.126128041689868	0.11517791619737	0.0109501254924981
197	402460	Crown King Elementary District	4	Arizona	0.179234828942509	0.170256083790263	0.00897874515224634	0.223211225112673	0.212744490883886	0.0104667342287868	0.0285004130249496	0.027328151965954	0.00117226105899566	0.00889875030481897	0.00873863846100794	0.00016011184381103	0.191776526664515	0.181732178200102	0.0100443484644133	0.0473870382666034	0.0457839675079144	0.00160307075868891	0.00022651567906665	0.000211725547729226	1.47901313374237e-05	0.120610198213279	0.112872593151183	0.00773760506209575	0.00221195161754289	0.00213568061225501	7.62710052878838e-05	0.0213408228880231	0.0207282113810197	0.000612611507003351	0.235752922834679	0.224220585293725	0.0115323375409538	0.0853650887254016	0.0824772467636679	0.00288784196173365	0.122079717413458	0.114247837079697	0.00783188033376093	0.0283081166958195	0.0274955014503603	0.000812615245459224	0.0410421107469554	0.0388042463757928	0.00223786437116264
198	402490	Double Adobe Elementary District	4	Arizona	0.241532095689478	0.228337560040344	0.0131945356491341	0.247730960472807	0.234682733574482	0.013048226898325	0.0323881384649343	0.0308762349822701	0.00151190348266422	0.0108583464682182	0.0105467529529263	0.000311593515291931	0.254073793411484	0.239813654450183	0.0142601389613011	0.068787507712035	0.0656186058892071	0.00316890182282785	0.000230283482071845	0.000214280448788619	1.6003033283226e-05	0.160249334614525	0.150239584072845	0.0100097505416799	0.00174691919402108	0.0016595392555584	8.73799384626815e-05	0.0230597484088308	0.0220816447837834	0.00097810362504738	0.260272658194813	0.246158827984321	0.0141138302104919	0.0983712734578976	0.0938395071802238	0.00453176627767383	0.135420354084555	0.126961511082722	0.00845884300183231	0.0264810306523608	0.025357809721375	0.00112322093098579	0.0449298361869401	0.0423523293921089	0.0025775067948312
199	402530	Douglas Unified District	4	Arizona	0.241532095689478	0.228337560040344	0.0131945356491341	0.247730960472807	0.234682733574482	0.013048226898325	0.0323881384649343	0.0308762349822701	0.00151190348266422	0.0108583464682182	0.0105467529529263	0.000311593515291931	0.254073793411484	0.239813654450183	0.0142601389613011	0.068787507712035	0.0656186058892071	0.00316890182282785	0.000230283482071845	0.000214280448788619	1.6003033283226e-05	0.160249334614525	0.150239584072845	0.0100097505416799	0.00174691919402108	0.0016595392555584	8.73799384626815e-05	0.0230597484088308	0.0220816447837834	0.00097810362504738	0.260272658194813	0.246158827984321	0.0141138302104919	0.0983712734578976	0.0938395071802238	0.00453176627767383	0.135420354084555	0.126961511082722	0.00845884300183231	0.0264810306523608	0.025357809721375	0.00112322093098579	0.0449298361869401	0.0423523293921089	0.0025775067948312
200	402600	Duncan Unified District	4	Arizona	0.101692267935606	0.0947570117344261	0.00693525620118025	0.135685860732275	0.126416147433508	0.00926971329876709	0.0181269655242716	0.0170347895683587	0.00109217595591287	0.00467416264122435	0.0045244568063876	0.000149705834836746	0.114233965657612	0.106233106144265	0.00800085951334722	0.015609073684822	0.0145838271629413	0.00102524652188071	0.000178054655152455	0.000165274286998887	1.27803681535685e-05	0.0944171945291992	0.0877025516612774	0.00671464286792176	0.000639725297368816	0.00059860410260132	4.1121194767496e-05	0.00338991749106963	0.00318284893044594	0.000207068560623692	0.148227558454281	0.137892241843347	0.0103353166109341	0.0262428495872988	0.0245191476683452	0.00172370191895365	0.115651671928277	0.10742690229867	0.0082247696296068	0.00633303693870479	0.00594619187633116	0.000386845062373624	0.0306686632462774	0.0285108839781975	0.00215777926807985
201	402690	Dysart Unified District	4	Arizona	0.635392612315418	0.579587716433966	0.055804895881452	1.00772369170449	0.918706845303935	0.0890168464005519	0.113586343967862	0.103701821787531	0.00988452218033112	0.0413380615309386	0.037787803160942	0.0035502583699966	0.647934310037424	0.591063810843805	0.056870499193619	0.411409766458241	0.374401271547024	0.037008494911217	0.000313975352588521	0.000289496951703522	2.44784008849994e-05	0.187135425079098	0.171643884177833	0.0154915409012657	0.00478180341746626	0.00436504817467365	0.000416755242792612	0.0442933397300301	0.0403641099925715	0.00392922973745866	1.02026538942649	0.930182939713774	0.0900824497127189	0.716525065051854	0.652069827510908	0.0644552375409459	0.222275059582566	0.203874571404558	0.0184004881780088	0.0814652647920729	0.0742385407983087	0.00722672399376417	0.126128041689868	0.11517791619737	0.0109501254924981
202	402710	Eagle Elementary District	4	Arizona	0.101692267935606	0.0947570117344261	0.00693525620118025	0.135685860732275	0.126416147433508	0.00926971329876709	0.0181269655242716	0.0170347895683587	0.00109217595591287	0.00467416264122435	0.0045244568063876	0.000149705834836746	0.114233965657612	0.106233106144265	0.00800085951334722	0.015609073684822	0.0145838271629413	0.00102524652188071	0.000178054655152455	0.000165274286998887	1.27803681535685e-05	0.0944171945291992	0.0877025516612774	0.00671464286792176	0.000639725297368816	0.00059860410260132	4.1121194767496e-05	0.00338991749106963	0.00318284893044594	0.000207068560623692	0.148227558454281	0.137892241843347	0.0103353166109341	0.0262428495872988	0.0245191476683452	0.00172370191895365	0.115651671928277	0.10742690229867	0.0082247696296068	0.00633303693870479	0.00594619187633116	0.000386845062373624	0.0306686632462774	0.0285108839781975	0.00215777926807985
203	402760	Elfrida Elementary District	4	Arizona	0.241532095689478	0.228337560040344	0.0131945356491341	0.247730960472807	0.234682733574482	0.013048226898325	0.0323881384649343	0.0308762349822701	0.00151190348266422	0.0108583464682182	0.0105467529529263	0.000311593515291931	0.254073793411484	0.239813654450183	0.0142601389613011	0.068787507712035	0.0656186058892071	0.00316890182282785	0.000230283482071845	0.000214280448788619	1.6003033283226e-05	0.160249334614525	0.150239584072845	0.0100097505416799	0.00174691919402108	0.0016595392555584	8.73799384626815e-05	0.0230597484088308	0.0220816447837834	0.00097810362504738	0.260272658194813	0.246158827984321	0.0141138302104919	0.0983712734578976	0.0938395071802238	0.00453176627767383	0.135420354084555	0.126961511082722	0.00845884300183231	0.0264810306523608	0.025357809721375	0.00112322093098579	0.0449298361869401	0.0423523293921089	0.0025775067948312
204	402790	Eloy Elementary District	4	Arizona	0.176583417791991	0.162629922312654	0.0139534954793374	0.386062743928186	0.355132329277443	0.0309304146507422	0.0465316143331613	0.0429477051524574	0.00358390918070392	0.0159386630188145	0.0147880348555227	0.00115062816329174	0.189125115513997	0.174106016722493	0.0150190987915043	0.0773601339297887	0.0709323084134744	0.00642782551631432	0.000288256910929989	0.000266020541587465	2.22363693425232e-05	0.0926588427226718	0.0855750573743776	0.00708378534829413	0.00203185354306503	0.00187425536614523	0.000157598176919805	0.0167860284075417	0.0154583750269082	0.00132765338063356	0.398604441650191	0.366608423687282	0.0319960179629092	0.216339346061306	0.198363788133011	0.0179755579282955	0.149622635567717	0.138183957914684	0.0114386776530332	0.0326424600211684	0.030060677639588	0.00258178238158045	0.059073312055167	0.0544237995622962	0.0046495124928709
205	402820	Empire Elementary District	4	Arizona	0.547094553679214	0.521383721831078	0.0257108318481363	0.806335196636012	0.769097654271741	0.0372375423642711	0.0839949950830865	0.0802062642992337	0.00378873078385283	0.0269783838853845	0.0259366991777065	0.00104168470767801	0.55963625140122	0.532859816240916	0.0267764351603033	0.373322788721453	0.357150691189697	0.0161720975317557	0.000252750856310121	0.000235754026622931	1.69968296871904e-05	0.107682327875958	0.100455075438289	0.00722725243766965	0.00875658016929035	0.00837808262756714	0.000378497541723211	0.0696218037782082	0.0666402129587406	0.0029815908194676	0.818876894358018	0.78057374868158	0.0383031456764381	0.590990013056929	0.565388714609056	0.0256012984478732	0.12113472937111	0.113004599893019	0.00813012947809119	0.106752151929978	0.102180434179505	0.00457171775047373	0.0965366928050923	0.0916823587090724	0.00485433409601981
206	402860	Flagstaff Unified District	4	Arizona	0.145604593495975	0.135510643385168	0.0100939501108064	0.169597668871471	0.15782873319512	0.0117689356763502	0.0224044526937429	0.0210047546970294	0.00139969799671346	0.0065047157943719	0.00622597910755909	0.000278736686812807	0.158146291217981	0.146986737795007	0.0111595534229734	0.0290305748921991	0.026990692848965	0.00203988204323407	0.000182745394519185	0.000169565878638783	1.31795158804017e-05	0.120158838859729	0.111657206344605	0.00850163251512353	0.00135681033475184	0.00126260356764865	9.42067671031886e-05	0.00741732173678166	0.00690666915514945	0.000510652581632208	0.182139366593476	0.169304827604959	0.0128345389885171	0.0472804061592833	0.0439581691081992	0.00332223705108411	0.11943822347325	0.110987576863606	0.00845064660964439	0.0154207369609429	0.0143590816331543	0.00106165532778864	0.0349461504157486	0.0324808491068682	0.00246530130888044
207	402920	Florence Unified School District	4	Arizona	0.176583417791991	0.162629922312654	0.0139534954793374	0.386062743928186	0.355132329277443	0.0309304146507422	0.0465316143331613	0.0429477051524574	0.00358390918070392	0.0159386630188145	0.0147880348555227	0.00115062816329174	0.189125115513997	0.174106016722493	0.0150190987915043	0.0773601339297887	0.0709323084134744	0.00642782551631432	0.000288256910929989	0.000266020541587465	2.22363693425232e-05	0.0926588427226718	0.0855750573743776	0.00708378534829413	0.00203185354306503	0.00187425536614523	0.000157598176919805	0.0167860284075417	0.0154583750269082	0.00132765338063356	0.398604441650191	0.366608423687282	0.0319960179629092	0.216339346061306	0.198363788133011	0.0179755579282955	0.149622635567717	0.138183957914684	0.0114386776530332	0.0326424600211684	0.030060677639588	0.00258178238158045	0.059073312055167	0.0544237995622962	0.0046495124928709
208	403010	Flowing Wells Unified District	4	Arizona	0.547094553679214	0.521383721831078	0.0257108318481363	0.806335196636012	0.769097654271741	0.0372375423642711	0.0839949950830865	0.0802062642992337	0.00378873078385283	0.0269783838853845	0.0259366991777065	0.00104168470767801	0.55963625140122	0.532859816240916	0.0267764351603033	0.373322788721453	0.357150691189697	0.0161720975317557	0.000252750856310121	0.000235754026622931	1.69968296871904e-05	0.107682327875958	0.100455075438289	0.00722725243766965	0.00875658016929035	0.00837808262756714	0.000378497541723211	0.0696218037782082	0.0666402129587406	0.0029815908194676	0.818876894358018	0.78057374868158	0.0383031456764381	0.590990013056929	0.565388714609056	0.0256012984478732	0.12113472937111	0.113004599893019	0.00813012947809119	0.106752151929978	0.102180434179505	0.00457171775047373	0.0965366928050923	0.0916823587090724	0.00485433409601981
209	403040	Fountain Hills Unified District	4	Arizona	0.635392612315418	0.579587716433966	0.055804895881452	1.00772369170449	0.918706845303935	0.0890168464005519	0.113586343967862	0.103701821787531	0.00988452218033112	0.0413380615309386	0.037787803160942	0.0035502583699966	0.647934310037424	0.591063810843805	0.056870499193619	0.411409766458241	0.374401271547024	0.037008494911217	0.000313975352588521	0.000289496951703522	2.44784008849994e-05	0.187135425079098	0.171643884177833	0.0154915409012657	0.00478180341746626	0.00436504817467365	0.000416755242792612	0.0442933397300301	0.0403641099925715	0.00392922973745866	1.02026538942649	0.930182939713774	0.0900824497127189	0.716525065051854	0.652069827510908	0.0644552375409459	0.222275059582566	0.203874571404558	0.0184004881780088	0.0814652647920729	0.0742385407983087	0.00722672399376417	0.126128041689868	0.11517791619737	0.0109501254924981
210	403060	Fowler Elementary District	4	Arizona	0.635392612315418	0.579587716433966	0.055804895881452	1.00772369170449	0.918706845303935	0.0890168464005519	0.113586343967862	0.103701821787531	0.00988452218033112	0.0413380615309386	0.037787803160942	0.0035502583699966	0.647934310037424	0.591063810843805	0.056870499193619	0.411409766458241	0.374401271547024	0.037008494911217	0.000313975352588521	0.000289496951703522	2.44784008849994e-05	0.187135425079098	0.171643884177833	0.0154915409012657	0.00478180341746626	0.00436504817467365	0.000416755242792612	0.0442933397300301	0.0403641099925715	0.00392922973745866	1.02026538942649	0.930182939713774	0.0900824497127189	0.716525065051854	0.652069827510908	0.0644552375409459	0.222275059582566	0.203874571404558	0.0184004881780088	0.0814652647920729	0.0742385407983087	0.00722672399376417	0.126128041689868	0.11517791619737	0.0109501254924981
211	403080	Fredonia-Moccasin Unified District	4	Arizona	0.179572662070588	0.169165883052163	0.0104067790184252	0.195542044185974	0.184644927194292	0.0108971169916826	0.0231636156604484	0.0219890190645086	0.00117459659593985	0.00600473504317021	0.00586061588884558	0.000144119154324634	0.192114359792594	0.180641977462002	0.0114723823305922	0.0596142668482737	0.0571052606248125	0.00250900622346111	0.000197021695488811	0.000182663284613582	1.43584108752284e-05	0.118681423193328	0.110293313048693	0.0083881101446353	0.00182719463969804	0.00174275358976326	8.44410499347722e-05	0.0117944534158053	0.0113179869141195	0.000476466501685801	0.20808374190798	0.196121021604131	0.0119627203038496	0.0802061977835543	0.0766983077547465	0.00350789002880785	0.107188049895411	0.0996115889900418	0.00757646090536955	0.0206894942290145	0.0198111248593423	0.000878369369672228	0.0357053133824542	0.0334651134743474	0.00224019990810683
212	403150	Fort Huachuca Accommodation District	4	Arizona	0.241532095689478	0.228337560040344	0.0131945356491341	0.247730960472807	0.234682733574482	0.013048226898325	0.0323881384649343	0.0308762349822701	0.00151190348266422	0.0108583464682182	0.0105467529529263	0.000311593515291931	0.254073793411484	0.239813654450183	0.0142601389613011	0.068787507712035	0.0656186058892071	0.00316890182282785	0.000230283482071845	0.000214280448788619	1.6003033283226e-05	0.160249334614525	0.150239584072845	0.0100097505416799	0.00174691919402108	0.0016595392555584	8.73799384626815e-05	0.0230597484088308	0.0220816447837834	0.00097810362504738	0.260272658194813	0.246158827984321	0.0141138302104919	0.0983712734578976	0.0938395071802238	0.00453176627767383	0.135420354084555	0.126961511082722	0.00845884300183231	0.0264810306523608	0.025357809721375	0.00112322093098579	0.0449298361869401	0.0423523293921089	0.0025775067948312
213	403200	Fort Thomas Unified District	4	Arizona	0.121253278089959	0.112980964394034	0.00827231369592429	0.148306224059814	0.138211913867797	0.0100943101920176	0.0189761982135941	0.0178254115137936	0.00115078669980048	0.00479482626839916	0.00463479406638512	0.000160032202014041	0.133794975811964	0.124457058803873	0.00933791700809127	0.0245705810639627	0.022968104503477	0.00160247656048571	0.000210450602803728	0.000195276354347205	1.51742484565229e-05	0.101727053880012	0.0944482910671092	0.0072787628129025	0.000968558107378309	0.000907826313142442	6.0731794235867e-05	0.00631833215780803	0.00593756056579737	0.000380771592010666	0.16084792178182	0.149688008277635	0.0111599135041846	0.0391313563768114	0.0365792359686447	0.00255212040816669	0.112745697198118	0.104678529647503	0.00806716755061431	0.00897086820689107	0.00843024266148752	0.000540625545403554	0.0315178959355999	0.0293015059236324	0.00221639001196745
214	403240	Gadsden Elementary District	4	Arizona	0.106330926619838	0.0967935910848944	0.00953733553494333	0.145262257738627	0.132021153103504	0.0132411046351226	0.0124411437151152	0.0113204912829069	0.00112065243220839	-6.56934306957953e-05	-7.1031861293135e-05	5.33843059733895e-06	0.118872624341844	0.108269685494733	0.0106029388471103	0.0417172820839046	0.0376708409792902	0.00404644110461439	0.000124368845468908	0.000114812813030514	9.55603243839376e-06	0.0621710676265886	0.0570645239369914	0.00510654368959714	0.000869009862891043	0.000793155846287628	7.58540166034152e-05	0.0139908959229904	0.0126263519191334	0.00136454400385697	0.157803955460633	0.143497247513343	0.0143067079472896	0.074412612721381	0.0671948305511058	0.00721778217027522	0.0678388700014721	0.0622667901459983	0.00557207985547387	0.0155524727377793	0.0140356268162388	0.00151684592154051	0.024982841437121	0.0227965856927457	0.00218625574437536
215	403290	Ganado Unified District	4	Arizona	0.124689587735733	0.116345284024598	0.00834430371113467	0.140496865514422	0.131163065372088	0.00933380014233417	0.0194476893530381	0.0183142582990667	0.00113343105397134	0.00547821055485822	0.00529985698180672	0.000178353573051496	0.137231285457739	0.127821378434437	0.00940990702330165	0.0141669732572104	0.0132829773220627	0.000883995935147679	0.000187525621902784	0.000174175584323208	1.33500375795768e-05	0.118429898246921	0.110176824236022	0.00825307401089929	0.000803911304148633	0.000754026529830067	4.98847743185661e-05	0.0036429770275555	0.00343337476219897	0.000209602265356532	0.153038563236428	0.142639159781927	0.0103994034545012	0.0248527611899393	0.0233019895840199	0.00155077160591947	0.121247863045716	0.112798412339499	0.00844945070621714	0.00693793900077259	0.00653875785840805	0.000399181142364536	0.0319893870750438	0.0297903527089055	0.00219903436613832
216	403310	Gila Bend Unified District	4	Arizona	0.635392612315418	0.579587716433966	0.055804895881452	1.00772369170449	0.918706845303935	0.0890168464005519	0.113586343967862	0.103701821787531	0.00988452218033112	0.0413380615309386	0.037787803160942	0.0035502583699966	0.647934310037424	0.591063810843805	0.056870499193619	0.411409766458241	0.374401271547024	0.037008494911217	0.000313975352588521	0.000289496951703522	2.44784008849994e-05	0.187135425079098	0.171643884177833	0.0154915409012657	0.00478180341746626	0.00436504817467365	0.000416755242792612	0.0442933397300301	0.0403641099925715	0.00392922973745866	1.02026538942649	0.930182939713774	0.0900824497127189	0.716525065051854	0.652069827510908	0.0644552375409459	0.222275059582566	0.203874571404558	0.0184004881780088	0.0814652647920729	0.0742385407983087	0.00722672399376417	0.126128041689868	0.11517791619737	0.0109501254924981
217	403400	Gilbert Unified District	4	Arizona	0.635392612315418	0.579587716433966	0.055804895881452	1.00772369170449	0.918706845303935	0.0890168464005519	0.113586343967862	0.103701821787531	0.00988452218033112	0.0413380615309386	0.037787803160942	0.0035502583699966	0.647934310037424	0.591063810843805	0.056870499193619	0.411409766458241	0.374401271547024	0.037008494911217	0.000313975352588521	0.000289496951703522	2.44784008849994e-05	0.187135425079098	0.171643884177833	0.0154915409012657	0.00478180341746626	0.00436504817467365	0.000416755242792612	0.0442933397300301	0.0403641099925715	0.00392922973745866	1.02026538942649	0.930182939713774	0.0900824497127189	0.716525065051854	0.652069827510908	0.0644552375409459	0.222275059582566	0.203874571404558	0.0184004881780088	0.0814652647920729	0.0742385407983087	0.00722672399376417	0.126128041689868	0.11517791619737	0.0109501254924981
218	403420	Glendale Elementary District	4	Arizona	0.635392612315418	0.579587716433966	0.055804895881452	1.00772369170449	0.918706845303935	0.0890168464005519	0.113586343967862	0.103701821787531	0.00988452218033112	0.0413380615309386	0.037787803160942	0.0035502583699966	0.647934310037424	0.591063810843805	0.056870499193619	0.411409766458241	0.374401271547024	0.037008494911217	0.000313975352588521	0.000289496951703522	2.44784008849994e-05	0.187135425079098	0.171643884177833	0.0154915409012657	0.00478180341746626	0.00436504817467365	0.000416755242792612	0.0442933397300301	0.0403641099925715	0.00392922973745866	1.02026538942649	0.930182939713774	0.0900824497127189	0.716525065051854	0.652069827510908	0.0644552375409459	0.222275059582566	0.203874571404558	0.0184004881780088	0.0814652647920729	0.0742385407983087	0.00722672399376417	0.126128041689868	0.11517791619737	0.0109501254924981
219	403450	Glendale Union High School District	4	Arizona	0.635392612315418	0.579587716433966	0.055804895881452	1.00772369170449	0.918706845303935	0.0890168464005519	0.113586343967862	0.103701821787531	0.00988452218033112	0.0413380615309386	0.037787803160942	0.0035502583699966	0.647934310037424	0.591063810843805	0.056870499193619	0.411409766458241	0.374401271547024	0.037008494911217	0.000313975352588521	0.000289496951703522	2.44784008849994e-05	0.187135425079098	0.171643884177833	0.0154915409012657	0.00478180341746626	0.00436504817467365	0.000416755242792612	0.0442933397300301	0.0403641099925715	0.00392922973745866	1.02026538942649	0.930182939713774	0.0900824497127189	0.716525065051854	0.652069827510908	0.0644552375409459	0.222275059582566	0.203874571404558	0.0184004881780088	0.0814652647920729	0.0742385407983087	0.00722672399376417	0.126128041689868	0.11517791619737	0.0109501254924981
220	403500	Globe Unified District	4	Arizona	0.163856892534077	0.152853323795604	0.0110035687384731	0.167352329746171	0.156179437822145	0.0111728919240263	0.0214905286847564	0.0202170054833224	0.001273523201434	0.00592015889431903	0.00571104772504129	0.000209111169277743	0.176398590256083	0.164329418205443	0.0120691720506401	0.0401759293528144	0.0375199826937171	0.00265594665909733	0.000224625675718481	0.000208509616323271	1.61160593952104e-05	0.126551307187216	0.117664773498676	0.00888653368853968	0.00107752531256961	0.00101477748683032	6.27478257392898e-05	0.00836920272776428	0.00792137490989569	0.000447827817868596	0.179894027468177	0.167655532231984	0.0122384952361932	0.0513199717762305	0.0479273157809685	0.00339265599526201	0.117639644988843	0.109378895325035	0.00826074966380755	0.0109344107031036	0.01034932112598	0.000585089577123676	0.0340322264067622	0.0316930998931612	0.00233912651360098
221	403550	Grand Canyon Unified District	4	Arizona	0.145604593495975	0.135510643385168	0.0100939501108064	0.169597668871471	0.15782873319512	0.0117689356763502	0.0224044526937429	0.0210047546970294	0.00139969799671346	0.0065047157943719	0.00622597910755909	0.000278736686812807	0.158146291217981	0.146986737795007	0.0111595534229734	0.0290305748921991	0.026990692848965	0.00203988204323407	0.000182745394519185	0.000169565878638783	1.31795158804017e-05	0.120158838859729	0.111657206344605	0.00850163251512353	0.00135681033475184	0.00126260356764865	9.42067671031886e-05	0.00741732173678166	0.00690666915514945	0.000510652581632208	0.182139366593476	0.169304827604959	0.0128345389885171	0.0472804061592833	0.0439581691081992	0.00332223705108411	0.11943822347325	0.110987576863606	0.00845064660964439	0.0154207369609429	0.0143590816331543	0.00106165532778864	0.0349461504157486	0.0324808491068682	0.00246530130888044
222	403660	Hackberry School District	4	Arizona	0.206982804604578	0.196323591894559	0.0106592127100185	0.216477559661745	0.206283946737656	0.0101936129240893	0.0237762134912087	0.0227832598834845	0.000992953607724245	0.00560128132237398	0.00556579023870252	3.54910836714657e-05	0.219524502326583	0.207799686304398	0.0117248160221855	0.0842934255672993	0.0814058649783488	0.00288756058895053	0.000208541792475662	0.000193232085833651	1.53097066420108e-05	0.117489239601581	0.109192735029074	0.00829650457250676	0.00220676584834671	0.00213020513164151	7.65607167051997e-05	0.0153265295168806	0.0148776490794996	0.000448880437380995	0.229019257383751	0.217760041147495	0.0112592162362562	0.106775286911577	0.103117586346145	0.00365770056543254	0.0973029131206456	0.0904318663221369	0.00687104679850868	0.024941057351528	0.024210588479213	0.000730468872315005	0.0363179112132145	0.0342593542933233	0.00205855691989122
223	403730	Hayden-Winkelman Unified District	4	Arizona	0.163856892534077	0.152853323795604	0.0110035687384731	0.167352329746171	0.156179437822145	0.0111728919240263	0.0214905286847564	0.0202170054833224	0.001273523201434	0.00592015889431903	0.00571104772504129	0.000209111169277743	0.176398590256083	0.164329418205443	0.0120691720506401	0.0401759293528144	0.0375199826937171	0.00265594665909733	0.000224625675718481	0.000208509616323271	1.61160593952104e-05	0.126551307187216	0.117664773498676	0.00888653368853968	0.00107752531256961	0.00101477748683032	6.27478257392898e-05	0.00836920272776428	0.00792137490989569	0.000447827817868596	0.179894027468177	0.167655532231984	0.0122384952361932	0.0513199717762305	0.0479273157809685	0.00339265599526201	0.117639644988843	0.109378895325035	0.00826074966380755	0.0109344107031036	0.01034932112598	0.000585089577123676	0.0340322264067622	0.0316930998931612	0.00233912651360098
224	403780	Higley Unified District	4	Arizona	0.635392612315418	0.579587716433966	0.055804895881452	1.00772369170449	0.918706845303935	0.0890168464005519	0.113586343967862	0.103701821787531	0.00988452218033112	0.0413380615309386	0.037787803160942	0.0035502583699966	0.647934310037424	0.591063810843805	0.056870499193619	0.411409766458241	0.374401271547024	0.037008494911217	0.000313975352588521	0.000289496951703522	2.44784008849994e-05	0.187135425079098	0.171643884177833	0.0154915409012657	0.00478180341746626	0.00436504817467365	0.000416755242792612	0.0442933397300301	0.0403641099925715	0.00392922973745866	1.02026538942649	0.930182939713774	0.0900824497127189	0.716525065051854	0.652069827510908	0.0644552375409459	0.222275059582566	0.203874571404558	0.0184004881780088	0.0814652647920729	0.0742385407983087	0.00722672399376417	0.126128041689868	0.11517791619737	0.0109501254924981
225	403820	Holbrook Unified District	4	Arizona	0.121196318801038	0.113065898564687	0.00813042023635015	0.13963557013549	0.130323272020827	0.00931229811466248	0.0191250125596367	0.0180058379649956	0.00111917459464111	0.00526759759428538	0.00509923663991984	0.000168360954365538	0.133738016523043	0.124541992974526	0.00919602354851713	0.0154777788721089	0.0145050963084356	0.000972682563673252	0.000184073089320872	0.000170948881830402	1.31242074904702e-05	0.113625936437375	0.105675381898465	0.00795055453890974	0.000720344349369397	0.000675710367338298	4.46339820310987e-05	0.00372988377486965	0.00351485551845708	0.000215028256412568	0.152177267857495	0.141799366430666	0.0103779014268295	0.0255485831197771	0.0239430128675786	0.00160557025219847	0.119483055278786	0.111122670517573	0.00836038476121272	0.00714562945893262	0.00673368304551435	0.000411946413418274	0.0316667102816425	0.0294819323748344	0.00218477790680808
226	403870	Humboldt Unified District	4	Arizona	0.179234828942509	0.170256083790263	0.00897874515224634	0.223211225112673	0.212744490883886	0.0104667342287868	0.0285004130249496	0.027328151965954	0.00117226105899566	0.00889875030481897	0.00873863846100794	0.00016011184381103	0.191776526664515	0.181732178200102	0.0100443484644133	0.0473870382666034	0.0457839675079144	0.00160307075868891	0.00022651567906665	0.000211725547729226	1.47901313374237e-05	0.120610198213279	0.112872593151183	0.00773760506209575	0.00221195161754289	0.00213568061225501	7.62710052878838e-05	0.0213408228880231	0.0207282113810197	0.000612611507003351	0.235752922834679	0.224220585293725	0.0115323375409538	0.0853650887254016	0.0824772467636679	0.00288784196173365	0.122079717413458	0.114247837079697	0.00783188033376093	0.0283081166958195	0.0274955014503603	0.000812615245459224	0.0410421107469554	0.0388042463757928	0.00223786437116264
227	403900	Hyder Elementary District	4	Arizona	0.106330926619838	0.0967935910848944	0.00953733553494333	0.145262257738627	0.132021153103504	0.0132411046351226	0.0124411437151152	0.0113204912829069	0.00112065243220839	-6.56934306957953e-05	-7.1031861293135e-05	5.33843059733895e-06	0.118872624341844	0.108269685494733	0.0106029388471103	0.0417172820839046	0.0376708409792902	0.00404644110461439	0.000124368845468908	0.000114812813030514	9.55603243839376e-06	0.0621710676265886	0.0570645239369914	0.00510654368959714	0.000869009862891043	0.000793155846287628	7.58540166034152e-05	0.0139908959229904	0.0126263519191334	0.00136454400385697	0.157803955460633	0.143497247513343	0.0143067079472896	0.074412612721381	0.0671948305511058	0.00721778217027522	0.0678388700014721	0.0622667901459983	0.00557207985547387	0.0155524727377793	0.0140356268162388	0.00151684592154051	0.024982841437121	0.0227965856927457	0.00218625574437536
228	403950	Indian Oasis-Baboquivari Unified District	4	Arizona	0.547094553679214	0.521383721831078	0.0257108318481363	0.806335196636012	0.769097654271741	0.0372375423642711	0.0839949950830865	0.0802062642992337	0.00378873078385283	0.0269783838853845	0.0259366991777065	0.00104168470767801	0.55963625140122	0.532859816240916	0.0267764351603033	0.373322788721453	0.357150691189697	0.0161720975317557	0.000252750856310121	0.000235754026622931	1.69968296871904e-05	0.107682327875958	0.100455075438289	0.00722725243766965	0.00875658016929035	0.00837808262756714	0.000378497541723211	0.0696218037782082	0.0666402129587406	0.0029815908194676	0.818876894358018	0.78057374868158	0.0383031456764381	0.590990013056929	0.565388714609056	0.0256012984478732	0.12113472937111	0.113004599893019	0.00813012947809119	0.106752151929978	0.102180434179505	0.00457171775047373	0.0965366928050923	0.0916823587090724	0.00485433409601981
229	403960	Isaac Elementary District	4	Arizona	0.635392612315418	0.579587716433966	0.055804895881452	1.00772369170449	0.918706845303935	0.0890168464005519	0.113586343967862	0.103701821787531	0.00988452218033112	0.0413380615309386	0.037787803160942	0.0035502583699966	0.647934310037424	0.591063810843805	0.056870499193619	0.411409766458241	0.374401271547024	0.037008494911217	0.000313975352588521	0.000289496951703522	2.44784008849994e-05	0.187135425079098	0.171643884177833	0.0154915409012657	0.00478180341746626	0.00436504817467365	0.000416755242792612	0.0442933397300301	0.0403641099925715	0.00392922973745866	1.02026538942649	0.930182939713774	0.0900824497127189	0.716525065051854	0.652069827510908	0.0644552375409459	0.222275059582566	0.203874571404558	0.0184004881780088	0.0814652647920729	0.0742385407983087	0.00722672399376417	0.126128041689868	0.11517791619737	0.0109501254924981
230	403990	J. O. Combs Unified School District	4	Arizona	0.176583417791991	0.162629922312654	0.0139534954793374	0.386062743928186	0.355132329277443	0.0309304146507422	0.0465316143331613	0.0429477051524574	0.00358390918070392	0.0159386630188145	0.0147880348555227	0.00115062816329174	0.189125115513997	0.174106016722493	0.0150190987915043	0.0773601339297887	0.0709323084134744	0.00642782551631432	0.000288256910929989	0.000266020541587465	2.22363693425232e-05	0.0926588427226718	0.0855750573743776	0.00708378534829413	0.00203185354306503	0.00187425536614523	0.000157598176919805	0.0167860284075417	0.0154583750269082	0.00132765338063356	0.398604441650191	0.366608423687282	0.0319960179629092	0.216339346061306	0.198363788133011	0.0179755579282955	0.149622635567717	0.138183957914684	0.0114386776530332	0.0326424600211684	0.030060677639588	0.00258178238158045	0.059073312055167	0.0544237995622962	0.0046495124928709
231	404010	Joseph City Unified District	4	Arizona	0.121196318801038	0.113065898564687	0.00813042023635015	0.13963557013549	0.130323272020827	0.00931229811466248	0.0191250125596367	0.0180058379649956	0.00111917459464111	0.00526759759428538	0.00509923663991984	0.000168360954365538	0.133738016523043	0.124541992974526	0.00919602354851713	0.0154777788721089	0.0145050963084356	0.000972682563673252	0.000184073089320872	0.000170948881830402	1.31242074904702e-05	0.113625936437375	0.105675381898465	0.00795055453890974	0.000720344349369397	0.000675710367338298	4.46339820310987e-05	0.00372988377486965	0.00351485551845708	0.000215028256412568	0.152177267857495	0.141799366430666	0.0103779014268295	0.0255485831197771	0.0239430128675786	0.00160557025219847	0.119483055278786	0.111122670517573	0.00836038476121272	0.00714562945893262	0.00673368304551435	0.000411946413418274	0.0316667102816425	0.0294819323748344	0.00218477790680808
232	404060	Kayenta Unified District	4	Arizona	0.121196318801038	0.113065898564687	0.00813042023635015	0.13963557013549	0.130323272020827	0.00931229811466248	0.0191250125596367	0.0180058379649956	0.00111917459464111	0.00526759759428538	0.00509923663991984	0.000168360954365538	0.133738016523043	0.124541992974526	0.00919602354851713	0.0154777788721089	0.0145050963084356	0.000972682563673252	0.000184073089320872	0.000170948881830402	1.31242074904702e-05	0.113625936437375	0.105675381898465	0.00795055453890974	0.000720344349369397	0.000675710367338298	4.46339820310987e-05	0.00372988377486965	0.00351485551845708	0.000215028256412568	0.152177267857495	0.141799366430666	0.0103779014268295	0.0255485831197771	0.0239430128675786	0.00160557025219847	0.119483055278786	0.111122670517573	0.00836038476121272	0.00714562945893262	0.00673368304551435	0.000411946413418274	0.0316667102816425	0.0294819323748344	0.00218477790680808
233	404170	Kirkland Elementary District	4	Arizona	0.179234828942509	0.170256083790263	0.00897874515224634	0.223211225112673	0.212744490883886	0.0104667342287868	0.0285004130249496	0.027328151965954	0.00117226105899566	0.00889875030481897	0.00873863846100794	0.00016011184381103	0.191776526664515	0.181732178200102	0.0100443484644133	0.0473870382666034	0.0457839675079144	0.00160307075868891	0.00022651567906665	0.000211725547729226	1.47901313374237e-05	0.120610198213279	0.112872593151183	0.00773760506209575	0.00221195161754289	0.00213568061225501	7.62710052878838e-05	0.0213408228880231	0.0207282113810197	0.000612611507003351	0.235752922834679	0.224220585293725	0.0115323375409538	0.0853650887254016	0.0824772467636679	0.00288784196173365	0.122079717413458	0.114247837079697	0.00783188033376093	0.0283081166958195	0.0274955014503603	0.000812615245459224	0.0410421107469554	0.0388042463757928	0.00223786437116264
234	404200	Klondyke Elementary District	4	Arizona	0.121253278089959	0.112980964394034	0.00827231369592429	0.148306224059814	0.138211913867797	0.0100943101920176	0.0189761982135941	0.0178254115137936	0.00115078669980048	0.00479482626839916	0.00463479406638512	0.000160032202014041	0.133794975811964	0.124457058803873	0.00933791700809127	0.0245705810639627	0.022968104503477	0.00160247656048571	0.000210450602803728	0.000195276354347205	1.51742484565229e-05	0.101727053880012	0.0944482910671092	0.0072787628129025	0.000968558107378309	0.000907826313142442	6.0731794235867e-05	0.00631833215780803	0.00593756056579737	0.000380771592010666	0.16084792178182	0.149688008277635	0.0111599135041846	0.0391313563768114	0.0365792359686447	0.00255212040816669	0.112745697198118	0.104678529647503	0.00806716755061431	0.00897086820689107	0.00843024266148752	0.000540625545403554	0.0315178959355999	0.0293015059236324	0.00221639001196745
235	404230	Kyrene Elementary District	4	Arizona	0.635392612315418	0.579587716433966	0.055804895881452	1.00772369170449	0.918706845303935	0.0890168464005519	0.113586343967862	0.103701821787531	0.00988452218033112	0.0413380615309386	0.037787803160942	0.0035502583699966	0.647934310037424	0.591063810843805	0.056870499193619	0.411409766458241	0.374401271547024	0.037008494911217	0.000313975352588521	0.000289496951703522	2.44784008849994e-05	0.187135425079098	0.171643884177833	0.0154915409012657	0.00478180341746626	0.00436504817467365	0.000416755242792612	0.0442933397300301	0.0403641099925715	0.00392922973745866	1.02026538942649	0.930182939713774	0.0900824497127189	0.716525065051854	0.652069827510908	0.0644552375409459	0.222275059582566	0.203874571404558	0.0184004881780088	0.0814652647920729	0.0742385407983087	0.00722672399376417	0.126128041689868	0.11517791619737	0.0109501254924981
236	404280	Lake Havasu Unified District	4	Arizona	0.206982804604578	0.196323591894559	0.0106592127100185	0.216477559661745	0.206283946737656	0.0101936129240893	0.0237762134912087	0.0227832598834845	0.000992953607724245	0.00560128132237398	0.00556579023870252	3.54910836714657e-05	0.219524502326583	0.207799686304398	0.0117248160221855	0.0842934255672993	0.0814058649783488	0.00288756058895053	0.000208541792475662	0.000193232085833651	1.53097066420108e-05	0.117489239601581	0.109192735029074	0.00829650457250676	0.00220676584834671	0.00213020513164151	7.65607167051997e-05	0.0153265295168806	0.0148776490794996	0.000448880437380995	0.229019257383751	0.217760041147495	0.0112592162362562	0.106775286911577	0.103117586346145	0.00365770056543254	0.0973029131206456	0.0904318663221369	0.00687104679850868	0.024941057351528	0.024210588479213	0.000730468872315005	0.0363179112132145	0.0342593542933233	0.00205855691989122
237	404290	Laveen Elementary District	4	Arizona	0.635392612315418	0.579587716433966	0.055804895881452	1.00772369170449	0.918706845303935	0.0890168464005519	0.113586343967862	0.103701821787531	0.00988452218033112	0.0413380615309386	0.037787803160942	0.0035502583699966	0.647934310037424	0.591063810843805	0.056870499193619	0.411409766458241	0.374401271547024	0.037008494911217	0.000313975352588521	0.000289496951703522	2.44784008849994e-05	0.187135425079098	0.171643884177833	0.0154915409012657	0.00478180341746626	0.00436504817467365	0.000416755242792612	0.0442933397300301	0.0403641099925715	0.00392922973745866	1.02026538942649	0.930182939713774	0.0900824497127189	0.716525065051854	0.652069827510908	0.0644552375409459	0.222275059582566	0.203874571404558	0.0184004881780088	0.0814652647920729	0.0742385407983087	0.00722672399376417	0.126128041689868	0.11517791619737	0.0109501254924981
238	404320	Liberty Elementary District	4	Arizona	0.635392612315418	0.579587716433966	0.055804895881452	1.00772369170449	0.918706845303935	0.0890168464005519	0.113586343967862	0.103701821787531	0.00988452218033112	0.0413380615309386	0.037787803160942	0.0035502583699966	0.647934310037424	0.591063810843805	0.056870499193619	0.411409766458241	0.374401271547024	0.037008494911217	0.000313975352588521	0.000289496951703522	2.44784008849994e-05	0.187135425079098	0.171643884177833	0.0154915409012657	0.00478180341746626	0.00436504817467365	0.000416755242792612	0.0442933397300301	0.0403641099925715	0.00392922973745866	1.02026538942649	0.930182939713774	0.0900824497127189	0.716525065051854	0.652069827510908	0.0644552375409459	0.222275059582566	0.203874571404558	0.0184004881780088	0.0814652647920729	0.0742385407983087	0.00722672399376417	0.126128041689868	0.11517791619737	0.0109501254924981
239	404380	Litchfield Elementary District	4	Arizona	0.635392612315418	0.579587716433966	0.055804895881452	1.00772369170449	0.918706845303935	0.0890168464005519	0.113586343967862	0.103701821787531	0.00988452218033112	0.0413380615309386	0.037787803160942	0.0035502583699966	0.647934310037424	0.591063810843805	0.056870499193619	0.411409766458241	0.374401271547024	0.037008494911217	0.000313975352588521	0.000289496951703522	2.44784008849994e-05	0.187135425079098	0.171643884177833	0.0154915409012657	0.00478180341746626	0.00436504817467365	0.000416755242792612	0.0442933397300301	0.0403641099925715	0.00392922973745866	1.02026538942649	0.930182939713774	0.0900824497127189	0.716525065051854	0.652069827510908	0.0644552375409459	0.222275059582566	0.203874571404558	0.0184004881780088	0.0814652647920729	0.0742385407983087	0.00722672399376417	0.126128041689868	0.11517791619737	0.0109501254924981
240	404410	Littlefield Unified District	4	Arizona	0.206982804604578	0.196323591894559	0.0106592127100185	0.216477559661745	0.206283946737656	0.0101936129240893	0.0237762134912087	0.0227832598834845	0.000992953607724245	0.00560128132237398	0.00556579023870252	3.54910836714657e-05	0.219524502326583	0.207799686304398	0.0117248160221855	0.0842934255672993	0.0814058649783488	0.00288756058895053	0.000208541792475662	0.000193232085833651	1.53097066420108e-05	0.117489239601581	0.109192735029074	0.00829650457250676	0.00220676584834671	0.00213020513164151	7.65607167051997e-05	0.0153265295168806	0.0148776490794996	0.000448880437380995	0.229019257383751	0.217760041147495	0.0112592162362562	0.106775286911577	0.103117586346145	0.00365770056543254	0.0973029131206456	0.0904318663221369	0.00687104679850868	0.024941057351528	0.024210588479213	0.000730468872315005	0.0363179112132145	0.0342593542933233	0.00205855691989122
241	404440	Littleton Elementary District	4	Arizona	0.635392612315418	0.579587716433966	0.055804895881452	1.00772369170449	0.918706845303935	0.0890168464005519	0.113586343967862	0.103701821787531	0.00988452218033112	0.0413380615309386	0.037787803160942	0.0035502583699966	0.647934310037424	0.591063810843805	0.056870499193619	0.411409766458241	0.374401271547024	0.037008494911217	0.000313975352588521	0.000289496951703522	2.44784008849994e-05	0.187135425079098	0.171643884177833	0.0154915409012657	0.00478180341746626	0.00436504817467365	0.000416755242792612	0.0442933397300301	0.0403641099925715	0.00392922973745866	1.02026538942649	0.930182939713774	0.0900824497127189	0.716525065051854	0.652069827510908	0.0644552375409459	0.222275059582566	0.203874571404558	0.0184004881780088	0.0814652647920729	0.0742385407983087	0.00722672399376417	0.126128041689868	0.11517791619737	0.0109501254924981
242	404500	Madison Elementary District	4	Arizona	0.635392612315418	0.579587716433966	0.055804895881452	1.00772369170449	0.918706845303935	0.0890168464005519	0.113586343967862	0.103701821787531	0.00988452218033112	0.0413380615309386	0.037787803160942	0.0035502583699966	0.647934310037424	0.591063810843805	0.056870499193619	0.411409766458241	0.374401271547024	0.037008494911217	0.000313975352588521	0.000289496951703522	2.44784008849994e-05	0.187135425079098	0.171643884177833	0.0154915409012657	0.00478180341746626	0.00436504817467365	0.000416755242792612	0.0442933397300301	0.0403641099925715	0.00392922973745866	1.02026538942649	0.930182939713774	0.0900824497127189	0.716525065051854	0.652069827510908	0.0644552375409459	0.222275059582566	0.203874571404558	0.0184004881780088	0.0814652647920729	0.0742385407983087	0.00722672399376417	0.126128041689868	0.11517791619737	0.0109501254924981
243	404530	Maine Consolidated School District	4	Arizona	0.145604593495975	0.135510643385168	0.0100939501108064	0.169597668871471	0.15782873319512	0.0117689356763502	0.0224044526937429	0.0210047546970294	0.00139969799671346	0.0065047157943719	0.00622597910755909	0.000278736686812807	0.158146291217981	0.146986737795007	0.0111595534229734	0.0290305748921991	0.026990692848965	0.00203988204323407	0.000182745394519185	0.000169565878638783	1.31795158804017e-05	0.120158838859729	0.111657206344605	0.00850163251512353	0.00135681033475184	0.00126260356764865	9.42067671031886e-05	0.00741732173678166	0.00690666915514945	0.000510652581632208	0.182139366593476	0.169304827604959	0.0128345389885171	0.0472804061592833	0.0439581691081992	0.00332223705108411	0.11943822347325	0.110987576863606	0.00845064660964439	0.0154207369609429	0.0143590816331543	0.00106165532778864	0.0349461504157486	0.0324808491068682	0.00246530130888044
244	404570	Mammoth-San Manuel Unified District	4	Arizona	0.176583417791991	0.162629922312654	0.0139534954793374	0.386062743928186	0.355132329277443	0.0309304146507422	0.0465316143331613	0.0429477051524574	0.00358390918070392	0.0159386630188145	0.0147880348555227	0.00115062816329174	0.189125115513997	0.174106016722493	0.0150190987915043	0.0773601339297887	0.0709323084134744	0.00642782551631432	0.000288256910929989	0.000266020541587465	2.22363693425232e-05	0.0926588427226718	0.0855750573743776	0.00708378534829413	0.00203185354306503	0.00187425536614523	0.000157598176919805	0.0167860284075417	0.0154583750269082	0.00132765338063356	0.398604441650191	0.366608423687282	0.0319960179629092	0.216339346061306	0.198363788133011	0.0179755579282955	0.149622635567717	0.138183957914684	0.0114386776530332	0.0326424600211684	0.030060677639588	0.00258178238158045	0.059073312055167	0.0544237995622962	0.0046495124928709
245	404630	Marana Unified District	4	Arizona	0.547094553679214	0.521383721831078	0.0257108318481363	0.806335196636012	0.769097654271741	0.0372375423642711	0.0839949950830865	0.0802062642992337	0.00378873078385283	0.0269783838853845	0.0259366991777065	0.00104168470767801	0.55963625140122	0.532859816240916	0.0267764351603033	0.373322788721453	0.357150691189697	0.0161720975317557	0.000252750856310121	0.000235754026622931	1.69968296871904e-05	0.107682327875958	0.100455075438289	0.00722725243766965	0.00875658016929035	0.00837808262756714	0.000378497541723211	0.0696218037782082	0.0666402129587406	0.0029815908194676	0.818876894358018	0.78057374868158	0.0383031456764381	0.590990013056929	0.565388714609056	0.0256012984478732	0.12113472937111	0.113004599893019	0.00813012947809119	0.106752151929978	0.102180434179505	0.00457171775047373	0.0965366928050923	0.0916823587090724	0.00485433409601981
246	404720	Maricopa Unified School District	4	Arizona	0.176583417791991	0.162629922312654	0.0139534954793374	0.386062743928186	0.355132329277443	0.0309304146507422	0.0465316143331613	0.0429477051524574	0.00358390918070392	0.0159386630188145	0.0147880348555227	0.00115062816329174	0.189125115513997	0.174106016722493	0.0150190987915043	0.0773601339297887	0.0709323084134744	0.00642782551631432	0.000288256910929989	0.000266020541587465	2.22363693425232e-05	0.0926588427226718	0.0855750573743776	0.00708378534829413	0.00203185354306503	0.00187425536614523	0.000157598176919805	0.0167860284075417	0.0154583750269082	0.00132765338063356	0.398604441650191	0.366608423687282	0.0319960179629092	0.216339346061306	0.198363788133011	0.0179755579282955	0.149622635567717	0.138183957914684	0.0114386776530332	0.0326424600211684	0.030060677639588	0.00258178238158045	0.059073312055167	0.0544237995622962	0.0046495124928709
247	404770	Altar Valley Elementary District	4	Arizona	0.547094553679214	0.521383721831078	0.0257108318481363	0.806335196636012	0.769097654271741	0.0372375423642711	0.0839949950830865	0.0802062642992337	0.00378873078385283	0.0269783838853845	0.0259366991777065	0.00104168470767801	0.55963625140122	0.532859816240916	0.0267764351603033	0.373322788721453	0.357150691189697	0.0161720975317557	0.000252750856310121	0.000235754026622931	1.69968296871904e-05	0.107682327875958	0.100455075438289	0.00722725243766965	0.00875658016929035	0.00837808262756714	0.000378497541723211	0.0696218037782082	0.0666402129587406	0.0029815908194676	0.818876894358018	0.78057374868158	0.0383031456764381	0.590990013056929	0.565388714609056	0.0256012984478732	0.12113472937111	0.113004599893019	0.00813012947809119	0.106752151929978	0.102180434179505	0.00457171775047373	0.0965366928050923	0.0916823587090724	0.00485433409601981
248	404820	Mayer Unified District	4	Arizona	0.179234828942509	0.170256083790263	0.00897874515224634	0.223211225112673	0.212744490883886	0.0104667342287868	0.0285004130249496	0.027328151965954	0.00117226105899566	0.00889875030481897	0.00873863846100794	0.00016011184381103	0.191776526664515	0.181732178200102	0.0100443484644133	0.0473870382666034	0.0457839675079144	0.00160307075868891	0.00022651567906665	0.000211725547729226	1.47901313374237e-05	0.120610198213279	0.112872593151183	0.00773760506209575	0.00221195161754289	0.00213568061225501	7.62710052878838e-05	0.0213408228880231	0.0207282113810197	0.000612611507003351	0.235752922834679	0.224220585293725	0.0115323375409538	0.0853650887254016	0.0824772467636679	0.00288784196173365	0.122079717413458	0.114247837079697	0.00783188033376093	0.0283081166958195	0.0274955014503603	0.000812615245459224	0.0410421107469554	0.0388042463757928	0.00223786437116264
249	404860	McNary Elementary District	4	Arizona	0.124689587735733	0.116345284024598	0.00834430371113467	0.140496865514422	0.131163065372088	0.00933380014233417	0.0194476893530381	0.0183142582990667	0.00113343105397134	0.00547821055485822	0.00529985698180672	0.000178353573051496	0.137231285457739	0.127821378434437	0.00940990702330165	0.0141669732572104	0.0132829773220627	0.000883995935147679	0.000187525621902784	0.000174175584323208	1.33500375795768e-05	0.118429898246921	0.110176824236022	0.00825307401089929	0.000803911304148633	0.000754026529830067	4.98847743185661e-05	0.0036429770275555	0.00343337476219897	0.000209602265356532	0.153038563236428	0.142639159781927	0.0103994034545012	0.0248527611899393	0.0233019895840199	0.00155077160591947	0.121247863045716	0.112798412339499	0.00844945070621714	0.00693793900077259	0.00653875785840805	0.000399181142364536	0.0319893870750438	0.0297903527089055	0.00219903436613832
250	404920	McNeal Elementary District	4	Arizona	0.241532095689478	0.228337560040344	0.0131945356491341	0.247730960472807	0.234682733574482	0.013048226898325	0.0323881384649343	0.0308762349822701	0.00151190348266422	0.0108583464682182	0.0105467529529263	0.000311593515291931	0.254073793411484	0.239813654450183	0.0142601389613011	0.068787507712035	0.0656186058892071	0.00316890182282785	0.000230283482071845	0.000214280448788619	1.6003033283226e-05	0.160249334614525	0.150239584072845	0.0100097505416799	0.00174691919402108	0.0016595392555584	8.73799384626815e-05	0.0230597484088308	0.0220816447837834	0.00097810362504738	0.260272658194813	0.246158827984321	0.0141138302104919	0.0983712734578976	0.0938395071802238	0.00453176627767383	0.135420354084555	0.126961511082722	0.00845884300183231	0.0264810306523608	0.025357809721375	0.00112322093098579	0.0449298361869401	0.0423523293921089	0.0025775067948312
251	404970	Mesa Unified District	4	Arizona	0.635392612315418	0.579587716433966	0.055804895881452	1.00772369170449	0.918706845303935	0.0890168464005519	0.113586343967862	0.103701821787531	0.00988452218033112	0.0413380615309386	0.037787803160942	0.0035502583699966	0.647934310037424	0.591063810843805	0.056870499193619	0.411409766458241	0.374401271547024	0.037008494911217	0.000313975352588521	0.000289496951703522	2.44784008849994e-05	0.187135425079098	0.171643884177833	0.0154915409012657	0.00478180341746626	0.00436504817467365	0.000416755242792612	0.0442933397300301	0.0403641099925715	0.00392922973745866	1.02026538942649	0.930182939713774	0.0900824497127189	0.716525065051854	0.652069827510908	0.0644552375409459	0.222275059582566	0.203874571404558	0.0184004881780088	0.0814652647920729	0.0742385407983087	0.00722672399376417	0.126128041689868	0.11517791619737	0.0109501254924981
252	405030	Miami Unified District	4	Arizona	0.163856892534077	0.152853323795604	0.0110035687384731	0.167352329746171	0.156179437822145	0.0111728919240263	0.0214905286847564	0.0202170054833224	0.001273523201434	0.00592015889431903	0.00571104772504129	0.000209111169277743	0.176398590256083	0.164329418205443	0.0120691720506401	0.0401759293528144	0.0375199826937171	0.00265594665909733	0.000224625675718481	0.000208509616323271	1.61160593952104e-05	0.126551307187216	0.117664773498676	0.00888653368853968	0.00107752531256961	0.00101477748683032	6.27478257392898e-05	0.00836920272776428	0.00792137490989569	0.000447827817868596	0.179894027468177	0.167655532231984	0.0122384952361932	0.0513199717762305	0.0479273157809685	0.00339265599526201	0.117639644988843	0.109378895325035	0.00826074966380755	0.0109344107031036	0.01034932112598	0.000585089577123676	0.0340322264067622	0.0316930998931612	0.00233912651360098
253	405070	Mingus Union High School District	4	Arizona	0.179234828942509	0.170256083790263	0.00897874515224634	0.223211225112673	0.212744490883886	0.0104667342287868	0.0285004130249496	0.027328151965954	0.00117226105899566	0.00889875030481897	0.00873863846100794	0.00016011184381103	0.191776526664515	0.181732178200102	0.0100443484644133	0.0473870382666034	0.0457839675079144	0.00160307075868891	0.00022651567906665	0.000211725547729226	1.47901313374237e-05	0.120610198213279	0.112872593151183	0.00773760506209575	0.00221195161754289	0.00213568061225501	7.62710052878838e-05	0.0213408228880231	0.0207282113810197	0.000612611507003351	0.235752922834679	0.224220585293725	0.0115323375409538	0.0853650887254016	0.0824772467636679	0.00288784196173365	0.122079717413458	0.114247837079697	0.00783188033376093	0.0283081166958195	0.0274955014503603	0.000812615245459224	0.0410421107469554	0.0388042463757928	0.00223786437116264
254	405100	Mobile Elementary District	4	Arizona	0.635392612315418	0.579587716433966	0.055804895881452	1.00772369170449	0.918706845303935	0.0890168464005519	0.113586343967862	0.103701821787531	0.00988452218033112	0.0413380615309386	0.037787803160942	0.0035502583699966	0.647934310037424	0.591063810843805	0.056870499193619	0.411409766458241	0.374401271547024	0.037008494911217	0.000313975352588521	0.000289496951703522	2.44784008849994e-05	0.187135425079098	0.171643884177833	0.0154915409012657	0.00478180341746626	0.00436504817467365	0.000416755242792612	0.0442933397300301	0.0403641099925715	0.00392922973745866	1.02026538942649	0.930182939713774	0.0900824497127189	0.716525065051854	0.652069827510908	0.0644552375409459	0.222275059582566	0.203874571404558	0.0184004881780088	0.0814652647920729	0.0742385407983087	0.00722672399376417	0.126128041689868	0.11517791619737	0.0109501254924981
255	405190	Mohave Valley Elementary District	4	Arizona	0.206982804604578	0.196323591894559	0.0106592127100185	0.216477559661745	0.206283946737656	0.0101936129240893	0.0237762134912087	0.0227832598834845	0.000992953607724245	0.00560128132237398	0.00556579023870252	3.54910836714657e-05	0.219524502326583	0.207799686304398	0.0117248160221855	0.0842934255672993	0.0814058649783488	0.00288756058895053	0.000208541792475662	0.000193232085833651	1.53097066420108e-05	0.117489239601581	0.109192735029074	0.00829650457250676	0.00220676584834671	0.00213020513164151	7.65607167051997e-05	0.0153265295168806	0.0148776490794996	0.000448880437380995	0.229019257383751	0.217760041147495	0.0112592162362562	0.106775286911577	0.103117586346145	0.00365770056543254	0.0973029131206456	0.0904318663221369	0.00687104679850868	0.024941057351528	0.024210588479213	0.000730468872315005	0.0363179112132145	0.0342593542933233	0.00205855691989122
256	405220	Mohawk Valley Elementary District	4	Arizona	0.106330926619838	0.0967935910848944	0.00953733553494333	0.145262257738627	0.132021153103504	0.0132411046351226	0.0124411437151152	0.0113204912829069	0.00112065243220839	-6.56934306957953e-05	-7.1031861293135e-05	5.33843059733895e-06	0.118872624341844	0.108269685494733	0.0106029388471103	0.0417172820839046	0.0376708409792902	0.00404644110461439	0.000124368845468908	0.000114812813030514	9.55603243839376e-06	0.0621710676265886	0.0570645239369914	0.00510654368959714	0.000869009862891043	0.000793155846287628	7.58540166034152e-05	0.0139908959229904	0.0126263519191334	0.00136454400385697	0.157803955460633	0.143497247513343	0.0143067079472896	0.074412612721381	0.0671948305511058	0.00721778217027522	0.0678388700014721	0.0622667901459983	0.00557207985547387	0.0155524727377793	0.0140356268162388	0.00151684592154051	0.024982841437121	0.0227965856927457	0.00218625574437536
257	405320	Morenci Unified District	4	Arizona	0.101692267935606	0.0947570117344261	0.00693525620118025	0.135685860732275	0.126416147433508	0.00926971329876709	0.0181269655242716	0.0170347895683587	0.00109217595591287	0.00467416264122435	0.0045244568063876	0.000149705834836746	0.114233965657612	0.106233106144265	0.00800085951334722	0.015609073684822	0.0145838271629413	0.00102524652188071	0.000178054655152455	0.000165274286998887	1.27803681535685e-05	0.0944171945291992	0.0877025516612774	0.00671464286792176	0.000639725297368816	0.00059860410260132	4.1121194767496e-05	0.00338991749106963	0.00318284893044594	0.000207068560623692	0.148227558454281	0.137892241843347	0.0103353166109341	0.0262428495872988	0.0245191476683452	0.00172370191895365	0.115651671928277	0.10742690229867	0.0082247696296068	0.00633303693870479	0.00594619187633116	0.000386845062373624	0.0306686632462774	0.0285108839781975	0.00215777926807985
258	405340	Morristown Elementary District	4	Arizona	0.635392612315418	0.579587716433966	0.055804895881452	1.00772369170449	0.918706845303935	0.0890168464005519	0.113586343967862	0.103701821787531	0.00988452218033112	0.0413380615309386	0.037787803160942	0.0035502583699966	0.647934310037424	0.591063810843805	0.056870499193619	0.411409766458241	0.374401271547024	0.037008494911217	0.000313975352588521	0.000289496951703522	2.44784008849994e-05	0.187135425079098	0.171643884177833	0.0154915409012657	0.00478180341746626	0.00436504817467365	0.000416755242792612	0.0442933397300301	0.0403641099925715	0.00392922973745866	1.02026538942649	0.930182939713774	0.0900824497127189	0.716525065051854	0.652069827510908	0.0644552375409459	0.222275059582566	0.203874571404558	0.0184004881780088	0.0814652647920729	0.0742385407983087	0.00722672399376417	0.126128041689868	0.11517791619737	0.0109501254924981
259	405400	Murphy Elementary District	4	Arizona	0.635392612315418	0.579587716433966	0.055804895881452	1.00772369170449	0.918706845303935	0.0890168464005519	0.113586343967862	0.103701821787531	0.00988452218033112	0.0413380615309386	0.037787803160942	0.0035502583699966	0.647934310037424	0.591063810843805	0.056870499193619	0.411409766458241	0.374401271547024	0.037008494911217	0.000313975352588521	0.000289496951703522	2.44784008849994e-05	0.187135425079098	0.171643884177833	0.0154915409012657	0.00478180341746626	0.00436504817467365	0.000416755242792612	0.0442933397300301	0.0403641099925715	0.00392922973745866	1.02026538942649	0.930182939713774	0.0900824497127189	0.716525065051854	0.652069827510908	0.0644552375409459	0.222275059582566	0.203874571404558	0.0184004881780088	0.0814652647920729	0.0742385407983087	0.00722672399376417	0.126128041689868	0.11517791619737	0.0109501254924981
260	405430	Naco Elementary District	4	Arizona	0.241532095689478	0.228337560040344	0.0131945356491341	0.247730960472807	0.234682733574482	0.013048226898325	0.0323881384649343	0.0308762349822701	0.00151190348266422	0.0108583464682182	0.0105467529529263	0.000311593515291931	0.254073793411484	0.239813654450183	0.0142601389613011	0.068787507712035	0.0656186058892071	0.00316890182282785	0.000230283482071845	0.000214280448788619	1.6003033283226e-05	0.160249334614525	0.150239584072845	0.0100097505416799	0.00174691919402108	0.0016595392555584	8.73799384626815e-05	0.0230597484088308	0.0220816447837834	0.00097810362504738	0.260272658194813	0.246158827984321	0.0141138302104919	0.0983712734578976	0.0938395071802238	0.00453176627767383	0.135420354084555	0.126961511082722	0.00845884300183231	0.0264810306523608	0.025357809721375	0.00112322093098579	0.0449298361869401	0.0423523293921089	0.0025775067948312
261	405460	Nadaburg Unified School District	4	Arizona	0.635392612315418	0.579587716433966	0.055804895881452	1.00772369170449	0.918706845303935	0.0890168464005519	0.113586343967862	0.103701821787531	0.00988452218033112	0.0413380615309386	0.037787803160942	0.0035502583699966	0.647934310037424	0.591063810843805	0.056870499193619	0.411409766458241	0.374401271547024	0.037008494911217	0.000313975352588521	0.000289496951703522	2.44784008849994e-05	0.187135425079098	0.171643884177833	0.0154915409012657	0.00478180341746626	0.00436504817467365	0.000416755242792612	0.0442933397300301	0.0403641099925715	0.00392922973745866	1.02026538942649	0.930182939713774	0.0900824497127189	0.716525065051854	0.652069827510908	0.0644552375409459	0.222275059582566	0.203874571404558	0.0184004881780088	0.0814652647920729	0.0742385407983087	0.00722672399376417	0.126128041689868	0.11517791619737	0.0109501254924981
262	405530	Nogales Unified District	4	Arizona	0.151476454689749	0.141483345560643	0.00999310912910546	0.143969841736715	0.134662498975712	0.00930734276100289	0.0151383433810221	0.0143008681231125	0.00083747525790961	0.00205103952776571	0.00209717622146406	-4.61366936983479e-05	0.164018152411755	0.152959439970482	0.0110587124412724	0.046682405986213	0.0439320137288676	0.00275039225734538	0.000229536913225125	0.000214021975983411	1.55149372417139e-05	0.107668052637282	0.0999351745970779	0.00773287804020452	0.00116099197017965	0.00109230190516208	6.86900650175656e-05	0.00827716490485439	0.00778592776339112	0.000491237141463263	0.156511539458721	0.146138593385551	0.0103729460731699	0.0565764769062251	0.0532431546246633	0.00333332228156187	0.0888824220619248	0.082498755664258	0.00638366639766687	0.0110526404905709	0.0103966830966298	0.000655957393941121	0.0276800411030279	0.0257769625329513	0.00190307857007659
263	405640	Oracle Elementary District	4	Arizona	0.176583417791991	0.162629922312654	0.0139534954793374	0.386062743928186	0.355132329277443	0.0309304146507422	0.0465316143331613	0.0429477051524574	0.00358390918070392	0.0159386630188145	0.0147880348555227	0.00115062816329174	0.189125115513997	0.174106016722493	0.0150190987915043	0.0773601339297887	0.0709323084134744	0.00642782551631432	0.000288256910929989	0.000266020541587465	2.22363693425232e-05	0.0926588427226718	0.0855750573743776	0.00708378534829413	0.00203185354306503	0.00187425536614523	0.000157598176919805	0.0167860284075417	0.0154583750269082	0.00132765338063356	0.398604441650191	0.366608423687282	0.0319960179629092	0.216339346061306	0.198363788133011	0.0179755579282955	0.149622635567717	0.138183957914684	0.0114386776530332	0.0326424600211684	0.030060677639588	0.00258178238158045	0.059073312055167	0.0544237995622962	0.0046495124928709
264	405670	Osborn Elementary District	4	Arizona	0.635392612315418	0.579587716433966	0.055804895881452	1.00772369170449	0.918706845303935	0.0890168464005519	0.113586343967862	0.103701821787531	0.00988452218033112	0.0413380615309386	0.037787803160942	0.0035502583699966	0.647934310037424	0.591063810843805	0.056870499193619	0.411409766458241	0.374401271547024	0.037008494911217	0.000313975352588521	0.000289496951703522	2.44784008849994e-05	0.187135425079098	0.171643884177833	0.0154915409012657	0.00478180341746626	0.00436504817467365	0.000416755242792612	0.0442933397300301	0.0403641099925715	0.00392922973745866	1.02026538942649	0.930182939713774	0.0900824497127189	0.716525065051854	0.652069827510908	0.0644552375409459	0.222275059582566	0.203874571404558	0.0184004881780088	0.0814652647920729	0.0742385407983087	0.00722672399376417	0.126128041689868	0.11517791619737	0.0109501254924981
265	405730	Owens-Whitney Elementary District	4	Arizona	0.206982804604578	0.196323591894559	0.0106592127100185	0.216477559661745	0.206283946737656	0.0101936129240893	0.0237762134912087	0.0227832598834845	0.000992953607724245	0.00560128132237398	0.00556579023870252	3.54910836714657e-05	0.219524502326583	0.207799686304398	0.0117248160221855	0.0842934255672993	0.0814058649783488	0.00288756058895053	0.000208541792475662	0.000193232085833651	1.53097066420108e-05	0.117489239601581	0.109192735029074	0.00829650457250676	0.00220676584834671	0.00213020513164151	7.65607167051997e-05	0.0153265295168806	0.0148776490794996	0.000448880437380995	0.229019257383751	0.217760041147495	0.0112592162362562	0.106775286911577	0.103117586346145	0.00365770056543254	0.0973029131206456	0.0904318663221369	0.00687104679850868	0.024941057351528	0.024210588479213	0.000730468872315005	0.0363179112132145	0.0342593542933233	0.00205855691989122
266	405760	Tonto Basin Elementary District	4	Arizona	0.163856892534077	0.152853323795604	0.0110035687384731	0.167352329746171	0.156179437822145	0.0111728919240263	0.0214905286847564	0.0202170054833224	0.001273523201434	0.00592015889431903	0.00571104772504129	0.000209111169277743	0.176398590256083	0.164329418205443	0.0120691720506401	0.0401759293528144	0.0375199826937171	0.00265594665909733	0.000224625675718481	0.000208509616323271	1.61160593952104e-05	0.126551307187216	0.117664773498676	0.00888653368853968	0.00107752531256961	0.00101477748683032	6.27478257392898e-05	0.00836920272776428	0.00792137490989569	0.000447827817868596	0.179894027468177	0.167655532231984	0.0122384952361932	0.0513199717762305	0.0479273157809685	0.00339265599526201	0.117639644988843	0.109378895325035	0.00826074966380755	0.0109344107031036	0.01034932112598	0.000585089577123676	0.0340322264067622	0.0316930998931612	0.00233912651360098
267	405820	Page Unified District	4	Arizona	0.145604593495975	0.135510643385168	0.0100939501108064	0.169597668871471	0.15782873319512	0.0117689356763502	0.0224044526937429	0.0210047546970294	0.00139969799671346	0.0065047157943719	0.00622597910755909	0.000278736686812807	0.158146291217981	0.146986737795007	0.0111595534229734	0.0290305748921991	0.026990692848965	0.00203988204323407	0.000182745394519185	0.000169565878638783	1.31795158804017e-05	0.120158838859729	0.111657206344605	0.00850163251512353	0.00135681033475184	0.00126260356764865	9.42067671031886e-05	0.00741732173678166	0.00690666915514945	0.000510652581632208	0.182139366593476	0.169304827604959	0.0128345389885171	0.0472804061592833	0.0439581691081992	0.00332223705108411	0.11943822347325	0.110987576863606	0.00845064660964439	0.0154207369609429	0.0143590816331543	0.00106165532778864	0.0349461504157486	0.0324808491068682	0.00246530130888044
268	405850	Palo Verde Elementary District	4	Arizona	0.635392612315418	0.579587716433966	0.055804895881452	1.00772369170449	0.918706845303935	0.0890168464005519	0.113586343967862	0.103701821787531	0.00988452218033112	0.0413380615309386	0.037787803160942	0.0035502583699966	0.647934310037424	0.591063810843805	0.056870499193619	0.411409766458241	0.374401271547024	0.037008494911217	0.000313975352588521	0.000289496951703522	2.44784008849994e-05	0.187135425079098	0.171643884177833	0.0154915409012657	0.00478180341746626	0.00436504817467365	0.000416755242792612	0.0442933397300301	0.0403641099925715	0.00392922973745866	1.02026538942649	0.930182939713774	0.0900824497127189	0.716525065051854	0.652069827510908	0.0644552375409459	0.222275059582566	0.203874571404558	0.0184004881780088	0.0814652647920729	0.0742385407983087	0.00722672399376417	0.126128041689868	0.11517791619737	0.0109501254924981
269	405880	Palominas Elementary District	4	Arizona	0.241532095689478	0.228337560040344	0.0131945356491341	0.247730960472807	0.234682733574482	0.013048226898325	0.0323881384649343	0.0308762349822701	0.00151190348266422	0.0108583464682182	0.0105467529529263	0.000311593515291931	0.254073793411484	0.239813654450183	0.0142601389613011	0.068787507712035	0.0656186058892071	0.00316890182282785	0.000230283482071845	0.000214280448788619	1.6003033283226e-05	0.160249334614525	0.150239584072845	0.0100097505416799	0.00174691919402108	0.0016595392555584	8.73799384626815e-05	0.0230597484088308	0.0220816447837834	0.00097810362504738	0.260272658194813	0.246158827984321	0.0141138302104919	0.0983712734578976	0.0938395071802238	0.00453176627767383	0.135420354084555	0.126961511082722	0.00845884300183231	0.0264810306523608	0.025357809721375	0.00112322093098579	0.0449298361869401	0.0423523293921089	0.0025775067948312
270	405930	Paradise Valley Unified District	4	Arizona	0.635392612315418	0.579587716433966	0.055804895881452	1.00772369170449	0.918706845303935	0.0890168464005519	0.113586343967862	0.103701821787531	0.00988452218033112	0.0413380615309386	0.037787803160942	0.0035502583699966	0.647934310037424	0.591063810843805	0.056870499193619	0.411409766458241	0.374401271547024	0.037008494911217	0.000313975352588521	0.000289496951703522	2.44784008849994e-05	0.187135425079098	0.171643884177833	0.0154915409012657	0.00478180341746626	0.00436504817467365	0.000416755242792612	0.0442933397300301	0.0403641099925715	0.00392922973745866	1.02026538942649	0.930182939713774	0.0900824497127189	0.716525065051854	0.652069827510908	0.0644552375409459	0.222275059582566	0.203874571404558	0.0184004881780088	0.0814652647920729	0.0742385407983087	0.00722672399376417	0.126128041689868	0.11517791619737	0.0109501254924981
271	405980	Parker Unified School District	4	Arizona	0.149746737555837	0.139384356486658	0.0103623810691789	0.121223038554403	0.113085906805311	0.00813713174909231	0.0122167025541104	0.0115327407719339	0.000683961782176551	0.000772253653526768	0.000886348887455875	-0.000114095233929107	0.162288435277843	0.150860450896497	0.0114279843813459	0.0308466746835802	0.0289152253536496	0.00193144932993053	0.000213133045726973	0.000197180685722116	1.59523600048566e-05	0.124224164669879	0.115125873417122	0.00909829125275662	0.000872746373063086	0.000821576258266048	5.1170114797037e-05	0.00613171650559392	0.00580059518173708	0.000331121323856841	0.133764736276409	0.124562001215149	0.00920273506125929	0.041812844932393	0.0391947542579337	0.00261809067445926	0.0841556358383378	0.0779920002248252	0.00616363561351262	0.0077962555056779	0.00737524673239049	0.000421008773287409	0.0247584002761162	0.0230088351817727	0.00174956509434353
272	406000	Patagonia Elementary District	4	Arizona	0.151476454689749	0.141483345560643	0.00999310912910546	0.143969841736715	0.134662498975712	0.00930734276100289	0.0151383433810221	0.0143008681231125	0.00083747525790961	0.00205103952776571	0.00209717622146406	-4.61366936983479e-05	0.164018152411755	0.152959439970482	0.0110587124412724	0.046682405986213	0.0439320137288676	0.00275039225734538	0.000229536913225125	0.000214021975983411	1.55149372417139e-05	0.107668052637282	0.0999351745970779	0.00773287804020452	0.00116099197017965	0.00109230190516208	6.86900650175656e-05	0.00827716490485439	0.00778592776339112	0.000491237141463263	0.156511539458721	0.146138593385551	0.0103729460731699	0.0565764769062251	0.0532431546246633	0.00333332228156187	0.0888824220619248	0.082498755664258	0.00638366639766687	0.0110526404905709	0.0103966830966298	0.000655957393941121	0.0276800411030279	0.0257769625329513	0.00190307857007659
273	406030	Patagonia Union High School District	4	Arizona	0.151476454689749	0.141483345560643	0.00999310912910546	0.143969841736715	0.134662498975712	0.00930734276100289	0.0151383433810221	0.0143008681231125	0.00083747525790961	0.00205103952776571	0.00209717622146406	-4.61366936983479e-05	0.164018152411755	0.152959439970482	0.0110587124412724	0.046682405986213	0.0439320137288676	0.00275039225734538	0.000229536913225125	0.000214021975983411	1.55149372417139e-05	0.107668052637282	0.0999351745970779	0.00773287804020452	0.00116099197017965	0.00109230190516208	6.86900650175656e-05	0.00827716490485439	0.00778592776339112	0.000491237141463263	0.156511539458721	0.146138593385551	0.0103729460731699	0.0565764769062251	0.0532431546246633	0.00333332228156187	0.0888824220619248	0.082498755664258	0.00638366639766687	0.0110526404905709	0.0103966830966298	0.000655957393941121	0.0276800411030279	0.0257769625329513	0.00190307857007659
274	406070	Payson Unified District	4	Arizona	0.163856892534077	0.152853323795604	0.0110035687384731	0.167352329746171	0.156179437822145	0.0111728919240263	0.0214905286847564	0.0202170054833224	0.001273523201434	0.00592015889431903	0.00571104772504129	0.000209111169277743	0.176398590256083	0.164329418205443	0.0120691720506401	0.0401759293528144	0.0375199826937171	0.00265594665909733	0.000224625675718481	0.000208509616323271	1.61160593952104e-05	0.126551307187216	0.117664773498676	0.00888653368853968	0.00107752531256961	0.00101477748683032	6.27478257392898e-05	0.00836920272776428	0.00792137490989569	0.000447827817868596	0.179894027468177	0.167655532231984	0.0122384952361932	0.0513199717762305	0.0479273157809685	0.00339265599526201	0.117639644988843	0.109378895325035	0.00826074966380755	0.0109344107031036	0.01034932112598	0.000585089577123676	0.0340322264067622	0.0316930998931612	0.00233912651360098
275	406120	Peach Springs Unified District	4	Arizona	0.206982804604578	0.196323591894559	0.0106592127100185	0.216477559661745	0.206283946737656	0.0101936129240893	0.0237762134912087	0.0227832598834845	0.000992953607724245	0.00560128132237398	0.00556579023870252	3.54910836714657e-05	0.219524502326583	0.207799686304398	0.0117248160221855	0.0842934255672993	0.0814058649783488	0.00288756058895053	0.000208541792475662	0.000193232085833651	1.53097066420108e-05	0.117489239601581	0.109192735029074	0.00829650457250676	0.00220676584834671	0.00213020513164151	7.65607167051997e-05	0.0153265295168806	0.0148776490794996	0.000448880437380995	0.229019257383751	0.217760041147495	0.0112592162362562	0.106775286911577	0.103117586346145	0.00365770056543254	0.0973029131206456	0.0904318663221369	0.00687104679850868	0.024941057351528	0.024210588479213	0.000730468872315005	0.0363179112132145	0.0342593542933233	0.00205855691989122
276	406150	Pearce Elementary District	4	Arizona	0.241532095689478	0.228337560040344	0.0131945356491341	0.247730960472807	0.234682733574482	0.013048226898325	0.0323881384649343	0.0308762349822701	0.00151190348266422	0.0108583464682182	0.0105467529529263	0.000311593515291931	0.254073793411484	0.239813654450183	0.0142601389613011	0.068787507712035	0.0656186058892071	0.00316890182282785	0.000230283482071845	0.000214280448788619	1.6003033283226e-05	0.160249334614525	0.150239584072845	0.0100097505416799	0.00174691919402108	0.0016595392555584	8.73799384626815e-05	0.0230597484088308	0.0220816447837834	0.00097810362504738	0.260272658194813	0.246158827984321	0.0141138302104919	0.0983712734578976	0.0938395071802238	0.00453176627767383	0.135420354084555	0.126961511082722	0.00845884300183231	0.0264810306523608	0.025357809721375	0.00112322093098579	0.0449298361869401	0.0423523293921089	0.0025775067948312
277	406210	Pendergast Elementary District	4	Arizona	0.635392612315418	0.579587716433966	0.055804895881452	1.00772369170449	0.918706845303935	0.0890168464005519	0.113586343967862	0.103701821787531	0.00988452218033112	0.0413380615309386	0.037787803160942	0.0035502583699966	0.647934310037424	0.591063810843805	0.056870499193619	0.411409766458241	0.374401271547024	0.037008494911217	0.000313975352588521	0.000289496951703522	2.44784008849994e-05	0.187135425079098	0.171643884177833	0.0154915409012657	0.00478180341746626	0.00436504817467365	0.000416755242792612	0.0442933397300301	0.0403641099925715	0.00392922973745866	1.02026538942649	0.930182939713774	0.0900824497127189	0.716525065051854	0.652069827510908	0.0644552375409459	0.222275059582566	0.203874571404558	0.0184004881780088	0.0814652647920729	0.0742385407983087	0.00722672399376417	0.126128041689868	0.11517791619737	0.0109501254924981
278	406250	Peoria Unified School District	4	Arizona	0.635392612315418	0.579587716433966	0.055804895881452	1.00772369170449	0.918706845303935	0.0890168464005519	0.113586343967862	0.103701821787531	0.00988452218033112	0.0413380615309386	0.037787803160942	0.0035502583699966	0.647934310037424	0.591063810843805	0.056870499193619	0.411409766458241	0.374401271547024	0.037008494911217	0.000313975352588521	0.000289496951703522	2.44784008849994e-05	0.187135425079098	0.171643884177833	0.0154915409012657	0.00478180341746626	0.00436504817467365	0.000416755242792612	0.0442933397300301	0.0403641099925715	0.00392922973745866	1.02026538942649	0.930182939713774	0.0900824497127189	0.716525065051854	0.652069827510908	0.0644552375409459	0.222275059582566	0.203874571404558	0.0184004881780088	0.0814652647920729	0.0742385407983087	0.00722672399376417	0.126128041689868	0.11517791619737	0.0109501254924981
279	406300	Phoenix Elementary District	4	Arizona	0.635392612315418	0.579587716433966	0.055804895881452	1.00772369170449	0.918706845303935	0.0890168464005519	0.113586343967862	0.103701821787531	0.00988452218033112	0.0413380615309386	0.037787803160942	0.0035502583699966	0.647934310037424	0.591063810843805	0.056870499193619	0.411409766458241	0.374401271547024	0.037008494911217	0.000313975352588521	0.000289496951703522	2.44784008849994e-05	0.187135425079098	0.171643884177833	0.0154915409012657	0.00478180341746626	0.00436504817467365	0.000416755242792612	0.0442933397300301	0.0403641099925715	0.00392922973745866	1.02026538942649	0.930182939713774	0.0900824497127189	0.716525065051854	0.652069827510908	0.0644552375409459	0.222275059582566	0.203874571404558	0.0184004881780088	0.0814652647920729	0.0742385407983087	0.00722672399376417	0.126128041689868	0.11517791619737	0.0109501254924981
280	406330	Phoenix Union High School District	4	Arizona	0.635392612315418	0.579587716433966	0.055804895881452	1.00772369170449	0.918706845303935	0.0890168464005519	0.113586343967862	0.103701821787531	0.00988452218033112	0.0413380615309386	0.037787803160942	0.0035502583699966	0.647934310037424	0.591063810843805	0.056870499193619	0.411409766458241	0.374401271547024	0.037008494911217	0.000313975352588521	0.000289496951703522	2.44784008849994e-05	0.187135425079098	0.171643884177833	0.0154915409012657	0.00478180341746626	0.00436504817467365	0.000416755242792612	0.0442933397300301	0.0403641099925715	0.00392922973745866	1.02026538942649	0.930182939713774	0.0900824497127189	0.716525065051854	0.652069827510908	0.0644552375409459	0.222275059582566	0.203874571404558	0.0184004881780088	0.0814652647920729	0.0742385407983087	0.00722672399376417	0.126128041689868	0.11517791619737	0.0109501254924981
281	406360	Picacho Elementary District	4	Arizona	0.176583417791991	0.162629922312654	0.0139534954793374	0.386062743928186	0.355132329277443	0.0309304146507422	0.0465316143331613	0.0429477051524574	0.00358390918070392	0.0159386630188145	0.0147880348555227	0.00115062816329174	0.189125115513997	0.174106016722493	0.0150190987915043	0.0773601339297887	0.0709323084134744	0.00642782551631432	0.000288256910929989	0.000266020541587465	2.22363693425232e-05	0.0926588427226718	0.0855750573743776	0.00708378534829413	0.00203185354306503	0.00187425536614523	0.000157598176919805	0.0167860284075417	0.0154583750269082	0.00132765338063356	0.398604441650191	0.366608423687282	0.0319960179629092	0.216339346061306	0.198363788133011	0.0179755579282955	0.149622635567717	0.138183957914684	0.0114386776530332	0.0326424600211684	0.030060677639588	0.00258178238158045	0.059073312055167	0.0544237995622962	0.0046495124928709
282	406440	Pima Unified District	4	Arizona	0.121253278089959	0.112980964394034	0.00827231369592429	0.148306224059814	0.138211913867797	0.0100943101920176	0.0189761982135941	0.0178254115137936	0.00115078669980048	0.00479482626839916	0.00463479406638512	0.000160032202014041	0.133794975811964	0.124457058803873	0.00933791700809127	0.0245705810639627	0.022968104503477	0.00160247656048571	0.000210450602803728	0.000195276354347205	1.51742484565229e-05	0.101727053880012	0.0944482910671092	0.0072787628129025	0.000968558107378309	0.000907826313142442	6.0731794235867e-05	0.00631833215780803	0.00593756056579737	0.000380771592010666	0.16084792178182	0.149688008277635	0.0111599135041846	0.0391313563768114	0.0365792359686447	0.00255212040816669	0.112745697198118	0.104678529647503	0.00806716755061431	0.00897086820689107	0.00843024266148752	0.000540625545403554	0.0315178959355999	0.0293015059236324	0.00221639001196745
283	406510	Pine Strawberry Elementary District	4	Arizona	0.163865697158618	0.152863287731184	0.0110024094274339	0.167384311709675	0.156211824095643	0.0111724876140325	0.0214945421881324	0.0202210769642528	0.00127346522387962	0.00592186428432288	0.00571278116956767	0.000209083114755209	0.176407394880624	0.164339382141023	0.0120680127396009	0.0401800580671506	0.0375247142312635	0.00265534383588717	0.000224626757838307	0.000208511457602089	1.61153002362175e-05	0.126547905610276	0.117662029739854	0.00888587587042211	0.00107817482739524	0.00101541925897088	6.27555684243526e-05	0.00837662961796379	0.00792870745333274	0.000447922164631047	0.179926009431681	0.167687918505481	0.0122380909261995	0.0513394642792708	0.0479470973148586	0.00339236696441221	0.11764218714857	0.109381683033537	0.00826050411503378	0.0109443580038396	0.0103591381570861	0.000585219846753484	0.0340362399101382	0.0316971713740916	0.00233906853604659
284	406580	Blue Ridge Unified District	4	Arizona	0.121196318801038	0.113065898564687	0.00813042023635015	0.13963557013549	0.130323272020827	0.00931229811466248	0.0191250125596367	0.0180058379649956	0.00111917459464111	0.00526759759428538	0.00509923663991984	0.000168360954365538	0.133738016523043	0.124541992974526	0.00919602354851713	0.0154777788721089	0.0145050963084356	0.000972682563673252	0.000184073089320872	0.000170948881830402	1.31242074904702e-05	0.113625936437375	0.105675381898465	0.00795055453890974	0.000720344349369397	0.000675710367338298	4.46339820310987e-05	0.00372988377486965	0.00351485551845708	0.000215028256412568	0.152177267857495	0.141799366430666	0.0103779014268295	0.0255485831197771	0.0239430128675786	0.00160557025219847	0.119483055278786	0.111122670517573	0.00836038476121272	0.00714562945893262	0.00673368304551435	0.000411946413418274	0.0316667102816425	0.0294819323748344	0.00218477790680808
285	406630	Pomerene Elementary District	4	Arizona	0.241532095689478	0.228337560040344	0.0131945356491341	0.247730960472807	0.234682733574482	0.013048226898325	0.0323881384649343	0.0308762349822701	0.00151190348266422	0.0108583464682182	0.0105467529529263	0.000311593515291931	0.254073793411484	0.239813654450183	0.0142601389613011	0.068787507712035	0.0656186058892071	0.00316890182282785	0.000230283482071845	0.000214280448788619	1.6003033283226e-05	0.160249334614525	0.150239584072845	0.0100097505416799	0.00174691919402108	0.0016595392555584	8.73799384626815e-05	0.0230597484088308	0.0220816447837834	0.00097810362504738	0.260272658194813	0.246158827984321	0.0141138302104919	0.0983712734578976	0.0938395071802238	0.00453176627767383	0.135420354084555	0.126961511082722	0.00845884300183231	0.0264810306523608	0.025357809721375	0.00112322093098579	0.0449298361869401	0.0423523293921089	0.0025775067948312
286	406730	Prescott Unified District	4	Arizona	0.179234828942509	0.170256083790263	0.00897874515224634	0.223211225112673	0.212744490883886	0.0104667342287868	0.0285004130249496	0.027328151965954	0.00117226105899566	0.00889875030481897	0.00873863846100794	0.00016011184381103	0.191776526664515	0.181732178200102	0.0100443484644133	0.0473870382666034	0.0457839675079144	0.00160307075868891	0.00022651567906665	0.000211725547729226	1.47901313374237e-05	0.120610198213279	0.112872593151183	0.00773760506209575	0.00221195161754289	0.00213568061225501	7.62710052878838e-05	0.0213408228880231	0.0207282113810197	0.000612611507003351	0.235752922834679	0.224220585293725	0.0115323375409538	0.0853650887254016	0.0824772467636679	0.00288784196173365	0.122079717413458	0.114247837079697	0.00783188033376093	0.0283081166958195	0.0274955014503603	0.000812615245459224	0.0410421107469554	0.0388042463757928	0.00223786437116264
287	406740	Sanders Unified District	4	Arizona	0.124689587735733	0.116345284024598	0.00834430371113467	0.140496865514422	0.131163065372088	0.00933380014233417	0.0194476893530381	0.0183142582990667	0.00113343105397134	0.00547821055485822	0.00529985698180672	0.000178353573051496	0.137231285457739	0.127821378434437	0.00940990702330165	0.0141669732572104	0.0132829773220627	0.000883995935147679	0.000187525621902784	0.000174175584323208	1.33500375795768e-05	0.118429898246921	0.110176824236022	0.00825307401089929	0.000803911304148633	0.000754026529830067	4.98847743185661e-05	0.0036429770275555	0.00343337476219897	0.000209602265356532	0.153038563236428	0.142639159781927	0.0103994034545012	0.0248527611899393	0.0233019895840199	0.00155077160591947	0.121247863045716	0.112798412339499	0.00844945070621714	0.00693793900077259	0.00653875785840805	0.000399181142364536	0.0319893870750438	0.0297903527089055	0.00219903436613832
288	406780	Quartzsite Elementary District	4	Arizona	0.149746737555837	0.139384356486658	0.0103623810691789	0.121223038554403	0.113085906805311	0.00813713174909231	0.0122167025541104	0.0115327407719339	0.000683961782176551	0.000772253653526768	0.000886348887455875	-0.000114095233929107	0.162288435277843	0.150860450896497	0.0114279843813459	0.0308466746835802	0.0289152253536496	0.00193144932993053	0.000213133045726973	0.000197180685722116	1.59523600048566e-05	0.124224164669879	0.115125873417122	0.00909829125275662	0.000872746373063086	0.000821576258266048	5.1170114797037e-05	0.00613171650559392	0.00580059518173708	0.000331121323856841	0.133764736276409	0.124562001215149	0.00920273506125929	0.041812844932393	0.0391947542579337	0.00261809067445926	0.0841556358383378	0.0779920002248252	0.00616363561351262	0.0077962555056779	0.00737524673239049	0.000421008773287409	0.0247584002761162	0.0230088351817727	0.00174956509434353
289	406810	Queen Creek Unified District	4	Arizona	0.635392612315418	0.579587716433966	0.055804895881452	1.00772369170449	0.918706845303935	0.0890168464005519	0.113586343967862	0.103701821787531	0.00988452218033112	0.0413380615309386	0.037787803160942	0.0035502583699966	0.647934310037424	0.591063810843805	0.056870499193619	0.411409766458241	0.374401271547024	0.037008494911217	0.000313975352588521	0.000289496951703522	2.44784008849994e-05	0.187135425079098	0.171643884177833	0.0154915409012657	0.00478180341746626	0.00436504817467365	0.000416755242792612	0.0442933397300301	0.0403641099925715	0.00392922973745866	1.02026538942649	0.930182939713774	0.0900824497127189	0.716525065051854	0.652069827510908	0.0644552375409459	0.222275059582566	0.203874571404558	0.0184004881780088	0.0814652647920729	0.0742385407983087	0.00722672399376417	0.126128041689868	0.11517791619737	0.0109501254924981
290	406850	Ray Unified District	4	Arizona	0.176583417791991	0.162629922312654	0.0139534954793374	0.386062743928186	0.355132329277443	0.0309304146507422	0.0465316143331613	0.0429477051524574	0.00358390918070392	0.0159386630188145	0.0147880348555227	0.00115062816329174	0.189125115513997	0.174106016722493	0.0150190987915043	0.0773601339297887	0.0709323084134744	0.00642782551631432	0.000288256910929989	0.000266020541587465	2.22363693425232e-05	0.0926588427226718	0.0855750573743776	0.00708378534829413	0.00203185354306503	0.00187425536614523	0.000157598176919805	0.0167860284075417	0.0154583750269082	0.00132765338063356	0.398604441650191	0.366608423687282	0.0319960179629092	0.216339346061306	0.198363788133011	0.0179755579282955	0.149622635567717	0.138183957914684	0.0114386776530332	0.0326424600211684	0.030060677639588	0.00258178238158045	0.059073312055167	0.0544237995622962	0.0046495124928709
291	406870	Red Mesa Unified District	4	Arizona	0.124689587735733	0.116345284024598	0.00834430371113467	0.140496865514422	0.131163065372088	0.00933380014233417	0.0194476893530381	0.0183142582990667	0.00113343105397134	0.00547821055485822	0.00529985698180672	0.000178353573051496	0.137231285457739	0.127821378434437	0.00940990702330165	0.0141669732572104	0.0132829773220627	0.000883995935147679	0.000187525621902784	0.000174175584323208	1.33500375795768e-05	0.118429898246921	0.110176824236022	0.00825307401089929	0.000803911304148633	0.000754026529830067	4.98847743185661e-05	0.0036429770275555	0.00343337476219897	0.000209602265356532	0.153038563236428	0.142639159781927	0.0103994034545012	0.0248527611899393	0.0233019895840199	0.00155077160591947	0.121247863045716	0.112798412339499	0.00844945070621714	0.00693793900077259	0.00653875785840805	0.000399181142364536	0.0319893870750438	0.0297903527089055	0.00219903436613832
292	406900	Red Rock Elementary District	4	Arizona	0.176583417791991	0.162629922312654	0.0139534954793374	0.386062743928186	0.355132329277443	0.0309304146507422	0.0465316143331613	0.0429477051524574	0.00358390918070392	0.0159386630188145	0.0147880348555227	0.00115062816329174	0.189125115513997	0.174106016722493	0.0150190987915043	0.0773601339297887	0.0709323084134744	0.00642782551631432	0.000288256910929989	0.000266020541587465	2.22363693425232e-05	0.0926588427226718	0.0855750573743776	0.00708378534829413	0.00203185354306503	0.00187425536614523	0.000157598176919805	0.0167860284075417	0.0154583750269082	0.00132765338063356	0.398604441650191	0.366608423687282	0.0319960179629092	0.216339346061306	0.198363788133011	0.0179755579282955	0.149622635567717	0.138183957914684	0.0114386776530332	0.0326424600211684	0.030060677639588	0.00258178238158045	0.059073312055167	0.0544237995622962	0.0046495124928709
293	406930	Redington Elementary District	4	Arizona	0.547094553679214	0.521383721831078	0.0257108318481363	0.806335196636012	0.769097654271741	0.0372375423642711	0.0839949950830865	0.0802062642992337	0.00378873078385283	0.0269783838853845	0.0259366991777065	0.00104168470767801	0.55963625140122	0.532859816240916	0.0267764351603033	0.373322788721453	0.357150691189697	0.0161720975317557	0.000252750856310121	0.000235754026622931	1.69968296871904e-05	0.107682327875958	0.100455075438289	0.00722725243766965	0.00875658016929035	0.00837808262756714	0.000378497541723211	0.0696218037782082	0.0666402129587406	0.0029815908194676	0.818876894358018	0.78057374868158	0.0383031456764381	0.590990013056929	0.565388714609056	0.0256012984478732	0.12113472937111	0.113004599893019	0.00813012947809119	0.106752151929978	0.102180434179505	0.00457171775047373	0.0965366928050923	0.0916823587090724	0.00485433409601981
294	406960	San Carlos Unified District	4	Arizona	0.148999371837108	0.138948296891776	0.0100510749453327	0.160710219373051	0.149913470426933	0.0107967489461174	0.0206136848417695	0.0193829645841018	0.00123072025766768	0.00552771207968294	0.00533571663594681	0.000191995443736129	0.161541069559114	0.150424391301615	0.0111166782574997	0.0347337435615329	0.0324451824869214	0.00228856107461154	0.000219682282019146	0.000203894668360213	1.57876136589329e-05	0.117894134266304	0.109568292185095	0.00832584208120916	0.0010395242526233	0.00097747949469125	6.2044757932047e-05	0.00765398519663448	0.00722954246654644	0.000424442730088037	0.173251917095057	0.161389564836772	0.0118623522582844	0.0470693322958223	0.0439698034223961	0.00309952887342619	0.115932936965608	0.107739696838042	0.00819324012756611	0.0102496478336264	0.00968006457633434	0.000569583257292083	0.0331553825637753	0.0308590589939406	0.00229632356983466
295	407020	Riverside Elementary District	4	Arizona	0.635392612315418	0.579587716433966	0.055804895881452	1.00772369170449	0.918706845303935	0.0890168464005519	0.113586343967862	0.103701821787531	0.00988452218033112	0.0413380615309386	0.037787803160942	0.0035502583699966	0.647934310037424	0.591063810843805	0.056870499193619	0.411409766458241	0.374401271547024	0.037008494911217	0.000313975352588521	0.000289496951703522	2.44784008849994e-05	0.187135425079098	0.171643884177833	0.0154915409012657	0.00478180341746626	0.00436504817467365	0.000416755242792612	0.0442933397300301	0.0403641099925715	0.00392922973745866	1.02026538942649	0.930182939713774	0.0900824497127189	0.716525065051854	0.652069827510908	0.0644552375409459	0.222275059582566	0.203874571404558	0.0184004881780088	0.0814652647920729	0.0742385407983087	0.00722672399376417	0.126128041689868	0.11517791619737	0.0109501254924981
296	407080	Roosevelt Elementary District	4	Arizona	0.635392612315418	0.579587716433966	0.055804895881452	1.00772369170449	0.918706845303935	0.0890168464005519	0.113586343967862	0.103701821787531	0.00988452218033112	0.0413380615309386	0.037787803160942	0.0035502583699966	0.647934310037424	0.591063810843805	0.056870499193619	0.411409766458241	0.374401271547024	0.037008494911217	0.000313975352588521	0.000289496951703522	2.44784008849994e-05	0.187135425079098	0.171643884177833	0.0154915409012657	0.00478180341746626	0.00436504817467365	0.000416755242792612	0.0442933397300301	0.0403641099925715	0.00392922973745866	1.02026538942649	0.930182939713774	0.0900824497127189	0.716525065051854	0.652069827510908	0.0644552375409459	0.222275059582566	0.203874571404558	0.0184004881780088	0.0814652647920729	0.0742385407983087	0.00722672399376417	0.126128041689868	0.11517791619737	0.0109501254924981
297	407130	Round Valley Unified District	4	Arizona	0.124689587735733	0.116345284024598	0.00834430371113467	0.140496865514422	0.131163065372088	0.00933380014233417	0.0194476893530381	0.0183142582990667	0.00113343105397134	0.00547821055485822	0.00529985698180672	0.000178353573051496	0.137231285457739	0.127821378434437	0.00940990702330165	0.0141669732572104	0.0132829773220627	0.000883995935147679	0.000187525621902784	0.000174175584323208	1.33500375795768e-05	0.118429898246921	0.110176824236022	0.00825307401089929	0.000803911304148633	0.000754026529830067	4.98847743185661e-05	0.0036429770275555	0.00343337476219897	0.000209602265356532	0.153038563236428	0.142639159781927	0.0103994034545012	0.0248527611899393	0.0233019895840199	0.00155077160591947	0.121247863045716	0.112798412339499	0.00844945070621714	0.00693793900077259	0.00653875785840805	0.000399181142364536	0.0319893870750438	0.0297903527089055	0.00219903436613832
298	407170	Saddle Mountain Unified School District	4	Arizona	0.635392612315418	0.579587716433966	0.055804895881452	1.00772369170449	0.918706845303935	0.0890168464005519	0.113586343967862	0.103701821787531	0.00988452218033112	0.0413380615309386	0.037787803160942	0.0035502583699966	0.647934310037424	0.591063810843805	0.056870499193619	0.411409766458241	0.374401271547024	0.037008494911217	0.000313975352588521	0.000289496951703522	2.44784008849994e-05	0.187135425079098	0.171643884177833	0.0154915409012657	0.00478180341746626	0.00436504817467365	0.000416755242792612	0.0442933397300301	0.0403641099925715	0.00392922973745866	1.02026538942649	0.930182939713774	0.0900824497127189	0.716525065051854	0.652069827510908	0.0644552375409459	0.222275059582566	0.203874571404558	0.0184004881780088	0.0814652647920729	0.0742385407983087	0.00722672399376417	0.126128041689868	0.11517791619737	0.0109501254924981
299	407200	Sacaton Elementary District	4	Arizona	0.176583417791991	0.162629922312654	0.0139534954793374	0.386062743928186	0.355132329277443	0.0309304146507422	0.0465316143331613	0.0429477051524574	0.00358390918070392	0.0159386630188145	0.0147880348555227	0.00115062816329174	0.189125115513997	0.174106016722493	0.0150190987915043	0.0773601339297887	0.0709323084134744	0.00642782551631432	0.000288256910929989	0.000266020541587465	2.22363693425232e-05	0.0926588427226718	0.0855750573743776	0.00708378534829413	0.00203185354306503	0.00187425536614523	0.000157598176919805	0.0167860284075417	0.0154583750269082	0.00132765338063356	0.398604441650191	0.366608423687282	0.0319960179629092	0.216339346061306	0.198363788133011	0.0179755579282955	0.149622635567717	0.138183957914684	0.0114386776530332	0.0326424600211684	0.030060677639588	0.00258178238158045	0.059073312055167	0.0544237995622962	0.0046495124928709
300	407240	Safford Unified District	4	Arizona	0.121253278089959	0.112980964394034	0.00827231369592429	0.148306224059814	0.138211913867797	0.0100943101920176	0.0189761982135941	0.0178254115137936	0.00115078669980048	0.00479482626839916	0.00463479406638512	0.000160032202014041	0.133794975811964	0.124457058803873	0.00933791700809127	0.0245705810639627	0.022968104503477	0.00160247656048571	0.000210450602803728	0.000195276354347205	1.51742484565229e-05	0.101727053880012	0.0944482910671092	0.0072787628129025	0.000968558107378309	0.000907826313142442	6.0731794235867e-05	0.00631833215780803	0.00593756056579737	0.000380771592010666	0.16084792178182	0.149688008277635	0.0111599135041846	0.0391313563768114	0.0365792359686447	0.00255212040816669	0.112745697198118	0.104678529647503	0.00806716755061431	0.00897086820689107	0.00843024266148752	0.000540625545403554	0.0315178959355999	0.0293015059236324	0.00221639001196745
301	407300	Sahuarita Unified District	4	Arizona	0.547094553679214	0.521383721831078	0.0257108318481363	0.806335196636012	0.769097654271741	0.0372375423642711	0.0839949950830865	0.0802062642992337	0.00378873078385283	0.0269783838853845	0.0259366991777065	0.00104168470767801	0.55963625140122	0.532859816240916	0.0267764351603033	0.373322788721453	0.357150691189697	0.0161720975317557	0.000252750856310121	0.000235754026622931	1.69968296871904e-05	0.107682327875958	0.100455075438289	0.00722725243766965	0.00875658016929035	0.00837808262756714	0.000378497541723211	0.0696218037782082	0.0666402129587406	0.0029815908194676	0.818876894358018	0.78057374868158	0.0383031456764381	0.590990013056929	0.565388714609056	0.0256012984478732	0.12113472937111	0.113004599893019	0.00813012947809119	0.106752151929978	0.102180434179505	0.00457171775047373	0.0965366928050923	0.0916823587090724	0.00485433409601981
302	407380	San Fernando Elementary District	4	Arizona	0.547094553679214	0.521383721831078	0.0257108318481363	0.806335196636012	0.769097654271741	0.0372375423642711	0.0839949950830865	0.0802062642992337	0.00378873078385283	0.0269783838853845	0.0259366991777065	0.00104168470767801	0.55963625140122	0.532859816240916	0.0267764351603033	0.373322788721453	0.357150691189697	0.0161720975317557	0.000252750856310121	0.000235754026622931	1.69968296871904e-05	0.107682327875958	0.100455075438289	0.00722725243766965	0.00875658016929035	0.00837808262756714	0.000378497541723211	0.0696218037782082	0.0666402129587406	0.0029815908194676	0.818876894358018	0.78057374868158	0.0383031456764381	0.590990013056929	0.565388714609056	0.0256012984478732	0.12113472937111	0.113004599893019	0.00813012947809119	0.106752151929978	0.102180434179505	0.00457171775047373	0.0965366928050923	0.0916823587090724	0.00485433409601981
303	407430	San Simon Unified District	4	Arizona	0.241532095689478	0.228337560040344	0.0131945356491341	0.247730960472807	0.234682733574482	0.013048226898325	0.0323881384649343	0.0308762349822701	0.00151190348266422	0.0108583464682182	0.0105467529529263	0.000311593515291931	0.254073793411484	0.239813654450183	0.0142601389613011	0.068787507712035	0.0656186058892071	0.00316890182282785	0.000230283482071845	0.000214280448788619	1.6003033283226e-05	0.160249334614525	0.150239584072845	0.0100097505416799	0.00174691919402108	0.0016595392555584	8.73799384626815e-05	0.0230597484088308	0.0220816447837834	0.00097810362504738	0.260272658194813	0.246158827984321	0.0141138302104919	0.0983712734578976	0.0938395071802238	0.00453176627767383	0.135420354084555	0.126961511082722	0.00845884300183231	0.0264810306523608	0.025357809721375	0.00112322093098579	0.0449298361869401	0.0423523293921089	0.0025775067948312
304	407500	Santa Cruz Elementary District	4	Arizona	0.151476454689749	0.141483345560643	0.00999310912910546	0.143969841736715	0.134662498975712	0.00930734276100289	0.0151383433810221	0.0143008681231125	0.00083747525790961	0.00205103952776571	0.00209717622146406	-4.61366936983479e-05	0.164018152411755	0.152959439970482	0.0110587124412724	0.046682405986213	0.0439320137288676	0.00275039225734538	0.000229536913225125	0.000214021975983411	1.55149372417139e-05	0.107668052637282	0.0999351745970779	0.00773287804020452	0.00116099197017965	0.00109230190516208	6.86900650175656e-05	0.00827716490485439	0.00778592776339112	0.000491237141463263	0.156511539458721	0.146138593385551	0.0103729460731699	0.0565764769062251	0.0532431546246633	0.00333332228156187	0.0888824220619248	0.082498755664258	0.00638366639766687	0.0110526404905709	0.0103966830966298	0.000655957393941121	0.0276800411030279	0.0257769625329513	0.00190307857007659
305	407520	Santa Cruz Valley Unified District	4	Arizona	0.151476454689749	0.141483345560643	0.00999310912910546	0.143969841736715	0.134662498975712	0.00930734276100289	0.0151383433810221	0.0143008681231125	0.00083747525790961	0.00205103952776571	0.00209717622146406	-4.61366936983479e-05	0.164018152411755	0.152959439970482	0.0110587124412724	0.046682405986213	0.0439320137288676	0.00275039225734538	0.000229536913225125	0.000214021975983411	1.55149372417139e-05	0.107668052637282	0.0999351745970779	0.00773287804020452	0.00116099197017965	0.00109230190516208	6.86900650175656e-05	0.00827716490485439	0.00778592776339112	0.000491237141463263	0.156511539458721	0.146138593385551	0.0103729460731699	0.0565764769062251	0.0532431546246633	0.00333332228156187	0.0888824220619248	0.082498755664258	0.00638366639766687	0.0110526404905709	0.0103966830966298	0.000655957393941121	0.0276800411030279	0.0257769625329513	0.00190307857007659
306	407530	Santa Cruz Valley Union High School District	4	Arizona	0.176583417791991	0.162629922312654	0.0139534954793374	0.386062743928186	0.355132329277443	0.0309304146507422	0.0465316143331613	0.0429477051524574	0.00358390918070392	0.0159386630188145	0.0147880348555227	0.00115062816329174	0.189125115513997	0.174106016722493	0.0150190987915043	0.0773601339297887	0.0709323084134744	0.00642782551631432	0.000288256910929989	0.000266020541587465	2.22363693425232e-05	0.0926588427226718	0.0855750573743776	0.00708378534829413	0.00203185354306503	0.00187425536614523	0.000157598176919805	0.0167860284075417	0.0154583750269082	0.00132765338063356	0.398604441650191	0.366608423687282	0.0319960179629092	0.216339346061306	0.198363788133011	0.0179755579282955	0.149622635567717	0.138183957914684	0.0114386776530332	0.0326424600211684	0.030060677639588	0.00258178238158045	0.059073312055167	0.0544237995622962	0.0046495124928709
307	407570	Scottsdale Unified District	4	Arizona	0.635392612315418	0.579587716433966	0.055804895881452	1.00772369170449	0.918706845303935	0.0890168464005519	0.113586343967862	0.103701821787531	0.00988452218033112	0.0413380615309386	0.037787803160942	0.0035502583699966	0.647934310037424	0.591063810843805	0.056870499193619	0.411409766458241	0.374401271547024	0.037008494911217	0.000313975352588521	0.000289496951703522	2.44784008849994e-05	0.187135425079098	0.171643884177833	0.0154915409012657	0.00478180341746626	0.00436504817467365	0.000416755242792612	0.0442933397300301	0.0403641099925715	0.00392922973745866	1.02026538942649	0.930182939713774	0.0900824497127189	0.716525065051854	0.652069827510908	0.0644552375409459	0.222275059582566	0.203874571404558	0.0184004881780088	0.0814652647920729	0.0742385407983087	0.00722672399376417	0.126128041689868	0.11517791619737	0.0109501254924981
308	407630	Seligman Unified District	4	Arizona	0.179234828942509	0.170256083790263	0.00897874515224634	0.223211225112673	0.212744490883886	0.0104667342287868	0.0285004130249496	0.027328151965954	0.00117226105899566	0.00889875030481897	0.00873863846100794	0.00016011184381103	0.191776526664515	0.181732178200102	0.0100443484644133	0.0473870382666034	0.0457839675079144	0.00160307075868891	0.00022651567906665	0.000211725547729226	1.47901313374237e-05	0.120610198213279	0.112872593151183	0.00773760506209575	0.00221195161754289	0.00213568061225501	7.62710052878838e-05	0.0213408228880231	0.0207282113810197	0.000612611507003351	0.235752922834679	0.224220585293725	0.0115323375409538	0.0853650887254016	0.0824772467636679	0.00288784196173365	0.122079717413458	0.114247837079697	0.00783188033376093	0.0283081166958195	0.0274955014503603	0.000812615245459224	0.0410421107469554	0.0388042463757928	0.00223786437116264
309	407680	Sentinel Elementary District	4	Arizona	0.635392612315418	0.579587716433966	0.055804895881452	1.00772369170449	0.918706845303935	0.0890168464005519	0.113586343967862	0.103701821787531	0.00988452218033112	0.0413380615309386	0.037787803160942	0.0035502583699966	0.647934310037424	0.591063810843805	0.056870499193619	0.411409766458241	0.374401271547024	0.037008494911217	0.000313975352588521	0.000289496951703522	2.44784008849994e-05	0.187135425079098	0.171643884177833	0.0154915409012657	0.00478180341746626	0.00436504817467365	0.000416755242792612	0.0442933397300301	0.0403641099925715	0.00392922973745866	1.02026538942649	0.930182939713774	0.0900824497127189	0.716525065051854	0.652069827510908	0.0644552375409459	0.222275059582566	0.203874571404558	0.0184004881780088	0.0814652647920729	0.0742385407983087	0.00722672399376417	0.126128041689868	0.11517791619737	0.0109501254924981
310	407700	Show Low Unified District	4	Arizona	0.121196318801038	0.113065898564687	0.00813042023635015	0.13963557013549	0.130323272020827	0.00931229811466248	0.0191250125596367	0.0180058379649956	0.00111917459464111	0.00526759759428538	0.00509923663991984	0.000168360954365538	0.133738016523043	0.124541992974526	0.00919602354851713	0.0154777788721089	0.0145050963084356	0.000972682563673252	0.000184073089320872	0.000170948881830402	1.31242074904702e-05	0.113625936437375	0.105675381898465	0.00795055453890974	0.000720344349369397	0.000675710367338298	4.46339820310987e-05	0.00372988377486965	0.00351485551845708	0.000215028256412568	0.152177267857495	0.141799366430666	0.0103779014268295	0.0255485831197771	0.0239430128675786	0.00160557025219847	0.119483055278786	0.111122670517573	0.00836038476121272	0.00714562945893262	0.00673368304551435	0.000411946413418274	0.0316667102816425	0.0294819323748344	0.00218477790680808
311	407750	Deer Valley Unified District	4	Arizona	0.635392612315418	0.579587716433966	0.055804895881452	1.00772369170449	0.918706845303935	0.0890168464005519	0.113586343967862	0.103701821787531	0.00988452218033112	0.0413380615309386	0.037787803160942	0.0035502583699966	0.647934310037424	0.591063810843805	0.056870499193619	0.411409766458241	0.374401271547024	0.037008494911217	0.000313975352588521	0.000289496951703522	2.44784008849994e-05	0.187135425079098	0.171643884177833	0.0154915409012657	0.00478180341746626	0.00436504817467365	0.000416755242792612	0.0442933397300301	0.0403641099925715	0.00392922973745866	1.02026538942649	0.930182939713774	0.0900824497127189	0.716525065051854	0.652069827510908	0.0644552375409459	0.222275059582566	0.203874571404558	0.0184004881780088	0.0814652647920729	0.0742385407983087	0.00722672399376417	0.126128041689868	0.11517791619737	0.0109501254924981
312	407770	Skull Valley Elementary District	4	Arizona	0.179234828942509	0.170256083790263	0.00897874515224634	0.223211225112673	0.212744490883886	0.0104667342287868	0.0285004130249496	0.027328151965954	0.00117226105899566	0.00889875030481897	0.00873863846100794	0.00016011184381103	0.191776526664515	0.181732178200102	0.0100443484644133	0.0473870382666034	0.0457839675079144	0.00160307075868891	0.00022651567906665	0.000211725547729226	1.47901313374237e-05	0.120610198213279	0.112872593151183	0.00773760506209575	0.00221195161754289	0.00213568061225501	7.62710052878838e-05	0.0213408228880231	0.0207282113810197	0.000612611507003351	0.235752922834679	0.224220585293725	0.0115323375409538	0.0853650887254016	0.0824772467636679	0.00288784196173365	0.122079717413458	0.114247837079697	0.00783188033376093	0.0283081166958195	0.0274955014503603	0.000812615245459224	0.0410421107469554	0.0388042463757928	0.00223786437116264
313	407820	Snowflake Unified District	4	Arizona	0.121196318801038	0.113065898564687	0.00813042023635015	0.13963557013549	0.130323272020827	0.00931229811466248	0.0191250125596367	0.0180058379649956	0.00111917459464111	0.00526759759428538	0.00509923663991984	0.000168360954365538	0.133738016523043	0.124541992974526	0.00919602354851713	0.0154777788721089	0.0145050963084356	0.000972682563673252	0.000184073089320872	0.000170948881830402	1.31242074904702e-05	0.113625936437375	0.105675381898465	0.00795055453890974	0.000720344349369397	0.000675710367338298	4.46339820310987e-05	0.00372988377486965	0.00351485551845708	0.000215028256412568	0.152177267857495	0.141799366430666	0.0103779014268295	0.0255485831197771	0.0239430128675786	0.00160557025219847	0.119483055278786	0.111122670517573	0.00836038476121272	0.00714562945893262	0.00673368304551435	0.000411946413418274	0.0316667102816425	0.0294819323748344	0.00218477790680808
314	407860	Solomon Elementary District	4	Arizona	0.121253278089959	0.112980964394034	0.00827231369592429	0.148306224059814	0.138211913867797	0.0100943101920176	0.0189761982135941	0.0178254115137936	0.00115078669980048	0.00479482626839916	0.00463479406638512	0.000160032202014041	0.133794975811964	0.124457058803873	0.00933791700809127	0.0245705810639627	0.022968104503477	0.00160247656048571	0.000210450602803728	0.000195276354347205	1.51742484565229e-05	0.101727053880012	0.0944482910671092	0.0072787628129025	0.000968558107378309	0.000907826313142442	6.0731794235867e-05	0.00631833215780803	0.00593756056579737	0.000380771592010666	0.16084792178182	0.149688008277635	0.0111599135041846	0.0391313563768114	0.0365792359686447	0.00255212040816669	0.112745697198118	0.104678529647503	0.00806716755061431	0.00897086820689107	0.00843024266148752	0.000540625545403554	0.0315178959355999	0.0293015059236324	0.00221639001196745
315	407890	Somerton Elementary District	4	Arizona	0.106330926619838	0.0967935910848944	0.00953733553494333	0.145262257738627	0.132021153103504	0.0132411046351226	0.0124411437151152	0.0113204912829069	0.00112065243220839	-6.56934306957953e-05	-7.1031861293135e-05	5.33843059733895e-06	0.118872624341844	0.108269685494733	0.0106029388471103	0.0417172820839046	0.0376708409792902	0.00404644110461439	0.000124368845468908	0.000114812813030514	9.55603243839376e-06	0.0621710676265886	0.0570645239369914	0.00510654368959714	0.000869009862891043	0.000793155846287628	7.58540166034152e-05	0.0139908959229904	0.0126263519191334	0.00136454400385697	0.157803955460633	0.143497247513343	0.0143067079472896	0.074412612721381	0.0671948305511058	0.00721778217027522	0.0678388700014721	0.0622667901459983	0.00557207985547387	0.0155524727377793	0.0140356268162388	0.00151684592154051	0.024982841437121	0.0227965856927457	0.00218625574437536
316	407920	Sonoita Elementary District	4	Arizona	0.151476454689749	0.141483345560643	0.00999310912910546	0.143969841736715	0.134662498975712	0.00930734276100289	0.0151383433810221	0.0143008681231125	0.00083747525790961	0.00205103952776571	0.00209717622146406	-4.61366936983479e-05	0.164018152411755	0.152959439970482	0.0110587124412724	0.046682405986213	0.0439320137288676	0.00275039225734538	0.000229536913225125	0.000214021975983411	1.55149372417139e-05	0.107668052637282	0.0999351745970779	0.00773287804020452	0.00116099197017965	0.00109230190516208	6.86900650175656e-05	0.00827716490485439	0.00778592776339112	0.000491237141463263	0.156511539458721	0.146138593385551	0.0103729460731699	0.0565764769062251	0.0532431546246633	0.00333332228156187	0.0888824220619248	0.082498755664258	0.00638366639766687	0.0110526404905709	0.0103966830966298	0.000655957393941121	0.0276800411030279	0.0257769625329513	0.00190307857007659
317	408020	St. David Unified District	4	Arizona	0.241532095689478	0.228337560040344	0.0131945356491341	0.247730960472807	0.234682733574482	0.013048226898325	0.0323881384649343	0.0308762349822701	0.00151190348266422	0.0108583464682182	0.0105467529529263	0.000311593515291931	0.254073793411484	0.239813654450183	0.0142601389613011	0.068787507712035	0.0656186058892071	0.00316890182282785	0.000230283482071845	0.000214280448788619	1.6003033283226e-05	0.160249334614525	0.150239584072845	0.0100097505416799	0.00174691919402108	0.0016595392555584	8.73799384626815e-05	0.0230597484088308	0.0220816447837834	0.00097810362504738	0.260272658194813	0.246158827984321	0.0141138302104919	0.0983712734578976	0.0938395071802238	0.00453176627767383	0.135420354084555	0.126961511082722	0.00845884300183231	0.0264810306523608	0.025357809721375	0.00112322093098579	0.0449298361869401	0.0423523293921089	0.0025775067948312
318	408080	St. Johns Unified District	4	Arizona	0.124689587735733	0.116345284024598	0.00834430371113467	0.140496865514422	0.131163065372088	0.00933380014233417	0.0194476893530381	0.0183142582990667	0.00113343105397134	0.00547821055485822	0.00529985698180672	0.000178353573051496	0.137231285457739	0.127821378434437	0.00940990702330165	0.0141669732572104	0.0132829773220627	0.000883995935147679	0.000187525621902784	0.000174175584323208	1.33500375795768e-05	0.118429898246921	0.110176824236022	0.00825307401089929	0.000803911304148633	0.000754026529830067	4.98847743185661e-05	0.0036429770275555	0.00343337476219897	0.000209602265356532	0.153038563236428	0.142639159781927	0.0103994034545012	0.0248527611899393	0.0233019895840199	0.00155077160591947	0.121247863045716	0.112798412339499	0.00844945070621714	0.00693793900077259	0.00653875785840805	0.000399181142364536	0.0319893870750438	0.0297903527089055	0.00219903436613832
319	408130	Stanfield Elementary District	4	Arizona	0.176583417791991	0.162629922312654	0.0139534954793374	0.386062743928186	0.355132329277443	0.0309304146507422	0.0465316143331613	0.0429477051524574	0.00358390918070392	0.0159386630188145	0.0147880348555227	0.00115062816329174	0.189125115513997	0.174106016722493	0.0150190987915043	0.0773601339297887	0.0709323084134744	0.00642782551631432	0.000288256910929989	0.000266020541587465	2.22363693425232e-05	0.0926588427226718	0.0855750573743776	0.00708378534829413	0.00203185354306503	0.00187425536614523	0.000157598176919805	0.0167860284075417	0.0154583750269082	0.00132765338063356	0.398604441650191	0.366608423687282	0.0319960179629092	0.216339346061306	0.198363788133011	0.0179755579282955	0.149622635567717	0.138183957914684	0.0114386776530332	0.0326424600211684	0.030060677639588	0.00258178238158045	0.059073312055167	0.0544237995622962	0.0046495124928709
320	408170	Sunnyside Unified District	4	Arizona	0.547094553679214	0.521383721831078	0.0257108318481363	0.806335196636012	0.769097654271741	0.0372375423642711	0.0839949950830865	0.0802062642992337	0.00378873078385283	0.0269783838853845	0.0259366991777065	0.00104168470767801	0.55963625140122	0.532859816240916	0.0267764351603033	0.373322788721453	0.357150691189697	0.0161720975317557	0.000252750856310121	0.000235754026622931	1.69968296871904e-05	0.107682327875958	0.100455075438289	0.00722725243766965	0.00875658016929035	0.00837808262756714	0.000378497541723211	0.0696218037782082	0.0666402129587406	0.0029815908194676	0.818876894358018	0.78057374868158	0.0383031456764381	0.590990013056929	0.565388714609056	0.0256012984478732	0.12113472937111	0.113004599893019	0.00813012947809119	0.106752151929978	0.102180434179505	0.00457171775047373	0.0965366928050923	0.0916823587090724	0.00485433409601981
321	408230	Superior Unified School District	4	Arizona	0.176583417791991	0.162629922312654	0.0139534954793374	0.386062743928186	0.355132329277443	0.0309304146507422	0.0465316143331613	0.0429477051524574	0.00358390918070392	0.0159386630188145	0.0147880348555227	0.00115062816329174	0.189125115513997	0.174106016722493	0.0150190987915043	0.0773601339297887	0.0709323084134744	0.00642782551631432	0.000288256910929989	0.000266020541587465	2.22363693425232e-05	0.0926588427226718	0.0855750573743776	0.00708378534829413	0.00203185354306503	0.00187425536614523	0.000157598176919805	0.0167860284075417	0.0154583750269082	0.00132765338063356	0.398604441650191	0.366608423687282	0.0319960179629092	0.216339346061306	0.198363788133011	0.0179755579282955	0.149622635567717	0.138183957914684	0.0114386776530332	0.0326424600211684	0.030060677639588	0.00258178238158045	0.059073312055167	0.0544237995622962	0.0046495124928709
322	408280	Tanque Verde Unified District	4	Arizona	0.547094553679214	0.521383721831078	0.0257108318481363	0.806335196636012	0.769097654271741	0.0372375423642711	0.0839949950830865	0.0802062642992337	0.00378873078385283	0.0269783838853845	0.0259366991777065	0.00104168470767801	0.55963625140122	0.532859816240916	0.0267764351603033	0.373322788721453	0.357150691189697	0.0161720975317557	0.000252750856310121	0.000235754026622931	1.69968296871904e-05	0.107682327875958	0.100455075438289	0.00722725243766965	0.00875658016929035	0.00837808262756714	0.000378497541723211	0.0696218037782082	0.0666402129587406	0.0029815908194676	0.818876894358018	0.78057374868158	0.0383031456764381	0.590990013056929	0.565388714609056	0.0256012984478732	0.12113472937111	0.113004599893019	0.00813012947809119	0.106752151929978	0.102180434179505	0.00457171775047373	0.0965366928050923	0.0916823587090724	0.00485433409601981
323	408310	Tempe School District	4	Arizona	0.635392612315418	0.579587716433966	0.055804895881452	1.00772369170449	0.918706845303935	0.0890168464005519	0.113586343967862	0.103701821787531	0.00988452218033112	0.0413380615309386	0.037787803160942	0.0035502583699966	0.647934310037424	0.591063810843805	0.056870499193619	0.411409766458241	0.374401271547024	0.037008494911217	0.000313975352588521	0.000289496951703522	2.44784008849994e-05	0.187135425079098	0.171643884177833	0.0154915409012657	0.00478180341746626	0.00436504817467365	0.000416755242792612	0.0442933397300301	0.0403641099925715	0.00392922973745866	1.02026538942649	0.930182939713774	0.0900824497127189	0.716525065051854	0.652069827510908	0.0644552375409459	0.222275059582566	0.203874571404558	0.0184004881780088	0.0814652647920729	0.0742385407983087	0.00722672399376417	0.126128041689868	0.11517791619737	0.0109501254924981
324	408340	Tempe Union High School District	4	Arizona	0.635392612315418	0.579587716433966	0.055804895881452	1.00772369170449	0.918706845303935	0.0890168464005519	0.113586343967862	0.103701821787531	0.00988452218033112	0.0413380615309386	0.037787803160942	0.0035502583699966	0.647934310037424	0.591063810843805	0.056870499193619	0.411409766458241	0.374401271547024	0.037008494911217	0.000313975352588521	0.000289496951703522	2.44784008849994e-05	0.187135425079098	0.171643884177833	0.0154915409012657	0.00478180341746626	0.00436504817467365	0.000416755242792612	0.0442933397300301	0.0403641099925715	0.00392922973745866	1.02026538942649	0.930182939713774	0.0900824497127189	0.716525065051854	0.652069827510908	0.0644552375409459	0.222275059582566	0.203874571404558	0.0184004881780088	0.0814652647920729	0.0742385407983087	0.00722672399376417	0.126128041689868	0.11517791619737	0.0109501254924981
325	408410	Thatcher Unified District	4	Arizona	0.121253278089959	0.112980964394034	0.00827231369592429	0.148306224059814	0.138211913867797	0.0100943101920176	0.0189761982135941	0.0178254115137936	0.00115078669980048	0.00479482626839916	0.00463479406638512	0.000160032202014041	0.133794975811964	0.124457058803873	0.00933791700809127	0.0245705810639627	0.022968104503477	0.00160247656048571	0.000210450602803728	0.000195276354347205	1.51742484565229e-05	0.101727053880012	0.0944482910671092	0.0072787628129025	0.000968558107378309	0.000907826313142442	6.0731794235867e-05	0.00631833215780803	0.00593756056579737	0.000380771592010666	0.16084792178182	0.149688008277635	0.0111599135041846	0.0391313563768114	0.0365792359686447	0.00255212040816669	0.112745697198118	0.104678529647503	0.00806716755061431	0.00897086820689107	0.00843024266148752	0.000540625545403554	0.0315178959355999	0.0293015059236324	0.00221639001196745
326	408430	Paloma School District	4	Arizona	0.635392612315418	0.579587716433966	0.055804895881452	1.00772369170449	0.918706845303935	0.0890168464005519	0.113586343967862	0.103701821787531	0.00988452218033112	0.0413380615309386	0.037787803160942	0.0035502583699966	0.647934310037424	0.591063810843805	0.056870499193619	0.411409766458241	0.374401271547024	0.037008494911217	0.000313975352588521	0.000289496951703522	2.44784008849994e-05	0.187135425079098	0.171643884177833	0.0154915409012657	0.00478180341746626	0.00436504817467365	0.000416755242792612	0.0442933397300301	0.0403641099925715	0.00392922973745866	1.02026538942649	0.930182939713774	0.0900824497127189	0.716525065051854	0.652069827510908	0.0644552375409459	0.222275059582566	0.203874571404558	0.0184004881780088	0.0814652647920729	0.0742385407983087	0.00722672399376417	0.126128041689868	0.11517791619737	0.0109501254924981
327	408460	Hillside Elementary District	4	Arizona	0.179234828942509	0.170256083790263	0.00897874515224634	0.223211225112673	0.212744490883886	0.0104667342287868	0.0285004130249496	0.027328151965954	0.00117226105899566	0.00889875030481897	0.00873863846100794	0.00016011184381103	0.191776526664515	0.181732178200102	0.0100443484644133	0.0473870382666034	0.0457839675079144	0.00160307075868891	0.00022651567906665	0.000211725547729226	1.47901313374237e-05	0.120610198213279	0.112872593151183	0.00773760506209575	0.00221195161754289	0.00213568061225501	7.62710052878838e-05	0.0213408228880231	0.0207282113810197	0.000612611507003351	0.235752922834679	0.224220585293725	0.0115323375409538	0.0853650887254016	0.0824772467636679	0.00288784196173365	0.122079717413458	0.114247837079697	0.00783188033376093	0.0283081166958195	0.0274955014503603	0.000812615245459224	0.0410421107469554	0.0388042463757928	0.00223786437116264
328	408490	Tolleson Elementary District	4	Arizona	0.635392612315418	0.579587716433966	0.055804895881452	1.00772369170449	0.918706845303935	0.0890168464005519	0.113586343967862	0.103701821787531	0.00988452218033112	0.0413380615309386	0.037787803160942	0.0035502583699966	0.647934310037424	0.591063810843805	0.056870499193619	0.411409766458241	0.374401271547024	0.037008494911217	0.000313975352588521	0.000289496951703522	2.44784008849994e-05	0.187135425079098	0.171643884177833	0.0154915409012657	0.00478180341746626	0.00436504817467365	0.000416755242792612	0.0442933397300301	0.0403641099925715	0.00392922973745866	1.02026538942649	0.930182939713774	0.0900824497127189	0.716525065051854	0.652069827510908	0.0644552375409459	0.222275059582566	0.203874571404558	0.0184004881780088	0.0814652647920729	0.0742385407983087	0.00722672399376417	0.126128041689868	0.11517791619737	0.0109501254924981
329	408520	Tolleson Union High School District	4	Arizona	0.635392612315418	0.579587716433966	0.055804895881452	1.00772369170449	0.918706845303935	0.0890168464005519	0.113586343967862	0.103701821787531	0.00988452218033112	0.0413380615309386	0.037787803160942	0.0035502583699966	0.647934310037424	0.591063810843805	0.056870499193619	0.411409766458241	0.374401271547024	0.037008494911217	0.000313975352588521	0.000289496951703522	2.44784008849994e-05	0.187135425079098	0.171643884177833	0.0154915409012657	0.00478180341746626	0.00436504817467365	0.000416755242792612	0.0442933397300301	0.0403641099925715	0.00392922973745866	1.02026538942649	0.930182939713774	0.0900824497127189	0.716525065051854	0.652069827510908	0.0644552375409459	0.222275059582566	0.203874571404558	0.0184004881780088	0.0814652647920729	0.0742385407983087	0.00722672399376417	0.126128041689868	0.11517791619737	0.0109501254924981
330	408550	Toltec Elementary District	4	Arizona	0.176583417791991	0.162629922312654	0.0139534954793374	0.386062743928186	0.355132329277443	0.0309304146507422	0.0465316143331613	0.0429477051524574	0.00358390918070392	0.0159386630188145	0.0147880348555227	0.00115062816329174	0.189125115513997	0.174106016722493	0.0150190987915043	0.0773601339297887	0.0709323084134744	0.00642782551631432	0.000288256910929989	0.000266020541587465	2.22363693425232e-05	0.0926588427226718	0.0855750573743776	0.00708378534829413	0.00203185354306503	0.00187425536614523	0.000157598176919805	0.0167860284075417	0.0154583750269082	0.00132765338063356	0.398604441650191	0.366608423687282	0.0319960179629092	0.216339346061306	0.198363788133011	0.0179755579282955	0.149622635567717	0.138183957914684	0.0114386776530332	0.0326424600211684	0.030060677639588	0.00258178238158045	0.059073312055167	0.0544237995622962	0.0046495124928709
331	408600	Tombstone Unified District	4	Arizona	0.241532095689478	0.228337560040344	0.0131945356491341	0.247730960472807	0.234682733574482	0.013048226898325	0.0323881384649343	0.0308762349822701	0.00151190348266422	0.0108583464682182	0.0105467529529263	0.000311593515291931	0.254073793411484	0.239813654450183	0.0142601389613011	0.068787507712035	0.0656186058892071	0.00316890182282785	0.000230283482071845	0.000214280448788619	1.6003033283226e-05	0.160249334614525	0.150239584072845	0.0100097505416799	0.00174691919402108	0.0016595392555584	8.73799384626815e-05	0.0230597484088308	0.0220816447837834	0.00097810362504738	0.260272658194813	0.246158827984321	0.0141138302104919	0.0983712734578976	0.0938395071802238	0.00453176627767383	0.135420354084555	0.126961511082722	0.00845884300183231	0.0264810306523608	0.025357809721375	0.00112322093098579	0.0449298361869401	0.0423523293921089	0.0025775067948312
332	408640	Topock Elementary District	4	Arizona	0.206982804604578	0.196323591894559	0.0106592127100185	0.216477559661745	0.206283946737656	0.0101936129240893	0.0237762134912087	0.0227832598834845	0.000992953607724245	0.00560128132237398	0.00556579023870252	3.54910836714657e-05	0.219524502326583	0.207799686304398	0.0117248160221855	0.0842934255672993	0.0814058649783488	0.00288756058895053	0.000208541792475662	0.000193232085833651	1.53097066420108e-05	0.117489239601581	0.109192735029074	0.00829650457250676	0.00220676584834671	0.00213020513164151	7.65607167051997e-05	0.0153265295168806	0.0148776490794996	0.000448880437380995	0.229019257383751	0.217760041147495	0.0112592162362562	0.106775286911577	0.103117586346145	0.00365770056543254	0.0973029131206456	0.0904318663221369	0.00687104679850868	0.024941057351528	0.024210588479213	0.000730468872315005	0.0363179112132145	0.0342593542933233	0.00205855691989122
333	408680	Tuba City Unified District	4	Arizona	0.145604593495975	0.135510643385168	0.0100939501108064	0.169597668871471	0.15782873319512	0.0117689356763502	0.0224044526937429	0.0210047546970294	0.00139969799671346	0.0065047157943719	0.00622597910755909	0.000278736686812807	0.158146291217981	0.146986737795007	0.0111595534229734	0.0290305748921991	0.026990692848965	0.00203988204323407	0.000182745394519185	0.000169565878638783	1.31795158804017e-05	0.120158838859729	0.111657206344605	0.00850163251512353	0.00135681033475184	0.00126260356764865	9.42067671031886e-05	0.00741732173678166	0.00690666915514945	0.000510652581632208	0.182139366593476	0.169304827604959	0.0128345389885171	0.0472804061592833	0.0439581691081992	0.00332223705108411	0.11943822347325	0.110987576863606	0.00845064660964439	0.0154207369609429	0.0143590816331543	0.00106165532778864	0.0349461504157486	0.0324808491068682	0.00246530130888044
334	408800	Tucson Unified District	4	Arizona	0.547094553679214	0.521383721831078	0.0257108318481363	0.806335196636012	0.769097654271741	0.0372375423642711	0.0839949950830865	0.0802062642992337	0.00378873078385283	0.0269783838853845	0.0259366991777065	0.00104168470767801	0.55963625140122	0.532859816240916	0.0267764351603033	0.373322788721453	0.357150691189697	0.0161720975317557	0.000252750856310121	0.000235754026622931	1.69968296871904e-05	0.107682327875958	0.100455075438289	0.00722725243766965	0.00875658016929035	0.00837808262756714	0.000378497541723211	0.0696218037782082	0.0666402129587406	0.0029815908194676	0.818876894358018	0.78057374868158	0.0383031456764381	0.590990013056929	0.565388714609056	0.0256012984478732	0.12113472937111	0.113004599893019	0.00813012947809119	0.106752151929978	0.102180434179505	0.00457171775047373	0.0965366928050923	0.0916823587090724	0.00485433409601981
335	408820	Union Elementary District	4	Arizona	0.635392612315418	0.579587716433966	0.055804895881452	1.00772369170449	0.918706845303935	0.0890168464005519	0.113586343967862	0.103701821787531	0.00988452218033112	0.0413380615309386	0.037787803160942	0.0035502583699966	0.647934310037424	0.591063810843805	0.056870499193619	0.411409766458241	0.374401271547024	0.037008494911217	0.000313975352588521	0.000289496951703522	2.44784008849994e-05	0.187135425079098	0.171643884177833	0.0154915409012657	0.00478180341746626	0.00436504817467365	0.000416755242792612	0.0442933397300301	0.0403641099925715	0.00392922973745866	1.02026538942649	0.930182939713774	0.0900824497127189	0.716525065051854	0.652069827510908	0.0644552375409459	0.222275059582566	0.203874571404558	0.0184004881780088	0.0814652647920729	0.0742385407983087	0.00722672399376417	0.126128041689868	0.11517791619737	0.0109501254924981
336	408850	Vail Unified District	4	Arizona	0.547094553679214	0.521383721831078	0.0257108318481363	0.806335196636012	0.769097654271741	0.0372375423642711	0.0839949950830865	0.0802062642992337	0.00378873078385283	0.0269783838853845	0.0259366991777065	0.00104168470767801	0.55963625140122	0.532859816240916	0.0267764351603033	0.373322788721453	0.357150691189697	0.0161720975317557	0.000252750856310121	0.000235754026622931	1.69968296871904e-05	0.107682327875958	0.100455075438289	0.00722725243766965	0.00875658016929035	0.00837808262756714	0.000378497541723211	0.0696218037782082	0.0666402129587406	0.0029815908194676	0.818876894358018	0.78057374868158	0.0383031456764381	0.590990013056929	0.565388714609056	0.0256012984478732	0.12113472937111	0.113004599893019	0.00813012947809119	0.106752151929978	0.102180434179505	0.00457171775047373	0.0965366928050923	0.0916823587090724	0.00485433409601981
337	408880	Valentine Elementary District	4	Arizona	0.206982804604578	0.196323591894559	0.0106592127100185	0.216477559661745	0.206283946737656	0.0101936129240893	0.0237762134912087	0.0227832598834845	0.000992953607724245	0.00560128132237398	0.00556579023870252	3.54910836714657e-05	0.219524502326583	0.207799686304398	0.0117248160221855	0.0842934255672993	0.0814058649783488	0.00288756058895053	0.000208541792475662	0.000193232085833651	1.53097066420108e-05	0.117489239601581	0.109192735029074	0.00829650457250676	0.00220676584834671	0.00213020513164151	7.65607167051997e-05	0.0153265295168806	0.0148776490794996	0.000448880437380995	0.229019257383751	0.217760041147495	0.0112592162362562	0.106775286911577	0.103117586346145	0.00365770056543254	0.0973029131206456	0.0904318663221369	0.00687104679850868	0.024941057351528	0.024210588479213	0.000730468872315005	0.0363179112132145	0.0342593542933233	0.00205855691989122
338	408910	Valley Union High School District	4	Arizona	0.241532095689478	0.228337560040344	0.0131945356491341	0.247730960472807	0.234682733574482	0.013048226898325	0.0323881384649343	0.0308762349822701	0.00151190348266422	0.0108583464682182	0.0105467529529263	0.000311593515291931	0.254073793411484	0.239813654450183	0.0142601389613011	0.068787507712035	0.0656186058892071	0.00316890182282785	0.000230283482071845	0.000214280448788619	1.6003033283226e-05	0.160249334614525	0.150239584072845	0.0100097505416799	0.00174691919402108	0.0016595392555584	8.73799384626815e-05	0.0230597484088308	0.0220816447837834	0.00097810362504738	0.260272658194813	0.246158827984321	0.0141138302104919	0.0983712734578976	0.0938395071802238	0.00453176627767383	0.135420354084555	0.126961511082722	0.00845884300183231	0.0264810306523608	0.025357809721375	0.00112322093098579	0.0449298361869401	0.0423523293921089	0.0025775067948312
339	409030	Walnut Grove Elementary District	4	Arizona	0.179234828942509	0.170256083790263	0.00897874515224634	0.223211225112673	0.212744490883886	0.0104667342287868	0.0285004130249496	0.027328151965954	0.00117226105899566	0.00889875030481897	0.00873863846100794	0.00016011184381103	0.191776526664515	0.181732178200102	0.0100443484644133	0.0473870382666034	0.0457839675079144	0.00160307075868891	0.00022651567906665	0.000211725547729226	1.47901313374237e-05	0.120610198213279	0.112872593151183	0.00773760506209575	0.00221195161754289	0.00213568061225501	7.62710052878838e-05	0.0213408228880231	0.0207282113810197	0.000612611507003351	0.235752922834679	0.224220585293725	0.0115323375409538	0.0853650887254016	0.0824772467636679	0.00288784196173365	0.122079717413458	0.114247837079697	0.00783188033376093	0.0283081166958195	0.0274955014503603	0.000812615245459224	0.0410421107469554	0.0388042463757928	0.00223786437116264
340	409060	Washington Elementary District	4	Arizona	0.635392612315418	0.579587716433966	0.055804895881452	1.00772369170449	0.918706845303935	0.0890168464005519	0.113586343967862	0.103701821787531	0.00988452218033112	0.0413380615309386	0.037787803160942	0.0035502583699966	0.647934310037424	0.591063810843805	0.056870499193619	0.411409766458241	0.374401271547024	0.037008494911217	0.000313975352588521	0.000289496951703522	2.44784008849994e-05	0.187135425079098	0.171643884177833	0.0154915409012657	0.00478180341746626	0.00436504817467365	0.000416755242792612	0.0442933397300301	0.0403641099925715	0.00392922973745866	1.02026538942649	0.930182939713774	0.0900824497127189	0.716525065051854	0.652069827510908	0.0644552375409459	0.222275059582566	0.203874571404558	0.0184004881780088	0.0814652647920729	0.0742385407983087	0.00722672399376417	0.126128041689868	0.11517791619737	0.0109501254924981
341	409090	Wellton Elementary District	4	Arizona	0.106330926619838	0.0967935910848944	0.00953733553494333	0.145262257738627	0.132021153103504	0.0132411046351226	0.0124411437151152	0.0113204912829069	0.00112065243220839	-6.56934306957953e-05	-7.1031861293135e-05	5.33843059733895e-06	0.118872624341844	0.108269685494733	0.0106029388471103	0.0417172820839046	0.0376708409792902	0.00404644110461439	0.000124368845468908	0.000114812813030514	9.55603243839376e-06	0.0621710676265886	0.0570645239369914	0.00510654368959714	0.000869009862891043	0.000793155846287628	7.58540166034152e-05	0.0139908959229904	0.0126263519191334	0.00136454400385697	0.157803955460633	0.143497247513343	0.0143067079472896	0.074412612721381	0.0671948305511058	0.00721778217027522	0.0678388700014721	0.0622667901459983	0.00557207985547387	0.0155524727377793	0.0140356268162388	0.00151684592154051	0.024982841437121	0.0227965856927457	0.00218625574437536
342	409120	Wenden Elementary District	4	Arizona	0.149746737555837	0.139384356486658	0.0103623810691789	0.121223038554403	0.113085906805311	0.00813713174909231	0.0122167025541104	0.0115327407719339	0.000683961782176551	0.000772253653526768	0.000886348887455875	-0.000114095233929107	0.162288435277843	0.150860450896497	0.0114279843813459	0.0308466746835802	0.0289152253536496	0.00193144932993053	0.000213133045726973	0.000197180685722116	1.59523600048566e-05	0.124224164669879	0.115125873417122	0.00909829125275662	0.000872746373063086	0.000821576258266048	5.1170114797037e-05	0.00613171650559392	0.00580059518173708	0.000331121323856841	0.133764736276409	0.124562001215149	0.00920273506125929	0.041812844932393	0.0391947542579337	0.00261809067445926	0.0841556358383378	0.0779920002248252	0.00616363561351262	0.0077962555056779	0.00737524673239049	0.000421008773287409	0.0247584002761162	0.0230088351817727	0.00174956509434353
343	409160	Whiteriver Unified District	4	Arizona	0.12925501874194	0.120581852835802	0.00867316590613778	0.144871342406963	0.135207572994343	0.00966376941262	0.0195718650744903	0.0184235336026768	0.00114833147181355	0.00539086822217063	0.00521480943990995	0.000176058782260675	0.141796716463946	0.132057947245641	0.00973876921830476	0.0201433275603376	0.01885267177035	0.00129065578998765	0.000191733584644984	0.000178044208084852	1.36893765601315e-05	0.116067574591369	0.107940211011751	0.00812736357961815	0.000787816817626519	0.000739761080601355	4.8055737025164e-05	0.00460626390996768	0.00434725917485401	0.000259004735113672	0.157413040128969	0.146683667404182	0.010729372724787	0.0304168694570022	0.0284737137831417	0.00194315567386054	0.119134829995	0.110793266578259	0.00834156341674147	0.00786134067696642	0.00741668704278145	0.00044465363418497	0.0321135627964961	0.0298996280125156	0.00221393478398053
344	409190	Wickenburg Unified District	4	Arizona	0.630358909000173	0.575070739915363	0.0552881690848096	0.999066592893775	0.910916547355698	0.0881500455380778	0.112647420314075	0.102859037976772	0.00978838233730252	0.0409800935768334	0.0374672454899231	0.00351284808691024	0.642900606722179	0.586546834325202	0.0563537723969766	0.407392773916375	0.370774978029554	0.0366177958868214	0.000313010234674053	0.000288638743889721	2.4371490784332e-05	0.18640131888333	0.170995342701034	0.0154059761822967	0.00475344509059674	0.00434044709298899	0.000412997997607748	0.0440400585972025	0.0401474277577361	0.00389263083946638	1.01160829061578	0.922392641765536	0.0892156488502448	0.709560211702662	0.645784370665589	0.0637758410370727	0.221169403503831	0.202885539963792	0.0182838635400387	0.0808786754092883	0.0737227311361549	0.0071559442731334	0.125189118036081	0.114335132386611	0.0108539856494695
345	409250	Willcox Unified District	4	Arizona	0.241532095689478	0.228337560040344	0.0131945356491341	0.247730960472807	0.234682733574482	0.013048226898325	0.0323881384649343	0.0308762349822701	0.00151190348266422	0.0108583464682182	0.0105467529529263	0.000311593515291931	0.254073793411484	0.239813654450183	0.0142601389613011	0.068787507712035	0.0656186058892071	0.00316890182282785	0.000230283482071845	0.000214280448788619	1.6003033283226e-05	0.160249334614525	0.150239584072845	0.0100097505416799	0.00174691919402108	0.0016595392555584	8.73799384626815e-05	0.0230597484088308	0.0220816447837834	0.00097810362504738	0.260272658194813	0.246158827984321	0.0141138302104919	0.0983712734578976	0.0938395071802238	0.00453176627767383	0.135420354084555	0.126961511082722	0.00845884300183231	0.0264810306523608	0.025357809721375	0.00112322093098579	0.0449298361869401	0.0423523293921089	0.0025775067948312
346	409310	Williams Unified District	4	Arizona	0.145604593495975	0.135510643385168	0.0100939501108064	0.169597668871471	0.15782873319512	0.0117689356763502	0.0224044526937429	0.0210047546970294	0.00139969799671346	0.0065047157943719	0.00622597910755909	0.000278736686812807	0.158146291217981	0.146986737795007	0.0111595534229734	0.0290305748921991	0.026990692848965	0.00203988204323407	0.000182745394519185	0.000169565878638783	1.31795158804017e-05	0.120158838859729	0.111657206344605	0.00850163251512353	0.00135681033475184	0.00126260356764865	9.42067671031886e-05	0.00741732173678166	0.00690666915514945	0.000510652581632208	0.182139366593476	0.169304827604959	0.0128345389885171	0.0472804061592833	0.0439581691081992	0.00332223705108411	0.11943822347325	0.110987576863606	0.00845064660964439	0.0154207369609429	0.0143590816331543	0.00106165532778864	0.0349461504157486	0.0324808491068682	0.00246530130888044
347	409360	Williamson Valley Elementary School District	4	Arizona	0.179234828942509	0.170256083790263	0.00897874515224634	0.223211225112673	0.212744490883886	0.0104667342287868	0.0285004130249496	0.027328151965954	0.00117226105899566	0.00889875030481897	0.00873863846100794	0.00016011184381103	0.191776526664515	0.181732178200102	0.0100443484644133	0.0473870382666034	0.0457839675079144	0.00160307075868891	0.00022651567906665	0.000211725547729226	1.47901313374237e-05	0.120610198213279	0.112872593151183	0.00773760506209575	0.00221195161754289	0.00213568061225501	7.62710052878838e-05	0.0213408228880231	0.0207282113810197	0.000612611507003351	0.235752922834679	0.224220585293725	0.0115323375409538	0.0853650887254016	0.0824772467636679	0.00288784196173365	0.122079717413458	0.114247837079697	0.00783188033376093	0.0283081166958195	0.0274955014503603	0.000812615245459224	0.0410421107469554	0.0388042463757928	0.00223786437116264
348	409390	Wilson Elementary District	4	Arizona	0.635392612315418	0.579587716433966	0.055804895881452	1.00772369170449	0.918706845303935	0.0890168464005519	0.113586343967862	0.103701821787531	0.00988452218033112	0.0413380615309386	0.037787803160942	0.0035502583699966	0.647934310037424	0.591063810843805	0.056870499193619	0.411409766458241	0.374401271547024	0.037008494911217	0.000313975352588521	0.000289496951703522	2.44784008849994e-05	0.187135425079098	0.171643884177833	0.0154915409012657	0.00478180341746626	0.00436504817467365	0.000416755242792612	0.0442933397300301	0.0403641099925715	0.00392922973745866	1.02026538942649	0.930182939713774	0.0900824497127189	0.716525065051854	0.652069827510908	0.0644552375409459	0.222275059582566	0.203874571404558	0.0184004881780088	0.0814652647920729	0.0742385407983087	0.00722672399376417	0.126128041689868	0.11517791619737	0.0109501254924981
349	409430	Window Rock Unified District	4	Arizona	0.124689587735733	0.116345284024598	0.00834430371113467	0.140496865514422	0.131163065372088	0.00933380014233417	0.0194476893530381	0.0183142582990667	0.00113343105397134	0.00547821055485822	0.00529985698180672	0.000178353573051496	0.137231285457739	0.127821378434437	0.00940990702330165	0.0141669732572104	0.0132829773220627	0.000883995935147679	0.000187525621902784	0.000174175584323208	1.33500375795768e-05	0.118429898246921	0.110176824236022	0.00825307401089929	0.000803911304148633	0.000754026529830067	4.98847743185661e-05	0.0036429770275555	0.00343337476219897	0.000209602265356532	0.153038563236428	0.142639159781927	0.0103994034545012	0.0248527611899393	0.0233019895840199	0.00155077160591947	0.121247863045716	0.112798412339499	0.00844945070621714	0.00693793900077259	0.00653875785840805	0.000399181142364536	0.0319893870750438	0.0297903527089055	0.00219903436613832
350	409460	Winslow Unified District	4	Arizona	0.121196318801038	0.113065898564687	0.00813042023635015	0.13963557013549	0.130323272020827	0.00931229811466248	0.0191250125596367	0.0180058379649956	0.00111917459464111	0.00526759759428538	0.00509923663991984	0.000168360954365538	0.133738016523043	0.124541992974526	0.00919602354851713	0.0154777788721089	0.0145050963084356	0.000972682563673252	0.000184073089320872	0.000170948881830402	1.31242074904702e-05	0.113625936437375	0.105675381898465	0.00795055453890974	0.000720344349369397	0.000675710367338298	4.46339820310987e-05	0.00372988377486965	0.00351485551845708	0.000215028256412568	0.152177267857495	0.141799366430666	0.0103779014268295	0.0255485831197771	0.0239430128675786	0.00160557025219847	0.119483055278786	0.111122670517573	0.00836038476121272	0.00714562945893262	0.00673368304551435	0.000411946413418274	0.0316667102816425	0.0294819323748344	0.00218477790680808
351	409510	Yarnell Elementary District	4	Arizona	0.179234828942509	0.170256083790263	0.00897874515224634	0.223211225112673	0.212744490883886	0.0104667342287868	0.0285004130249496	0.027328151965954	0.00117226105899566	0.00889875030481897	0.00873863846100794	0.00016011184381103	0.191776526664515	0.181732178200102	0.0100443484644133	0.0473870382666034	0.0457839675079144	0.00160307075868891	0.00022651567906665	0.000211725547729226	1.47901313374237e-05	0.120610198213279	0.112872593151183	0.00773760506209575	0.00221195161754289	0.00213568061225501	7.62710052878838e-05	0.0213408228880231	0.0207282113810197	0.000612611507003351	0.235752922834679	0.224220585293725	0.0115323375409538	0.0853650887254016	0.0824772467636679	0.00288784196173365	0.122079717413458	0.114247837079697	0.00783188033376093	0.0283081166958195	0.0274955014503603	0.000812615245459224	0.0410421107469554	0.0388042463757928	0.00223786437116264
352	409540	Young Elementary School District	4	Arizona	0.163856892534077	0.152853323795604	0.0110035687384731	0.167352329746171	0.156179437822145	0.0111728919240263	0.0214905286847564	0.0202170054833224	0.001273523201434	0.00592015889431903	0.00571104772504129	0.000209111169277743	0.176398590256083	0.164329418205443	0.0120691720506401	0.0401759293528144	0.0375199826937171	0.00265594665909733	0.000224625675718481	0.000208509616323271	1.61160593952104e-05	0.126551307187216	0.117664773498676	0.00888653368853968	0.00107752531256961	0.00101477748683032	6.27478257392898e-05	0.00836920272776428	0.00792137490989569	0.000447827817868596	0.179894027468177	0.167655532231984	0.0122384952361932	0.0513199717762305	0.0479273157809685	0.00339265599526201	0.117639644988843	0.109378895325035	0.00826074966380755	0.0109344107031036	0.01034932112598	0.000585089577123676	0.0340322264067622	0.0316930998931612	0.00233912651360098
353	409570	Yucca Elementary District	4	Arizona	0.206982804604578	0.196323591894559	0.0106592127100185	0.216477559661745	0.206283946737656	0.0101936129240893	0.0237762134912087	0.0227832598834845	0.000992953607724245	0.00560128132237398	0.00556579023870252	3.54910836714657e-05	0.219524502326583	0.207799686304398	0.0117248160221855	0.0842934255672993	0.0814058649783488	0.00288756058895053	0.000208541792475662	0.000193232085833651	1.53097066420108e-05	0.117489239601581	0.109192735029074	0.00829650457250676	0.00220676584834671	0.00213020513164151	7.65607167051997e-05	0.0153265295168806	0.0148776490794996	0.000448880437380995	0.229019257383751	0.217760041147495	0.0112592162362562	0.106775286911577	0.103117586346145	0.00365770056543254	0.0973029131206456	0.0904318663221369	0.00687104679850868	0.024941057351528	0.024210588479213	0.000730468872315005	0.0363179112132145	0.0342593542933233	0.00205855691989122
354	409600	Yuma Elementary District	4	Arizona	0.106330926619838	0.0967935910848944	0.00953733553494333	0.145262257738627	0.132021153103504	0.0132411046351226	0.0124411437151152	0.0113204912829069	0.00112065243220839	-6.56934306957953e-05	-7.1031861293135e-05	5.33843059733895e-06	0.118872624341844	0.108269685494733	0.0106029388471103	0.0417172820839046	0.0376708409792902	0.00404644110461439	0.000124368845468908	0.000114812813030514	9.55603243839376e-06	0.0621710676265886	0.0570645239369914	0.00510654368959714	0.000869009862891043	0.000793155846287628	7.58540166034152e-05	0.0139908959229904	0.0126263519191334	0.00136454400385697	0.157803955460633	0.143497247513343	0.0143067079472896	0.074412612721381	0.0671948305511058	0.00721778217027522	0.0678388700014721	0.0622667901459983	0.00557207985547387	0.0155524727377793	0.0140356268162388	0.00151684592154051	0.024982841437121	0.0227965856927457	0.00218625574437536
355	409630	Yuma Union High School District	4	Arizona	0.106330926619838	0.0967935910848944	0.00953733553494333	0.145262257738627	0.132021153103504	0.0132411046351226	0.0124411437151152	0.0113204912829069	0.00112065243220839	-6.56934306957953e-05	-7.1031861293135e-05	5.33843059733895e-06	0.118872624341844	0.108269685494733	0.0106029388471103	0.0417172820839046	0.0376708409792902	0.00404644110461439	0.000124368845468908	0.000114812813030514	9.55603243839376e-06	0.0621710676265886	0.0570645239369914	0.00510654368959714	0.000869009862891043	0.000793155846287628	7.58540166034152e-05	0.0139908959229904	0.0126263519191334	0.00136454400385697	0.157803955460633	0.143497247513343	0.0143067079472896	0.074412612721381	0.0671948305511058	0.00721778217027522	0.0678388700014721	0.0622667901459983	0.00557207985547387	0.0155524727377793	0.0140356268162388	0.00151684592154051	0.024982841437121	0.0227965856927457	0.00218625574437536
356	409733	Sedona-Oak Creek Joint Unified District	4	Arizona	0.176096911870941	0.167014110929869	0.00908280094107146	0.218208735800214	0.207620497808558	0.010588237991656	0.0279316207540388	0.0267381383672679	0.00119348238677092	0.00867537150117664	0.0085041911972426	0.000171180303934041	0.188638609592946	0.178490205339708	0.0101484042532384	0.0456742622770405	0.0440304342185995	0.00164382805844101	0.00022243163025506	0.000207791779689424	1.46398505656355e-05	0.120568083485205	0.11275918975218	0.00780889373302446	0.00213216144080924	0.00205421691369064	7.79445271185981e-05	0.0200416707596371	0.0194385726755483	0.000603098084088737	0.230750433522219	0.219096592218396	0.011653841303823	0.0818115431137602	0.0788831692988123	0.00292837381494786	0.12183324905487	0.113943633851441	0.0078896152034288	0.0271056413535891	0.0262697890681428	0.000835852285446313	0.0404733184760446	0.0382142327771067	0.00225908569893789
357	500001	DeWitt School District	5	Arkansas	0.180655157347767	0.168199572797006	0.0124555845507608	0.197685486443106	0.184040071185913	0.0136454152571927	0.0323185301624978	0.0302470242169497	0.00207150594554806	0.0129103422753391	0.0121964208554269	0.000713921419912245	0.193196855069773	0.179675667206845	0.0135211878629278	0.0235132303604	0.0218542261497802	0.00165900421061978	0.000281221426073759	0.000260609837965999	2.06115881077597e-05	0.161668847903321	0.150362653108182	0.0113061947951395	0.000919813689331812	0.00085344268438051	6.63710049513014e-05	0.00681374169064595	0.0063447354265365	0.000469006264109447	0.210227184165112	0.195516165595752	0.0147110185693597	0.0284536217165244	0.0264456463588231	0.00200797535770128	0.172926572799621	0.160832471972998	0.0120941008266228	0.00884698964896596	0.0082380472639303	0.000608942385035656	0.0448602278845036	0.0417231186267885	0.00313710925771504
358	500006	Warren School District	5	Arkansas	0.152412972219579	0.141843453710687	0.0105695185088917	0.194830379259939	0.181273495164861	0.0135568840950785	0.0317997672862096	0.0297357819935799	0.0020639852926297	0.0126358343271063	0.0119238198960525	0.000712014431053798	0.164954669941585	0.153319548120526	0.0116351218210586	0.0193972333078027	0.0180397772787631	0.00135745602903965	0.000281756893760695	0.000261083966519027	2.06729272416679e-05	0.137648315728463	0.127920846398506	0.00972746932995745	0.000881379655556769	0.00081753256577246	6.38470897843088e-05	0.00674598435600131	0.00628030791096575	0.000465676445035565	0.207372076981945	0.1927495895747	0.0146224874072455	0.0277053850672499	0.0257665084553325	0.00193887661191737	0.171578431540451	0.159453154731511	0.0121252768089397	0.00808826037424422	0.0075299263878558	0.000558333986388412	0.0443414650082154	0.0412118764034187	0.00312958860479668
359	500009	Corning Public Schools	5	Arkansas	0.17591235513169	0.164737218944919	0.0111751361867714	0.232409506182221	0.21758262311483	0.0148268830673912	0.0392962181889888	0.0369899888341357	0.00230622935485311	0.0167831599253195	0.0159395321951431	0.000843627730176407	0.188454052853696	0.176213313354758	0.0122407394989384	0.0243252761420306	0.022777504806337	0.00154777133569355	0.000304893252990566	0.000283928057161023	2.09651958295432e-05	0.156067396979143	0.145882216122779	0.0101851808563645	0.00107229929191591	0.00100088429437023	7.14149975456772e-05	0.00668418718761595	0.00626878007411087	0.000415407113505088	0.244951203904227	0.229058717524669	0.0158924863795582	0.0356449356337825	0.033377049298434	0.00226788633534853	0.198136965291761	0.18520647542456	0.012930489867201	0.0111693029786834	0.0104751928016748	0.000694110177008647	0.0518379159109946	0.0484660832439745	0.00337183266702009
360	500012	Riverside School District	5	Arkansas	0.329254422957717	0.304612531349162	0.0246418916085551	0.327423538196131	0.30287715248849	0.0245463857076413	0.0559434701224159	0.0519088792319693	0.00403459089044661	0.0255166897452214	0.0237603038683611	0.00175638587686025	0.341796120679723	0.316088625759001	0.025707494920722	0.0670400794666761	0.0616451549869412	0.00539492447973486	0.0003563758074722	0.000330865734344604	2.55100731275963e-05	0.257614051840265	0.23864206987918	0.0189719819610843	0.00173686030793027	0.00160273151214447	0.000134128795785794	0.0150487532573795	0.01386780364639	0.00118094961098945	0.339965235918137	0.314353246898329	0.0256119890198082	0.0704199251372166	0.0647530139252049	0.00566691121201177	0.249996692270367	0.231585690610314	0.0184110016600533	0.019548618510553	0.0180145423628098	0.0015340761477432	0.0684851678444217	0.0633849736418081	0.00510019420261359
361	500015	Sheridan School District	5	Arkansas	0.221983006626323	0.206340692719896	0.0156423139064268	0.275822458404684	0.256270547990137	0.0195519104145474	0.0467551781703657	0.043596714164114	0.00315846400625169	0.0206646334758775	0.0193678706621241	0.0012967628137534	0.234524704348329	0.217816787129735	0.0167079172185938	0.0315633676789333	0.0292618599597827	0.00230150771915061	0.000388145898020529	0.000359821213523725	2.8324684496804e-05	0.188095831537975	0.174759814426814	0.0133360171111606	0.00153030994004731	0.0014174432724987	0.000112866667548617	0.0129470492933525	0.0120178482571154	0.00092920103623714	0.28836415612669	0.267746642399976	0.0206175137267144	0.0527390877127855	0.0488701691536369	0.00386891855914861	0.221351120311942	0.205629776433426	0.0157213438785161	0.0142739481019624	0.0132466968129128	0.00102725128904963	0.0592968758923715	0.0550728085739528	0.00422406731841867
362	500016	Marmaduke School District	5	Arkansas	0.250578849473564	0.23373349948321	0.0168453499903533	0.263999071638025	0.246240963084568	0.0177581085534572	0.0450009618412208	0.0421578874467863	0.00284307439443445	0.0198167057041268	0.0186858870817809	0.00113081862234596	0.263120547195569	0.245209593893049	0.0179109533025203	0.0414716179199695	0.0385990114782006	0.00287260644176888	0.000329183579937168	0.00030609704085528	2.3086539081888e-05	0.209958562592978	0.195713465107726	0.0142450974852514	0.00127989861352972	0.00119051140290953	8.93872106201931e-05	0.0100812844891555	0.00940050886335748	0.000680775625797992	0.276540769360031	0.257717057494407	0.0188237118656242	0.0461888133872319	0.0429894618902667	0.0031993514969652	0.216627939990411	0.201930344021559	0.0146975959688524	0.0137240159823883	0.0127972515825817	0.000926764399806629	0.0575426595632266	0.0536339818566251	0.00390867770660143
363	500017	Paragould School District	5	Arkansas	0.250578849473564	0.23373349948321	0.0168453499903533	0.263999071638025	0.246240963084568	0.0177581085534572	0.0450009618412208	0.0421578874467863	0.00284307439443445	0.0198167057041268	0.0186858870817809	0.00113081862234596	0.263120547195569	0.245209593893049	0.0179109533025203	0.0414716179199695	0.0385990114782006	0.00287260644176888	0.000329183579937168	0.00030609704085528	2.3086539081888e-05	0.209958562592978	0.195713465107726	0.0142450974852514	0.00127989861352972	0.00119051140290953	8.93872106201931e-05	0.0100812844891555	0.00940050886335748	0.000680775625797992	0.276540769360031	0.257717057494407	0.0188237118656242	0.0461888133872319	0.0429894618902667	0.0031993514969652	0.216627939990411	0.201930344021559	0.0146975959688524	0.0137240159823883	0.0127972515825817	0.000926764399806629	0.0575426595632266	0.0536339818566251	0.00390867770660143
364	500019	Batesville School District	5	Arkansas	0.170263000526014	0.159259397829349	0.0110036026966651	0.21443442627802	0.200523151236	0.0139112750420201	0.036257738506061	0.0340996771138081	0.00215806139225288	0.0152139080842837	0.0144452064068153	0.000768701677468347	0.18280469824802	0.170735492239187	0.0120692060088321	0.020655122301055	0.0193037647358281	0.00135135756522685	0.00029246467228536	0.000272063284191804	2.04013880935564e-05	0.15392186921792	0.143734164823193	0.0101877043947265	0.000959958575295131	0.000894553809195957	6.54047660991744e-05	0.00697528348146434	0.00653094558677833	0.000444337894686015	0.226976124000026	0.211999245645839	0.0149768783541871	0.028245563340361	0.0263976025707392	0.00184796076962186	0.188849272224235	0.176349810189663	0.012499462034572	0.00988128843542942	0.00925183288543617	0.000629455549993251	0.0487994362280668	0.0455757715236469	0.00322366470441986
365	500020	Midland School District	5	Arkansas	0.19132378558898	0.178673266911097	0.0126505186778824	0.223963260891288	0.209159364331809	0.0148038965594783	0.0378937490729798	0.035576538579362	0.0023172104936178	0.0160646365410943	0.0152117581575128	0.000852878383581525	0.203865483310986	0.190149361320936	0.0137161219900494	0.024438097306192	0.0227831687312312	0.0016549285749607	0.000303405233918674	0.000282035502355328	2.13697315633455e-05	0.170209410749201	0.158759646554199	0.0114497641950015	0.00102932368615445	0.000957989722779628	7.13339633748242e-05	0.00788524633551981	0.00736652081037079	0.00051872552514902	0.236504958613293	0.220635458741648	0.0158694998716453	0.0319754750577344	0.0298151800141866	0.00216029504354788	0.193881555539145	0.180870684599723	0.0130108709394223	0.0106479280164136	0.0099495941277385	0.000698333888675111	0.0504354467949855	0.0470526329892008	0.00338281380578477
366	500021	Izard Cty Consolidated Schools	5	Arkansas	0.161009387409824	0.151024371722151	0.00998501568767327	0.210204281072574	0.19710455381662	0.0130997272559543	0.0357581278569517	0.0337407576861153	0.00201737017083647	0.0150092121676608	0.0143139726816417	0.000695239486019052	0.17355108513183	0.162500466131989	0.0110506189998402	0.0167410171620151	0.0157178281591468	0.00102318900286824	0.00027706121170569	0.000258258193399012	1.88030183066774e-05	0.149096392315967	0.139539915740809	0.00955647657515867	0.000896366717800552	0.000837566496883841	5.8800220916711e-05	0.00654024772434118	0.00614689754175124	0.000393350182589942	0.22274597879458	0.208580648226458	0.0141653305681213	0.0252125492770838	0.0236715913469337	0.00154095793015009	0.188243562387456	0.176177910318774	0.0120656520686818	0.00928986713004013	0.00873114656075073	0.000558720569289397	0.0482998255789575	0.045216852095954	0.00308297348300345
367	500023	Newport School District	5	Arkansas	0.224371969316037	0.209409091978231	0.0149628773378064	0.215858783152821	0.201477535108037	0.0143812480447841	0.0361843401238683	0.033956313957061	0.00222802616680734	0.0150991450484325	0.0142966405999434	0.000802504448489105	0.236913667038043	0.22088518638807	0.0160284806499734	0.0249760486801441	0.0232732946245731	0.00170275405557099	0.000332505220691259	0.00030887903298895	2.3626187702309e-05	0.204077942957049	0.19027703570191	0.013800907255139	0.00101588501467798	0.00094489545184696	7.09895628310192e-05	0.00651128516548077	0.00608108157675068	0.000430203588730095	0.228400480874827	0.212953629517875	0.0154468513569511	0.0307971321588565	0.028697522955054	0.00209960920380246	0.187433447860257	0.17475813570771	0.0126753121525473	0.0101699008557132	0.00949797085511185	0.000671930000601354	0.0487260378458741	0.0454324083668998	0.00329362947897432
368	500026	Pine Bluff School District	5	Arkansas	0.244391990540504	0.227642775901735	0.0167492146387691	0.235464854458377	0.21935103274992	0.0161138217084573	0.0390864527569155	0.0365686162120889	0.00251783654482664	0.0164980394547744	0.0155465491473357	0.0009514903074387	0.25693368826251	0.239118870311573	0.017814817950936	0.0368425803320857	0.0343251663052631	0.00251741402682259	0.000336719166207851	0.000312149796627914	2.45693695799374e-05	0.20979689403556	0.19520009460012	0.0145967994354402	0.00120101995233445	0.00111605007752473	8.49698748097258e-05	0.00875647477632106	0.00816540953203749	0.000591065244283561	0.248006552180383	0.230827127159759	0.0171794250206243	0.0415235980050657	0.0386863350576858	0.00283726294737992	0.194887098823693	0.181327661220188	0.0135594376035047	0.0115958553516241	0.0108131308818845	0.000782724469739655	0.0516281504789213	0.0480447106219277	0.00358343985699361
369	500028	Star City School District	5	Arkansas	0.170326712802295	0.158608685205953	0.0117180275963419	0.196165046339378	0.182648454023485	0.0135165923158937	0.0320057493932757	0.0299561869657777	0.002049562427498	0.0127362383979496	0.0120336145348423	0.000702623863107358	0.1828684105243	0.170084779615792	0.0127836309085089	0.0218534190473983	0.0203362833233252	0.00151713572407305	0.000261446028292062	0.000242357231011075	1.90887972809868e-05	0.154033028081115	0.143247655370896	0.0107853727102188	0.000855862204328029	0.000794421610040526	6.14405942875027e-05	0.00586465516316718	0.00546406208051871	0.000400593082648471	0.208706744061384	0.194124548433323	0.0145821956280607	0.0282726910125527	0.0263098860100239	0.00196280500252872	0.171938128339127	0.159899041740027	0.0120390865991004	0.00849592470970422	0.00791562068327265	0.000580304026431569	0.0445474471152815	0.0414322813756165	0.00311516573966497
370	500029	Gosnell School District	5	Arkansas	0.272947202498715	0.254742521064413	0.0182046814343014	0.252750325124831	0.235906999008546	0.0168433261162849	0.0425680843990856	0.0399177256481663	0.0026503587509193	0.0184308911626258	0.0174088475111848	0.00102204365144098	0.28548890022072	0.266218615474252	0.0192702847464684	0.0345718988868189	0.032212331426773	0.00235956746004589	0.000415714317304962	0.000386404739664836	2.93095776401262e-05	0.239749875173455	0.223585229524689	0.0161646456487656	0.00137065500230458	0.00127555783767258	9.50971646319988e-05	0.00938075684083694	0.00875909194545214	0.000621664895384799	0.265292022846837	0.247383093418385	0.0179089294284518	0.0449419480427602	0.0418746141210704	0.00306733392168981	0.207286969693422	0.193311069141748	0.0139759005516745	0.0130631051106542	0.0121974101555666	0.000865694955087538	0.0551097821210914	0.0513938200580051	0.00371596206308627
371	500030	Nevada School District	5	Arkansas	0.199201376727381	0.185568727038093	0.0136326496892887	0.211918074506464	0.197409629077445	0.0145084454290193	0.0355870978806273	0.033313238887636	0.00227385899299136	0.0148122805902738	0.0139798576405771	0.000832422949696637	0.211743074449387	0.197044821447931	0.0146982530014557	0.0176165832395477	0.0163929002374274	0.0012236830021203	0.000337670009364637	0.000313153789512264	2.45162198523734e-05	0.188674573089459	0.175577631100431	0.0130969419890279	0.000872432351803123	0.000809607927081716	6.28244247214064e-05	0.0042418157592126	0.00395152839347883	0.000290287365733773	0.22445977222847	0.208885723487284	0.0155740487411863	0.0291663864765232	0.0271402648550056	0.00202612162151767	0.186656332196336	0.173699526315382	0.012956805880954	0.00863705355561044	0.00804593231689586	0.000591121238714577	0.0481287956026331	0.0447893332974748	0.00333946230515834
372	500032	Bearden School District	5	Arkansas	0.158590344441972	0.147802960065945	0.0107873843760273	0.208485377655527	0.194250983588369	0.0142343940671581	0.0345057841790682	0.0323089294954326	0.00219685468363557	0.0141311123774	0.0133459596644578	0.000785152712942199	0.171132042163978	0.159279054475783	0.0118529876881943	0.0219883953323104	0.020489216619691	0.00149917871261938	0.000274226012515981	0.00025428346623245	1.9942546283531e-05	0.142611793363366	0.132703422818521	0.00990837054484558	0.000886536204793537	0.00082333377535166	6.32024294418766e-05	0.00537109125099136	0.00500879779598744	0.000362293455003921	0.221027075377533	0.205727077998208	0.0152999973793251	0.0308751739124334	0.0287695596641192	0.00210561424831426	0.181427693606306	0.168821875498348	0.0126058181079571	0.00872420785879399	0.00813564283574029	0.000588565023053698	0.047047481901074	0.0437850239052714	0.00326245799580255
373	500041	Western Yell County School District	5	Arkansas	0.198833187608311	0.185441573635442	0.0133916139728697	0.252672783338388	0.235594935171682	0.0170778481667059	0.0441897289251747	0.0413763493144441	0.00281337961073063	0.019672300554427	0.0185356430944476	0.0011366574599794	0.211374885330317	0.196917668045281	0.0144572172850366	0.0214202998564965	0.0199449770801203	0.00147532277637624	0.000306083557772769	0.000284399778667225	2.16837791055439e-05	0.176550765093649	0.164478844099824	0.012071920993825	0.00105030066742424	0.000976575518706654	7.37251487175905e-05	0.0120474361549749	0.0112328715679627	0.000814564587012221	0.265214481060393	0.247071029581521	0.0181434514788728	0.0350394735291925	0.0326261304053253	0.00241334312386723	0.219105909645394	0.204124217387554	0.0149816922578407	0.0110690978858067	0.0103206817886418	0.000748416097164929	0.0567314266471805	0.0528524437242829	0.0038789829228976
374	500042	Hamburg School District	5	Arkansas	0.170482811297902	0.158438743073093	0.012044068224809	0.191555460493542	0.178008993018896	0.0135464674746455	0.0309590984615104	0.0289075671245844	0.00205153133692596	0.0121306534496719	0.011427736413069	0.000702917036602946	0.183024509019907	0.169914837482931	0.0131096715369759	0.023155838684701	0.0215091920412071	0.00164664664349392	0.00026218134637556	0.000242607923321497	1.95734230540632e-05	0.153106227922297	0.142121347905696	0.0109848800166012	0.000840059690772143	0.000778362633193584	6.16970575785597e-05	0.0056602013757618	0.00526332697951359	0.00039687439624821	0.204097158215547	0.189485087428735	0.0146120707868125	0.0280834692000562	0.0260864114460504	0.00199705775400576	0.167790298919453	0.155751881707901	0.0120384172115527	0.00822339009603804	0.00764679427478398	0.000576595821254057	0.0435007961835161	0.0403836615344232	0.00311713464909294
375	500043	Mountain Home School District	5	Arkansas	0.21558225727109	0.204028323029391	0.0115539342416996	0.268395019691105	0.253966098195618	0.0144289214954869	0.0472778315979902	0.0449948491401666	0.00228298245782357	0.0213685239363585	0.0205261333081569	0.000842390628201614	0.228123954993096	0.215504417439229	0.0126195375538666	0.0289267486472409	0.027552049611195	0.00137469903604594	0.000276146021153495	0.000257966949085894	1.81790720676007e-05	0.189257122123037	0.178516165937029	0.0107409561860085	0.00110000800231694	0.00103755445479493	6.24535475220089e-05	0.00856393019934751	0.00814068048712496	0.000423249712222546	0.280936717413111	0.265442192605457	0.0154945248076538	0.0384660229787832	0.0366373990511148	0.00182862392766842	0.229519952287692	0.216493671878477	0.0130262804092145	0.0129507421466357	0.0123111216758648	0.000639620470770907	0.059819529319996	0.0564709435500054	0.00334858576999055
376	500044	Magnolia School District	5	Arkansas	0.163668652308491	0.152380865675233	0.0112877866332579	0.210973393986263	0.196376175556732	0.014597218429531	0.0350702661270219	0.0327978049288147	0.00227246119820717	0.0144583336455116	0.0136306128084014	0.000827720837110184	0.176210350030497	0.163856960085072	0.0123533899454249	0.0229901096974887	0.0213843339839784	0.00160577571351028	0.000283279749683938	0.000262384749583012	2.08950001009263e-05	0.146526087182432	0.136244384081232	0.0102817031012001	0.000897961756933709	0.000832718836569356	6.52429203643532e-05	0.00551291164395788	0.00513313843370857	0.000379773210249308	0.223515091708269	0.207852269966571	0.015662821741698	0.0310423065620387	0.0288741141251794	0.00216819243685938	0.183779371636422	0.170883613811822	0.0128957578245994	0.00869341350980851	0.00809454202956937	0.000598871480239147	0.0476119638490277	0.0442738993386535	0.00333806451037414
377	500045	Rivercrest School District	5	Arkansas	0.272947202498715	0.254742521064413	0.0182046814343014	0.252750325124831	0.235906999008546	0.0168433261162849	0.0425680843990856	0.0399177256481663	0.0026503587509193	0.0184308911626258	0.0174088475111848	0.00102204365144098	0.28548890022072	0.266218615474252	0.0192702847464684	0.0345718988868189	0.032212331426773	0.00235956746004589	0.000415714317304962	0.000386404739664836	2.93095776401262e-05	0.239749875173455	0.223585229524689	0.0161646456487656	0.00137065500230458	0.00127555783767258	9.50971646319988e-05	0.00938075684083694	0.00875909194545214	0.000621664895384799	0.265292022846837	0.247383093418385	0.0179089294284518	0.0449419480427602	0.0418746141210704	0.00306733392168981	0.207286969693422	0.193311069141748	0.0139759005516745	0.0130631051106542	0.0121974101555666	0.000865694955087538	0.0551097821210914	0.0513938200580051	0.00371596206308627
378	500046	Manila School District	5	Arkansas	0.272947202498715	0.254742521064413	0.0182046814343014	0.252750325124831	0.235906999008546	0.0168433261162849	0.0425680843990856	0.0399177256481663	0.0026503587509193	0.0184308911626258	0.0174088475111848	0.00102204365144098	0.28548890022072	0.266218615474252	0.0192702847464684	0.0345718988868189	0.032212331426773	0.00235956746004589	0.000415714317304962	0.000386404739664836	2.93095776401262e-05	0.239749875173455	0.223585229524689	0.0161646456487656	0.00137065500230458	0.00127555783767258	9.50971646319988e-05	0.00938075684083694	0.00875909194545214	0.000621664895384799	0.265292022846837	0.247383093418385	0.0179089294284518	0.0449419480427602	0.0418746141210704	0.00306733392168981	0.207286969693422	0.193311069141748	0.0139759005516745	0.0130631051106542	0.0121974101555666	0.000865694955087538	0.0551097821210914	0.0513938200580051	0.00371596206308627
379	500047	Trumann Schools	5	Arkansas	0.242968636051898	0.226216439814828	0.0167521962370709	0.233467789562956	0.217342200324374	0.0161255892385813	0.0388245406743157	0.0363191179589726	0.00250542271534314	0.0163810105172623	0.0154394920134574	0.000941518503804849	0.255510333773904	0.237692534224666	0.0178177995492379	0.0305861606337757	0.028357928215355	0.0022282324184207	0.000375407311440582	0.000348083208628145	2.73241028124367e-05	0.216552350790352	0.201552229809871	0.0150001209804809	0.0011959234256109	0.00110875737103748	8.71660545734221e-05	0.00680049161272497	0.00632553561977456	0.000474955992950408	0.246009487284961	0.228818294734213	0.0171911925507483	0.0402038374414091	0.037274947640414	0.00292888980099511	0.194328111514888	0.180867416343521	0.0134606951713662	0.0114775383286646	0.0106759307502776	0.000801607578386955	0.0513662383963215	0.0477952123688114	0.00357102602751012
380	500048	East Poinsett County School District	5	Arkansas	0.244666719751019	0.227832250018949	0.0168344697320696	0.234560015216021	0.218393771021691	0.0161662441943294	0.0390365871905244	0.0365229548258018	0.0025136323647226	0.0164971224372638	0.0155510427266777	0.000946079710586125	0.257208417473024	0.239308344428788	0.0179000730442366	0.0308119258373407	0.0285762541741615	0.00223567166317921	0.00037769043160712	0.000350253865030084	2.74365665770364e-05	0.217866334168602	0.202800250715902	0.0150660834527007	0.00120582079153837	0.00111820549304496	8.76152984934171e-05	0.00694664624393579	0.00646338018064958	0.000483266063286213	0.247101712938026	0.22986986543153	0.0172318475064964	0.0404722194666489	0.0375354877394894	0.00293673172715952	0.195062143473061	0.181572265389978	0.0134898780830826	0.0115673499983166	0.0107621123020624	0.000805237696254255	0.0515782849125301	0.0479990492356406	0.00357923567688957
381	500049	De Queen School District	5	Arkansas	0.164319650643554	0.152902197444418	0.0114174531991357	0.208314563153429	0.19378513094544	0.0145294322079885	0.0349250457947261	0.032644994405182	0.00228005138954418	0.014456424718617	0.0136202314783115	0.000836193240305511	0.17686134836556	0.164378291854257	0.0124830565113027	0.0166411325043634	0.015442492247881	0.00119864025648243	0.000305284837440198	0.000282786725122996	2.24981123172026e-05	0.148329586589658	0.137886488493386	0.0104430980962724	0.000931777206651203	0.000863441083484658	6.83361231665444e-05	0.0106535672274468	0.00990308330438272	0.000750483923064043	0.220856260875434	0.205261225355279	0.0155950355201554	0.0279260164969809	0.0259144761771516	0.00201154031982937	0.184267868692966	0.171294547619234	0.012973321073732	0.00866237568548688	0.00805220155889284	0.000610174126594037	0.0474667435167319	0.0441210888150208	0.00334565470171116
382	500051	Palestine-Wheatley School District	5	Arkansas	0.2579571352393	0.240174261052609	0.0177828741866909	0.225764921124954	0.210196544020278	0.0155683771046756	0.0375745650263346	0.0351522787560825	0.0024222862702521	0.015747480054551	0.0148462357917047	0.000901244262846308	0.270498832961305	0.251650355462447	0.0188484774988579	0.0239396920423398	0.0222237681826845	0.00171592385965537	0.00045831100934184	0.000424425342033358	3.38856673084822e-05	0.232503767089602	0.216349901510694	0.0161538655789084	0.00129954871640652	0.00120504259578904	9.45061206174764e-05	0.0122975141036153	0.0114472178312471	0.00085029627236821	0.23830661884696	0.221672638430117	0.0166339804168426	0.0366432435904408	0.0340165974957781	0.00262664609466268	0.19058601227958	0.177344459498608	0.0132415527809727	0.0110773629769385	0.0103115814357313	0.000765781541207205	0.0501162627483404	0.0466283731659213	0.00348788958241908
383	500065	Lafayette County School District	5	Arkansas	0.181576446404551	0.168900302462141	0.0126761439424103	0.229855169198988	0.213752199119659	0.0161029700793288	0.0385972464565254	0.0360441811734556	0.00255306528306973	0.0163602887938001	0.0153813863042385	0.000978902489561584	0.194118144126557	0.18037639687198	0.0137417472545773	0.0259546304943176	0.0241016722263612	0.0018529582679564	0.000290643156325062	0.000268938917706034	2.17042386190283e-05	0.160689283604598	0.149330401136337	0.0113588824682616	0.000979854787255817	0.000907765216133672	7.20895711221452e-05	0.00620373208406022	0.00576761937544211	0.000436112708618105	0.242396866920994	0.225228293529498	0.0171685733914958	0.0365755036247383	0.0339610648005928	0.00261443882414558	0.195566188356755	0.181733373484066	0.0138328148726884	0.0102551749395008	0.00953385524483904	0.000721319694661793	0.0511389441785311	0.0475202755832944	0.00361866859523671
384	500067	Cleveland County School District	5	Arkansas	0.176224177161072	0.164132517047765	0.012091660113307	0.203186969194956	0.189226014588524	0.0139609546064324	0.0333820828604428	0.0312445069074173	0.00213757595302548	0.0134940860264246	0.0127428015413003	0.000751284485124298	0.188765874883078	0.175608611457604	0.013157263425474	0.0235660993104149	0.0219427195944011	0.00162337971601383	0.00026581423324583	0.000246469540089509	1.9344693156321e-05	0.158540405158052	0.147463542950443	0.0110768622076091	0.000864699663010388	0.000802829467849289	6.18701951610993e-05	0.00552885651835456	0.005153049904821	0.000375806613533566	0.215728666916962	0.200702108998362	0.0150265579185994	0.0300415395383231	0.0279720749909607	0.00206946454736235	0.176980341241049	0.164615050919846	0.0123652903212031	0.00870678613758969	0.00811498308755571	0.000591803050033988	0.0459237805824485	0.0427206013172561	0.00320317926519245
385	500068	Emerson-Taylor-Bradley School District	5	Arkansas	0.16264313800795	0.151367026149613	0.0112761118583378	0.213722106964388	0.198850124405506	0.0148719825588828	0.0356344808444441	0.0333074832496773	0.00232699759476681	0.014773842492511	0.013915996625609	0.00085784586690209	0.175184835729956	0.162843120559451	0.0123417151705047	0.0225517797710148	0.0209586015978882	0.00159317817312658	0.000282486175225903	0.00026154340038014	2.09427748457629e-05	0.145988064872116	0.135706255842512	0.0102818090296044	0.000898598569088514	0.000832828769499367	6.57697995891473e-05	0.00546390634251044	0.00508389094917162	0.000380015393338816	0.226263804686394	0.210326218815344	0.0159375858710498	0.0315290818265508	0.0293001825641547	0.00222889926239606	0.185840939393087	0.172751131098789	0.0130898082942981	0.00889378346675584	0.0082749051524002	0.000618878314355647	0.0481761785664499	0.0447835776595161	0.00339260090693379
386	500070	Cedar Ridge School District	5	Arkansas	0.170263000526014	0.159259397829349	0.0110036026966651	0.21443442627802	0.200523151236	0.0139112750420201	0.036257738506061	0.0340996771138081	0.00215806139225288	0.0152139080842837	0.0144452064068153	0.000768701677468347	0.18280469824802	0.170735492239187	0.0120692060088321	0.020655122301055	0.0193037647358281	0.00135135756522685	0.00029246467228536	0.000272063284191804	2.04013880935564e-05	0.15392186921792	0.143734164823193	0.0101877043947265	0.000959958575295131	0.000894553809195957	6.54047660991744e-05	0.00697528348146434	0.00653094558677833	0.000444337894686015	0.226976124000026	0.211999245645839	0.0149768783541871	0.028245563340361	0.0263976025707392	0.00184796076962186	0.188849272224235	0.176349810189663	0.012499462034572	0.00988128843542942	0.00925183288543617	0.000629455549993251	0.0487994362280668	0.0455757715236469	0.00322366470441986
387	500071	Hillcrest School District	5	Arkansas	0.177900051302136	0.166403518739463	0.0114965325626724	0.22078388139132	0.206469513873976	0.0143143675173435	0.0373655831629931	0.0351377909085214	0.00222779225447173	0.0157943993282939	0.0149892985822173	0.000805100746076637	0.190441749024141	0.177879613149302	0.0125621358748394	0.0202939305873806	0.0189666284616511	0.00132730212572944	0.000319701686878366	0.000297494851515776	2.22068353625896e-05	0.15967303080515	0.149112576940966	0.0105604538641844	0.0010539328677593	0.00098234978559416	7.1583082165139e-05	0.00910115307697267	0.00852056310957488	0.000580589967397791	0.233325579113325	0.217945608283815	0.0153799708295105	0.0306328761652271	0.0286292801149984	0.00200359605022874	0.192347339033094	0.179629311783022	0.0127180272500721	0.0103453639150045	0.00968701638579489	0.000658347529209636	0.0499072808849989	0.0466138853183602	0.0032933955666387
388	500072	Deer/Mount Judea School District	5	Arkansas	0.169904477676264	0.159253932985107	0.0106505446911565	0.221284672693626	0.207351302686844	0.0139333700067819	0.0386730297106225	0.0364465482967353	0.00222648141388717	0.0167703450581073	0.0159503962271011	0.00081994883100618	0.182446175398269	0.170730027394946	0.0117161480033235	0.0156388611370734	0.0146600665760738	0.000978794560999664	0.00026039453065829	0.000242785536179212	1.76089944790783e-05	0.159740547468703	0.149444081374401	0.010296466094302	0.000838523168445874	0.000783015631188843	5.55075372570302e-05	0.00596784909338847	0.00560007827710274	0.000367770816285726	0.233826370415631	0.218827397096682	0.0149989733189489	0.0233299687383367	0.0218697826191069	0.00146018611922983	0.201241990350606	0.188273615934802	0.0129683744158042	0.0092544113266887	0.00868399854277387	0.000570412783914835	0.0512147274326283	0.0479226427065741	0.00329208472605415
389	500073	Ouachita River School District	5	Arkansas	0.159279614914513	0.14856152885278	0.0107180860617331	0.206492130997497	0.19253987348532	0.0139522575121765	0.0343801801052693	0.0322298026502056	0.00215037745506362	0.0141170974182397	0.0133557217073725	0.000761375710867196	0.171821312636518	0.160037623262618	0.0117836893739001	0.0192185549755501	0.0178930055221155	0.00132554945343461	0.000267015696041802	0.000247778043793156	1.92376522486454e-05	0.144700969149768	0.134780555395324	0.00992041375444453	0.00083320296112741	0.000773942176978288	5.9260784149122e-05	0.0068015698540309	0.00634234212440773	0.00045922772962317	0.219033828719503	0.204015967895159	0.0150178608243435	0.0286574380618968	0.026681855871574	0.00197558219032278	0.181704921478521	0.169248292996185	0.012456628482336	0.00867146917908481	0.00808581902740012	0.00058565015168469	0.046921877827275	0.0437058970600444	0.0032159807672306
390	500076	Ozark Mountain School District	5	Arkansas	0.154430141975231	0.145264825266569	0.009165316708662	0.226090380011997	0.212527954606339	0.0135624254056573	0.0393409776748219	0.0372080905268649	0.00213288714795698	0.0170792813673542	0.0163152475682218	0.000764033799132342	0.166971839697237	0.156740919676408	0.010230920020829	0.0133826230617411	0.0126190192207452	0.000763603840995883	0.000283773920786592	0.000264816917757592	1.89570030290004e-05	0.143620041166481	0.134731193074217	0.00888884809226419	0.000961468560918284	0.000900552035247425	6.0916525670859e-05	0.00872393298730916	0.00822533842844012	0.000498594558869046	0.238632077734002	0.224004049016178	0.0146280287178243	0.0261484593900075	0.0246495811605223	0.00149887822948526	0.202618569511852	0.190056862762712	0.0125617067491401	0.00986504883214259	0.00929760509294366	0.000567443739198935	0.0518826753968277	0.0486841849367037	0.00319849046012396
391	500079	Two Rivers School District	5	Arkansas	0.197549819867731	0.184181121037539	0.0133686988301926	0.252566874943662	0.235410388556722	0.0171564863869394	0.0440030569471654	0.0411867956070464	0.00281626134011893	0.0195346256495114	0.0183990271529844	0.00113559849652706	0.210091517589737	0.195657215447377	0.0144343021423595	0.0223318506524863	0.0207759192526779	0.0015559313998084	0.00030683282055251	0.000285029992423786	2.18028281287249e-05	0.174997918786986	0.16299135617236	0.0120065626146255	0.00106035791896127	0.000985443961776	7.4913957185266e-05	0.011394557410751	0.0106194660681394	0.000775091342611603	0.265108572665668	0.246886482966561	0.0182220896991064	0.0360533646342765	0.0335425575401672	0.00251080709410929	0.217898576610474	0.202947620004843	0.0149509566056309	0.0111566314209171	0.0103963054215509	0.000760325999366218	0.0565447546691711	0.0526628900168852	0.0038818646522859
392	500082	Lawrence County School District	5	Arkansas	0.188536508249088	0.176255107443761	0.0122814008053272	0.226746826024627	0.211930601785192	0.0148162242394356	0.038313898117126	0.0360023852417351	0.00231151287539085	0.0162692267745984	0.0154211854599191	0.00084804131467933	0.201078205971094	0.187731201853599	0.0133470041174942	0.0219833038423742	0.0205268203185851	0.00145648352378915	0.00033970903988187	0.000315987422646701	2.37216172351688e-05	0.166775816490556	0.155684823863861	0.0110909926266954	0.00113736772506843	0.00105956375823159	7.78039668368411e-05	0.0108420088732128	0.0101440064902752	0.000698002382937637	0.239288523746633	0.223406696195031	0.0158818275516026	0.0334297671229143	0.0312149087300289	0.00221485839288543	0.194962270243858	0.181996810699063	0.0129654595447948	0.0108964863798607	0.0101949767659384	0.000701509613922358	0.0508555958391317	0.0474784796515739	0.00337711618755783
393	500405	Cossatot River School District	5	Arkansas	0.163078533508669	0.152009519231544	0.0110690142771242	0.205228923562676	0.191251557546617	0.0139773660160592	0.0340054432250328	0.0318582334905154	0.00214720973451741	0.0138839714406951	0.0131260549205189	0.000757916520176255	0.175620231230674	0.163485613641383	0.0121346175892912	0.0206910603482399	0.0192480385772581	0.00144302177098171	0.000259994558390732	0.000241116685333378	1.88778730573541e-05	0.147311362930065	0.137143230977016	0.0101681319530485	0.000818175338425861	0.000759511574223032	5.86637642028291e-05	0.006539638055553	0.00609371582755223	0.000445922228000779	0.217770621284682	0.202727651956456	0.0150429693282262	0.0291321583832201	0.0271007656409846	0.00203139274223555	0.179922593925907	0.167505416684952	0.0124171772409548	0.00871586897555546	0.0081214696305196	0.00059439934503586	0.0465471409470386	0.0433343279003542	0.00321281304668439
394	500419	Jacksonville North Pulaski School District	5	Arkansas	0.357074912740512	0.329395231853228	0.0276796808872841	0.530002154315045	0.488750972372177	0.0412511819428684	0.088302830306385	0.0815861202549613	0.00671671005142376	0.0417710277329623	0.0386638226647778	0.0031072050681845	0.369616610462518	0.340871326263067	0.0287452841994511	0.0976910173022294	0.0897677389112978	0.00792327839093154	0.0004453331996391	0.000411910955976541	3.34222436625587e-05	0.250158580626835	0.231073055973899	0.0190855246529361	0.00397797798998327	0.00365962426856708	0.000318353721416186	0.0173437013438314	0.0159589961533267	0.00138470519050472	0.542543852037051	0.500227066782016	0.0423167852550354	0.165862517115708	0.152409871202403	0.0134526459133052	0.342258283260702	0.31614257777717	0.0261157054835313	0.0344230516606415	0.0316746178024427	0.00274843385819884	0.100844528028391	0.0930622146648	0.00778231336359073
395	502250	Alma School District	5	Arkansas	0.362631744092997	0.336613693184244	0.0260180509087527	0.324115863141249	0.300872990347944	0.0232428727933049	0.0592722666771119	0.0551558031498585	0.00411646352725342	0.0281985418263361	0.0263249514637968	0.00187359036253937	0.375173441815003	0.348089787594083	0.0270836542209197	0.0379304201095789	0.0351723161340456	0.00275810397553323	0.000385442076323594	0.000357228174088369	2.82139022352252e-05	0.32309048146135	0.29978186366188	0.02330861779947	0.0013480616094496	0.00125078405932764	9.72775501219593e-05	0.0124190365583004	0.0115275955647411	0.000891440993559314	0.336657560863255	0.312349084757783	0.0243084761054718	0.0457688846709351	0.0424408080927707	0.00332807657816447	0.276837812282131	0.256865986650686	0.0199718256314447	0.0140508639101888	0.0130422900143262	0.00100857389586263	0.0718139643991177	0.0666318975596973	0.0051820668394204
396	502280	Alpena School District	5	Arkansas	0.193789602943085	0.181871318554786	0.0119182843882994	0.24479691501462	0.229679261197258	0.0151176538173614	0.043369090813176	0.0409087998302885	0.00246029098288748	0.0193721048448269	0.0184231812999365	0.000948923544890426	0.206331300665091	0.193347412964624	0.0129838877004664	0.0201928479096195	0.0189634675681302	0.00122938034148931	0.000277123873497507	0.000258531284023251	1.85925894742562e-05	0.177568072721609	0.166337943849907	0.0112301288717021	0.000945619261821658	0.000883984181597279	6.16350802243791e-05	0.00734763689854307	0.00690348608096676	0.000444150817576314	0.257338612736626	0.241155355607097	0.0161832571295284	0.0284869760670503	0.0267498564880708	0.00173711957897953	0.218318184509942	0.204508122799852	0.0138100617100892	0.0105334521596338	0.00989737631917417	0.000636075840459604	0.0559107885351818	0.0523848942401273	0.00352589429505446
397	502430	Arkadelphia School District	5	Arkansas	0.24454061691305	0.228049516367317	0.0164911005457325	0.223006493495055	0.208003212758307	0.0150032807367485	0.0376530837835411	0.0352883975041774	0.00236468627936371	0.0159251641287355	0.0150441322821614	0.000881031846574169	0.257082314635055	0.239525610777156	0.0175567038578995	0.0216995788483486	0.0202416142620723	0.00145796458627631	0.000420626640857388	0.000390518544774781	3.01080960826075e-05	0.222208019458769	0.206992233010499	0.0152157864482698	0.00115005983491782	0.00106922137021099	8.08384647068236e-05	0.0116040298521623	0.0108320235895984	0.000772006262563923	0.235548191217061	0.219479307168145	0.0160688840489155	0.0324439403956846	0.030264077068993	0.00217986332669158	0.193533486238972	0.1802812003657	0.0132522858732728	0.00957076458240376	0.00893402973345266	0.000636734848951106	0.0501947815055469	0.0467644919140162	0.00343028959153069
398	502550	Armorel School District	5	Arkansas	0.272947202498715	0.254742521064413	0.0182046814343014	0.252750325124831	0.235906999008546	0.0168433261162849	0.0425680843990856	0.0399177256481663	0.0026503587509193	0.0184308911626258	0.0174088475111848	0.00102204365144098	0.28548890022072	0.266218615474252	0.0192702847464684	0.0345718988868189	0.032212331426773	0.00235956746004589	0.000415714317304962	0.000386404739664836	2.93095776401262e-05	0.239749875173455	0.223585229524689	0.0161646456487656	0.00137065500230458	0.00127555783767258	9.50971646319988e-05	0.00938075684083694	0.00875909194545214	0.000621664895384799	0.265292022846837	0.247383093418385	0.0179089294284518	0.0449419480427602	0.0418746141210704	0.00306733392168981	0.207286969693422	0.193311069141748	0.0139759005516745	0.0130631051106542	0.0121974101555666	0.000865694955087538	0.0551097821210914	0.0513938200580051	0.00371596206308627
399	502580	Ashdown School District	5	Arkansas	0.167864111251212	0.156198730413183	0.0116653808380294	0.226118359977417	0.210342802558254	0.0157755574191623	0.0381780211920357	0.0356691316396985	0.00250888955233724	0.0161948753850504	0.0152361195945846	0.000958755790465742	0.180405808973218	0.167674824823022	0.0127309841501964	0.0223825536546928	0.0207825805681116	0.00159997308658124	0.000269441782691236	0.000249456870451012	1.99849122402235e-05	0.150394490955804	0.139802637507275	0.0105918534485292	0.000906065944194636	0.000839787348171471	6.62785960231656e-05	0.00645325663583503	0.00600036252901246	0.000452894106822578	0.238660057699422	0.221818896968093	0.0168411607313292	0.0336307857040602	0.0312267179240115	0.00240406778004871	0.194945783105386	0.181216307024635	0.013729476080751	0.010083488889976	0.00937587201944653	0.000707616870529472	0.0507197189140415	0.0471452260495373	0.00357449286450421
400	502610	Atkins Public Schools	5	Arkansas	0.310730744529127	0.289341518135281	0.021389226393846	0.289909678457265	0.269951311893632	0.0199583665636332	0.0517222051944651	0.0483307246830823	0.00339148051138282	0.0238645020620352	0.0224070432905249	0.0014574587715103	0.323272442251132	0.300817612545119	0.022454829706013	0.0356652762676819	0.0331316358828226	0.00253364038485932	0.000330659671154061	0.00030750337983009	2.31562913239718e-05	0.276206266822259	0.257078709743399	0.0191275570788598	0.00117298499117912	0.0010900162985298	8.29686926493271e-05	0.00989725449885857	0.00920974724053798	0.00068750725832059	0.302451376179271	0.281427406303471	0.0210239698758002	0.0425457777665944	0.0395233505759105	0.00302242719068385	0.246680150320717	0.229597306003801	0.017082844316916	0.0132254480919599	0.0123067497237596	0.000918698368200317	0.0642639029164709	0.0598068190929211	0.0044570838235498
401	502670	Augusta School District	5	Arkansas	0.159101712895891	0.148304510363371	0.0107972025325196	0.211843663738679	0.197404319335092	0.0144393444035865	0.0351322977541424	0.0329081621628984	0.00222413559124391	0.0144654950637632	0.013668295938432	0.000797199125331248	0.171643410617897	0.15978060477321	0.0118628058446866	0.021328063790946	0.0198320094905936	0.00149605430035239	0.000278062496439674	0.000257918048267816	2.01444481718583e-05	0.143290358201266	0.133405759087587	0.00988459911367953	0.000948189805415747	0.000880471010706838	6.77187947089093e-05	0.0057987363238289	0.00540444713605502	0.00039428918777388	0.224385361460685	0.208880413744931	0.0155049477157534	0.0315703091510449	0.029355828310137	0.00221448084090795	0.182970816498289	0.170349723748639	0.0126210927496502	0.00984423581135026	0.009174861686155	0.000669374125195257	0.0476739954761481	0.0443842565727373	0.00328973890341089
402	502700	Bald Knob School District	5	Arkansas	0.247452704238717	0.230375916375051	0.0170767878636664	0.249432421853823	0.232205338952594	0.0172270829012293	0.042227919647375	0.0394804359594503	0.0027474836879247	0.0183090839629384	0.0172290371531413	0.0010800468097971	0.259994401960723	0.24185201078489	0.0181423911758333	0.034625771617294	0.0321475968301127	0.00247817478718133	0.00033512710222481	0.000310971476968065	2.41556252567455e-05	0.213455061035008	0.198624530409774	0.0148305306252336	0.00122199120169781	0.00113416316914303	8.7828032554774e-05	0.0103564510044988	0.00963474889889198	0.000721702105606856	0.261974119575829	0.243681433362433	0.0182926862133963	0.0421855641525548	0.0391663616017295	0.00301920255082531	0.207065314328385	0.192678287455217	0.0143870268731687	0.0127232410948889	0.0118367843054867	0.000886456789402276	0.0547696173693808	0.0509565303692891	0.00381308700009168
403	502730	Barton-Lexa School District	5	Arkansas	0.159791642505691	0.148471585829516	0.0113200566761753	0.202469451433263	0.188079225607482	0.0143902258257806	0.0328455983445006	0.0306640100594672	0.00218158828503343	0.0131125798154737	0.0123457684575659	0.000766811357907742	0.172333340227697	0.159947680239354	0.0123856599883423	0.0241959218513243	0.0223822708008218	0.00181365105050248	0.00030052401481667	0.000278016433084578	2.25075817320924e-05	0.140579317422252	0.130556391309412	0.0100229261128404	0.00100913719430692	0.000933692506784619	7.54446875223051e-05	0.00624843974499668	0.00579730918925169	0.000451130555744987	0.215011149155269	0.199555320017321	0.0154558291379476	0.032087924198844	0.0296827131972019	0.00240521100164208	0.173289748773988	0.160934657143706	0.0123550916302816	0.00963347618243693	0.00893794967641295	0.000695526506023973	0.0453872960665064	0.042140104469306	0.00324719159720041
404	502790	Bauxite School District	5	Arkansas	0.242950160660721	0.22532931087164	0.0176208497890812	0.340189144017696	0.315390883768111	0.0247982602495847	0.058257511703061	0.0541657064819207	0.00409180522114038	0.0267530558628226	0.0249632276769988	0.00178982818582381	0.255491858382727	0.236805405281479	0.0186864531012482	0.039311465373026	0.0363204659556102	0.00299099941741578	0.000453915010132784	0.000420517785788375	3.33972243444085e-05	0.196867626125909	0.182616003810225	0.0142516223156838	0.00215658737517865	0.00199370200598064	0.00016288536919801	0.0167022644984803	0.0154547157238741	0.00124754877460613	0.352730841739701	0.32686697817795	0.0258638635617517	0.0749704901043178	0.0692635794550014	0.00570691064931641	0.258170157221912	0.239476789697377	0.0186933675245355	0.0195901944134714	0.0181266090255716	0.00146358538789979	0.0707992094250668	0.0656418008917595	0.00515740853330735
405	502820	Bay School District	5	Arkansas	0.329254422957717	0.304612531349162	0.0246418916085551	0.327423538196131	0.30287715248849	0.0245463857076413	0.0559434701224159	0.0519088792319693	0.00403459089044661	0.0255166897452214	0.0237603038683611	0.00175638587686025	0.341796120679723	0.316088625759001	0.025707494920722	0.0670400794666761	0.0616451549869412	0.00539492447973486	0.0003563758074722	0.000330865734344604	2.55100731275963e-05	0.257614051840265	0.23864206987918	0.0189719819610843	0.00173686030793027	0.00160273151214447	0.000134128795785794	0.0150487532573795	0.01386780364639	0.00118094961098945	0.339965235918137	0.314353246898329	0.0256119890198082	0.0704199251372166	0.0647530139252049	0.00566691121201177	0.249996692270367	0.231585690610314	0.0184110016600533	0.019548618510553	0.0180145423628098	0.0015340761477432	0.0684851678444217	0.0633849736418081	0.00510019420261359
406	502880	Beebe School District	5	Arkansas	0.24792593546344	0.230804789725482	0.0171211457379583	0.249987861540821	0.23271069998585	0.017277161554971	0.0423259252659631	0.0395693727635452	0.00275655250241787	0.0183606875308693	0.0172758113537244	0.00108487617714488	0.260467633185446	0.24228088413532	0.0181867490501253	0.0347788960945303	0.0322879136926372	0.00249098240189318	0.00033528476099418	0.000311108431129334	2.41763298648463e-05	0.213711281818856	0.198854230048283	0.0148570517705727	0.00122535957874275	0.00113724267227415	8.81169064686013e-05	0.0104168109323228	0.00969038929099681	0.00072642164132598	0.262529559262827	0.244186794395689	0.018342764867138	0.0423867718912425	0.0393509058420933	0.0030358660491492	0.207377331033261	0.192960621572474	0.0144167094607864	0.0127654563383238	0.0118752669811215	0.000890189357202308	0.0548676229879689	0.051045467173384	0.00382215581458484
407	502960	Benton School District	5	Arkansas	0.245897448459289	0.228116478332103	0.0177809701271857	0.343480219098107	0.318496020410733	0.0249841986873744	0.0588902356375268	0.0547630578171047	0.00412717782042209	0.027098393705384	0.0252893411573119	0.00180905254807205	0.258439146181294	0.239592572741942	0.0188465734393527	0.0400459672590846	0.0370135543024479	0.00303241295663668	0.000454943607522863	0.0004214845394678	3.34590680550635e-05	0.19887787611193	0.184519127113398	0.0143587489985318	0.00217531851575329	0.00201124811127536	0.000164070404477928	0.0168850406870033	0.0156271586753521	0.00125788201165124	0.356021916820113	0.329972114820572	0.0260498019995414	0.0758357333267031	0.0700776938021131	0.00575803952458999	0.260372395346716	0.241557361427522	0.0188150339191947	0.0198137881466936	0.018337059590937	0.00147672855575665	0.0714319333595326	0.0662391522269435	0.00519278113258907
408	503030	Pea Ridge School District	5	Arkansas	0.50944288227922	0.4620703125379	0.0473725697413197	0.498831528969329	0.452348068012686	0.0464834609566434	0.094952463027686	0.0861200952375449	0.00883236779014109	0.0481319137200133	0.0436298544420457	0.0045020592779676	0.521984580001225	0.473546406947739	0.0484381730534867	0.0721695543022569	0.0649071722673961	0.00726238203486082	0.000369896659678639	0.00034297564115745	2.69210185211885e-05	0.424979591821786	0.386154769359194	0.0388248224625918	0.00177231430115368	0.0016179130447363	0.000154401256417388	0.0226932229163502	0.0205235766352547	0.00216964628109552	0.511373226691335	0.463824162422525	0.0475490642688104	0.0794516915087586	0.0714565120645859	0.00799517944417273	0.409603700042432	0.372183571546387	0.0374201284960453	0.0223178351401447	0.0201840788115524	0.00213375632859229	0.107494160749692	0.0975961896473837	0.00989797110230806
409	503060	Bentonville Public Schools	5	Arkansas	0.50944288227922	0.4620703125379	0.0473725697413197	0.498831528969329	0.452348068012686	0.0464834609566434	0.094952463027686	0.0861200952375449	0.00883236779014109	0.0481319137200133	0.0436298544420457	0.0045020592779676	0.521984580001225	0.473546406947739	0.0484381730534867	0.0721695543022569	0.0649071722673961	0.00726238203486082	0.000369896659678639	0.00034297564115745	2.69210185211885e-05	0.424979591821786	0.386154769359194	0.0388248224625918	0.00177231430115368	0.0016179130447363	0.000154401256417388	0.0226932229163502	0.0205235766352547	0.00216964628109552	0.511373226691335	0.463824162422525	0.0475490642688104	0.0794516915087586	0.0714565120645859	0.00799517944417273	0.409603700042432	0.372183571546387	0.0374201284960453	0.0223178351401447	0.0201840788115524	0.00213375632859229	0.107494160749692	0.0975961896473837	0.00989797110230806
410	503090	Bergman School District	5	Arkansas	0.187198823673548	0.17582351077315	0.0113753129003979	0.232747961620243	0.21855169572672	0.0141962658935223	0.0408083772775046	0.038542678142377	0.00226569913512766	0.0179211517403886	0.0170822406391034	0.000838911101285198	0.199740521395553	0.187299605182988	0.0124409162125649	0.0199499524872516	0.0187582404070588	0.0011917120801928	0.000271789914019025	0.000253637157260239	1.81527567587864e-05	0.171840739569943	0.161069948185293	0.01077079138465	0.000916223194908863	0.000857055777245059	5.91674176638039e-05	0.00676181622943087	0.00636072365613137	0.000401092573299499	0.245289659342248	0.230027790136559	0.0152618692056893	0.026780921984783	0.0251811613703976	0.00159976061438549	0.208459354150301	0.19539334767622	0.0130660064740812	0.0100493832071645	0.00945328108994186	0.000596102117222676	0.0533500749995104	0.0500187725522158	0.00333130244729464
411	503150	Berryville Public Schools	5	Arkansas	0.208294707708517	0.195229714795675	0.013064992912842	0.269809756665489	0.252820414450959	0.0169893422145301	0.0486640300493991	0.0458095831427613	0.00285444690663781	0.0223682139656941	0.0211966776590552	0.0011715363066389	0.220836405430523	0.206705809205514	0.0141305962250089	0.0209816595512422	0.0196615870993558	0.00132007245188636	0.000288734188557673	0.000269212276526364	1.95219120313086e-05	0.189972083363785	0.177781242916917	0.0121908404468689	0.00101025848565555	0.000943394889219823	6.68635964357272e-05	0.00858366984128234	0.00805037202349566	0.00053329781778668	0.282351454387495	0.264296508860798	0.018054945526697	0.0321558960971309	0.0301327635788211	0.00202313251830978	0.238634202581697	0.223320650926721	0.0153135516549755	0.0115613557086673	0.0108430943552556	0.000718261353411709	0.0612057277714049	0.0572856775526001	0.00392005021880479
412	503240	Bismarck Public Schools	5	Arkansas	0.278382060207746	0.259994206187589	0.018387854020157	0.257501525019283	0.240552899783839	0.0169486252354434	0.0441572249045906	0.0414269482171043	0.00273027668748629	0.0194470924343802	0.0183683622969105	0.00107873013746966	0.290923757929752	0.271470300597428	0.019453457332324	0.0327662339030894	0.0306410780029226	0.00212515590016684	0.000377490817573419	0.000350553137430269	2.69376801431493e-05	0.24837268445975	0.231682531170704	0.0166901532890466	0.00117667534548491	0.00109600414492317	8.06712005617336e-05	0.00823067340385398	0.00770013414144834	0.00053053926240563	0.270043222741288	0.252028994193678	0.0180142285476103	0.042265859839566	0.0395244823892923	0.00274137745027373	0.215656238277816	0.201164558593583	0.0144916796842334	0.0121211246239063	0.0113399532108031	0.000781171413103169	0.0566989226265963	0.0529030426269431	0.00379587999965327
413	503300	Blevins School District	5	Arkansas	0.201773103894653	0.187885570141116	0.0138875337535369	0.216292628303308	0.201392284249526	0.0149003440537823	0.0364445855698118	0.0340945400665587	0.00235004550325309	0.0152838256114272	0.0144096384905023	0.000874187120924908	0.214314801616659	0.199361664550955	0.0149531370657039	0.0192193697721302	0.01786819047911	0.00135117929302023	0.000343012178139605	0.000317915608116112	2.50965700234925e-05	0.18818942386999	0.175069519563402	0.0131199043065883	0.000929592031541947	0.000862092515543004	6.7499515998944e-05	0.00563340376485689	0.00524394638478397	0.000389457380072917	0.228834326025314	0.212868378659365	0.0159659473659493	0.0302124801753535	0.0280885419994064	0.00212393817594704	0.189694386294704	0.176469472974582	0.0132249133201219	0.00892745955525632	0.00831036368537599	0.000617095869880325	0.0489862832918176	0.0455706344763975	0.00341564881542007
414	503320	Blytheville School District	5	Arkansas	0.272947202498715	0.254742521064413	0.0182046814343014	0.252750325124831	0.235906999008546	0.0168433261162849	0.0425680843990856	0.0399177256481663	0.0026503587509193	0.0184308911626258	0.0174088475111848	0.00102204365144098	0.28548890022072	0.266218615474252	0.0192702847464684	0.0345718988868189	0.032212331426773	0.00235956746004589	0.000415714317304962	0.000386404739664836	2.93095776401262e-05	0.239749875173455	0.223585229524689	0.0161646456487656	0.00137065500230458	0.00127555783767258	9.50971646319988e-05	0.00938075684083694	0.00875909194545214	0.000621664895384799	0.265292022846837	0.247383093418385	0.0179089294284518	0.0449419480427602	0.0418746141210704	0.00306733392168981	0.207286969693422	0.193311069141748	0.0139759005516745	0.0130631051106542	0.0121974101555666	0.000865694955087538	0.0551097821210914	0.0513938200580051	0.00371596206308627
415	503420	Lead Hill School District	5	Arkansas	0.188593658505098	0.177273308511206	0.0113203499938919	0.235595483740496	0.221405061265294	0.0141904224752021	0.0413244572907479	0.0390626792849825	0.00226177800576539	0.0181959926919201	0.0173598288534009	0.000836163838519246	0.201135356227104	0.188749402921045	0.0123859533060589	0.0199820819641959	0.0188132326100233	0.00116884935417262	0.000274544929111934	0.000256237632864588	1.83072962473467e-05	0.172503435270229	0.161794673381078	0.0107087618891509	0.000939404286109204	0.000879530471420805	5.98738146883988e-05	0.00743588977745814	0.00700572882565851	0.000430160951799631	0.248137181462502	0.232881155675133	0.0152560257873691	0.0277186756551128	0.02610337839968	0.00161529725543282	0.210136704035081	0.197094566732771	0.0130421373023107	0.010281801772308	0.00968321054268238	0.000598591229625601	0.0538661550127537	0.0505387736948213	0.00332738131793237
416	503450	Booneville School District	5	Arkansas	0.191594695972602	0.178726529814065	0.0128681661585368	0.241763068101773	0.225470183918971	0.0162928841828018	0.0420542015359928	0.0393920898008996	0.00266211173509321	0.0184988344178626	0.0174447865286207	0.00105404788924189	0.204136393694608	0.190202624223904	0.0139337694707038	0.018520782982489	0.0172571276532159	0.00126365532927315	0.000307043106983148	0.000285152977501242	2.18901294819057e-05	0.171471684315504	0.159753032161449	0.0117186521540543	0.00102456245872082	0.000952832199342944	7.17302593778794e-05	0.0128123208309113	0.0119544792323947	0.000857841598516578	0.254304765823779	0.23694627832881	0.0173584874949688	0.0324357713618381	0.0302240649078938	0.00221170645394433	0.211593765229139	0.197135080826648	0.0144586844024913	0.0102752292328016	0.00958713259426848	0.000688096638533125	0.0545958992579986	0.0508681842107384	0.00372771504726019
417	503480	Bradford School District	5	Arkansas	0.232643413261422	0.216922973719518	0.0157204395419037	0.227890569466742	0.212489459464712	0.0154011100020296	0.0383501779719968	0.0359359937914899	0.00241418418050684	0.0162494909922852	0.0153475236760963	0.000901967316188912	0.245185110983428	0.228399068129357	0.0167860428540706	0.0284342202951518	0.026453578679367	0.00198064161578476	0.000333444824486756	0.000309628902225787	2.3815922260969e-05	0.207438421157198	0.193268527731596	0.0141698934256022	0.00108974729759239	0.00101272333165797	7.70239659344159e-05	0.00788927740899869	0.0073546094845104	0.000534667924488298	0.240432267188748	0.223965553874551	0.0164667133141966	0.0348784050116173	0.0324492411013495	0.00242916391026781	0.19446892067247	0.181180181243471	0.0132887394289984	0.0110849415046608	0.0103361315297305	0.000748809974930359	0.0508918756940026	0.0474120882013287	0.00347978749267382
418	503630	Brinkley School District	5	Arkansas	0.222875022666753	0.207534360407695	0.0153406622590585	0.203714383573464	0.189705173361822	0.0140092102116418	0.0335298473714268	0.0313884256103066	0.00214142176112022	0.0135825285696305	0.0128304665456991	0.000752062023931448	0.235416720388759	0.219010454817533	0.0164062655712255	0.0210571853432036	0.0195661951555477	0.00149099018765588	0.000341505933603024	0.000316533540805646	2.49723927973786e-05	0.208082753007595	0.193603380380202	0.0144793726273935	0.000941902382638219	0.000874011364263464	6.78910183747551e-05	0.00499337372171882	0.0046503343767149	0.000343039345003914	0.216256081295469	0.20118126777166	0.0150748135238088	0.0296948677200652	0.0275923084282184	0.00210255929184681	0.177286837792876	0.164951747448807	0.0123350903440695	0.00927437578252781	0.00863721189463534	0.00063716388789247	0.0460715450934326	0.0428645200201454	0.00320702507328719
419	503640	Brookland School District	5	Arkansas	0.329254422957717	0.304612531349162	0.0246418916085551	0.327423538196131	0.30287715248849	0.0245463857076413	0.0559434701224159	0.0519088792319693	0.00403459089044661	0.0255166897452214	0.0237603038683611	0.00175638587686025	0.341796120679723	0.316088625759001	0.025707494920722	0.0670400794666761	0.0616451549869412	0.00539492447973486	0.0003563758074722	0.000330865734344604	2.55100731275963e-05	0.257614051840265	0.23864206987918	0.0189719819610843	0.00173686030793027	0.00160273151214447	0.000134128795785794	0.0150487532573795	0.01386780364639	0.00118094961098945	0.339965235918137	0.314353246898329	0.0256119890198082	0.0704199251372166	0.0647530139252049	0.00566691121201177	0.249996692270367	0.231585690610314	0.0184110016600533	0.019548618510553	0.0180145423628098	0.0015340761477432	0.0684851678444217	0.0633849736418081	0.00510019420261359
420	503690	Bryant Public Schools	5	Arkansas	0.244248919909724	0.226505514538094	0.0177434053716303	0.344176181463524	0.31905294886144	0.0251232326020835	0.0589699957166855	0.0548203769490178	0.00414961876766768	0.0271301883469886	0.0253098184285439	0.0018203699184447	0.25679061763173	0.237981608947933	0.0188090086837973	0.0397914023986174	0.0367576940985958	0.00303370830002159	0.000457988917469679	0.000424277487008779	3.37114304608994e-05	0.197410973560318	0.183102636312037	0.0143083372482808	0.00219538060434005	0.00202939694858948	0.000165983655750572	0.0169348721509855	0.0156676041017021	0.00126726804928345	0.356717879185529	0.330529043271279	0.0261888359142504	0.0763475601361853	0.0705267995469684	0.0058207605892169	0.260450822716512	0.241573360431563	0.0188774622849494	0.0199194963328318	0.0184288832927477	0.00149061304008413	0.0715116934386913	0.0662964713588566	0.00521522207983465
421	503710	Buffalo Island Central School District	5	Arkansas	0.302392715683589	0.280821734944959	0.0215709807386296	0.291800220717686	0.270928627162302	0.0208715935553837	0.0495626597565367	0.0461884253572882	0.00337423439924855	0.0221363657694055	0.0207303023864892	0.00140606338291639	0.314934413405595	0.292297829354798	0.0226365840507966	0.0515509333971296	0.0476040447300437	0.00394688866708593	0.000384683610063364	0.000357360959842274	2.73226502210903e-05	0.249091836031965	0.231459111196819	0.0176327248351454	0.00156215980519258	0.00144665129010859	0.00011550851508399	0.0123448005612448	0.0114306611779845	0.000914139383260227	0.304341918439692	0.282404721572141	0.0219371968675507	0.0582654988119725	0.0538387320013336	0.00442676681063891	0.229621755339207	0.213326546054151	0.0162952092850563	0.0164546642885121	0.0152394435166567	0.00121522077185546	0.0621043574785425	0.057664519767127	0.00443983771141553
422	503750	Cabot Public Schools	5	Arkansas	0.320609168358786	0.29658693272647	0.0240222356323152	0.30466319896586	0.28173086812873	0.0229323308371295	0.0517701544215628	0.0480162667158347	0.00375388770572801	0.0232866352899964	0.021676720946824	0.00160991434317237	0.333150866080791	0.308063027136309	0.0250878389444822	0.0500076644006962	0.0460019353271532	0.00400572907354303	0.00037838186709259	0.000350452130263782	2.79297368288078e-05	0.269888840184884	0.249840095317955	0.0200487448669292	0.00153499222457927	0.00141563109956864	0.000119361125010635	0.0113409874035389	0.0104549132613684	0.000886074142170539	0.317204896687865	0.293206962538569	0.0239979341492965	0.0635383385224677	0.0584487712940385	0.00508956722842918	0.236840410380928	0.219246674535262	0.017593735845666	0.0168261477844696	0.0155115167092683	0.00131463107520128	0.0643118521435685	0.0594923611256735	0.00481949101789499
423	503770	Caddo Hills School District	5	Arkansas	0.158305073479654	0.147736316380668	0.0105687570989862	0.208001976109737	0.194052431945691	0.0139495441640466	0.0349055019745178	0.0327402392743481	0.00216526270016978	0.0144548700891024	0.0136820294384121	0.000772840650690295	0.17084677120166	0.159212410790507	0.0116343604111532	0.0174413941765799	0.0162540198302494	0.00118737434633051	0.000278628077352475	0.000258721475164984	1.99066021874912e-05	0.145182245259819	0.135290115221941	0.00989213003787866	0.000855420020212108	0.000795002355800627	6.04176644114811e-05	0.00708908366769586	0.00661455190735081	0.00047453176034505	0.220543673831743	0.20552852635553	0.0150151474762136	0.0276242018582299	0.0257436028480681	0.00188059901016179	0.184399886324776	0.171835625101027	0.0125642612237487	0.00851958564873738	0.00794929840643434	0.000570287242303037	0.0474471996965236	0.0442163336841869	0.00323086601233675
424	503840	Calico Rock School District	5	Arkansas	0.165533175575212	0.155358159516569	0.0101750160586431	0.213130996707016	0.199963600118469	0.0131673965885473	0.0363432042022968	0.0343120481337037	0.00203115606859312	0.0153333736995667	0.0146304432510612	0.000702930448505417	0.178074873297218	0.166834253926408	0.0112406193708101	0.0166291998923433	0.0156320743355854	0.000997125556757889	0.000288015788136949	0.000268494154967132	1.95216331698165e-05	0.152172693776841	0.14248918684223	0.00968350693461138	0.00093671341397305	0.000875740021966608	6.09733920064423e-05	0.0080482504259232	0.00756875857165863	0.000479491854264572	0.225672694429022	0.211439694528307	0.0142329999007143	0.0258424418945127	0.0242885861815403	0.00155385571297245	0.190356494205074	0.178240315114096	0.0121161790909777	0.00947375832943494	0.00891079323267085	0.000562965096764086	0.0488849019243026	0.0457881425435425	0.0030967593807601
425	503960	Carlisle School District	5	Arkansas	0.319942414047723	0.295981613735848	0.023960800311875	0.303894312148072	0.2810306436702	0.0228636684778721	0.0516318428153075	0.0478903215080786	0.00374152130722892	0.0232131924016829	0.0216098477098987	0.00160334469178421	0.332484111769729	0.307457708145687	0.025026403624042	0.0497803880729013	0.0457944652754178	0.00398592279748353	0.000378189521920396	0.000350276401819909	2.79131201004872e-05	0.269504571521727	0.249492722653232	0.0200118488684945	0.00153041555187418	0.00141145456155991	0.00011896099031427	0.0112905471013059	0.0104087892536567	0.000881757847649212	0.316436009870078	0.292506738080039	0.023929271790039	0.0632766518836113	0.0582103314659135	0.00506632041769777	0.236390947999765	0.218837400333127	0.017553547666638	0.0167684099867015	0.0154590062809982	0.0013094037057033	0.0641735405373132	0.0593664159179174	0.00480712461939589
426	504020	Westside Consolidated School District	5	Arkansas	0.325102249578596	0.300825079839124	0.0242771697394717	0.324452863388723	0.300193586237987	0.0242592771507351	0.0554232731047353	0.0514395251981339	0.00398374790660139	0.0252438242067394	0.0235142409165858	0.00172958329015359	0.337643947300601	0.312301174248963	0.0253427730516387	0.0657105860280926	0.0604318734018831	0.00527871262620946	0.000355884019991922	0.000330426718957784	2.54573010341379e-05	0.254933681658498	0.236194244602468	0.0187394370560298	0.00171917103823995	0.00158670422313252	0.00013246681510743	0.014924624555779	0.0137579253025212	0.00116669925325789	0.336994561110728	0.311669680647826	0.0253248804629021	0.0693284539502359	0.0637634027028816	0.00556505124735427	0.248372787719572	0.230122468052658	0.0182503196669135	0.0192933194409208	0.0177838098922864	0.00150950954863437	0.0679649708267411	0.0629156196079727	0.00504935121876837
427	504050	Cave City School District	5	Arkansas	0.164898614377924	0.15435065217784	0.0105479622000838	0.212901014857836	0.199224712157289	0.0136763027005476	0.0360877566168271	0.0339673235861103	0.0021204330307168	0.0151482235763434	0.0143984196623092	0.000749803914034179	0.17744031209993	0.165826746587679	0.0116135655122508	0.0186275190520905	0.0174296203096402	0.00119789874245032	0.000291424430704296	0.000271294552780701	2.01298779235947e-05	0.150836757131122	0.140927640642646	0.00990911648847589	0.000941948059997461	0.000878522821192234	6.34252388052268e-05	0.00674266342601594	0.00631966826142015	0.00042299516459579	0.225442712579842	0.210700806567127	0.0147419060127146	0.0270809585657899	0.0253406408985585	0.00174031766723136	0.188714181363236	0.176317777443855	0.0123964039193813	0.00964757265081638	0.00904238822471445	0.000605184426101934	0.0486294543388329	0.0454434179959491	0.00318603634288378
428	504080	Cedarville School District	5	Arkansas	0.362631744092997	0.336613693184244	0.0260180509087527	0.324115863141249	0.300872990347944	0.0232428727933049	0.0592722666771119	0.0551558031498585	0.00411646352725342	0.0281985418263361	0.0263249514637968	0.00187359036253937	0.375173441815003	0.348089787594083	0.0270836542209197	0.0379304201095789	0.0351723161340456	0.00275810397553323	0.000385442076323594	0.000357228174088369	2.82139022352252e-05	0.32309048146135	0.29978186366188	0.02330861779947	0.0013480616094496	0.00125078405932764	9.72775501219593e-05	0.0124190365583004	0.0115275955647411	0.000891440993559314	0.336657560863255	0.312349084757783	0.0243084761054718	0.0457688846709351	0.0424408080927707	0.00332807657816447	0.276837812282131	0.256865986650686	0.0199718256314447	0.0140508639101888	0.0130422900143262	0.00100857389586263	0.0718139643991177	0.0666318975596973	0.0051820668394204
429	504110	Genoa Central School District	5	Arkansas	0.346538118181361	0.322456934712609	0.0240811834687515	0.327663697018091	0.304920589394388	0.0227431076237026	0.0557343325796071	0.0520175479346245	0.00371678464498269	0.0253506140699005	0.0237611414946986	0.00158947257520189	0.359079815903367	0.333933029122448	0.0251467867809185	0.0606706481463048	0.0564432978563784	0.00422735028992638	0.000360425493138084	0.000333575350711003	2.68501424270805e-05	0.283235396226692	0.263372121676861	0.0198632745498311	0.00164892380109931	0.00153094823427721	0.000117975566822098	0.0131644222361327	0.0122530860042208	0.000911336231911823	0.340205394740097	0.316396683804227	0.0238087109358695	0.0723510833966249	0.0673098751234636	0.0050412082731613	0.248913804623413	0.231457500410218	0.0174563042131947	0.0189405067200589	0.0176293082705453	0.00131119844951357	0.0682760303016129	0.0634936423444633	0.00478238795714966
430	504170	White County Central School District	5	Arkansas	0.24798065986881	0.230855517783869	0.0171251420849413	0.250200395301561	0.232908215923127	0.0172921793784346	0.0423661622919892	0.0396067963774462	0.002759365914543	0.0183825090652085	0.0172961136684738	0.00108639539673477	0.260522357590816	0.242331612193708	0.0181907453971083	0.034846502264328	0.0323505902715371	0.00249591199279094	0.000335187075926762	0.000311019340157132	2.41677357696293e-05	0.213669556037003	0.198815473499019	0.0148540825379842	0.00122670573623055	0.00113849253548583	8.82132007447206e-05	0.0104444064773272	0.00971603654750832	0.000728369929818882	0.262742093023567	0.244384310332966	0.0183577826906015	0.0424460665502967	0.0394058289463597	0.00304023760393705	0.207514379510486	0.193088198363119	0.0144261811473672	0.012781646962784	0.0118902830234867	0.000891363939297312	0.0549078600139949	0.051082890787285	0.00382496922670997
431	504200	Charleston School District	5	Arkansas	0.314080694396082	0.29223268615582	0.021848008240262	0.319585261676049	0.297352846445179	0.0222324152308699	0.0572963590841464	0.0534638248870052	0.00383253419714117	0.026882882230804	0.0251835430657524	0.00169933916505164	0.326622392118087	0.303708780565658	0.022913611552429	0.037917153513524	0.0352501046642527	0.00266704884927137	0.000363661748048748	0.00033748774491568	2.61740031330675e-05	0.273144707872605	0.253981595512939	0.0191631123596658	0.0013221358715827	0.00122859178435604	9.35440872266582e-05	0.0138747331123275	0.0129110008591954	0.00096373225313208	0.332126959398055	0.308828940855018	0.0232980185430369	0.0515478028393601	0.0479226740411956	0.00362512879816457	0.266347979903032	0.247663025170214	0.0186849547328183	0.0142311766556627	0.0132432416436087	0.000987935012054037	0.0698380568061522	0.064939919296844	0.00489813750930815
432	504350	Clarendon School District	5	Arkansas	0.225357019508219	0.209839799601117	0.0155172199071023	0.20347510962556	0.189477588496482	0.0139975211290781	0.0334826573926693	0.0313434690938103	0.002139188298859	0.0135565216142388	0.01280567527832	0.000750846335918817	0.237898717230225	0.221315894010956	0.0165828232192692	0.0210535706451762	0.019562317064498	0.00149125358067824	0.000343958013144082	0.000318800136759882	2.51578763842004e-05	0.210594656099708	0.195937376602415	0.0146572794972939	0.000941916486661034	0.000874002462408985	6.79140242520491e-05	0.00496461598553515	0.00462339774487433	0.000341218240660823	0.216016807347566	0.20095368290632	0.015063124441245	0.0296398413336082	0.0275404102900124	0.00209943104359583	0.177119417209828	0.164791995689357	0.0123274215204709	0.00925754880412939	0.00862127692695111	0.000636271877178285	0.046024355114675	0.0428195635036491	0.00320479161102597
[truncated: 12,877 more rows]
[truncated: 21 more columns]
