# Supplementary material for: Adopting electric school buses in the United States: Health and climate benefits
Source: Proc Natl Acad Sci U S A. 2024 May 20;121(22):e2320338121. doi: 10.1073/pnas.2320338121 (PMC11145267; doi:10.1073/pnas.2320338121)
Supplement: Supplementary file 5 — Dataset S04 (CSV) [file pnas.2320338121.sd04.csv]

Row_Number	LEAID	NAME_LEA23	ST	STATE_NAME	NEI_BEN_BUS_SUM_AllOutcomes	NEI_BEN_BUS_SUM_Deaths	NEI_BEN_BUS_SUM_Asthma	MY2005_BEN_BUS_SUM_AllOutcomes	MY2005_BEN_BUS_SUM_Deaths	MY2005_BEN_BUS_SUM_Asthma	MY2010_BEN_BUS_SUM_AllOutcomes	MY2010_BEN_BUS_SUM_Deaths	MY2010_BEN_BUS_SUM_Asthma	MY2020_BEN_BUS_SUM_AllOutcomes	MY2020_BEN_BUS_SUM_Deaths	MY2020_BEN_BUS_SUM_Asthma	NEI_DSB_BUS_SUM_AllOutcomes	NEI_DSB_BUS_SUM_Deaths	NEI_DSB_BUS_SUM_Asthma	NEI_DSB_BUS_PM25_AllOutcomes	NEI_DSB_BUS_PM25_Deaths	NEI_DSB_BUS_PM25_Asthma	NEI_DSB_BUS_SO2_AllOutcomes	NEI_DSB_BUS_SO2_Deaths	NEI_DSB_BUS_SO2_Asthma	NEI_DSB_BUS_NOX_AllOutcomes	NEI_DSB_BUS_NOX_Deaths	NEI_DSB_BUS_NOX_Asthma	NEI_DSB_BUS_NH3_AllOutcomes	NEI_DSB_BUS_NH3_Deaths	NEI_DSB_BUS_NH3_Asthma	NEI_DSB_BUS_VOC_AllOutcomes	NEI_DSB_BUS_VOC_Deaths	NEI_DSB_BUS_VOC_Asthma	MY2005_DSB_BUS_SUM_AllOutcomes	MY2005_DSB_BUS_SUM_Deaths	MY2005_DSB_BUS_SUM_Asthma	MY2005_DSB_BUS_PM25_AllOutcomes	MY2005_DSB_BUS_PM25_Deaths	MY2005_DSB_BUS_PM25_Asthma	MY2005_DSB_BUS_NOX_AllOutcomes	MY2005_DSB_BUS_NOX_Deaths	MY2005_DSB_BUS_NOX_Asthma	MY2005_DSB_BUS_VOC_AllOutcomes	MY2005_DSB_BUS_VOC_Deaths	MY2005_DSB_BUS_VOC_Asthma	MY2010_DSB_BUS_SUM_AllOutcomes	MY2010_DSB_BUS_SUM_Deaths	MY2010_DSB_BUS_SUM_Asthma
1	100001	Fort Rucker School District	1	Alabama	10611.2589871069	9905.46576602635	705.793221080531	26927.8224038858	25092.8770458062	1834.94535807959	3700.37452521778	3472.95251446211	227.422010755672	1151.74920343204	1101.32280793581	50.4263954962276	12572.0692276182	11699.6760825773	872.393145040877	2546.43537126167	2373.71932608477	172.716045176897	43.6380543735613	40.5729520683988	3.06510230516252	9130.59856558832	8491.45016218054	639.148403407777	180.546171085945	168.122284513362	12.4238865725826	670.851065308728	625.81135773027	45.0397075784577	28888.6326443971	26887.0873623572	2001.54528203994	6891.0945395879	6423.70219385024	467.392345737653	20003.3637195677	18603.0939831712	1400.26973639646	1994.17438524157	1860.29118533574	133.883199905823	5661.18476572912	5267.1628310131	394.021934716018
2	100003	Maxwell AFB School District	1	Alabama	26720.9749302478	24593.3046299446	2127.67030030321	59278.3660207447	54526.6444292615	4751.72159148317	8311.01173864137	7663.282851408	647.728887233374	3321.99483369388	3072.4127798859	249.582053807977	28681.7851707591	26387.5149464956	2294.27022426356	10016.9489750595	9186.40821570599	830.540759353539	56.4149629564784	52.2127342099441	4.20222874653425	16157.0838142084	14898.1216794665	1258.96213474183	650.101729412388	596.716642426127	53.3850869862618	1801.23568912238	1654.05567468698	147.180014435393	61239.176261256	56320.8547458125	4918.32151544352	25475.616560831	23363.3428559221	2112.27370490888	30659.5576790363	28270.5608384124	2388.99684062393	5104.0020213887	4686.951051478	417.050969910705	10271.8219791527	9457.49316795899	814.32881119372
3	100005	Albertville City School District	1	Alabama	25594.3817497171	23848.793234128	1745.58851558908	59042.5228466527	54977.0301631635	4065.49268348917	10551.5951450616	9851.32477458665	700.270370474902	5040.02543788937	4721.8248818191	318.200556070264	27555.1919902284	25643.003550679	1912.18843954943	4277.54371759663	3977.5787863774	299.964931219226	83.8138001606843	77.6128473984212	6.20095276226314	21836.3739030503	20324.2061845812	1512.16771846915	295.587290029845	274.426999667487	21.1602903623581	1061.8732793909	989.17873265447	72.6945467364287	61003.3330871641	56771.2404797145	4232.09260744951	11380.2697432164	10582.2225329127	798.047210303711	46653.9479067025	43423.1645231205	3230.78338358193	2969.11543724515	2765.85342368127	203.262013563875	12512.4053855729	11645.5350911376	866.870294435248
4	100006	Marshall County School District	1	Alabama	25594.3817497171	23848.793234128	1745.58851558908	59042.5228466527	54977.0301631635	4065.49268348917	10551.5951450616	9851.32477458665	700.270370474902	5040.02543788937	4721.8248818191	318.200556070264	27555.1919902284	25643.003550679	1912.18843954943	4277.54371759663	3977.5787863774	299.964931219226	83.8138001606843	77.6128473984212	6.20095276226314	21836.3739030503	20324.2061845812	1512.16771846915	295.587290029845	274.426999667487	21.1602903623581	1061.8732793909	989.17873265447	72.6945467364287	61003.3330871641	56771.2404797145	4232.09260744951	11380.2697432164	10582.2225329127	798.047210303711	46653.9479067025	43423.1645231205	3230.78338358193	2969.11543724515	2765.85342368127	203.262013563875	12512.4053855729	11645.5350911376	866.870294435248
5	100007	Hoover City School District	1	Alabama	26874.4389787254	24831.5875393055	2042.85143941984	73466.8658696527	67831.7299822298	5635.13588742292	10784.9012357544	9980.66431123153	804.23692452288	4621.22066650909	4288.80863434	332.412032169089	28835.2492192367	26625.7978558565	2209.45136338019	9363.42068717501	8625.52369807982	737.896989095197	94.7682219117102	87.5239702936491	7.24425161806113	16910.1619903556	15638.8373965871	1271.32459376849	934.742088258071	861.561935787011	73.1801524710604	1532.15623153632	1412.35085510894	119.805376427378	75427.6761101641	69625.9402987808	5801.73581138327	31120.187021168	28667.3720195539	2452.81500161411	39022.4195730143	36087.2087489331	2935.21082408115	5285.06951598179	4871.35953029377	413.709985688016	12745.7114762657	11774.8746277825	970.836848483226
6	100008	Madison City School District	1	Alabama	37245.8460813336	34498.0903363352	2747.75574499836	77419.9315702871	71677.0146851356	5742.91688515152	13414.076762181	12442.7454256607	971.331336520358	6458.07514562377	6002.9888521649	455.086293458872	39206.6563218449	36292.3006528862	2914.35566895871	8238.62731961717	7607.89422346172	630.733096155453	90.7842757365699	84.0669000537279	6.71737568284203	28749.7985613971	26632.8265365704	2116.9720248267	486.98471189756	450.114412815708	36.8702990818517	1640.46145319647	1517.39857998461	123.062873211863	79380.7418107985	73471.2250016866	5909.51680911187	20416.795707716	18854.6991222081	1562.0965855079	54376.1264848639	50372.6795374814	4003.44694738248	4587.81961821862	4243.84634199712	343.973276221495	15374.8870026923	14236.9557422116	1137.9312604807
7	100011	Leeds City School District	1	Alabama	29026.8225124838	26867.0512921789	2159.77122030491	77130.9988785215	71340.8450210651	5790.15385745641	11418.9601338344	10585.6824260621	833.277707772379	4952.49039926114	4604.36299083882	348.127408422317	30987.6327529951	28661.2616087299	2326.37114426525	9852.50897553102	9095.78274604565	756.726229485372	99.4657962615997	91.9044365039337	7.56135975766599	18433.11264847	17069.6470156106	1363.46563285938	985.782373979065	910.124625711514	75.6577482675513	1616.76295875343	1493.80278485815	122.960173895279	79091.8091190328	73135.0553376161	5956.75378141676	32555.6787754905	30054.7427984001	2500.93597709041	41051.6093198995	38013.0440492087	3038.56527069081	5484.52102364274	5067.2684900072	417.252533635531	13379.7703743458	12379.8927426131	999.877631732725
8	100012	Boaz City School District	1	Alabama	25607.0654245559	23866.2015972216	1740.86382733429	58920.7621591952	54876.4868507346	4044.27530846067	10492.5580146898	9798.55390938198	694.004105307775	5000.13903476736	4685.82901059284	314.310024174517	27567.8756650672	25660.4119137726	1907.46375129464	4344.08554846227	4041.41461331583	302.670935146438	84.5999179523615	78.3327323085233	6.26718564383825	21774.8270853974	20270.1915129594	1504.635572438	300.424007300657	279.010058143189	21.4139491574679	1063.93910595453	991.462997045637	72.4761089088948	60881.5723997066	56670.6971672856	4210.87523242101	11571.6918499307	10765.5017392267	806.19011070393	46329.508027897	43127.8280493632	3201.67997853376	2980.37252187892	2777.36737869559	203.005143183327	12453.3682552011	11592.764225933	860.604029268121
9	100013	Trussville City School District	1	Alabama	29591.5490837542	27384.1841069533	2207.36497680089	79393.661363002	73421.6045811907	5972.05678181127	11696.9810035172	10840.9232074472	856.057796069997	5070.57958328067	4712.63298571086	357.946597569805	31552.3593242656	29178.3944235043	2373.96490076124	10310.1712690112	9517.33921202785	792.832056983375	99.4979075699392	91.9324752753782	7.56543229456099	18432.3169391026	17065.9491491254	1366.36778997719	1036.32793103531	956.728835665732	79.5990953695818	1674.04527754646	1546.44475140993	127.60052613653	81354.4716035133	75215.8148977417	6138.65670577162	34145.4904780292	31519.5132668167	2625.97721121254	41514.5844155114	38436.0187231383	3078.56569237314	5694.39670997266	5260.28290778672	434.113802185934	13657.7912440286	12635.1335239982	1022.65772003034
10	100030	Alexander City City School District	1	Alabama	12047.0363605326	11200.2422394275	846.794121105102	31287.2253516793	29050.6209512036	2236.60440047573	4648.95481767272	4337.29549096633	311.659326706397	1694.75189264036	1596.72775852191	98.0241341184446	14007.8466010439	12994.4525559784	1013.39404506545	2480.26521225659	2301.52400165659	178.741210599998	65.9744478093473	60.9586425485891	5.01580526075818	10569.4036132817	9802.6904631247	766.713150156996	218.826536177578	202.895447553146	15.9310886244323	673.37679151868	626.384001095417	46.9927904232631	33248.0355921907	30844.8312677546	2403.20432443607	7479.04949221119	6940.06908246748	538.980409743711	23924.6691637748	22189.1541685889	1735.51499518583	1844.31693620473	1715.6080166982	128.708919506531	6609.76505818406	6131.50580751732	478.259250666744
11	100060	Andalusia City School District	1	Alabama	7029.67752403676	6559.47751269362	470.200011343131	19799.3809372785	18429.0764218083	1370.3045154702	2343.51676362856	2203.67414925028	139.842614378277	414.541763835497	411.509269434675	3.0324944008218	8990.4877645481	8353.68782924462	636.799935303477	1670.76619756971	1557.49363187502	113.272565694686	42.2277630923012	39.2221942753778	3.00556881692336	6702.1815724224	6220.64433293959	481.537239482809	143.962097795947	133.991409529929	9.97068826601826	431.350133667742	402.336260624702	29.0138730430401	21760.1911777898	20223.2867383593	1536.90443943055	4969.95535755042	4633.00839539816	336.946962152255	15397.7050011213	14291.4132242588	1106.29177686255	1392.53081911812	1298.86511870237	93.6657004157436	4304.3270041399	3997.88446580128	306.442538338623
12	100090	Anniston City School District	1	Alabama	22684.1637195294	21166.4316291124	1517.73209041704	52189.0281419343	48665.2297254862	3523.79841644811	8600.44106827484	8043.10089367043	557.340174604416	3838.46878606159	3606.63792186996	231.830864191629	24644.9739600407	22960.6419456633	1684.33201437738	5018.59899089659	4685.47233744497	333.126653451613	91.7697664670536	84.7189192196948	7.05084724735881	18116.6144600966	16866.2858014876	1250.328658609	360.784377091059	335.91814948857	24.8662276024895	1057.20636548947	988.246738022555	68.9596274669182	54149.8383824456	50459.4400420372	3690.39834040845	13521.1550681925	12623.6422071654	897.512861027091	37690.8848358566	35089.6265498561	2601.25828600052	2937.79847839655	2746.17128501571	191.627193380839	10561.2513087862	9837.31121022142	723.940098564762
13	100100	Arab City School District	1	Alabama	25591.7078872031	23846.339900862	1745.36798634106	59034.3528914472	54969.5035907949	4064.84930065235	10549.9369169093	9849.79611392938	700.140802979891	5039.10126835833	4720.97271835523	318.128550003098	27552.5181277144	25640.550217413	1911.9679103014	4276.46321818282	3976.58098924495	299.882228937875	83.8114001597886	77.6107625964463	6.20063756334225	21835.0948741347	20323.0414776561	1512.05339647858	295.566520009827	274.408094134064	21.1584258757634	1061.58211522726	988.908893781418	72.6732214458405	60995.1631319586	56763.7139073459	4231.4492246127	11378.6448242168	10580.7321599537	797.912664263053	46647.8359671961	43417.5273328831	3230.30863431303	2968.68234054573	2765.45441450912	203.227926036614	12510.7471574206	11644.0064304804	866.740726940237
14	100120	Athens City School District	1	Alabama	25410.500716388	23601.0632578132	1809.43745857481	55853.5997911623	51838.2170969165	4015.38269424574	9608.68279582894	8942.254914328	666.427881500945	4453.89886034475	4159.4142775697	294.484582775052	27371.3109568994	25395.2735743642	1976.03738253516	4282.30583727652	3964.1339502797	318.171886996819	85.1186256257232	78.8794080571775	6.23921756854566	21701.2708464176	20144.4826514978	1556.78819491983	326.386965304529	302.329320717755	24.0576445867737	976.22868227501	905.448243811821	70.7804384631891	57814.4100316736	53632.4274134675	4181.98261820609	12562.3477435095	11628.9753879271	933.372355582303	42181.4096695719	39155.4338599797	3025.97580959214	3070.6526185923	2848.01816556065	222.634453031647	11569.4930363403	10736.465230879	833.027805461291
15	100180	Attalla City School District	1	Alabama	25743.1746175611	24053.0116725603	1690.16294500077	57614.1417104561	53797.5511881091	3816.59052234705	9859.02741142667	9232.26693274057	626.7604786861	4572.11590978237	4299.55539144265	272.560518339722	27703.9848580724	25847.2219891113	1856.76286896112	5058.14949406818	4726.4402860646	331.709208003582	93.0357900155978	86.0578557775126	6.97793423808521	21114.3648937053	19690.5571831388	1423.80771056645	352.327078996265	328.19110374307	24.1359752531949	1086.1076012871	1015.97556038729	70.1320408998049	59574.9519509675	55591.7615046601	3983.1904463074	13625.852714133	12732.2807037606	893.572010372373	42847.9263377336	39958.5565551911	2889.36978254251	3101.17289910088	2900.92424570837	200.248653392509	11819.837651938	11026.4772492916	793.360402646446
16	100185	Saraland City School District	1	Alabama	18867.5608307072	17488.0297736857	1379.53105702151	46733.2642505452	43292.6950665102	3440.569184035	5676.93780473656	5272.76796792657	404.169836809986	1834.17852362956	1715.85237920153	118.326144428025	20828.3710712185	19282.2400902367	1546.13098098186	8154.66776123818	7561.12834232851	593.539418909663	68.2547022666228	63.0589243783452	5.19577788827752	9653.73101206754	8921.59800381159	732.133008255957	709.233331577298	657.541644958717	51.6916866185812	2242.48426406891	2078.91317475953	163.571089309381	48694.0744910566	45086.9053830612	3607.16910799534	23361.6764827727	21661.2913425895	1700.38514018321	20359.2763937103	18815.2414238723	1544.03496983797	4973.12161457354	4610.37261659938	362.74899797416	7637.7480452479	7066.97828447757	570.769760770333
17	100188	Chickasaw City School District	1	Alabama	18867.5608307072	17488.0297736857	1379.53105702151	46733.2642505452	43292.6950665102	3440.569184035	5676.93780473656	5272.76796792657	404.169836809986	1834.17852362956	1715.85237920153	118.326144428025	20828.3710712185	19282.2400902367	1546.13098098186	8154.66776123818	7561.12834232851	593.539418909663	68.2547022666228	63.0589243783452	5.19577788827752	9653.73101206754	8921.59800381159	732.133008255957	709.233331577298	657.541644958717	51.6916866185812	2242.48426406891	2078.91317475953	163.571089309381	48694.0744910566	45086.9053830612	3607.16910799534	23361.6764827727	21661.2913425895	1700.38514018321	20359.2763937103	18815.2414238723	1544.03496983797	4973.12161457354	4610.37261659938	362.74899797416	7637.7480452479	7066.97828447757	570.769760770333
18	100189	Satsuma City School District	1	Alabama	18867.5608307072	17488.0297736857	1379.53105702151	46733.2642505452	43292.6950665102	3440.569184035	5676.93780473656	5272.76796792657	404.169836809986	1834.17852362956	1715.85237920153	118.326144428025	20828.3710712185	19282.2400902367	1546.13098098186	8154.66776123818	7561.12834232851	593.539418909663	68.2547022666228	63.0589243783452	5.19577788827752	9653.73101206754	8921.59800381159	732.133008255957	709.233331577298	657.541644958717	51.6916866185812	2242.48426406891	2078.91317475953	163.571089309381	48694.0744910566	45086.9053830612	3607.16910799534	23361.6764827727	21661.2913425895	1700.38514018321	20359.2763937103	18815.2414238723	1544.03496983797	4973.12161457354	4610.37261659938	362.74899797416	7637.7480452479	7066.97828447757	570.769760770333
19	100190	Alabaster City School District	1	Alabama	18517.3053524076	17016.822098967	1500.48325344058	52440.1838196728	48144.9319029382	4295.25191673462	7739.54094654949	7127.28228353188	612.258663017614	3172.09547820283	2930.46564891409	241.629829288738	20478.115592919	18811.032415518	1667.08317740093	5743.48211435021	5241.54758284566	501.934531504541	82.8014185064974	76.3749356268096	6.4264828796878	13089.0889593155	12064.3622087139	1024.72675060161	542.420539996088	496.058671543978	46.3618684521104	1020.3225607507	932.689016787725	87.6335439629746	54400.9940601841	49939.1422194892	4461.85184069496	19207.1728137981	17528.6190904857	1678.55372331236	31506.4102781388	29039.8168026272	2466.5934755116	3687.41096824726	3370.70632637626	316.704641870999	9700.35118706083	8921.49260008287	778.85858697796
20	100194	Pelham City School District	1	Alabama	18517.3053524076	17016.822098967	1500.48325344058	52440.1838196728	48144.9319029382	4295.25191673462	7739.54094654949	7127.28228353188	612.258663017614	3172.09547820283	2930.46564891409	241.629829288738	20478.115592919	18811.032415518	1667.08317740093	5743.48211435021	5241.54758284566	501.934531504541	82.8014185064974	76.3749356268096	6.4264828796878	13089.0889593155	12064.3622087139	1024.72675060161	542.420539996088	496.058671543978	46.3618684521104	1020.3225607507	932.689016787725	87.6335439629746	54400.9940601841	49939.1422194892	4461.85184069496	19207.1728137981	17528.6190904857	1678.55372331236	31506.4102781388	29039.8168026272	2466.5934755116	3687.41096824726	3370.70632637626	316.704641870999	9700.35118706083	8921.49260008287	778.85858697796
21	100195	Pike Road City School District	1	Alabama	26720.9749302478	24593.3046299446	2127.67030030321	59278.3660207447	54526.6444292615	4751.72159148317	8311.01173864137	7663.282851408	647.728887233374	3321.99483369388	3072.4127798859	249.582053807977	28681.7851707591	26387.5149464956	2294.27022426356	10016.9489750595	9186.40821570599	830.540759353539	56.4149629564784	52.2127342099441	4.20222874653425	16157.0838142084	14898.1216794665	1258.96213474183	650.101729412388	596.716642426127	53.3850869862618	1801.23568912238	1654.05567468698	147.180014435393	61239.176261256	56320.8547458125	4918.32151544352	25475.616560831	23363.3428559221	2112.27370490888	30659.5576790363	28270.5608384124	2388.99684062393	5104.0020213887	4686.951051478	417.050969910705	10271.8219791527	9457.49316795899	814.32881119372
22	100202	Gulf Shores City School District	1	Alabama	9023.47625700448	8378.1825803541	645.293676650372	22324.8132642327	20704.7309493467	1620.08231488596	2322.20994236747	2170.3419632899	151.867979077565	292.109473614661	290.386798159564	1.72267545509683	10984.2864975158	10172.3928969051	811.893600610718	3096.92721329193	2876.214675512	220.712537779925	46.4269432694461	42.9531037986139	3.47383947083223	6886.95958930192	6367.26688271358	519.692706588335	246.403543932652	228.810442808753	17.5931011238994	707.569207719872	657.147792072145	50.4214156477273	24285.623504744	22498.9412658977	1786.6822388463	8654.06424242041	8037.30435447174	616.759887948668	13336.1975734701	12329.8428065103	1006.35476695979	2295.36168885351	2131.79410491567	163.567583937842	4283.02018287881	3964.5522798409	318.467903037911
23	100210	Auburn City School District	1	Alabama	16138.7158775044	14844.1253827303	1294.59049477415	36111.5760787471	33184.4983818719	2927.07769687512	5187.10473875283	4783.32877169074	403.775967062088	1903.81149286373	1764.34624090536	139.465251958364	18099.5261180158	16638.3356992813	1461.1904187345	4254.95016513989	3884.63632838855	370.313836751342	62.6216206583311	57.7653199290502	4.8563007292809	12603.1388204971	11617.2534797245	985.885340772631	304.621250601675	278.761063409896	25.8601871917791	874.194261118725	799.919507829258	74.274753289467	38072.3863192584	34978.7086984229	3093.67762083547	11108.5237983394	10141.7345508156	966.789247523748	24347.4797112579	22442.8888252915	1904.5908859664	2616.38280966118	2394.08532231586	222.297487345315	7147.91497926417	6577.53908824173	570.375891022435
24	100240	Autauga County School District	1	Alabama	16159.6377144001	14976.3431615934	1183.29455280675	36679.927015862	33964.6870326821	2715.23998317989	5295.73614403965	4922.56080253113	373.175341508514	1962.93493420348	1837.97493786599	124.959996337485	18120.4479549114	16770.5534781443	1349.89447676709	3778.49728515086	3493.51081512561	284.986470025256	56.8667418682604	52.6378025874909	4.22893928076955	13208.6160371363	12228.1100905697	980.505946566615	288.38369868387	266.723755875726	21.6599428081445	788.084192072104	729.571013985795	58.5131780863091	38640.7372563734	35758.8973492331	2881.83990714024	11259.2503441018	10410.0413150769	849.20902902491	24718.4417929207	22883.5350093729	1834.90678354778	2663.0451193509	2465.32102478335	197.724094567549	7256.54638455099	6716.77111908213	539.77526546886
25	100270	Baldwin County School District	1	Alabama	9023.47625700448	8378.1825803541	645.293676650372	22324.8132642327	20704.7309493467	1620.08231488596	2322.20994236747	2170.3419632899	151.867979077565	292.109473614661	290.386798159564	1.72267545509683	10984.2864975158	10172.3928969051	811.893600610718	3096.92721329193	2876.214675512	220.712537779925	46.4269432694461	42.9531037986139	3.47383947083223	6886.95958930192	6367.26688271358	519.692706588335	246.403543932652	228.810442808753	17.5931011238994	707.569207719872	657.147792072145	50.4214156477273	24285.623504744	22498.9412658977	1786.6822388463	8654.06424242041	8037.30435447174	616.759887948668	13336.1975734701	12329.8428065103	1006.35476695979	2295.36168885351	2131.79410491567	163.567583937842	4283.02018287881	3964.5522798409	318.467903037911
26	100300	Barbour County School District	1	Alabama	8084.87667993865	7535.51778237347	549.358897565177	21518.5632872154	20013.719458748	1504.84382846736	2760.29555579346	2589.95890571127	170.336650082187	660.931474958223	640.235505076897	20.695969881325	10045.68692045	9329.72809892447	715.958821525523	1725.07451649489	1603.77147870489	121.303037789997	44.9322642389544	41.6778400165813	3.25442422237303	7673.98208578423	7124.21002398973	549.772061794499	145.638161810501	135.303581651979	10.3345801585223	456.059892121423	424.765174561291	31.2947175601318	23479.3735277267	21807.929775299	1671.44375242771	4912.93626030646	4567.47055019053	345.465710115931	17195.8811683588	15963.9503482681	1231.93082009074	1370.55609906146	1276.50887684043	94.0472222210347	4721.1057963048	4384.16922226227	336.936574042533
27	100330	Bessemer City School District	1	Alabama	30164.679553094	27908.2953533345	2256.38419975958	81745.1638505928	75582.509701236	6162.65414935687	11983.8730884431	11104.0534709007	879.819617542436	5191.74768032754	4823.59429224584	368.153388081703	32125.4897936054	29702.5056698855	2422.98412371993	10788.6065585033	9957.81010331032	830.796455192952	99.4796054876927	91.9133946903535	7.56621079733918	18414.5353899579	17046.1241316201	1368.41125833783	1089.20082183937	1005.46219200518	83.7386298341859	1733.66741781718	1601.19584825956	132.471569557619	83705.9740911042	77376.720017787	6329.25407331722	35810.3935513931	33052.748450496	2757.64510089701	41981.5057675265	38861.7982148947	3119.70755263184	5914.07477218459	5462.17335239622	451.901419788366	13944.6833289544	12898.2637874516	1046.41954150278
28	100360	Bibb County School District	1	Alabama	11499.1590075974	10674.594587905	824.564419692337	30240.8107902277	28034.4381109307	2206.37267929706	4466.60673515173	4161.18226284998	305.424472301742	1599.53345661004	1504.99265559544	94.5408010146013	13459.9692481087	12468.804904456	991.164343652683	2371.48131215958	2193.12851941579	178.35279274379	54.9732737154912	50.8586494580104	4.11462425748084	10303.6387661505	9548.70136963409	754.937396516368	200.948912541329	185.885021559782	15.0638909815478	528.926983541869	490.231344388372	38.6956391534972	32201.6210307391	29828.6484274817	2372.97260325741	7108.66471150636	6574.04097339146	534.623738114901	23395.3805727535	21681.2242343027	1714.1563384508	1697.5757464792	1573.38321978749	124.192526691707	6427.41697566307	5955.39257940098	472.024396262088
29	100390	Birmingham City School District	1	Alabama	30034.7797350448	27786.8258813614	2247.95385368344	81418.3338279317	75276.5062791513	6141.8275487804	11936.537271505	11059.7016844154	876.835587089648	5169.2230795842	4802.48077240219	366.742307182011	31995.5899755561	29581.0361979124	2414.55377764379	10732.339735094	9905.21098245055	827.128752643485	99.293598460107	91.7400987207778	7.55349973932922	18355.1422159727	16990.5639722056	1364.57824376716	1083.1027384516	999.780960898375	83.3217775532215	1725.71168757766	1593.74018363707	131.97150394059	83379.144068443	77070.7165957023	6308.42747274074	35625.2226007836	32879.6122959867	2745.61030479691	41864.6800371366	38752.2564781605	3112.42355897614	5889.2414305228	5438.84782155512	450.393608967686	13897.3475120164	12853.9120009664	1043.43551104999
30	100420	Blount County School District	1	Alabama	21014.5401613899	19567.8958225332	1446.64433885668	50322.6600294737	46817.0048674709	3505.65516200279	8604.37427166372	8030.54255851349	573.831713150226	3918.56909908781	3673.45340848876	245.115690599052	22975.3504019013	21362.1061390842	1613.24426281703	3402.79971195179	3160.23646554634	242.563246405456	84.7003066735117	78.4427668319676	6.25753984154406	18399.8498242279	17111.9324359584	1287.91738826946	291.246331933061	270.140712748736	21.1056191843244	796.754227115014	741.353757998767	55.400469116247	52283.470269985	48611.2151840219	3672.25508596314	10748.4041561144	9982.22100503799	766.183151076372	38902.4036685948	36179.3878500479	2723.01581854695	2632.66244527582	2449.606328936	183.056116339816	10565.1845121751	9824.75287506449	740.431637110573
31	100450	Brewton City School District	1	Alabama	8301.73552226409	7718.69598575033	583.039536513758	20921.5301631897	19424.5684382101	1496.96172497958	2458.40994168628	2300.80348890614	157.606452780137	455.431158646309	444.129411544014	11.3017471022944	10262.5457627754	9512.90630230132	749.639460474104	1901.90154093922	1769.19230338798	132.709237551234	54.6603477327382	50.7019011285653	3.95844660417297	7671.12647482797	7102.45935287824	568.667121949729	179.033591294641	166.440076918155	12.5935143764862	455.823807980856	424.112667988375	31.7111399924814	22882.3404037011	21218.7787547611	1663.56164893993	5886.22462780664	5475.50074668199	410.723881124655	15440.0571385545	14295.4725870506	1144.58455150397	1556.05863733988	1447.80542102857	108.253216311305	4419.22018219762	4095.01380545714	324.206376740483
32	100480	Bullock County School District	1	Alabama	8070.9911858266	7513.82960314072	557.161582685871	22091.2275995008	20523.7410973185	1567.48650218229	2895.41758037839	2711.58671953026	183.83086084813	740.294739011315	711.9068089072	28.3879301041142	10031.8014263379	9308.03991969172	723.761506646217	1644.37217988651	1526.17830481813	118.193875068383	44.9093351719223	41.6387162240228	3.27061894789946	7784.56722752732	7221.6923767263	562.874850801024	144.364015126712	133.943500573902	10.4205145528104	413.588668625466	384.587021349365	29.0016472761003	24052.0378400121	22317.9514138695	1734.08642614264	4927.16560769063	4573.01172245717	354.153885233458	17788.1499674359	16501.9510091251	1286.19895831089	1336.72226488555	1242.98868228726	93.733582598287	4856.22782088973	4505.79703608126	350.430784808476
33	100510	Butler County School District	1	Alabama	8917.50510789696	8305.39829919719	612.106808699772	20567.0354605928	19130.2488225899	1436.7866380029	2584.45252551513	2425.2088443328	159.243681182324	566.615353737755	551.534077271519	15.081276466237	10878.3153484083	10099.6086157482	778.706732660118	1357.56713113557	1264.88410705331	92.6830240822632	52.6789661023957	48.9130966902412	3.76586941215443	8987.41752739739	8337.86878472546	649.54874267193	145.222887321481	135.105064018333	10.1178233031474	335.428836451461	312.837563260838	22.5912731906232	22527.8457011041	20924.4591391409	1603.38656196325	4630.11470035333	4314.01023492072	316.104465432607	16629.558381158	15427.688243853	1201.87013730502	1268.17261959282	1182.7606603672	85.4119592256208	4545.26276602647	4219.4191608838	325.843605142671
34	100540	Calhoun County School District	1	Alabama	22684.1637195294	21166.4316291124	1517.73209041704	52189.0281419343	48665.2297254862	3523.79841644811	8600.44106827484	8043.10089367043	557.340174604416	3838.46878606159	3606.63792186996	231.830864191629	24644.9739600407	22960.6419456633	1684.33201437738	5018.59899089659	4685.47233744497	333.126653451613	91.7697664670536	84.7189192196948	7.05084724735881	18116.6144600966	16866.2858014876	1250.328658609	360.784377091059	335.91814948857	24.8662276024895	1057.20636548947	988.246738022555	68.9596274669182	54149.8383824456	50459.4400420372	3690.39834040845	13521.1550681925	12623.6422071654	897.512861027091	37690.8848358566	35089.6265498561	2601.25828600052	2937.79847839655	2746.17128501571	191.627193380839	10561.2513087862	9837.31121022142	723.940098564762
35	100600	Chambers County School District	1	Alabama	13971.6707481498	12940.598460532	1031.07228761783	32970.0992311385	30506.9529843775	2463.14624676102	4916.38246062336	4567.83655736779	348.545903255573	1828.5843101447	1711.87067042507	116.713639719629	15932.4809886612	14734.808777083	1197.67221157818	2806.34238320083	2589.26624767366	217.076135527172	72.8209083878287	67.1008383315849	5.72007005624379	12155.6046871418	11248.476677541	907.128009600811	243.77674807652	224.974682746834	18.8020653296865	653.936261854179	604.990330789918	48.9459310642617	34930.9094716498	32301.1633009285	2629.74617072137	8268.2413432171	7628.67651708052	639.564826136583	24658.5331952759	22818.3576784818	1840.17551679412	2004.13493315679	1854.12910536612	150.005827790668	6877.1927011347	6362.04687391879	515.14582721592
36	100630	Cherokee County School District	1	Alabama	18758.985483242	17455.3253414164	1303.66014182566	47959.5348009777	44585.618908746	3373.91589223161	8066.96776587785	7523.97063976092	542.99712611693	3607.79188550259	3380.64464830433	227.147237198257	20719.7957237534	19249.5356579674	1470.260065786	3452.52528090736	3203.66822781816	248.857053089205	86.0422793356733	79.3070072314747	6.73527210419859	16169.5387329755	15025.6820558323	1143.85667714328	272.312129236639	252.205881613576	20.1062476230629	739.377301298171	688.672485471911	50.7048158262606	49920.345041489	46379.829225297	3540.51581619195	10684.7330791628	9914.58051812885	770.15256103393	36822.6552198801	34217.7670570838	2604.88816279632	2412.95674244611	2247.4816500844	165.475092361706	10027.7780063892	9318.18095631191	709.597050077277
37	100660	Chilton County School District	1	Alabama	13023.1659750908	12082.2743184826	940.891656608145	29949.5736132605	27754.712672505	2194.86094075557	4378.09344243101	4076.97936253372	301.114079897297	1543.93230249061	1452.21579142299	91.7165110676221	14983.9762156021	13876.4846350336	1107.49158056849	2231.81050390874	2063.74791792778	168.062585980964	67.0672593866971	62.0083512506303	5.05890813606674	11960.6509323447	11079.7674303834	880.883501961389	215.291850338397	199.125456891406	16.1663934469908	509.155669623513	471.835478580431	37.3201910430819	31910.3838537719	29548.922989056	2361.46086471591	7209.72884056889	6666.81282191703	542.916018651864	22929.6619201231	21240.9276693502	1688.73425077284	1770.99309307989	1641.18249778869	129.810595291205	6338.90368294235	5871.18967908471	467.714003857643
38	100690	Choctaw County School District	1	Alabama	8290.71893255396	7708.75206554602	581.966867007943	22998.5351099094	21346.4222508254	1652.11285908397	3201.69543070147	2990.21775079962	211.477679901852	936.315548905684	890.353095030344	45.9624538753401	10251.5291730653	9502.96238209701	748.566790968289	1404.3514220034	1305.5324096961	98.8190123072967	41.6997587614646	38.6343032300776	3.06545553138703	8318.43408361784	7705.95798105064	612.476102567204	129.29204854758	120.021188763112	9.27085978446807	357.751860135016	332.816499357082	24.9353607779335	24959.3453504207	23140.6325673764	1818.71278304431	4382.93094134839	4074.52031146683	308.410629881564	19376.4981184797	17949.8303190222	1426.66779945748	1199.91629059269	1116.28193688742	83.634353705265	5162.50567121281	4784.42806735061	378.077603862198
39	100720	Clarke County School District	1	Alabama	7270.86579131625	6759.67975101818	511.186040298071	20697.0681210191	19204.2347996331	1492.83332138602	2635.16436909841	2462.94482911641	172.219539982002	599.977549939777	577.330758119208	22.646791820569	9231.67603182759	8553.89006756917	677.785964258417	1444.81388732089	1343.11398955733	101.69989776356	42.6529922914298	39.5285901839309	3.12440210749885	7242.18477982537	6704.48393606059	537.70084376478	134.2522515671	124.674396560163	9.57785500693702	367.772120822798	342.089155207158	25.6829656156404	22657.8783615304	20998.4451161841	1659.43324534637	4516.67391895248	4198.74696668559	317.92695226689	16917.3060503838	15661.2693689036	1256.03668148022	1223.89839219417	1138.42878059491	85.4696115992594	4595.97460960975	4257.15514566741	338.819463942348
40	100750	Clay County School District	1	Alabama	13920.3834110206	12944.396481129	975.986929891573	35641.0189529226	33104.0108721286	2537.00808079399	5582.01280611723	5206.21644446283	375.796361654393	2225.28128692505	2090.83277078883	134.448516136212	15881.1936515319	14738.60679768	1142.58685385192	2589.20612886637	2402.6240587759	186.58207009047	73.2723793330779	67.6632445924403	5.60913474063764	12225.9034781753	11345.28664637	880.616831805338	231.983620039405	215.008143070475	16.9754769689296	760.828045117777	708.024704871233	52.8033402465441	37601.829193434	34898.2211886796	2703.60800475434	8076.34533002345	7494.35179399662	581.993536026828	27595.0497221954	25607.4121375171	1987.63758467831	1930.43414121511	1796.45725716591	133.976884049204	7542.82304662857	7000.42676101383	542.396285614739
41	100780	Cleburne County School District	1	Alabama	19115.7201533766	17746.6929628149	1369.02719056166	42650.8316288192	39566.9013133573	3083.93031546195	6916.2518619179	6437.46394160216	478.787920315736	2951.24251192425	2760.9943563409	190.248155583356	21076.5303938879	19540.9032793659	1535.62711452201	2781.47516065145	2575.79134258768	205.683818063773	101.609786118298	93.5142744718127	8.09551164648529	17353.2550077151	16092.0389267115	1261.21608100364	272.459485317016	251.941044271821	20.5184410451955	567.730954086034	527.617691323112	40.113262762922	44611.6418693306	41361.1116299083	3250.5302394223	10059.5401231667	9315.65980750927	743.880315657408	32298.6039872749	29951.1758693449	2347.42811792995	2253.497758889	2094.27595305406	159.221805834938	8877.06210242924	8231.67425815315	645.387844276082
42	100810	Coffee County School District	1	Alabama	11587.247147223	10817.1078229013	770.139324321725	28769.5222668121	26815.728993866	1953.79327294604	4019.80908609671	3771.74084094712	248.068245149589	1318.40268470419	1257.19784432858	61.2048403756046	13548.0573877343	12611.3181394523	936.739248282071	2731.12438042157	2546.79119450396	184.333185917605	42.2621915353916	39.2895002623458	2.97269127304577	9881.15851357572	9191.88267094986	689.275842625854	188.557772600943	175.615505307475	12.9422672934679	704.95452960073	657.739268428631	47.2152611720991	30730.3325073234	28609.939310417	2120.39319690639	7571.0572865326	7060.06001361607	510.997272916522	20959.4979962768	19497.4350587629	1462.06293751386	2199.77722451406	2052.44423803805	147.33298647601	5980.61932660805	5565.95115749812	414.668169109935
43	100840	Colbert County School District	1	Alabama	23458.1404725119	22061.2457665457	1396.89470596617	57137.9670365428	53691.1896823163	3446.77735422649	9607.97136097033	9055.4080940959	552.563266874424	4399.18585521815	4167.89004680042	231.295808417723	25418.9507130233	23855.4560830967	1563.49462992652	5054.65815624371	4770.67656176026	283.981594483451	61.0228898374702	56.7594659356803	4.26342390178986	18785.5156484746	17597.5833538636	1187.93229461093	339.630897815096	319.362859362205	20.2680384528906	1178.12312065241	1111.07384217495	67.0492784774556	59098.7772770542	55485.3999988673	3613.37727818683	14359.0053576559	13552.2854746057	806.719883050175	41176.8885797911	38573.0018060201	2603.88677377094	3562.88333960723	3360.11271824151	202.770621365722	11568.7816014817	10849.6184106469	719.16319083477
44	100870	Conecuh County School District	1	Alabama	8106.71763880727	7546.35890958447	560.358729222805	20182.2293372648	18762.2047635407	1420.02457372411	2420.43287147679	2269.87611465288	150.556756823915	457.411939697873	448.268223010892	9.14371668698038	10067.5278793186	9340.56922613546	726.958653183151	1415.73978171888	1319.56850097439	96.171280744486	53.7884019890408	49.9355561762156	3.85284581282522	8104.3214940083	7510.95339612694	593.368097881359	151.930479105961	141.434895300003	10.4955838059589	341.74772249643	318.676877557908	23.0708449385214	22143.0395777762	20556.4150800917	1586.62449768445	5065.65509197631	4721.54486473264	344.110227243671	15705.952562012	14556.0214784505	1149.93108356153	1371.43192378783	1278.84873690857	92.5831868792559	4381.24311198813	4064.08643120387	317.156680784261
45	100900	Coosa County School District	1	Alabama	11624.7133507621	10805.0538723108	819.659478451271	31795.370640239	29513.4257200615	2281.9449201775	4751.87278658189	4431.42603643135	320.446750150537	1752.12508775633	1649.28512259536	102.839965160976	13585.5235912734	12599.2641888618	986.259402411617	2422.54939782988	2246.65186723923	175.897530590651	61.4720465919315	56.8025222078259	4.66952438410564	10339.0887593328	9587.63992912015	751.448830212635	211.768877240554	196.264561643591	15.5043155969626	550.644510278249	511.905308650986	38.7392016272633	33756.1808807503	31307.6360366125	2448.54484413785	7586.75601364728	7035.89350112648	550.862512520803	24313.1464575446	22546.0578978474	1767.08855969715	1856.27840955849	1725.68463763859	130.593771919899	6712.68302709323	6225.63635298234	487.046674110883
46	100930	Covington County School District	1	Alabama	7029.67752403676	6559.47751269362	470.200011343131	19799.3809372785	18429.0764218083	1370.3045154702	2343.51676362856	2203.67414925028	139.842614378277	414.541763835497	411.509269434675	3.0324944008218	8990.4877645481	8353.68782924462	636.799935303477	1670.76619756971	1557.49363187502	113.272565694686	42.2277630923012	39.2221942753778	3.00556881692336	6702.1815724224	6220.64433293959	481.537239482809	143.962097795947	133.991409529929	9.97068826601826	431.350133667742	402.336260624702	29.0138730430401	21760.1911777898	20223.2867383593	1536.90443943055	4969.95535755042	4633.00839539816	336.946962152255	15397.7050011213	14291.4132242588	1106.29177686255	1392.53081911812	1298.86511870237	93.6657004157436	4304.3270041399	3997.88446580128	306.442538338623
47	100960	Crenshaw County School District	1	Alabama	7400.94802764756	6900.91351700679	500.034510640763	21291.5752761493	19805.851223376	1485.72405277332	2732.55682245019	2563.91322873008	168.643593720111	649.297923341814	629.092712601449	20.2052107403642	9361.7582681589	8695.12383355779	666.63443460111	1448.66525696937	1348.68096873033	99.9842882390388	44.7730064897102	41.5687151737941	3.20429131591617	7265.7958715515	6743.59639100947	522.199480542033	143.417746703098	133.343117591745	10.0746291113524	459.106386445212	427.934641052443	31.171745392769	23252.3855166606	21600.061539927	1652.32397673366	4761.17854815401	4432.57050980563	328.608038348381	17166.6586507468	15932.8749898044	1233.78366094231	1324.54831775986	1234.61604031689	89.9322774429711	4693.36706296153	4358.12354528107	335.243517680457
48	100990	Cullman City School District	1	Alabama	23350.8904670993	21790.3359399525	1560.55452714685	52187.5618354105	48661.896378726	3525.66545668444	9160.26691304872	8568.70951642625	591.557396622472	4264.60550671932	4006.82128961168	257.784217107645	25311.7007076107	23584.5462565035	1727.1544511072	3370.95596184255	3140.38197585479	230.573985987756	81.800091131266	75.8636044840729	5.93648664719307	20763.2109384577	19346.964527803	1416.2464106547	278.160306179309	258.564404187709	19.5959019916	817.573409999828	762.771744173886	54.8016658259425	54148.3720759218	50456.106695277	3692.26538064479	10016.8893930029	9331.7323809603	685.157012042576	41525.7549159768	38693.3075876809	2832.44732829591	2605.72776694216	2431.06672663586	174.661040306306	11121.0771535601	10362.9198329772	758.157320582818
49	101020	Cullman County School District	1	Alabama	23350.8904670993	21790.3359399525	1560.55452714685	52187.5618354105	48661.896378726	3525.66545668444	9160.26691304872	8568.70951642625	591.557396622472	4264.60550671932	4006.82128961168	257.784217107645	25311.7007076107	23584.5462565035	1727.1544511072	3370.95596184255	3140.38197585479	230.573985987756	81.800091131266	75.8636044840729	5.93648664719307	20763.2109384577	19346.964527803	1416.2464106547	278.160306179309	258.564404187709	19.5959019916	817.573409999828	762.771744173886	54.8016658259425	54148.3720759218	50456.106695277	3692.26538064479	10016.8893930029	9331.7323809603	685.157012042576	41525.7549159768	38693.3075876809	2832.44732829591	2605.72776694216	2431.06672663586	174.661040306306	11121.0771535601	10362.9198329772	758.157320582818
50	101050	Dale County School District	1	Alabama	10496.0462450615	9797.84890608009	698.197338981439	26710.4147549989	24889.4990693249	1820.91568567403	3662.66614599058	3437.68136692956	224.984779061026	1132.07621421618	1082.9221847591	49.1540294570843	12456.8564855729	11592.0592226311	864.797262941786	2524.6333371382	2353.28866376084	171.344673377362	43.8004712314102	40.7244600557916	3.07601117561863	9041.99700953384	8408.76601369311	633.230995840723	179.600423364366	167.237730222931	12.3626931414353	666.825244305059	622.042354898412	44.7828894066469	28671.2249955103	26683.7093858759	1987.51560963438	6810.82679068931	6348.58188775093	462.24490293838	19890.4946743427	18497.5194569081	1392.97521743462	1969.90353047825	1837.60804121688	132.295489261371	5623.47638650192	5231.89168348055	391.584703021372
51	101080	Daleville City School District	1	Alabama	10496.0462450615	9797.84890608009	698.197338981439	26710.4147549989	24889.4990693249	1820.91568567403	3662.66614599058	3437.68136692956	224.984779061026	1132.07621421618	1082.9221847591	49.1540294570843	12456.8564855729	11592.0592226311	864.797262941786	2524.6333371382	2353.28866376084	171.344673377362	43.8004712314102	40.7244600557916	3.07601117561863	9041.99700953384	8408.76601369311	633.230995840723	179.600423364366	167.237730222931	12.3626931414353	666.825244305059	622.042354898412	44.7828894066469	28671.2249955103	26683.7093858759	1987.51560963438	6810.82679068931	6348.58188775093	462.24490293838	19890.4946743427	18497.5194569081	1392.97521743462	1969.90353047825	1837.60804121688	132.295489261371	5623.47638650192	5231.89168348055	391.584703021372
52	101110	Dallas County School District	1	Alabama	9390.11985345223	8738.78298715567	651.336866296562	24439.8783706642	22707.098606658	1732.77976400616	3400.56558653788	3179.75176148112	220.813825056762	1027.89017355281	978.167795169567	49.7223783832444	11350.9300939636	10532.9933037067	817.936790256909	1831.26872117252	1702.79673955264	128.471981619881	47.8089313389947	44.306296622054	3.50263471694071	8842.11583438537	8199.78229872547	642.333535659903	158.631038551738	147.362043041031	11.2689955107065	471.105568514954	438.745925765477	32.3596427494772	26400.6886111755	24501.308923209	1899.3796879665	5240.16872415796	4872.54662029542	367.622103862537	19784.4824074832	18347.243088973	1437.23931851015	1376.03747953439	1281.51921394057	94.51826559382	5361.37582704923	4973.96207803212	387.413749017108
53	101140	DeKalb County School District	1	Alabama	22053.0591448921	20553.6698442133	1499.38930067885	50719.9623708344	47232.5944275431	3487.36794329133	8747.83477336299	8172.92328395852	574.911489404464	4011.66262633043	3764.93658292174	246.726043408692	24013.8693854035	22347.8801607643	1665.98922463919	3397.48213359455	3158.7098497083	238.772283886256	91.4319128047343	84.5610705762008	6.87084222853353	19417.2287560054	18072.9573441673	1344.2714118381	274.017433217062	254.29761742682	19.7198157902429	833.709149781733	777.354278885672	56.3548708960602	52680.7726113458	49026.8047440941	3653.96786725167	10464.6647641626	9729.21662710365	735.448137058936	39686.2054951512	36938.6954275797	2747.51006757151	2529.90235203201	2358.89268941078	171.009662621226	10708.6450138743	9967.13360050952	741.51141336481
54	101170	Decatur City School District	1	Alabama	24226.9948204796	22592.3163457773	1634.67847470233	54329.1829530552	50626.6581352386	3702.5248178166	9433.89135601384	8817.08490742143	616.806448592419	4383.85978153879	4114.20179488525	269.657986653533	26187.8050609909	24386.5266623283	1801.27839866268	4061.58555599527	3782.42650290833	279.159053086941	79.970591950076	74.1817298841642	5.78886206591177	20772.3930116023	19342.9238271143	1429.46918448806	300.263088986596	279.217439286655	21.0456496999412	973.592812456683	907.777163134859	65.815649321824	56289.9931935665	52420.8684517896	3869.12474177695	11412.3064276299	10627.9132480096	784.393179620353	41954.0529119989	39066.9631106838	2887.08980131505	2923.63385393769	2725.99209309615	197.641760841542	11394.7015965252	10611.2952239724	783.406372552766
55	101200	Demopolis City School District	1	Alabama	8562.18235616819	7970.3250011222	591.857355045989	22996.6278155316	21368.2302062134	1628.39760931826	3221.05674297461	3012.91575322564	208.14098974897	951.139561493567	906.733447139281	44.406114354286	10522.9925966795	9764.53531767319	758.457279006336	1427.68145440021	1328.92416322333	98.7572911768824	41.4561401960915	38.4475295739014	3.00861062219014	8554.44958234656	7932.13779012503	622.311792221531	130.698363334377	121.474282829191	9.22408050518531	368.707056402293	343.551551921746	25.1555044805471	24957.438056043	23162.4405227644	1794.99753327861	4259.85780522234	3965.1898200455	294.667985176845	19511.8953441639	18092.4606459545	1419.43469820939	1185.68490665677	1104.7900567644	80.8948498923708	5181.86698348595	4807.12606977663	374.740913709317
56	101230	Dothan City School District	1	Alabama	13395.8927843494	12511.4038610684	884.488923280945	32142.8723728342	29979.2123051418	2163.66006769237	4440.41492833804	4167.43564891742	272.979279420616	1497.9554397402	1426.54025157212	71.415188168083	15356.7030248607	14305.6141776194	1051.08884724129	3750.46206177463	3498.96963680451	251.49242497012	42.1105118931633	39.2077027881272	2.90280910503611	10372.4232051074	9655.33756514755	717.085639959898	241.17707778508	224.866503578451	16.3105742066293	950.530168300404	887.232769300795	63.2973989996087	34103.6826133455	31773.4226216928	2330.25999165272	9800.03433298653	9142.87542072212	657.158912264405	21499.598741432	20013.224050754	1486.37469067798	2804.04953892703	2617.32315021669	186.726388710332	6401.22516884938	5961.64596546842	439.579203380962
57	101260	Elba City School District	1	Alabama	11587.247147223	10817.1078229013	770.139324321725	28769.5222668121	26815.728993866	1953.79327294604	4019.80908609671	3771.74084094712	248.068245149589	1318.40268470419	1257.19784432858	61.2048403756046	13548.0573877343	12611.3181394523	936.739248282071	2731.12438042157	2546.79119450396	184.333185917605	42.2621915353916	39.2895002623458	2.97269127304577	9881.15851357572	9191.88267094986	689.275842625854	188.557772600943	175.615505307475	12.9422672934679	704.95452960073	657.739268428631	47.2152611720991	30730.3325073234	28609.939310417	2120.39319690639	7571.0572865326	7060.06001361607	510.997272916522	20959.4979962768	19497.4350587629	1462.06293751386	2199.77722451406	2052.44423803805	147.33298647601	5980.61932660805	5565.95115749812	414.668169109935
58	101290	Elmore County School District	1	Alabama	14247.4220600634	13204.5326985363	1042.8893615271	34957.8563846241	32367.2856436961	2590.57074092796	5066.23141657311	4710.06747538658	356.163941186526	1859.84776153561	1742.65057849757	117.197183038043	16208.2323005748	14998.7430150873	1209.48928548745	3695.78439939846	3414.91288438557	280.871515012897	59.0430609695429	54.5951316449417	4.44792932460127	11343.2038931885	10501.9446143277	841.259278860841	279.686059892697	258.517585561913	21.1684743307841	830.514887125573	768.772799167247	61.7420879583261	36918.6666251354	34161.4959602471	2757.1706648883	10198.5912604874	9423.52067498551	775.070585501851	24312.9379366605	22509.7891236637	1803.14881299679	2407.13742798758	2228.18616159792	178.951266389662	7027.04165708445	6504.27779193757	522.763865146873
59	101320	Enterprise City School District	1	Alabama	11580.5197200643	10810.8239295273	769.695790537002	28756.8275414227	26803.8534799414	1952.97406148129	4017.60724305383	3769.68131114498	247.925931908852	1317.25395237134	1256.12340716219	61.1305452091536	13541.3299605757	12605.0342460783	936.295714497348	2729.8513302895	2545.59822061802	184.253109671479	42.2716752744392	39.2983470177572	2.97332825668208	9875.98494940285	9187.05463217348	688.930317229366	188.502549117894	175.563854991276	12.9386941266174	704.719456490974	657.51919127777	47.2002652132041	30717.637781934	28598.0637964924	2119.57398544164	7566.37034458224	7055.67363778255	510.696706799694	20952.9074207315	19491.270420003	1461.63700072855	2198.36001662021	2051.11973870681	147.240277913398	5978.41748356517	5563.89162769598	414.525855869199
60	101350	Escambia County School District	1	Alabama	8301.73552226409	7718.69598575033	583.039536513758	20921.5301631897	19424.5684382101	1496.96172497958	2458.40994168628	2300.80348890614	157.606452780137	455.431158646309	444.129411544014	11.3017471022944	10262.5457627754	9512.90630230132	749.639460474104	1901.90154093922	1769.19230338798	132.709237551234	54.6603477327382	50.7019011285653	3.95844660417297	7671.12647482797	7102.45935287824	568.667121949729	179.033591294641	166.440076918155	12.5935143764862	455.823807980856	424.112667988375	31.7111399924814	22882.3404037011	21218.7787547611	1663.56164893993	5886.22462780664	5475.50074668199	410.723881124655	15440.0571385545	14295.4725870506	1144.58455150397	1556.05863733988	1447.80542102857	108.253216311305	4419.22018219762	4095.01380545714	324.206376740483
61	101380	Etowah County School District	1	Alabama	25743.1746175611	24053.0116725603	1690.16294500077	57614.1417104561	53797.5511881091	3816.59052234705	9859.02741142667	9232.26693274057	626.7604786861	4572.11590978237	4299.55539144265	272.560518339722	27703.9848580724	25847.2219891113	1856.76286896112	5058.14949406818	4726.4402860646	331.709208003582	93.0357900155978	86.0578557775126	6.97793423808521	21114.3648937053	19690.5571831388	1423.80771056645	352.327078996265	328.19110374307	24.1359752531949	1086.1076012871	1015.97556038729	70.1320408998049	59574.9519509675	55591.7615046601	3983.1904463074	13625.852714133	12732.2807037606	893.572010372373	42847.9263377336	39958.5565551911	2889.36978254251	3101.17289910088	2900.92424570837	200.248653392509	11819.837651938	11026.4772492916	793.360402646446
62	101410	Eufaula City School District	1	Alabama	8084.87667993865	7535.51778237347	549.358897565177	21518.5632872154	20013.719458748	1504.84382846736	2760.29555579346	2589.95890571127	170.336650082187	660.931474958223	640.235505076897	20.695969881325	10045.68692045	9329.72809892447	715.958821525523	1725.07451649489	1603.77147870489	121.303037789997	44.9322642389544	41.6778400165813	3.25442422237303	7673.98208578423	7124.21002398973	549.772061794499	145.638161810501	135.303581651979	10.3345801585223	456.059892121423	424.765174561291	31.2947175601318	23479.3735277267	21807.929775299	1671.44375242771	4912.93626030646	4567.47055019053	345.465710115931	17195.8811683588	15963.9503482681	1231.93082009074	1370.55609906146	1276.50887684043	94.0472222210347	4721.1057963048	4384.16922226227	336.936574042533
63	101440	Fairfield City School District	1	Alabama	30164.679553094	27908.2953533345	2256.38419975958	81745.1638505928	75582.509701236	6162.65414935687	11983.8730884431	11104.0534709007	879.819617542436	5191.74768032754	4823.59429224584	368.153388081703	32125.4897936054	29702.5056698855	2422.98412371993	10788.6065585033	9957.81010331032	830.796455192952	99.4796054876927	91.9133946903535	7.56621079733918	18414.5353899579	17046.1241316201	1368.41125833783	1089.20082183937	1005.46219200518	83.7386298341859	1733.66741781718	1601.19584825956	132.471569557619	83705.9740911042	77376.720017787	6329.25407331722	35810.3935513931	33052.748450496	2757.64510089701	41981.5057675265	38861.7982148947	3119.70755263184	5914.07477218459	5462.17335239622	451.901419788366	13944.6833289544	12898.2637874516	1046.41954150278
64	101470	Fayette County School District	1	Alabama	12014.0720086016	11208.0712843943	806.000724207281	31276.1797184475	29132.3878150639	2143.79190338363	5043.12107719948	4722.02316640041	321.09791079907	1995.62552537732	1886.55510662729	109.07041875003	13974.8822491129	13002.2816009453	972.600648167627	1630.04611825558	1518.09068326503	111.955434990551	49.9702675862849	46.3797768189574	3.59049076732746	11678.1187058287	10862.9828924114	815.135813417247	159.735775899419	148.519549382928	11.2162265164904	457.01138154297	426.30869906696	30.7026824760109	33236.9899589589	30926.5981316149	2310.39182734398	5034.68656411715	4688.8923451597	345.794218957454	26701.35660191	24837.5947596726	1863.76184223736	1500.94679293179	1400.11102678263	100.83576614916	7003.93131771082	6516.2334829514	487.697834759416
65	101530	Florence City School District	1	Alabama	22738.7940474708	21364.9268020568	1373.86724541402	54366.0937495993	51037.6928897022	3328.40085989708	9185.94534516856	8650.72010338502	535.225241783535	4192.73124759874	3969.73143689727	222.99981070147	24699.6042879821	23159.1371186078	1540.46716937437	4671.09198959491	4403.31064952303	267.781340071885	64.4090322321814	59.8598804110276	4.54915182115385	18504.3034962557	17321.6691628825	1182.6343333732	323.425495559622	303.76251801996	19.6629775396615	1136.37427433972	1070.53490777125	65.8393665684693	56326.9039901106	52831.9032062532	3495.00078385742	12937.8813251915	12196.1868334821	741.694491709476	40083.7465112859	37521.9416401073	2561.80487117859	3305.27615363316	3113.7747326638	191.501420969354	11146.7555856799	10444.930419936	701.825165743881
66	101560	Fort Payne City School District	1	Alabama	22053.0591448921	20553.6698442133	1499.38930067885	50719.9623708344	47232.5944275431	3487.36794329133	8747.83477336299	8172.92328395852	574.911489404464	4011.66262633043	3764.93658292174	246.726043408692	24013.8693854035	22347.8801607643	1665.98922463919	3397.48213359455	3158.7098497083	238.772283886256	91.4319128047343	84.5610705762008	6.87084222853353	19417.2287560054	18072.9573441673	1344.2714118381	274.017433217062	254.29761742682	19.7198157902429	833.709149781733	777.354278885672	56.3548708960602	52680.7726113458	49026.8047440941	3653.96786725167	10464.6647641626	9729.21662710365	735.448137058936	39686.2054951512	36938.6954275797	2747.51006757151	2529.90235203201	2358.89268941078	171.009662621226	10708.6450138743	9967.13360050952	741.51141336481
67	101590	Franklin County School District	1	Alabama	15906.3435725365	14878.3732171487	1027.97035538778	39119.3324419288	36543.9728583607	2575.35958356812	6678.62741898128	6266.82061208412	411.806806897165	2915.79503360473	2755.54818824981	160.246845354921	17867.1538130479	16672.5835336997	1194.57027934813	2167.86274973024	2026.47091501715	141.391834713091	57.2038066009514	53.1969712064743	4.00683539447711	14812.210180368	13816.9822067505	995.227973617513	191.972071284926	178.989098787193	12.9829724977331	637.905005063697	596.944341938386	40.9606631253116	41080.1426824402	38338.1831749117	2741.95950752847	6301.97036772386	5890.94473765992	411.025630063935	32830.4894381047	30624.6186680787	2205.87077002605	1947.68287661162	1822.61976917314	125.063107438482	8639.43765949262	8061.03092863511	578.406730857512
68	101620	Gadsden City School District	1	Alabama	25743.1746175611	24053.0116725603	1690.16294500077	57614.1417104561	53797.5511881091	3816.59052234705	9859.02741142667	9232.26693274057	626.7604786861	4572.11590978237	4299.55539144265	272.560518339722	27703.9848580724	25847.2219891113	1856.76286896112	5058.14949406818	4726.4402860646	331.709208003582	93.0357900155978	86.0578557775126	6.97793423808521	21114.3648937053	19690.5571831388	1423.80771056645	352.327078996265	328.19110374307	24.1359752531949	1086.1076012871	1015.97556038729	70.1320408998049	59574.9519509675	55591.7615046601	3983.1904463074	13625.852714133	12732.2807037606	893.572010372373	42847.9263377336	39958.5565551911	2889.36978254251	3101.17289910088	2900.92424570837	200.248653392509	11819.837651938	11026.4772492916	793.360402646446
69	101640	Geneva City School District	1	Alabama	7675.45767561832	7192.75655468681	482.701120931509	21998.875660411	20556.5488234741	1442.32683693683	2758.2187017119	2605.41610040166	152.802601310239	638.675728311933	628.788292381867	9.88743593006694	9636.26791612966	8986.9668712378	649.301044891855	1788.26351193916	1672.79029638925	115.473215549912	38.5621598963695	35.8742063951884	2.68795350118103	7155.10154341	6666.16472035512	488.936823054878	148.516858203249	138.618805232924	9.89805297032548	505.823842680884	473.518842865325	32.3049998155586	23959.6859009223	22350.7591400251	1608.92676089717	5558.98848929528	5200.0289334031	358.959555892183	16738.5449022504	15594.7329077714	1143.81199447903	1662.15250937659	1555.99729885063	106.155210525964	4719.02894222324	4399.62641695266	319.402525270585
70	101660	Geneva County School District	1	Alabama	7675.45767561832	7192.75655468681	482.701120931509	21998.875660411	20556.5488234741	1442.32683693683	2758.2187017119	2605.41610040166	152.802601310239	638.675728311933	628.788292381867	9.88743593006694	9636.26791612966	8986.9668712378	649.301044891855	1788.26351193916	1672.79029638925	115.473215549912	38.5621598963695	35.8742063951884	2.68795350118103	7155.10154341	6666.16472035512	488.936823054878	148.516858203249	138.618805232924	9.89805297032548	505.823842680884	473.518842865325	32.3049998155586	23959.6859009223	22350.7591400251	1608.92676089717	5558.98848929528	5200.0289334031	358.959555892183	16738.5449022504	15594.7329077714	1143.81199447903	1662.15250937659	1555.99729885063	106.155210525964	4719.02894222324	4399.62641695266	319.402525270585
71	101680	Greene County School District	1	Alabama	11199.6368479687	10423.240842701	776.396005267778	25230.1961650279	23455.6197739602	1774.57639106771	3729.09641690199	3487.85009063936	241.246326262634	1245.54293762172	1181.97877001476	63.5641676069634	13160.4470884801	12217.451159252	942.995929228125	1200.3656468167	1117.19958920104	83.1660576156612	52.549714691946	48.7417185953245	3.80799609662152	11463.1137702415	10637.7351743513	825.378595890165	138.069051372822	128.307617770269	9.76143360255372	306.348905357164	285.467059334041	20.8818460231235	27191.0064055392	25249.8300905112	1941.17631502805	4372.17175233306	4069.25048094847	302.921271384588	21576.5719280437	20022.9939911027	1553.57793694101	1242.26272516246	1157.58561846001	84.677106702453	5689.90665741333	5282.06040719035	407.84625022298
72	101690	Guntersville City School District	1	Alabama	25594.3817497171	23848.793234128	1745.58851558908	59042.5228466527	54977.0301631635	4065.49268348917	10551.5951450616	9851.32477458665	700.270370474902	5040.02543788937	4721.8248818191	318.200556070264	27555.1919902284	25643.003550679	1912.18843954943	4277.54371759663	3977.5787863774	299.964931219226	83.8138001606843	77.6128473984212	6.20095276226314	21836.3739030503	20324.2061845812	1512.16771846915	295.587290029845	274.426999667487	21.1602903623581	1061.8732793909	989.17873265447	72.6945467364287	61003.3330871641	56771.2404797145	4232.09260744951	11380.2697432164	10582.2225329127	798.047210303711	46653.9479067025	43423.1645231205	3230.78338358193	2969.11543724515	2765.85342368127	203.262013563875	12512.4053855729	11645.5350911376	866.870294435248
73	101710	Hale County School District	1	Alabama	9227.92261135115	8586.67997268357	641.242638667581	25106.1876539478	23321.0773438601	1785.11031008768	3621.16018647874	3384.20661008087	236.953576397868	1168.43630308038	1108.58156642369	59.8547366566808	11188.7328518625	10380.8902892346	807.842562627927	1561.93483140956	1451.11211846852	110.82271294104	43.7126148054321	40.522464202394	3.1901506030381	9045.18911251669	8389.03327557586	656.155836940834	144.66861032616	134.29838058212	10.3702297440407	393.227682804651	365.924050405677	27.303632398974	27066.9978944592	25115.2876604111	1951.71023404803	4857.56234428686	4512.90760809131	344.654736195556	20902.6089724049	19386.2925401087	1516.31643229615	1306.8265777674	1216.08751221108	90.7390655563182	5581.97042699008	5178.41692663186	403.553500358214
74	101720	Haleyville City School District	1	Alabama	15413.2945141681	14411.810749949	1001.48376421909	38527.6736047779	35976.6076827917	2551.06592198624	6500.79451537236	6097.83698291605	402.957532456308	2805.18682792363	2650.65231393767	154.534513985964	17374.1047546795	16206.0210665	1168.08368817944	2114.99390333783	1975.81423812759	139.179665210232	61.4551510863899	57.0951653522678	4.35998573412202	14274.2214603549	13310.0711602335	964.150300121392	198.371118057645	184.787091243096	13.5840268145483	725.063121842727	678.253411543581	46.8097102991457	40488.4838452892	37770.8179993427	2717.66584594658	6569.51214112753	6137.19806285945	432.31407826808	32037.0857637932	29873.2285883234	2163.8571754698	1881.88594036855	1760.39134815985	121.494592208705	8461.6047558837	7892.04729946705	569.557456416654
75	101730	Hartselle City School District	1	Alabama	24223.8984257521	22589.6771712445	1634.22125450756	54325.1946364137	50623.4883455536	3701.70629086006	9433.4340509049	8816.75742637484	616.676624530064	4383.67653899215	4114.0835059156	269.59303307654	26184.7086662634	24383.8874877955	1800.8211784679	4061.00808771432	3781.95110351748	279.056984196841	79.9571232006719	74.1694393953912	5.78768380528064	20769.9627977435	19340.8267167186	1429.13608102489	300.194741348302	279.156971900685	21.0377694476171	973.585916256642	907.783256263366	65.802659993276	56286.004876925	52417.6986621046	3868.3062148204	11409.297585951	10625.2941790699	784.003406881113	41953.4580807709	39066.7316455407	2886.72643523024	2923.24921020309	2725.67283749404	197.576372709053	11394.2442914162	10610.9677429258	783.27654849041
76	101740	Henry County School District	1	Alabama	7861.40787570989	7348.49249085177	512.915384858114	22572.9899746061	21046.7158513816	1526.27412322453	2884.36634223107	2714.57444561332	169.791896617751	711.099462563602	691.745524007722	19.3539385558801	9822.21811622123	9142.70280740277	679.51530881846	1763.22295040229	1645.19307175715	118.029878645145	41.7777150415138	38.852715590548	2.92499945096575	7349.79367735423	6835.56824368478	514.22543366945	154.225668451992	143.73823516356	10.487433288432	513.1981049712	479.350541206732	33.8475637644678	24533.8002151174	22840.9261679326	1692.87404718488	5627.09271919777	5250.41598037676	376.676738821007	17260.2293689519	16052.624186805	1207.60518214689	1646.47812696782	1537.88600075085	108.592126216975	4845.17658274241	4508.78476216432	336.391820578097
77	101760	Homewood City School District	1	Alabama	30164.679553094	27908.2953533345	2256.38419975958	81745.1638505928	75582.509701236	6162.65414935687	11983.8730884431	11104.0534709007	879.819617542436	5191.74768032754	4823.59429224584	368.153388081703	32125.4897936054	29702.5056698855	2422.98412371993	10788.6065585033	9957.81010331032	830.796455192952	99.4796054876927	91.9133946903535	7.56621079733918	18414.5353899579	17046.1241316201	1368.41125833783	1089.20082183937	1005.46219200518	83.7386298341859	1733.66741781718	1601.19584825956	132.471569557619	83705.9740911042	77376.720017787	6329.25407331722	35810.3935513931	33052.748450496	2757.64510089701	41981.5057675265	38861.7982148947	3119.70755263184	5914.07477218459	5462.17335239622	451.901419788366	13944.6833289544	12898.2637874516	1046.41954150278
78	101770	Houston County School District	1	Alabama	13464.9968010641	12576.0660647244	888.930736339667	32272.2075194528	30100.3823258732	2171.82519357957	4458.95978076502	4184.83501622763	274.124764537388	1506.68791585436	1434.74078068242	71.9471351719426	15425.8070415754	14370.2763812754	1055.53066030001	3779.62018211011	3526.22078825022	253.399393859896	42.070781740609	39.1720531103739	2.89872863023513	10404.2012088741	9685.1107710255	719.090437848632	242.639807355404	226.235414927588	16.4043924278156	957.275061495151	893.537353961718	63.7377075334337	34233.0177599641	31894.5926424242	2338.42511753991	9871.03447809758	9209.24465980859	661.789818288993	21538.1220216726	20049.5062900014	1488.61573167113	2823.86126019399	2635.8416926142	188.019567579793	6419.77002127636	5979.04533277863	440.724688497734
79	101800	Huntsville City School District	1	Alabama	39637.1837629557	36699.8403205568	2937.34344239887	81777.4201139282	75685.454047733	6091.96606619522	14182.9585906833	13150.0213526229	1032.93723806036	6863.02000560195	6375.48405303733	487.535952564613	41597.994003467	38494.0506371078	3103.94336635921	9038.00413115949	8344.1178802606	693.886250898889	91.9290232858119	85.1150355074854	6.81398777832654	30173.957249213	27943.7997904353	2230.15745877773	519.433570056697	479.974467475588	39.4591025811086	1774.67002975203	1641.04346342888	133.626566323156	83738.2303544396	77479.664364284	6258.56599015557	22003.7910007117	20314.6603578096	1689.13064290204	56840.075354788	52639.1298560392	4200.94549874873	4894.36399893992	4525.87415043512	368.489848504801	16143.7688311946	14944.2316691739	1199.5371620207
80	101830	Jackson County School District	1	Alabama	18882.7543539992	17627.1255537657	1255.62880023346	46588.449480127	43445.7341866425	3142.7152934844	7956.91266469042	7447.34538714542	509.567277544998	3579.9882469703	3368.78067256634	211.207574403965	20843.5645945105	19421.3358703167	1422.22872419381	3131.72558721776	2917.89236443374	213.833222784027	82.0595323560396	76.0010689534869	6.0584634025527	16548.2883997184	15418.2684501479	1130.01994957047	252.519074141659	234.808145251578	17.7109288900804	828.97200107668	774.365841530002	54.6061595466784	48549.2597206383	45239.9445031935	3309.31521744475	9293.06444578794	8658.53697374723	634.527472040709	36824.9625949961	34310.3253485701	2514.63724642604	2431.23267985427	2271.08218087627	160.150498977999	9917.72290520176	9241.55570369642	676.167201505344
81	101860	Jacksonville City School District	1	Alabama	22684.1637195294	21166.4316291124	1517.73209041704	52189.0281419343	48665.2297254862	3523.79841644811	8600.44106827484	8043.10089367043	557.340174604416	3838.46878606159	3606.63792186996	231.830864191629	24644.9739600407	22960.6419456633	1684.33201437738	5018.59899089659	4685.47233744497	333.126653451613	91.7697664670536	84.7189192196948	7.05084724735881	18116.6144600966	16866.2858014876	1250.328658609	360.784377091059	335.91814948857	24.8662276024895	1057.20636548947	988.246738022555	68.9596274669182	54149.8383824456	50459.4400420372	3690.39834040845	13521.1550681925	12623.6422071654	897.512861027091	37690.8848358566	35089.6265498561	2601.25828600052	2937.79847839655	2746.17128501571	191.627193380839	10561.2513087862	9837.31121022142	723.940098564762
82	101890	Jasper City School District	1	Alabama	18087.8675902583	16901.3690245045	1186.49856575379	41113.3946492195	38382.0960379463	2731.29861127317	6760.59867120002	6337.98618074798	422.612490452041	2895.86881631446	2733.83528878973	162.033527524728	20048.6778307697	18695.5793410555	1353.09848971413	2849.26527480063	2662.12285966846	187.142415132169	71.4660281834724	66.2952596567611	5.17076852671128	16212.2436977518	15111.6390959676	1100.60460178419	250.289372444465	233.161420657687	17.1279517867777	665.413457589282	622.360705104995	43.0527524842869	43074.2048897308	40176.3063544973	2897.89853523352	8731.49560550185	8158.00278621922	573.492819282638	32137.6861449087	29955.9470888465	2181.73905606214	2205.02313932026	2062.35647943152	142.66665988874	8721.40891171137	8132.19649729898	589.212414412388
83	101920	Jefferson County School District	1	Alabama	30164.679553094	27908.2953533345	2256.38419975958	81745.1638505928	75582.509701236	6162.65414935687	11983.8730884431	11104.0534709007	879.819617542436	5191.74768032754	4823.59429224584	368.153388081703	32125.4897936054	29702.5056698855	2422.98412371993	10788.6065585033	9957.81010331032	830.796455192952	99.4796054876927	91.9133946903535	7.56621079733918	18414.5353899579	17046.1241316201	1368.41125833783	1089.20082183937	1005.46219200518	83.7386298341859	1733.66741781718	1601.19584825956	132.471569557619	83705.9740911042	77376.720017787	6329.25407331722	35810.3935513931	33052.748450496	2757.64510089701	41981.5057675265	38861.7982148947	3119.70755263184	5914.07477218459	5462.17335239622	451.901419788366	13944.6833289544	12898.2637874516	1046.41954150278
84	101950	Lamar County School District	1	Alabama	11800.7428592634	11009.9916677658	790.751191497639	31185.524057237	29049.0805657244	2136.44349151263	5053.44260850273	4731.6659061826	321.776702320127	2007.18829039546	1897.30044923152	109.887841163941	13761.5530997748	12804.2019843168	957.351115457985	1575.11030770389	1467.40986283691	107.70044486698	48.2497860574885	44.7938829952548	3.45590306223368	11532.0986676827	10727.0081745865	805.090493096251	154.584882207571	143.771854030419	10.8130281771526	451.509456123074	421.218209867707	30.291246255367	33146.3342977483	30843.2908822753	2303.04341547297	4833.22834542827	4502.74936855894	330.478976869334	26823.2390662422	24950.6280707434	1872.61099549878	1489.86688607784	1389.91344297299	99.9534431048527	7014.25284901407	6525.8762227336	488.376626280474
85	101980	Lanett City School District	1	Alabama	13971.6707481498	12940.598460532	1031.07228761783	32970.0992311385	30506.9529843775	2463.14624676102	4916.38246062336	4567.83655736779	348.545903255573	1828.5843101447	1711.87067042507	116.713639719629	15932.4809886612	14734.808777083	1197.67221157818	2806.34238320083	2589.26624767366	217.076135527172	72.8209083878287	67.1008383315849	5.72007005624379	12155.6046871418	11248.476677541	907.128009600811	243.77674807652	224.974682746834	18.8020653296865	653.936261854179	604.990330789918	48.9459310642617	34930.9094716498	32301.1633009285	2629.74617072137	8268.2413432171	7628.67651708052	639.564826136583	24658.5331952759	22818.3576784818	1840.17551679412	2004.13493315679	1854.12910536612	150.005827790668	6877.1927011347	6362.04687391879	515.14582721592
86	102010	Lauderdale County School District	1	Alabama	22738.7940474708	21364.9268020568	1373.86724541402	54366.0937495993	51037.6928897022	3328.40085989708	9185.94534516856	8650.72010338502	535.225241783535	4192.73124759874	3969.73143689727	222.99981070147	24699.6042879821	23159.1371186078	1540.46716937437	4671.09198959491	4403.31064952303	267.781340071885	64.4090322321814	59.8598804110276	4.54915182115385	18504.3034962557	17321.6691628825	1182.6343333732	323.425495559622	303.76251801996	19.6629775396615	1136.37427433972	1070.53490777125	65.8393665684693	56326.9039901106	52831.9032062532	3495.00078385742	12937.8813251915	12196.1868334821	741.694491709476	40083.7465112859	37521.9416401073	2561.80487117859	3305.27615363316	3113.7747326638	191.501420969354	11146.7555856799	10444.930419936	701.825165743881
87	102040	Lawrence County School District	1	Alabama	17163.6701259427	16041.9444242757	1121.72570166696	44444.2482391993	41489.2480474445	2955.00019175479	7593.31523680036	7115.94366033068	477.371576469683	3391.84681777948	3197.39197803421	194.454839745268	19124.480366454	17836.1547408267	1288.32562562731	2704.62642639483	2524.81763938128	179.808787013552	64.0612101962438	59.5003960489839	4.56081414725988	15415.6935222439	14373.8006203644	1041.89290187943	226.851060520869	211.297633210845	15.5534273100242	713.248147098221	666.738451821173	46.5096952770479	46405.0584797107	43283.4583639955	3121.60011571513	8410.61892409145	7851.46473850215	559.154185589301	35696.2513299559	33283.666334625	2412.58499533089	2298.18822566333	2148.32729086838	149.860934794943	9554.1254773117	8910.15397688168	643.971500430029
88	102070	Lee County School District	1	Alabama	16138.7158775044	14844.1253827303	1294.59049477415	36111.5760787471	33184.4983818719	2927.07769687512	5187.10473875283	4783.32877169074	403.775967062088	1903.81149286373	1764.34624090536	139.465251958364	18099.5261180158	16638.3356992813	1461.1904187345	4254.95016513989	3884.63632838855	370.313836751342	62.6216206583311	57.7653199290502	4.8563007292809	12603.1388204971	11617.2534797245	985.885340772631	304.621250601675	278.761063409896	25.8601871917791	874.194261118725	799.919507829258	74.274753289467	38072.3863192584	34978.7086984229	3093.67762083547	11108.5237983394	10141.7345508156	966.789247523748	24347.4797112579	22442.8888252915	1904.5908859664	2616.38280966118	2394.08532231586	222.297487345315	7147.91497926417	6577.53908824173	570.375891022435
89	102100	Limestone County School District	1	Alabama	25410.500716388	23601.0632578132	1809.43745857481	55853.5997911623	51838.2170969165	4015.38269424574	9608.68279582894	8942.254914328	666.427881500945	4453.89886034475	4159.4142775697	294.484582775052	27371.3109568994	25395.2735743642	1976.03738253516	4282.30583727652	3964.1339502797	318.171886996819	85.1186256257232	78.8794080571775	6.23921756854566	21701.2708464176	20144.4826514978	1556.78819491983	326.386965304529	302.329320717755	24.0576445867737	976.22868227501	905.448243811821	70.7804384631891	57814.4100316736	53632.4274134675	4181.98261820609	12562.3477435095	11628.9753879271	933.372355582303	42181.4096695719	39155.4338599797	3025.97580959214	3070.6526185923	2848.01816556065	222.634453031647	11569.4930363403	10736.465230879	833.027805461291
90	102130	Linden City School District	1	Alabama	8562.18235616819	7970.3250011222	591.857355045989	22996.6278155316	21368.2302062134	1628.39760931826	3221.05674297461	3012.91575322564	208.14098974897	951.139561493567	906.733447139281	44.406114354286	10522.9925966795	9764.53531767319	758.457279006336	1427.68145440021	1328.92416322333	98.7572911768824	41.4561401960915	38.4475295739014	3.00861062219014	8554.44958234656	7932.13779012503	622.311792221531	130.698363334377	121.474282829191	9.22408050518531	368.707056402293	343.551551921746	25.1555044805471	24957.438056043	23162.4405227644	1794.99753327861	4259.85780522234	3965.1898200455	294.667985176845	19511.8953441639	18092.4606459545	1419.43469820939	1185.68490665677	1104.7900567644	80.8948498923708	5181.86698348595	4807.12606977663	374.740913709317
91	102160	Lowndes County School District	1	Alabama	9070.84987440586	8433.41892627758	637.430948128278	21941.0205486406	20369.3446514352	1571.6758972054	2873.43283490574	2687.55413495668	185.878699949054	729.874604546685	700.093781000293	29.7808235463921	11031.6601149172	10227.6292428286	804.030872088624	1370.77931238388	1272.43536795009	98.3439444337941	51.7909440424021	48.0277463300026	3.76319771239945	9109.07836265539	8442.57793119481	666.500431460578	145.455471126213	134.97126298471	10.4842081415033	354.556024709313	329.616934368963	24.9390903403495	23901.8307891519	22163.5549679862	1738.27582116575	4853.02654909502	4504.85542558285	348.171123512163	17750.6392378171	16451.8460734933	1298.79316432375	1298.16500223981	1206.85346890998	91.3115333298364	4834.24307541708	4481.76445150768	352.478623909401
92	102190	Macon County School District	1	Alabama	11172.6982237275	10384.0280953036	788.670128423931	25660.0613038266	23819.455902314	1840.60540151265	3523.59191607292	3291.54838232875	232.043533744171	1070.71943410332	1016.93572857331	53.7837055300099	13133.5084642389	12178.2384118546	955.270052384277	1898.26970983509	1760.16652535499	138.103184480098	62.2901661908405	57.6314700635803	4.65869612726013	10524.5555869024	9758.31730172124	766.238285181125	188.512691092168	174.748479241904	13.7642118502635	459.8803102184	427.374635472868	32.5056747455316	27620.871544338	25613.666218865	2007.205325473	6232.06637597306	5778.67020789745	453.396168075605	19787.0546103708	18346.4618301584	1440.59278021242	1601.75055799411	1488.53418080913	113.216377184976	5484.40215658426	5085.75869887974	398.643457704517
93	102220	Madison County School District	1	Alabama	40170.8646090966	37191.2104033354	2979.65420576123	82749.8917940643	76580.0275440552	6169.86425000916	14354.5518825764	13307.8659004913	1046.68598208501	6953.39256869683	6458.61474407809	494.777824618747	42131.674849608	38985.4207198864	3146.25412972157	9216.40306513186	8508.42276581858	707.980299313283	92.1844994761435	85.3489505334269	6.83554894271661	30491.7903262367	28236.3729894308	2255.41733680585	526.675263361562	486.638410991039	40.0368523705231	1804.62169540176	1668.63760311256	135.984092289202	84710.7020345757	78374.2378606062	6336.46417396951	22357.9647325508	20640.4835794888	1717.48115306204	57389.9610224855	53144.9392751941	4245.02174729146	4962.77627953934	4588.81500592332	373.961273616019	16315.3621230877	15102.0762170423	1213.28590604536
94	102250	Marengo County School District	1	Alabama	8562.18235616819	7970.3250011222	591.857355045989	22996.6278155316	21368.2302062134	1628.39760931826	3221.05674297461	3012.91575322564	208.14098974897	951.139561493567	906.733447139281	44.406114354286	10522.9925966795	9764.53531767319	758.457279006336	1427.68145440021	1328.92416322333	98.7572911768824	41.4561401960915	38.4475295739014	3.00861062219014	8554.44958234656	7932.13779012503	622.311792221531	130.698363334377	121.474282829191	9.22408050518531	368.707056402293	343.551551921746	25.1555044805471	24957.438056043	23162.4405227644	1794.99753327861	4259.85780522234	3965.1898200455	294.667985176845	19511.8953441639	18092.4606459545	1419.43469820939	1185.68490665677	1104.7900567644	80.8948498923708	5181.86698348595	4807.12606977663	374.740913709317
95	102310	Marion County School District	1	Alabama	14827.0830869669	13854.1560500028	972.92703696412	33523.9198773126	31288.5862706304	2235.33360668227	5561.18494972398	5216.85942470501	344.325525018971	2296.89143218076	2173.93089737427	122.960534806488	16787.8933274783	15648.3663665538	1139.52696092447	1511.75795441783	1412.32187902555	99.4360753922801	60.3262777101671	56.0594750247329	4.26680268543428	14526.6561007006	13536.0140856894	990.642015011268	167.762660905465	156.303553761818	11.4591071436468	521.390333744158	487.66737305232	33.722960691838	35484.730117824	33082.7965871814	2401.93353064262	5088.98939757387	4754.26046035948	334.728937214382	28795.5499490167	26831.8439572795	1963.70599173719	1600.19077123342	1496.69216954238	103.498601691043	7521.99519023532	7011.069741256	510.925448979317
96	102350	Midfield City School District	1	Alabama	30164.679553094	27908.2953533345	2256.38419975958	81745.1638505928	75582.509701236	6162.65414935687	11983.8730884431	11104.0534709007	879.819617542436	5191.74768032754	4823.59429224584	368.153388081703	32125.4897936054	29702.5056698855	2422.98412371993	10788.6065585033	9957.81010331032	830.796455192952	99.4796054876927	91.9133946903535	7.56621079733918	18414.5353899579	17046.1241316201	1368.41125833783	1089.20082183937	1005.46219200518	83.7386298341859	1733.66741781718	1601.19584825956	132.471569557619	83705.9740911042	77376.720017787	6329.25407331722	35810.3935513931	33052.748450496	2757.64510089701	41981.5057675265	38861.7982148947	3119.70755263184	5914.07477218459	5462.17335239622	451.901419788366	13944.6833289544	12898.2637874516	1046.41954150278
97	102370	Mobile County School District	1	Alabama	18867.5608307072	17488.0297736857	1379.53105702151	46733.2642505452	43292.6950665102	3440.569184035	5676.93780473656	5272.76796792657	404.169836809986	1834.17852362956	1715.85237920153	118.326144428025	20828.3710712185	19282.2400902367	1546.13098098186	8154.66776123818	7561.12834232851	593.539418909663	68.2547022666228	63.0589243783452	5.19577788827752	9653.73101206754	8921.59800381159	732.133008255957	709.233331577298	657.541644958717	51.6916866185812	2242.48426406891	2078.91317475953	163.571089309381	48694.0744910566	45086.9053830612	3607.16910799534	23361.6764827727	21661.2913425895	1700.38514018321	20359.2763937103	18815.2414238723	1544.03496983797	4973.12161457354	4610.37261659938	362.74899797416	7637.7480452479	7066.97828447757	570.769760770333
98	102400	Monroe County School District	1	Alabama	7060.12367827412	6573.53431618086	486.589362093263	20250.8355094828	18814.4937154695	1436.34179401336	2461.04381879411	2305.54300323158	155.500815562529	485.592708165859	473.354145595973	12.2385625698859	9020.93391878546	8367.74463273186	653.189286053609	1589.14211723586	1480.09645180097	109.045665434888	43.597936502772	40.4560637636085	3.14187273916353	6844.84949792903	6341.10218542749	503.747312501538	144.816548505259	134.72608532949	10.0904631757689	398.527818612549	371.363846410299	27.1639722022506	22211.6457499942	20608.7040320205	1602.94171797371	4922.1419820801	4584.38852253771	337.753459542385	15958.2695425852	14783.8192647983	1174.45027778693	1331.23422532886	1240.49624468447	90.7379806443931	4421.85405930545	4099.75331978257	322.100739522876
99	102430	Montgomery County School District	1	Alabama	26720.9749302478	24593.3046299446	2127.67030030321	59278.3660207447	54526.6444292615	4751.72159148317	8311.01173864137	7663.282851408	647.728887233374	3321.99483369388	3072.4127798859	249.582053807977	28681.7851707591	26387.5149464956	2294.27022426356	10016.9489750595	9186.40821570599	830.540759353539	56.4149629564784	52.2127342099441	4.20222874653425	16157.0838142084	14898.1216794665	1258.96213474183	650.101729412388	596.716642426127	53.3850869862618	1801.23568912238	1654.05567468698	147.180014435393	61239.176261256	56320.8547458125	4918.32151544352	25475.616560831	23363.3428559221	2112.27370490888	30659.5576790363	28270.5608384124	2388.99684062393	5104.0020213887	4686.951051478	417.050969910705	10271.8219791527	9457.49316795899	814.32881119372
100	102480	Morgan County School District	1	Alabama	24223.8984257521	22589.6771712445	1634.22125450756	54325.1946364137	50623.4883455536	3701.70629086006	9433.4340509049	8816.75742637484	616.676624530064	4383.67653899215	4114.0835059156	269.59303307654	26184.7086662634	24383.8874877955	1800.8211784679	4061.00808771432	3781.95110351748	279.056984196841	79.9571232006719	74.1694393953912	5.78768380528064	20769.9627977435	19340.8267167186	1429.13608102489	300.194741348302	279.156971900685	21.0377694476171	973.585916256642	907.783256263366	65.802659993276	56286.004876925	52417.6986621046	3868.3062148204	11409.297585951	10625.2941790699	784.003406881113	41953.4580807709	39066.7316455407	2886.72643523024	2923.24921020309	2725.67283749404	197.576372709053	11394.2442914162	10610.9677429258	783.27654849041
101	102490	Mountain Brook City School District	1	Alabama	30164.679553094	27908.2953533345	2256.38419975958	81745.1638505928	75582.509701236	6162.65414935687	11983.8730884431	11104.0534709007	879.819617542436	5191.74768032754	4823.59429224584	368.153388081703	32125.4897936054	29702.5056698855	2422.98412371993	10788.6065585033	9957.81010331032	830.796455192952	99.4796054876927	91.9133946903535	7.56621079733918	18414.5353899579	17046.1241316201	1368.41125833783	1089.20082183937	1005.46219200518	83.7386298341859	1733.66741781718	1601.19584825956	132.471569557619	83705.9740911042	77376.720017787	6329.25407331722	35810.3935513931	33052.748450496	2757.64510089701	41981.5057675265	38861.7982148947	3119.70755263184	5914.07477218459	5462.17335239622	451.901419788366	13944.6833289544	12898.2637874516	1046.41954150278
102	102520	Muscle Shoals City School District	1	Alabama	23458.1404725119	22061.2457665457	1396.89470596617	57137.9670365428	53691.1896823163	3446.77735422649	9607.97136097033	9055.4080940959	552.563266874424	4399.18585521815	4167.89004680042	231.295808417723	25418.9507130233	23855.4560830967	1563.49462992652	5054.65815624371	4770.67656176026	283.981594483451	61.0228898374702	56.7594659356803	4.26342390178986	18785.5156484746	17597.5833538636	1187.93229461093	339.630897815096	319.362859362205	20.2680384528906	1178.12312065241	1111.07384217495	67.0492784774556	59098.7772770542	55485.3999988673	3613.37727818683	14359.0053576559	13552.2854746057	806.719883050175	41176.8885797911	38573.0018060201	2603.88677377094	3562.88333960723	3360.11271824151	202.770621365722	11568.7816014817	10849.6184106469	719.16319083477
103	102550	Oneonta City School District	1	Alabama	21014.5401613899	19567.8958225332	1446.64433885668	50322.6600294737	46817.0048674709	3505.65516200279	8604.37427166372	8030.54255851349	573.831713150226	3918.56909908781	3673.45340848876	245.115690599052	22975.3504019013	21362.1061390842	1613.24426281703	3402.79971195179	3160.23646554634	242.563246405456	84.7003066735117	78.4427668319676	6.25753984154406	18399.8498242279	17111.9324359584	1287.91738826946	291.246331933061	270.140712748736	21.1056191843244	796.754227115014	741.353757998767	55.400469116247	52283.470269985	48611.2151840219	3672.25508596314	10748.4041561144	9982.22100503799	766.183151076372	38902.4036685948	36179.3878500479	2723.01581854695	2632.66244527582	2449.606328936	183.056116339816	10565.1845121751	9824.75287506449	740.431637110573
104	102580	Opelika City School District	1	Alabama	16138.7158775044	14844.1253827303	1294.59049477415	36111.5760787471	33184.4983818719	2927.07769687512	5187.10473875283	4783.32877169074	403.775967062088	1903.81149286373	1764.34624090536	139.465251958364	18099.5261180158	16638.3356992813	1461.1904187345	4254.95016513989	3884.63632838855	370.313836751342	62.6216206583311	57.7653199290502	4.8563007292809	12603.1388204971	11617.2534797245	985.885340772631	304.621250601675	278.761063409896	25.8601871917791	874.194261118725	799.919507829258	74.274753289467	38072.3863192584	34978.7086984229	3093.67762083547	11108.5237983394	10141.7345508156	966.789247523748	24347.4797112579	22442.8888252915	1904.5908859664	2616.38280966118	2394.08532231586	222.297487345315	7147.91497926417	6577.53908824173	570.375891022435
105	102610	Opp City School District	1	Alabama	7029.67752403676	6559.47751269362	470.200011343131	19799.3809372785	18429.0764218083	1370.3045154702	2343.51676362856	2203.67414925028	139.842614378277	414.541763835497	411.509269434675	3.0324944008218	8990.4877645481	8353.68782924462	636.799935303477	1670.76619756971	1557.49363187502	113.272565694686	42.2277630923012	39.2221942753778	3.00556881692336	6702.1815724224	6220.64433293959	481.537239482809	143.962097795947	133.991409529929	9.97068826601826	431.350133667742	402.336260624702	29.0138730430401	21760.1911777898	20223.2867383593	1536.90443943055	4969.95535755042	4633.00839539816	336.946962152255	15397.7050011213	14291.4132242588	1106.29177686255	1392.53081911812	1298.86511870237	93.6657004157436	4304.3270041399	3997.88446580128	306.442538338623
106	102635	Oxford City School District	1	Alabama	22228.427030799	20736.6272486508	1491.79978214823	51187.8846701987	47720.3959552201	3467.48871497869	8410.60501764408	7864.195973209	546.409044435081	3735.35222319323	3509.51528028986	225.836942903367	24189.2372713104	22530.8375652018	1658.39970610857	4886.56372545859	4560.72845162533	325.835273833266	91.0437941450116	84.0506518698054	6.99314227520616	17823.2265578863	16589.9039567935	1233.3226010928	354.592393888235	330.060029682378	24.5323642058568	1033.81079993224	966.0944752308	67.7163247014424	53148.6949107101	49514.6062717711	3634.08863893903	13234.9403901155	12352.0260639059	882.914326209661	37026.9108301586	34464.8988039525	2562.01202620607	2886.84369043599	2697.68140391269	189.162286523306	10371.4152581554	9658.40628976	713.008968395427
107	102640	Ozark City School District	1	Alabama	10496.0462450615	9797.84890608009	698.197338981439	26710.4147549989	24889.4990693249	1820.91568567403	3662.66614599058	3437.68136692956	224.984779061026	1132.07621421618	1082.9221847591	49.1540294570843	12456.8564855729	11592.0592226311	864.797262941786	2524.6333371382	2353.28866376084	171.344673377362	43.8004712314102	40.7244600557916	3.07601117561863	9041.99700953384	8408.76601369311	633.230995840723	179.600423364366	167.237730222931	12.3626931414353	666.825244305059	622.042354898412	44.7828894066469	28671.2249955103	26683.7093858759	1987.51560963438	6810.82679068931	6348.58188775093	462.24490293838	19890.4946743427	18497.5194569081	1392.97521743462	1969.90353047825	1837.60804121688	132.295489261371	5623.47638650192	5231.89168348055	391.584703021372
108	102650	Pell City City School District	1	Alabama	22483.0796455004	20883.6942945082	1599.38535099225	50228.2540757726	46620.1539053942	3608.10017037846	8138.69239931607	7577.3496651213	561.342734194775	3567.74600379708	3336.39302198819	231.352981808884	24443.8898860118	22677.9046110592	1765.98527495259	4376.19494865677	4054.23083335747	321.964115299307	99.7249061318115	92.1691295151501	7.55577661666144	18652.8593904674	17311.836496926	1341.02289354137	380.551718638756	352.294779731611	28.2569389071444	934.558922117057	867.373371528942	67.185550588114	52189.064316284	48414.3642219452	3774.7000943388	13495.8945347297	12502.978589479	992.915945250727	35723.4141001541	33155.1260355237	2568.28806463032	2969.7556814002	2756.25959694245	213.496084457756	10099.5026398274	9371.55998167229	727.942658155121
109	102670	Perry County School District	1	Alabama	8740.00085862702	8135.09726642534	604.903592201675	24234.1924393931	22515.3184616481	1718.87397774505	3428.13076927852	3205.34056816194	222.790201116573	1057.53318223653	1005.72133706689	51.8118451696361	10700.8110991384	9929.30758297634	771.503516162021	1553.79204618556	1444.64704465799	109.145001527569	43.4808319053343	40.3074740387909	3.17335786654336	8574.935528954	7952.45783280896	622.477696145041	142.66158816147	132.507573451301	10.1540147101695	385.941103931991	359.387658019293	26.5534459126974	26195.0026799045	24309.5287781991	1885.4739017054	4779.65910052987	4443.91539460135	335.743705928516	20131.3832070083	18669.9918068516	1461.3914001567	1283.96037236627	1195.62157674609	88.3387956201797	5388.94100978986	4999.55088471294	389.39012507692
110	102700	Phenix City City School District	1	Alabama	16374.3349985822	15074.4011510816	1299.93384750061	40883.247812781	37609.5485286734	3273.69928410766	5662.12022877505	5225.67966751906	436.440561255992	2068.1113651381	1918.10026001097	150.011105127127	18335.1452390935	16868.6114676326	1466.53377146096	5407.81548786535	4953.2899948719	454.525492993442	56.960919949157	52.5606145840605	4.40030536509652	11399.1917988917	10512.8236524102	886.368146481513	375.116095398748	344.046083034398	31.0700123643496	1096.06093698862	1005.89112273206	90.1698142565538	42844.0580532924	39403.7588452244	3440.29920806801	15154.8193858726	13881.4926187152	1273.32676715734	24556.6912711207	22647.4811821837	1909.21008893693	3132.54739629914	2874.7850443254	257.762351973737	7622.93046928639	7019.88998407005	603.040485216338
111	102730	Pickens County School District	1	Alabama	10686.9148296531	9956.19243548404	730.722394169079	28307.6231911773	26328.8396374977	1978.78355367963	4413.44998155002	4127.56985428003	285.880127269992	1639.23589234761	1550.14149958887	89.0943927587388	12647.7250701645	11750.402752035	897.322318129425	1487.63014084861	1383.29044922931	104.339691619297	44.7741202886383	41.5385511511875	3.23556913745087	10566.5439007982	9814.89055660914	751.653344189099	144.080886623818	133.821244018144	10.2596426056743	404.696021605158	376.861951027254	27.8340705779037	30268.4334316887	28123.0499540487	2145.38347763998	4620.70927107777	4296.62106718345	324.088203894322	24306.8783426333	22577.8033901639	1729.07495246934	1340.84581797762	1248.6254967013	92.2203212763198	6374.26022206136	5921.78017083103	452.480051230338
112	102760	Piedmont City School District	1	Alabama	22624.532242398	21109.2851269205	1515.2471154775	52029.6374337159	48513.1895565487	3516.44787716718	8572.29695214075	8016.26944701489	556.027505125861	3823.64254254792	3592.5065578721	231.135984675822	24585.3424829094	22903.4954434715	1681.84703943785	4981.21490563638	4650.21792143218	330.996984204194	91.9342008754806	84.8658964706604	7.06830440482022	18103.8581278515	16853.3475319167	1250.51059593476	359.308399212661	334.514826516956	24.7935726957054	1049.02684933337	980.549267135012	68.4775821983632	53990.4476742273	50307.3998730997	3683.04780112753	13463.308780699	12568.363239414	894.945541285022	37600.7756142458	35003.7590284661	2597.0165857797	2926.36327928248	2735.27760521967	191.085674062808	10533.1071926521	9810.47976356588	722.627429086207
113	102790	Pike County School District	1	Alabama	9008.95054880336	8399.18880028361	609.761748519746	23803.5196632799	22149.339656847	1654.18000643285	3205.27190478091	3005.48024926644	199.791655514465	904.931376435361	868.005620111066	36.9257563242942	10969.7607893147	10193.3991168346	776.361672480092	1918.33984418219	1785.26694795707	133.07289622512	43.5473000964367	40.4340591857921	3.1132409106446	8354.90202757338	7759.63565875169	595.266368821683	153.838789947954	143.009559623729	10.829230324225	499.132827514742	465.052891316322	34.0799361984194	25764.3299037912	23943.549973398	1820.7799303932	5470.10870320048	5090.65393140459	379.454771795894	18748.8744046743	17413.062883542	1335.81152113232	1545.34679591641	1439.83315845143	105.513637464985	5166.08214529225	4799.69056581743	366.391579474811
114	102820	Randolph County School District	1	Alabama	13990.806685648	12974.0208998843	1016.78578576367	35601.3461313274	32979.0819744136	2622.26415691382	5561.27853894773	5171.77647725531	389.502061692415	2211.2586853201	2069.89626609759	141.362419222508	15951.6169261593	14768.2312164353	1183.38570972402	2614.76274323034	2415.33456376893	199.428179461414	75.4074628703259	69.4029705184019	6.00449235192399	12249.8612393806	11346.3316572539	903.529582126705	230.407587019114	212.721286081823	17.6863009372902	781.177893658966	724.440738812282	56.7371548466835	37562.1563718387	34773.2922909646	2788.86408087416	8158.24682226347	7536.0166350034	622.23018726007	27498.0088719311	25469.8010432987	2028.20782863241	1905.90067764412	1767.47461266243	138.426064981687	7522.08877945907	6965.98679380631	556.101985652761
115	102850	Roanoke City School District	1	Alabama	13990.806685648	12974.0208998843	1016.78578576367	35601.3461313274	32979.0819744136	2622.26415691382	5561.27853894773	5171.77647725531	389.502061692415	2211.2586853201	2069.89626609759	141.362419222508	15951.6169261593	14768.2312164353	1183.38570972402	2614.76274323034	2415.33456376893	199.428179461414	75.4074628703259	69.4029705184019	6.00449235192399	12249.8612393806	11346.3316572539	903.529582126705	230.407587019114	212.721286081823	17.6863009372902	781.177893658966	724.440738812282	56.7371548466835	37562.1563718387	34773.2922909646	2788.86408087416	8158.24682226347	7536.0166350034	622.23018726007	27498.0088719311	25469.8010432987	2028.20782863241	1905.90067764412	1767.47461266243	138.426064981687	7522.08877945907	6965.98679380631	556.101985652761
116	102880	Russell County School District	1	Alabama	16417.8326014317	15116.9123185615	1300.92028287019	41764.1452589036	38426.456226971	3337.68903193257	5749.81275151183	5307.34198549578	442.470766016057	2098.44273450964	1946.48476135778	151.957973151867	18378.642841943	16911.1226351125	1467.52020683053	5620.64574424461	5150.5739527939	470.071791450714	55.9158990265295	51.5997748822175	4.31612414431204	11176.9313594246	10308.9350639803	867.996295444263	388.130135803839	356.098338567213	32.031797236626	1137.01970344347	1043.91550488885	93.1041985546187	43724.955499415	40220.666543522	3504.28895589292	15901.8052742547	14571.8886716608	1329.91660259384	24595.313778924	22685.2509397714	1910.06283915251	3227.83644623634	2963.52693208977	264.309514146573	7710.62299202317	7101.55230204677	609.070689976403
117	102910	Russellville City School District	1	Alabama	15906.3435725365	14878.3732171487	1027.97035538778	39119.3324419288	36543.9728583607	2575.35958356812	6678.62741898128	6266.82061208412	411.806806897165	2915.79503360473	2755.54818824981	160.246845354921	17867.1538130479	16672.5835336997	1194.57027934813	2167.86274973024	2026.47091501715	141.391834713091	57.2038066009514	53.1969712064743	4.00683539447711	14812.210180368	13816.9822067505	995.227973617513	191.972071284926	178.989098787193	12.9829724977331	637.905005063697	596.944341938386	40.9606631253116	41080.1426824402	38338.1831749117	2741.95950752847	6301.97036772386	5890.94473765992	411.025630063935	32830.4894381047	30624.6186680787	2205.87077002605	1947.68287661162	1822.61976917314	125.063107438482	8639.43765949262	8061.03092863511	578.406730857512
118	102940	Scottsboro City School District	1	Alabama	18882.7543539992	17627.1255537657	1255.62880023346	46588.449480127	43445.7341866425	3142.7152934844	7956.91266469042	7447.34538714542	509.567277544998	3579.9882469703	3368.78067256634	211.207574403965	20843.5645945105	19421.3358703167	1422.22872419381	3131.72558721776	2917.89236443374	213.833222784027	82.0595323560396	76.0010689534869	6.0584634025527	16548.2883997184	15418.2684501479	1130.01994957047	252.519074141659	234.808145251578	17.7109288900804	828.97200107668	774.365841530002	54.6061595466784	48549.2597206383	45239.9445031935	3309.31521744475	9293.06444578794	8658.53697374723	634.527472040709	36824.9625949961	34310.3253485701	2514.63724642604	2431.23267985427	2271.08218087627	160.150498977999	9917.72290520176	9241.55570369642	676.167201505344
119	102970	Selma City School District	1	Alabama	9390.11985345223	8738.78298715567	651.336866296562	24439.8783706642	22707.098606658	1732.77976400616	3400.56558653788	3179.75176148112	220.813825056762	1027.89017355281	978.167795169567	49.7223783832444	11350.9300939636	10532.9933037067	817.936790256909	1831.26872117252	1702.79673955264	128.471981619881	47.8089313389947	44.306296622054	3.50263471694071	8842.11583438537	8199.78229872547	642.333535659903	158.631038551738	147.362043041031	11.2689955107065	471.105568514954	438.745925765477	32.3596427494772	26400.6886111755	24501.308923209	1899.3796879665	5240.16872415796	4872.54662029542	367.622103862537	19784.4824074832	18347.243088973	1437.23931851015	1376.03747953439	1281.51921394057	94.51826559382	5361.37582704923	4973.96207803212	387.413749017108
120	103000	Sheffield City School District	1	Alabama	23458.1404725119	22061.2457665457	1396.89470596617	57137.9670365428	53691.1896823163	3446.77735422649	9607.97136097033	9055.4080940959	552.563266874424	4399.18585521815	4167.89004680042	231.295808417723	25418.9507130233	23855.4560830967	1563.49462992652	5054.65815624371	4770.67656176026	283.981594483451	61.0228898374702	56.7594659356803	4.26342390178986	18785.5156484746	17597.5833538636	1187.93229461093	339.630897815096	319.362859362205	20.2680384528906	1178.12312065241	1111.07384217495	67.0492784774556	59098.7772770542	55485.3999988673	3613.37727818683	14359.0053576559	13552.2854746057	806.719883050175	41176.8885797911	38573.0018060201	2603.88677377094	3562.88333960723	3360.11271824151	202.770621365722	11568.7816014817	10849.6184106469	719.16319083477
121	103030	Shelby County School District	1	Alabama	18517.3053524076	17016.822098967	1500.48325344058	52440.1838196728	48144.9319029382	4295.25191673462	7739.54094654949	7127.28228353188	612.258663017614	3172.09547820283	2930.46564891409	241.629829288738	20478.115592919	18811.032415518	1667.08317740093	5743.48211435021	5241.54758284566	501.934531504541	82.8014185064974	76.3749356268096	6.4264828796878	13089.0889593155	12064.3622087139	1024.72675060161	542.420539996088	496.058671543978	46.3618684521104	1020.3225607507	932.689016787725	87.6335439629746	54400.9940601841	49939.1422194892	4461.85184069496	19207.1728137981	17528.6190904857	1678.55372331236	31506.4102781388	29039.8168026272	2466.5934755116	3687.41096824726	3370.70632637626	316.704641870999	9700.35118706083	8921.49260008287	778.85858697796
122	103062	St. Clair County School District	1	Alabama	22483.0796455004	20883.6942945082	1599.38535099225	50228.2540757726	46620.1539053942	3608.10017037846	8138.69239931607	7577.3496651213	561.342734194775	3567.74600379708	3336.39302198819	231.352981808884	24443.8898860118	22677.9046110592	1765.98527495259	4376.19494865677	4054.23083335747	321.964115299307	99.7249061318115	92.1691295151501	7.55577661666144	18652.8593904674	17311.836496926	1341.02289354137	380.551718638756	352.294779731611	28.2569389071444	934.558922117057	867.373371528942	67.185550588114	52189.064316284	48414.3642219452	3774.7000943388	13495.8945347297	12502.978589479	992.915945250727	35723.4141001541	33155.1260355237	2568.28806463032	2969.7556814002	2756.25959694245	213.496084457756	10099.5026398274	9371.55998167229	727.942658155121
123	103090	Sumter County School District	1	Alabama	11056.8270330538	10288.9680796445	767.858953409354	24928.2013036358	23171.6367356739	1756.56456796191	3651.30268294969	3414.54978018033	236.752902769358	1198.81774360397	1137.92904547989	60.8886981240834	13017.6372735652	12083.1783961955	934.4588773697	1259.24880983315	1172.383342771	86.8654670621549	51.7270161912379	47.9770258880569	3.74999030318096	11154.0737654304	10348.2195675564	805.854197874027	138.438532863633	128.669717965991	9.7688148976426	414.149149246694	385.928742013999	28.2204072326948	26889.0115441471	24965.8470522249	1923.16449192226	4414.69097248237	4110.15688020034	304.534092282025	21236.4854016365	19702.2019399259	1534.28346171053	1237.83517002831	1153.48823209861	84.3469379297049	5612.11292346103	5208.76009673132	403.352826729704
124	103120	Sylacauga City School District	1	Alabama	16490.363928666	15325.071151352	1165.29277731402	38582.745437036	35824.2376496056	2758.50778743048	6020.42826752626	5611.65026364666	408.778003879597	2437.03817640868	2286.66915046649	150.369025942193	18451.1741691773	17119.2814679029	1331.89270127437	3224.14175346256	2990.11035977825	234.031393684315	81.9032638842492	75.6366700298894	6.26659385435985	14129.2551530933	13110.0514359076	1019.20371718566	276.630730445821	256.301954155409	20.328776290413	739.243268291399	687.181048031781	52.0622202596177	40543.5556775474	37618.4479661566	2925.10771139083	9631.28520023522	8932.1772605916	699.107939643617	28666.9853795979	26599.1128878907	2067.87249170716	2245.2850977143	2087.15781767425	158.127280040055	7981.2385080376	7405.86058019766	575.377927839944
125	103150	Talladega City School District	1	Alabama	16490.363928666	15325.071151352	1165.29277731402	38582.745437036	35824.2376496056	2758.50778743048	6020.42826752626	5611.65026364666	408.778003879597	2437.03817640868	2286.66915046649	150.369025942193	18451.1741691773	17119.2814679029	1331.89270127437	3224.14175346256	2990.11035977825	234.031393684315	81.9032638842492	75.6366700298894	6.26659385435985	14129.2551530933	13110.0514359076	1019.20371718566	276.630730445821	256.301954155409	20.328776290413	739.243268291399	687.181048031781	52.0622202596177	40543.5556775474	37618.4479661566	2925.10771139083	9631.28520023522	8932.1772605916	699.107939643617	28666.9853795979	26599.1128878907	2067.87249170716	2245.2850977143	2087.15781767425	158.127280040055	7981.2385080376	7405.86058019766	575.377927839944
126	103180	Talladega County School District	1	Alabama	16490.363928666	15325.071151352	1165.29277731402	38582.745437036	35824.2376496056	2758.50778743048	6020.42826752626	5611.65026364666	408.778003879597	2437.03817640868	2286.66915046649	150.369025942193	18451.1741691773	17119.2814679029	1331.89270127437	3224.14175346256	2990.11035977825	234.031393684315	81.9032638842492	75.6366700298894	6.26659385435985	14129.2551530933	13110.0514359076	1019.20371718566	276.630730445821	256.301954155409	20.328776290413	739.243268291399	687.181048031781	52.0622202596177	40543.5556775474	37618.4479661566	2925.10771139083	9631.28520023522	8932.1772605916	699.107939643617	28666.9853795979	26599.1128878907	2067.87249170716	2245.2850977143	2087.15781767425	158.127280040055	7981.2385080376	7405.86058019766	575.377927839944
127	103210	Tallapoosa County School District	1	Alabama	12047.0363605326	11200.2422394275	846.794121105102	31287.2253516793	29050.6209512036	2236.60440047573	4648.95481767272	4337.29549096633	311.659326706397	1694.75189264036	1596.72775852191	98.0241341184446	14007.8466010439	12994.4525559784	1013.39404506545	2480.26521225659	2301.52400165659	178.741210599998	65.9744478093473	60.9586425485891	5.01580526075818	10569.4036132817	9802.6904631247	766.713150156996	218.826536177578	202.895447553146	15.9310886244323	673.37679151868	626.384001095417	46.9927904232631	33248.0355921907	30844.8312677546	2403.20432443607	7479.04949221119	6940.06908246748	538.980409743711	23924.6691637748	22189.1541685889	1735.51499518583	1844.31693620473	1715.6080166982	128.708919506531	6609.76505818406	6131.50580751732	478.259250666744
128	103240	Tallassee City School District	1	Alabama	13838.3413101358	12831.9086425538	1006.43266758196	34275.4376177757	31750.6738924234	2524.76372535237	4988.65418816183	4640.76424233469	347.889945827144	1829.15425999539	1715.52159986445	113.632660130945	15799.1515506471	14626.1189591048	1173.03259154231	3469.8033358361	3207.91919268645	261.884143149649	60.331697287744	55.7781923297987	4.55350495794521	11199.3442058319	10371.9440364176	827.400169414315	268.371470997247	248.176695810604	20.1947751866425	801.300840694181	742.300841860428	58.9999988337533	36236.2478582871	33544.8842089744	2691.36364931271	9692.99254374279	8961.81423865809	731.178305084707	24240.7536460521	22450.178852654	1790.5747933981	2302.50166849222	2132.89111766231	169.610550829905	6949.46442867317	6434.97455888568	514.48986978749
129	103270	Tarrant City School District	1	Alabama	30164.679553094	27908.2953533345	2256.38419975958	81745.1638505928	75582.509701236	6162.65414935687	11983.8730884431	11104.0534709007	879.819617542436	5191.74768032754	4823.59429224584	368.153388081703	32125.4897936054	29702.5056698855	2422.98412371993	10788.6065585033	9957.81010331032	830.796455192952	99.4796054876927	91.9133946903535	7.56621079733918	18414.5353899579	17046.1241316201	1368.41125833783	1089.20082183937	1005.46219200518	83.7386298341859	1733.66741781718	1601.19584825956	132.471569557619	83705.9740911042	77376.720017787	6329.25407331722	35810.3935513931	33052.748450496	2757.64510089701	41981.5057675265	38861.7982148947	3119.70755263184	5914.07477218459	5462.17335239622	451.901419788366	13944.6833289544	12898.2637874516	1046.41954150278
130	103300	Thomasville City School District	1	Alabama	7270.86579131625	6759.67975101818	511.186040298071	20697.0681210191	19204.2347996331	1492.83332138602	2635.16436909841	2462.94482911641	172.219539982002	599.977549939777	577.330758119208	22.646791820569	9231.67603182759	8553.89006756917	677.785964258417	1444.81388732089	1343.11398955733	101.69989776356	42.6529922914298	39.5285901839309	3.12440210749885	7242.18477982537	6704.48393606059	537.70084376478	134.2522515671	124.674396560163	9.57785500693702	367.772120822798	342.089155207158	25.6829656156404	22657.8783615304	20998.4451161841	1659.43324534637	4516.67391895248	4198.74696668559	317.92695226689	16917.3060503838	15661.2693689036	1256.03668148022	1223.89839219417	1138.42878059491	85.4696115992594	4595.97460960975	4257.15514566741	338.819463942348
131	103330	Troy City School District	1	Alabama	9008.95054880336	8399.18880028361	609.761748519746	23803.5196632799	22149.339656847	1654.18000643285	3205.27190478091	3005.48024926644	199.791655514465	904.931376435361	868.005620111066	36.9257563242942	10969.7607893147	10193.3991168346	776.361672480092	1918.33984418219	1785.26694795707	133.07289622512	43.5473000964367	40.4340591857921	3.1132409106446	8354.90202757338	7759.63565875169	595.266368821683	153.838789947954	143.009559623729	10.829230324225	499.132827514742	465.052891316322	34.0799361984194	25764.3299037912	23943.549973398	1820.7799303932	5470.10870320048	5090.65393140459	379.454771795894	18748.8744046743	17413.062883542	1335.81152113232	1545.34679591641	1439.83315845143	105.513637464985	5166.08214529225	4799.69056581743	366.391579474811
132	103360	Tuscaloosa City School District	1	Alabama	21558.6472870325	19938.9788490481	1619.66843798443	51195.1907212535	47307.4199027914	3887.77081846214	7866.63280332942	7290.4740550832	576.158748246215	3319.55479901319	3088.5908389534	230.96396005979	23519.4575275439	21733.1891655991	1786.26836194478	5036.99742003833	4639.88099550932	397.11642452901	75.8112943971108	70.2022922182417	5.60900217886911	16354.6124156827	15130.469775786	1224.14263989666	467.724705301542	431.21141790071	36.5132874008321	1584.31169212418	1461.42468418477	122.887007939413	53156.0009617649	49101.6302193424	4054.37074242248	16516.1183170581	15213.9890312507	1302.1292858074	33049.9258684737	30576.1391181239	2473.7867503498	3589.95677623304	3311.50206996776	278.454706265286	9827.44304384076	9084.6843716342	742.758672206562
133	103390	Tuscaloosa County School District	1	Alabama	21558.6472870325	19938.9788490481	1619.66843798443	51195.1907212535	47307.4199027914	3887.77081846214	7866.63280332942	7290.4740550832	576.158748246215	3319.55479901319	3088.5908389534	230.96396005979	23519.4575275439	21733.1891655991	1786.26836194478	5036.99742003833	4639.88099550932	397.11642452901	75.8112943971108	70.2022922182417	5.60900217886911	16354.6124156827	15130.469775786	1224.14263989666	467.724705301542	431.21141790071	36.5132874008321	1584.31169212418	1461.42468418477	122.887007939413	53156.0009617649	49101.6302193424	4054.37074242248	16516.1183170581	15213.9890312507	1302.1292858074	33049.9258684737	30576.1391181239	2473.7867503498	3589.95677623304	3311.50206996776	278.454706265286	9827.44304384076	9084.6843716342	742.758672206562
134	103420	Tuscumbia City School District	1	Alabama	23458.1404725119	22061.2457665457	1396.89470596617	57137.9670365428	53691.1896823163	3446.77735422649	9607.97136097033	9055.4080940959	552.563266874424	4399.18585521815	4167.89004680042	231.295808417723	25418.9507130233	23855.4560830967	1563.49462992652	5054.65815624371	4770.67656176026	283.981594483451	61.0228898374702	56.7594659356803	4.26342390178986	18785.5156484746	17597.5833538636	1187.93229461093	339.630897815096	319.362859362205	20.2680384528906	1178.12312065241	1111.07384217495	67.0492784774556	59098.7772770542	55485.3999988673	3613.37727818683	14359.0053576559	13552.2854746057	806.719883050175	41176.8885797911	38573.0018060201	2603.88677377094	3562.88333960723	3360.11271824151	202.770621365722	11568.7816014817	10849.6184106469	719.16319083477
135	103430	Vestavia Hills City School District	1	Alabama	30105.3280090651	27852.7956550112	2252.53235405394	81595.8344152537	75442.6959905503	6153.13842470344	11962.2452381094	11083.7890313666	878.456206742776	5181.45613525205	4813.9474734787	367.508661773351	32066.1382495765	29647.0059715622	2419.13227801428	10762.898109507	9933.77743656395	829.120672943071	99.3946184226357	91.8342153387365	7.56040308389923	18387.3985037502	17020.7385591284	1366.65994462184	1086.41459265047	1002.86642364124	83.5481690092306	1730.0324252461	1597.78933688986	132.243088356243	83556.6446557651	77236.9063071013	6319.73834866379	35725.7884919479	32973.6421187731	2752.14637317483	41928.1278060707	38811.7483279247	3116.37947814602	5902.72835774646	5451.51586040352	451.21249734294	13923.0554786207	12877.9993479176	1045.05613070312
136	103450	Walker County School District	1	Alabama	18087.8675902583	16901.3690245045	1186.49856575379	41113.3946492195	38382.0960379463	2731.29861127317	6760.59867120002	6337.98618074798	422.612490452041	2895.86881631446	2733.83528878973	162.033527524728	20048.6778307697	18695.5793410555	1353.09848971413	2849.26527480063	2662.12285966846	187.142415132169	71.4660281834724	66.2952596567611	5.17076852671128	16212.2436977518	15111.6390959676	1100.60460178419	250.289372444465	233.161420657687	17.1279517867777	665.413457589282	622.360705104995	43.0527524842869	43074.2048897308	40176.3063544973	2897.89853523352	8731.49560550185	8158.00278621922	573.492819282638	32137.6861449087	29955.9470888465	2181.73905606214	2205.02313932026	2062.35647943152	142.66665988874	8721.40891171137	8132.19649729898	589.212414412388
137	103480	Washington County School District	1	Alabama	7728.54952885634	7170.08524471506	558.464284141283	22038.328673759	20412.3126239936	1626.01604976537	2877.90592672756	2681.36676498975	196.539161737808	729.195861218954	693.554373593785	35.6414876251685	9689.35976936768	8964.29556126605	725.064208101629	1579.18557689301	1464.37732482666	114.808252066347	44.9870353557374	41.6136312277343	3.37340412800318	7530.64662184365	6962.52107228782	568.125549555826	143.092261023319	132.592812437749	10.49944858557	391.448274251973	363.190720486089	28.2575537658833	23999.1389142703	22206.5229405446	1792.61597372572	4962.70753936755	4601.91411112952	360.793428238024	17709.039244978	16373.0374169311	1336.00182804697	1327.39212992473	1231.571412484	95.8207174407268	4838.7161672389	4475.57708154074	363.139085698154
138	103510	Wilcox County School District	1	Alabama	7486.05657124413	6968.33168744121	517.724883802918	21121.1927764318	19619.8821083278	1501.31066810398	2773.65135578711	2596.02262071816	177.628735068951	688.012624540427	661.585784243467	26.4268402969599	9446.86681175547	8762.54200399221	684.324807763264	1369.8451953603	1274.7384732005	95.1067221597936	40.9067219883829	37.9453631532267	2.96135883515621	7559.27478767645	7005.95396993077	553.320817745684	129.131120398764	120.020982493712	9.11013790505204	347.708986331573	323.883215213995	23.8257711175784	23082.0030169431	21414.0924248788	1667.91059206433	4288.81910183951	3991.05149416105	297.767607678458	17622.5813991903	16332.6506287827	1289.93077040755	1170.60251591335	1090.39030193503	80.2122139783201	4734.46159629845	4390.23293726915	344.228659029297
139	103540	Winfield City School District	1	Alabama	14523.6145971079	13568.6956214841	954.918975623855	33281.4329860052	31055.9749260894	2225.45805991574	5505.29606174389	5163.4763388046	341.819722939287	2264.39077461607	2142.92870975022	121.462064865848	16484.4248376193	15362.9059380351	1121.5188995842	1524.51891747415	1423.73224976444	100.786667709711	59.2090681913602	55.0152262411466	4.19384195021357	14219.3550210223	13247.6466683661	971.708352656274	166.896718112068	155.463813004277	11.4329051077907	514.445112819343	481.047980659131	33.3971321602121	35242.2432265165	32850.1852426404	2392.05798387609	5083.1311914008	4747.20852822983	335.922663170977	28569.6277344165	26616.703747895	1952.92398652142	1589.48430069926	1486.27296651557	103.21133418369	7466.10630225523	6957.68665535559	508.419646899633
140	103580	Winston County School District	1	Alabama	15433.0178336301	14430.5732668263	1002.4445668038	38696.0269133223	36134.3380504819	2561.68886284043	6532.40805747149	6127.4778275212	404.930229950291	2822.28863114019	2666.69179791385	155.596833226338	17393.8280741414	16224.7835833773	1169.04449076414	2135.29001968667	1994.77316539726	140.516854289415	61.4931324855886	57.1300115702803	4.36312091530824	14265.7281952567	13302.4692195476	963.258975709032	199.400951920715	185.745431328401	13.6555205923144	731.915774791783	684.665755533707	47.2500192580757	40656.8371538337	37928.5483670329	2728.28878680078	6619.32492485516	6183.72755523103	435.597369624125	32146.1485412411	29975.5571986188	2170.59134262225	1891.36368773741	1769.26361318301	122.100074554399	8493.21829798283	7921.68814407219	571.530153910637
141	103581	Orange Beach City School District	1	Alabama	9023.47625700448	8378.1825803541	645.293676650372	22324.8132642327	20704.7309493467	1620.08231488596	2322.20994236747	2170.3419632899	151.867979077565	292.109473614661	290.386798159564	1.72267545509683	10984.2864975158	10172.3928969051	811.893600610718	3096.92721329193	2876.214675512	220.712537779925	46.4269432694461	42.9531037986139	3.47383947083223	6886.95958930192	6367.26688271358	519.692706588335	246.403543932652	228.810442808753	17.5931011238994	707.569207719872	657.147792072145	50.4214156477273	24285.623504744	22498.9412658977	1786.6822388463	8654.06424242041	8037.30435447174	616.759887948668	13336.1975734701	12329.8428065103	1006.35476695979	2295.36168885351	2131.79410491567	163.567583937842	4283.02018287881	3964.5522798409	318.467903037911
142	400001	Cave Creek Unified District	4	Arizona	99339.3692456233	90614.6484191098	8724.72082651347	157550.833874191	143633.647551484	13917.1863227072	17758.4623207462	16213.0836373047	1545.37868344152	6462.92839848393	5907.86933689166	555.05906159227	101300.179486135	92408.8587356608	8891.32075047381	64321.1549981994	58535.1252742889	5786.02972391051	49.0879385127831	45.2609048694485	3.82703364333458	29257.367382863	26835.3689649611	2421.99841790192	747.602861822159	682.445977485781	65.1568843363779	6924.96630473733	6310.65761405566	614.308690681667	159511.644114702	145427.857868035	14083.7862466676	112023.883550594	101946.739879437	10077.1436711572	34751.2133285621	31874.4205330747	2876.79279548744	12736.5472355459	11606.697455523	1129.84978002289	19719.2725612576	18007.2939538557	1711.97860740186
143	400003	Chino Valley Unified District	4	Arizona	28022.1622173306	26618.3956913223	1403.76652600829	34897.5765242742	33261.1728957203	1636.40362855385	4455.84823975383	4272.57309312051	183.275146633318	1391.25986865612	1366.22745678248	25.0324118736304	29982.9724578419	28412.6060078733	1570.36644996864	7408.64530147507	7158.01595052315	250.629350951921	35.4142057156226	33.1018679741346	2.312337741488	18856.5947775752	17646.8721723039	1209.72260527128	345.823785529738	333.899325896161	11.9244596335766	3336.4943875463	3240.71669117592	95.777696370372	36858.3867647855	35055.3832122713	1803.00355251419	13346.2585261668	12894.7638228931	451.494703273721	19086.3442389485	17861.8823278667	1224.46191108183	4425.78399967016	4298.73706151152	127.046938158645	6416.65848026517	6066.7834096715	349.875070593664
144	400004	Clarkdale-Jerome Elementary District	4	Arizona	28022.1622173306	26618.3956913223	1403.76652600829	34897.5765242742	33261.1728957203	1636.40362855385	4455.84823975383	4272.57309312051	183.275146633318	1391.25986865612	1366.22745678248	25.0324118736304	29982.9724578419	28412.6060078733	1570.36644996864	7408.64530147507	7158.01595052315	250.629350951921	35.4142057156226	33.1018679741346	2.312337741488	18856.5947775752	17646.8721723039	1209.72260527128	345.823785529738	333.899325896161	11.9244596335766	3336.4943875463	3240.71669117592	95.777696370372	36858.3867647855	35055.3832122713	1803.00355251419	13346.2585261668	12894.7638228931	451.494703273721	19086.3442389485	17861.8823278667	1224.46191108183	4425.78399967016	4298.73706151152	127.046938158645	6416.65848026517	6066.7834096715	349.875070593664
145	400005	Salome Consolidated Elementary District	4	Arizona	23411.8970964714	21791.8083838504	1620.08871262106	18952.408250624	17680.2223300516	1272.18592057236	1909.99942785655	1803.06659497085	106.932832885697	120.736674226383	138.574698076152	-17.8380238497689	25372.7073369828	23586.0187004014	1786.68863658141	4822.67049852105	4520.70136251552	301.969136005526	33.3219208368852	30.8278764458326	2.49404439105265	19421.6141708054	17999.1574145516	1422.4567562538	136.448036270926	128.447932351492	8.0001039194337	958.652710548515	906.884114536911	51.7685960116036	20913.2184911353	19474.4326466026	1438.7858445327	6537.15759585672	6127.83669538089	409.320900475821	13157.1686869013	12193.5256381177	963.643048783598	1218.8922083773	1153.07031310401	65.8218952732855	3870.80966836789	3597.27691152185	273.532756846043
146	400021	Colorado City Unified District	4	Arizona	32360.3719268643	30693.8755799686	1666.49634689572	33844.8131372895	32251.1101911332	1593.70294615635	3717.25135843012	3562.00972802771	155.241630402411	875.722730713312	870.17393804964	5.5487926636718	34321.1821673756	32488.0858965196	1833.09627085606	13178.7111859771	12727.260473449	451.450712528069	32.6041092142885	30.210539362082	2.39356985220644	18368.6538511014	17071.551059533	1297.10279156838	345.013025330426	333.043271261721	11.9697540687047	2396.19999575245	2326.02055291374	70.1794428387085	35805.6233778009	34045.3205076842	1760.3028701167	16693.5992758303	16121.7423482916	571.856927538614	15212.657226125	14138.4151877518	1074.24203837324	3899.36687584555	3785.1629716407	114.203904204842	5678.06159894146	5356.22004457871	321.841554362757
147	400022	Vernon Elementary District	4	Arizona	19494.3799425475	18189.8040765528	1304.57586599472	21965.7417015441	20506.464711487	1459.27699005714	3040.51566884853	2863.31133281665	177.20433603188	856.481442444253	828.597058669196	27.8843837750564	21455.1901830588	19984.0143931037	1471.17578995506	2214.91115920037	2076.70432942113	138.206829779243	29.3183720366712	27.2311832861949	2.08718875047635	18515.7195152158	17225.4068003849	1290.31271483086	125.686135368392	117.886985803671	7.79914956472083	569.555001237583	536.785094207825	32.7699070297585	23926.5519420555	22300.675028038	1625.87691401748	3885.56236375487	3643.10963422961	242.452729525266	18956.2893931823	17635.2745004077	1321.01489277456	1084.70018511834	1022.29089340068	62.4092917176622	5001.32590935987	4657.52164936764	343.804259992226
148	400023	Pinon Unified District	4	Arizona	18948.2307965676	17677.0941759549	1271.13662061267	21831.0839513296	20375.1686589457	1455.91529238391	2990.06731848153	2815.09188415561	174.975434325924	823.553520002699	797.231415074035	26.3221049286629	20909.0410370789	19471.3044925059	1437.73654457301	2419.84681703423	2267.77442828012	152.072388754105	28.7785917459667	26.7267100138184	2.05188173214831	17764.6523375515	16521.6365112105	1243.01582634101	112.621003012988	105.64277957137	6.97822344161718	583.14228773422	549.524063430084	33.618224304136	23791.8941918409	22169.3789754967	1622.51521634426	3994.34945110464	3743.32932112278	251.020129981863	18680.3735468085	17373.2835165938	1307.09003021476	1117.17119392779	1052.76613778015	64.4050561476367	4950.87755899287	4609.3022007066	341.57535828627
149	400026	Heber-Overgaard Unified District	4	Arizona	18948.2307965676	17677.0941759549	1271.13662061267	21831.0839513296	20375.1686589457	1455.91529238391	2990.06731848153	2815.09188415561	174.975434325924	823.553520002699	797.231415074035	26.3221049286629	20909.0410370789	19471.3044925059	1437.73654457301	2419.84681703423	2267.77442828012	152.072388754105	28.7785917459667	26.7267100138184	2.05188173214831	17764.6523375515	16521.6365112105	1243.01582634101	112.621003012988	105.64277957137	6.97822344161718	583.14228773422	549.524063430084	33.618224304136	23791.8941918409	22169.3789754967	1622.51521634426	3994.34945110464	3743.32932112278	251.020129981863	18680.3735468085	17373.2835165938	1307.09003021476	1117.17119392779	1052.76613778015	64.4050561476367	4950.87755899287	4609.3022007066	341.57535828627
150	400082	Colorado River Union High School District	4	Arizona	32360.3719268643	30693.8755799686	1666.49634689572	33844.8131372895	32251.1101911332	1593.70294615635	3717.25135843012	3562.00972802771	155.241630402411	875.722730713312	870.17393804964	5.5487926636718	34321.1821673756	32488.0858965196	1833.09627085606	13178.7111859771	12727.260473449	451.450712528069	32.6041092142885	30.210539362082	2.39356985220644	18368.6538511014	17071.551059533	1297.10279156838	345.013025330426	333.043271261721	11.9697540687047	2396.19999575245	2326.02055291374	70.1794428387085	35805.6233778009	34045.3205076842	1760.3028701167	16693.5992758303	16121.7423482916	571.856927538614	15212.657226125	14138.4151877518	1074.24203837324	3899.36687584555	3785.1629716407	114.203904204842	5678.06159894146	5356.22004457871	321.841554362757
151	400212	Benson Unified School District	4	Arizona	37761.9216423239	35699.0445747145	2062.87706760935	38731.0725352983	36691.0698586384	2040.0026766599	5063.66801216334	4827.29205276901	236.375959394328	1697.62957311152	1648.91401886966	48.715554241857	39722.7318828352	37493.2548912655	2229.4769915697	10754.4650278368	10259.0285021682	495.436525668566	36.0032764204485	33.5013096025163	2.50196681793213	25053.9076377163	23488.9503406949	1564.95729702143	273.119088093804	259.457821337849	13.6612667559552	3605.2368527679	3452.31691746209	152.919935305812	40691.8827758096	38485.2801751894	2206.60260062024	15379.6881924482	14671.1769588155	708.511233632706	21172.0632204968	19849.5799053577	1322.48331513908	4140.13136286461	3964.52331101616	175.608051848453	7024.47825267468	6621.50236932001	402.975883354674
152	400295	Kingman Unified School District	4	Arizona	32360.3719268643	30693.8755799686	1666.49634689572	33844.8131372895	32251.1101911332	1593.70294615635	3717.25135843012	3562.00972802771	155.241630402411	875.722730713312	870.17393804964	5.5487926636718	34321.1821673756	32488.0858965196	1833.09627085606	13178.7111859771	12727.260473449	451.450712528069	32.6041092142885	30.210539362082	2.39356985220644	18368.6538511014	17071.551059533	1297.10279156838	345.013025330426	333.043271261721	11.9697540687047	2396.19999575245	2326.02055291374	70.1794428387085	35805.6233778009	34045.3205076842	1760.3028701167	16693.5992758303	16121.7423482916	571.856927538614	15212.657226125	14138.4151877518	1074.24203837324	3899.36687584555	3785.1629716407	114.203904204842	5678.06159894146	5356.22004457871	321.841554362757
153	400450	Agua Fria Union High School District	4	Arizona	99339.3692456233	90614.6484191098	8724.72082651347	157550.833874191	143633.647551484	13917.1863227072	17758.4623207462	16213.0836373047	1545.37868344152	6462.92839848393	5907.86933689166	555.05906159227	101300.179486135	92408.8587356608	8891.32075047381	64321.1549981994	58535.1252742889	5786.02972391051	49.0879385127831	45.2609048694485	3.82703364333458	29257.367382863	26835.3689649611	2421.99841790192	747.602861822159	682.445977485781	65.1568843363779	6924.96630473733	6310.65761405566	614.308690681667	159511.644114702	145427.857868035	14083.7862466676	112023.883550594	101946.739879437	10077.1436711572	34751.2133285621	31874.4205330747	2876.79279548744	12736.5472355459	11606.697455523	1129.84978002289	19719.2725612576	18007.2939538557	1711.97860740186
154	400480	Aguila Elementary District	4	Arizona	99339.3692456233	90614.6484191098	8724.72082651347	157550.833874191	143633.647551484	13917.1863227072	17758.4623207462	16213.0836373047	1545.37868344152	6462.92839848393	5907.86933689166	555.05906159227	101300.179486135	92408.8587356608	8891.32075047381	64321.1549981994	58535.1252742889	5786.02972391051	49.0879385127831	45.2609048694485	3.82703364333458	29257.367382863	26835.3689649611	2421.99841790192	747.602861822159	682.445977485781	65.1568843363779	6924.96630473733	6310.65761405566	614.308690681667	159511.644114702	145427.857868035	14083.7862466676	112023.883550594	101946.739879437	10077.1436711572	34751.2133285621	31874.4205330747	2876.79279548744	12736.5472355459	11606.697455523	1129.84978002289	19719.2725612576	18007.2939538557	1711.97860740186
155	400520	Ajo Unified District	4	Arizona	85534.560564311	81514.8446137795	4019.71595053147	126065.094686061	120243.254930569	5821.83975549208	13132.0535832748	12539.7109607538	592.342622521052	4217.88920188135	4055.028791156	162.860410725354	87495.3708048223	83309.0549303305	4186.31587449182	58366.511724874	55838.1128466922	2528.3988781818	39.515899548537	36.8585593346684	2.6573402138686	16835.409041218	15705.4766425382	1129.93239867982	1369.0325224213	1309.85697280516	59.1755496161446	10884.9016167605	10418.7499089603	466.151707800183	128025.904926573	122037.46524712	5988.43967945243	92397.3209471221	88394.7298083725	4002.59113874964	18938.6017026774	17667.5105401665	1271.09116251088	16689.9822767733	15975.2248985813	714.757378191915	15092.8638237862	14333.9212773048	758.942546481398
156	400600	Alhambra Elementary District	4	Arizona	99339.3692456233	90614.6484191098	8724.72082651347	157550.833874191	143633.647551484	13917.1863227072	17758.4623207462	16213.0836373047	1545.37868344152	6462.92839848393	5907.86933689166	555.05906159227	101300.179486135	92408.8587356608	8891.32075047381	64321.1549981994	58535.1252742889	5786.02972391051	49.0879385127831	45.2609048694485	3.82703364333458	29257.367382863	26835.3689649611	2421.99841790192	747.602861822159	682.445977485781	65.1568843363779	6924.96630473733	6310.65761405566	614.308690681667	159511.644114702	145427.857868035	14083.7862466676	112023.883550594	101946.739879437	10077.1436711572	34751.2133285621	31874.4205330747	2876.79279548744	12736.5472355459	11606.697455523	1129.84978002289	19719.2725612576	18007.2939538557	1711.97860740186
157	400630	Alpine Elementary District	4	Arizona	19494.3799425475	18189.8040765528	1304.57586599472	21965.7417015441	20506.464711487	1459.27699005714	3040.51566884853	2863.31133281665	177.20433603188	856.481442444253	828.597058669196	27.8843837750564	21455.1901830588	19984.0143931037	1471.17578995506	2214.91115920037	2076.70432942113	138.206829779243	29.3183720366712	27.2311832861949	2.08718875047635	18515.7195152158	17225.4068003849	1290.31271483086	125.686135368392	117.886985803671	7.79914956472083	569.555001237583	536.785094207825	32.7699070297585	23926.5519420555	22300.675028038	1625.87691401748	3885.56236375487	3643.10963422961	242.452729525266	18956.2893931823	17635.2745004077	1321.01489277456	1084.70018511834	1022.29089340068	62.4092917176622	5001.32590935987	4657.52164936764	343.804259992226
158	400680	Amphitheater Unified District	4	Arizona	85534.560564311	81514.8446137795	4019.71595053147	126065.094686061	120243.254930569	5821.83975549208	13132.0535832748	12539.7109607538	592.342622521052	4217.88920188135	4055.028791156	162.860410725354	87495.3708048223	83309.0549303305	4186.31587449182	58366.511724874	55838.1128466922	2528.3988781818	39.515899548537	36.8585593346684	2.6573402138686	16835.409041218	15705.4766425382	1129.93239867982	1369.0325224213	1309.85697280516	59.1755496161446	10884.9016167605	10418.7499089603	466.151707800183	128025.904926573	122037.46524712	5988.43967945243	92397.3209471221	88394.7298083725	4002.59113874964	18938.6017026774	17667.5105401665	1271.09116251088	16689.9822767733	15975.2248985813	714.757378191915	15092.8638237862	14333.9212773048	758.942546481398
159	400720	Antelope Union High School District	4	Arizona	16624.1265274167	15133.0281451541	1491.09838226262	22710.7787834759	20640.6209675468	2070.15781592911	1945.08929660042	1769.88281229227	175.206484308148	-10.270726858344	-11.1053546428391	0.834627784494813	18584.936767928	16927.2384617051	1657.69830622297	6522.21698605396	5889.58308501261	632.63390104135	19.4442340424233	17.9502125248274	1.49402151759597	9720.02903975601	8921.6552165206	798.373823235414	135.86385799048	124.004591738278	11.8592662522014	2187.38265008516	1974.04535590875	213.337294176405	24671.5890239873	22434.8312840978	2236.75773988946	11633.9124320685	10505.4606461175	1128.45178595106	10606.151890442	9734.99461303536	871.15727740668	2431.5247014767	2194.37602494499	237.148676531715	3905.89953711176	3564.09312884326	341.806408268494
160	400750	Apache Elementary District	4	Arizona	37761.9216423239	35699.0445747145	2062.87706760935	38731.0725352983	36691.0698586384	2040.0026766599	5063.66801216334	4827.29205276901	236.375959394328	1697.62957311152	1648.91401886966	48.715554241857	39722.7318828352	37493.2548912655	2229.4769915697	10754.4650278368	10259.0285021682	495.436525668566	36.0032764204485	33.5013096025163	2.50196681793213	25053.9076377163	23488.9503406949	1564.95729702143	273.119088093804	259.457821337849	13.6612667559552	3605.2368527679	3452.31691746209	152.919935305812	40691.8827758096	38485.2801751894	2206.60260062024	15379.6881924482	14671.1769588155	708.511233632706	21172.0632204968	19849.5799053577	1322.48331513908	4140.13136286461	3964.52331101616	175.608051848453	7024.47825267468	6621.50236932001	402.975883354674
161	400790	Apache Junction Unified District	4	Arizona	27607.631884119	25426.0965423122	2181.5353418068	60358.3181921266	55522.5555119256	4835.76268020099	7274.90551234519	6714.58537241257	560.320139932617	2491.90295923929	2312.00997061746	179.892988621829	29568.4421246303	27220.3068588632	2348.13526576714	12094.7375849048	11089.7902184494	1004.94736645539	45.0670328194844	41.5905257560022	3.47650706348222	14486.5879972339	13379.0857148158	1107.5022824181	317.666660668329	293.027243737712	24.6394169306171	2624.38284900381	2416.81315610425	207.569692899555	62319.128432638	57316.7658284766	5002.36260416134	33823.2043687539	31012.8465650522	2810.3578037017	23392.4945837839	21604.1341259632	1788.36045782075	5103.42948010014	4699.78513746125	403.644342638891	9235.71575285653	8508.79568896357	726.920063892963
162	400840	Arlington Elementary District	4	Arizona	99339.3692456233	90614.6484191098	8724.72082651347	157550.833874191	143633.647551484	13917.1863227072	17758.4623207462	16213.0836373047	1545.37868344152	6462.92839848393	5907.86933689166	555.05906159227	101300.179486135	92408.8587356608	8891.32075047381	64321.1549981994	58535.1252742889	5786.02972391051	49.0879385127831	45.2609048694485	3.82703364333458	29257.367382863	26835.3689649611	2421.99841790192	747.602861822159	682.445977485781	65.1568843363779	6924.96630473733	6310.65761405566	614.308690681667	159511.644114702	145427.857868035	14083.7862466676	112023.883550594	101946.739879437	10077.1436711572	34751.2133285621	31874.4205330747	2876.79279548744	12736.5472355459	11606.697455523	1129.84978002289	19719.2725612576	18007.2939538557	1711.97860740186
163	400870	Ash Creek Elementary District	4	Arizona	37761.9216423239	35699.0445747145	2062.87706760935	38731.0725352983	36691.0698586384	2040.0026766599	5063.66801216334	4827.29205276901	236.375959394328	1697.62957311152	1648.91401886966	48.715554241857	39722.7318828352	37493.2548912655	2229.4769915697	10754.4650278368	10259.0285021682	495.436525668566	36.0032764204485	33.5013096025163	2.50196681793213	25053.9076377163	23488.9503406949	1564.95729702143	273.119088093804	259.457821337849	13.6612667559552	3605.2368527679	3452.31691746209	152.919935305812	40691.8827758096	38485.2801751894	2206.60260062024	15379.6881924482	14671.1769588155	708.511233632706	21172.0632204968	19849.5799053577	1322.48331513908	4140.13136286461	3964.52331101616	175.608051848453	7024.47825267468	6621.50236932001	402.975883354674
164	400910	Ash Fork Joint Unified District	4	Arizona	26197.6172253081	24733.3473577323	1464.26986757586	31988.8741543513	30281.822042425	1707.0521119263	4125.1234099633	3929.50910125739	195.614308705901	1261.3760418328	1229.90786284798	31.4681789848191	28158.4274658195	26527.5576742833	1630.86979153621	6412.75000439164	6138.4222810943	274.32772329733	33.0395314854217	30.81457464767	2.22495683775168	18832.1071271859	17580.9336535315	1251.17347365446	299.429708168355	286.532177607272	12.8975305610831	2581.10109458814	2490.85498740255	90.2461071855845	33949.6843948627	32076.032358976	1873.65203588664	11280.0459074878	10804.9839179817	475.061989506181	18943.0349675125	17685.0030592271	1258.0319082854	3726.60351986228	3586.04538176721	140.558138095064	6085.93365047464	5723.71941780839	362.214232666248
165	400960	Avondale Elementary District	4	Arizona	99339.3692456233	90614.6484191098	8724.72082651347	157550.833874191	143633.647551484	13917.1863227072	17758.4623207462	16213.0836373047	1545.37868344152	6462.92839848393	5907.86933689166	555.05906159227	101300.179486135	92408.8587356608	8891.32075047381	64321.1549981994	58535.1252742889	5786.02972391051	49.0879385127831	45.2609048694485	3.82703364333458	29257.367382863	26835.3689649611	2421.99841790192	747.602861822159	682.445977485781	65.1568843363779	6924.96630473733	6310.65761405566	614.308690681667	159511.644114702	145427.857868035	14083.7862466676	112023.883550594	101946.739879437	10077.1436711572	34751.2133285621	31874.4205330747	2876.79279548744	12736.5472355459	11606.697455523	1129.84978002289	19719.2725612576	18007.2939538557	1711.97860740186
166	401000	Bagdad Unified School District	4	Arizona	28022.1622173306	26618.3956913223	1403.76652600829	34897.5765242742	33261.1728957203	1636.40362855385	4455.84823975383	4272.57309312051	183.275146633318	1391.25986865612	1366.22745678248	25.0324118736304	29982.9724578419	28412.6060078733	1570.36644996864	7408.64530147507	7158.01595052315	250.629350951921	35.4142057156226	33.1018679741346	2.312337741488	18856.5947775752	17646.8721723039	1209.72260527128	345.823785529738	333.899325896161	11.9244596335766	3336.4943875463	3240.71669117592	95.777696370372	36858.3867647855	35055.3832122713	1803.00355251419	13346.2585261668	12894.7638228931	451.494703273721	19086.3442389485	17861.8823278667	1224.46191108183	4425.78399967016	4298.73706151152	127.046938158645	6416.65848026517	6066.7834096715	349.875070593664
167	401050	Balsz Elementary District	4	Arizona	99339.3692456233	90614.6484191098	8724.72082651347	157550.833874191	143633.647551484	13917.1863227072	17758.4623207462	16213.0836373047	1545.37868344152	6462.92839848393	5907.86933689166	555.05906159227	101300.179486135	92408.8587356608	8891.32075047381	64321.1549981994	58535.1252742889	5786.02972391051	49.0879385127831	45.2609048694485	3.82703364333458	29257.367382863	26835.3689649611	2421.99841790192	747.602861822159	682.445977485781	65.1568843363779	6924.96630473733	6310.65761405566	614.308690681667	159511.644114702	145427.857868035	14083.7862466676	112023.883550594	101946.739879437	10077.1436711572	34751.2133285621	31874.4205330747	2876.79279548744	12736.5472355459	11606.697455523	1129.84978002289	19719.2725612576	18007.2939538557	1711.97860740186
168	401080	Beaver Creek Elementary District	4	Arizona	28022.1622173306	26618.3956913223	1403.76652600829	34897.5765242742	33261.1728957203	1636.40362855385	4455.84823975383	4272.57309312051	183.275146633318	1391.25986865612	1366.22745678248	25.0324118736304	29982.9724578419	28412.6060078733	1570.36644996864	7408.64530147507	7158.01595052315	250.629350951921	35.4142057156226	33.1018679741346	2.312337741488	18856.5947775752	17646.8721723039	1209.72260527128	345.823785529738	333.899325896161	11.9244596335766	3336.4943875463	3240.71669117592	95.777696370372	36858.3867647855	35055.3832122713	1803.00355251419	13346.2585261668	12894.7638228931	451.494703273721	19086.3442389485	17861.8823278667	1224.46191108183	4425.78399967016	4298.73706151152	127.046938158645	6416.65848026517	6066.7834096715	349.875070593664
169	401160	Bicentennial Union High School District	4	Arizona	23411.8970964714	21791.8083838504	1620.08871262106	18952.408250624	17680.2223300516	1272.18592057236	1909.99942785655	1803.06659497085	106.932832885697	120.736674226383	138.574698076152	-17.8380238497689	25372.7073369828	23586.0187004014	1786.68863658141	4822.67049852105	4520.70136251552	301.969136005526	33.3219208368852	30.8278764458326	2.49404439105265	19421.6141708054	17999.1574145516	1422.4567562538	136.448036270926	128.447932351492	8.0001039194337	958.652710548515	906.884114536911	51.7685960116036	20913.2184911353	19474.4326466026	1438.7858445327	6537.15759585672	6127.83669538089	409.320900475821	13157.1686869013	12193.5256381177	963.643048783598	1218.8922083773	1153.07031310401	65.8218952732855	3870.80966836789	3597.27691152185	273.532756846043
170	401180	Bisbee Unified District	4	Arizona	37761.9216423239	35699.0445747145	2062.87706760935	38731.0725352983	36691.0698586384	2040.0026766599	5063.66801216334	4827.29205276901	236.375959394328	1697.62957311152	1648.91401886966	48.715554241857	39722.7318828352	37493.2548912655	2229.4769915697	10754.4650278368	10259.0285021682	495.436525668566	36.0032764204485	33.5013096025163	2.50196681793213	25053.9076377163	23488.9503406949	1564.95729702143	273.119088093804	259.457821337849	13.6612667559552	3605.2368527679	3452.31691746209	152.919935305812	40691.8827758096	38485.2801751894	2206.60260062024	15379.6881924482	14671.1769588155	708.511233632706	21172.0632204968	19849.5799053577	1322.48331513908	4140.13136286461	3964.52331101616	175.608051848453	7024.47825267468	6621.50236932001	402.975883354674
171	401230	Blue Elementary District	4	Arizona	15898.9033836378	14814.6226362248	1084.28074741297	21213.5734023967	19764.3159600861	1449.25744231059	2834.02936486204	2663.2749864467	170.754378415343	730.773949099969	707.368446869028	23.4055022309408	17859.7136241491	16608.8329527758	1250.88067137332	2440.37387955802	2280.08346882479	160.29041073323	27.8376499683181	25.839525208139	1.99812476017915	14761.4944975406	13711.7051637013	1049.78933383923	100.016755466367	93.5877327304181	6.4290227359484	529.990841615883	497.61706231115	32.3737793047322	23174.383642908	21558.5262766371	1615.85736627094	4102.89335236385	3833.40412935834	269.489223005514	18081.3624818377	16795.4749670012	1285.88751483643	990.127808706505	929.647180277506	60.4806284289987	4794.83960537339	4457.4853029977	337.35430237569
172	401260	Bonita Elementary District	4	Arizona	18957.1359989959	17663.8152885764	1293.32071041946	23186.6824822139	21608.5048515509	1578.17763066296	2966.80119453857	2786.88341979793	179.917774740639	749.638897136985	724.618936723641	25.019960413344	20917.9462395072	19458.0256051274	1459.9206343798	3841.44539546652	3590.90894341454	250.536452051984	32.9025388943388	30.5301470200387	2.37239187430002	15904.3419325111	14766.3562324771	1137.98570003406	151.427557701809	141.932549394172	9.49500830763691	987.828814933417	928.2977328216	59.5310821118175	25147.4927227252	23402.7151681019	1744.7775546233	6117.92486228725	5718.9179700568	399.00689223045	17627.0328419543	16365.7853541114	1261.24748784294	1402.53501848364	1318.01184393373	84.5231745499112	4927.61143504991	4581.09373634892	346.517698700986
173	401290	Bouse Elementary District	4	Arizona	23411.8970964714	21791.8083838504	1620.08871262106	18952.408250624	17680.2223300516	1272.18592057236	1909.99942785655	1803.06659497085	106.932832885697	120.736674226383	138.574698076152	-17.8380238497689	25372.7073369828	23586.0187004014	1786.68863658141	4822.67049852105	4520.70136251552	301.969136005526	33.3219208368852	30.8278764458326	2.49404439105265	19421.6141708054	17999.1574145516	1422.4567562538	136.448036270926	128.447932351492	8.0001039194337	958.652710548515	906.884114536911	51.7685960116036	20913.2184911353	19474.4326466026	1438.7858445327	6537.15759585672	6127.83669538089	409.320900475821	13157.1686869013	12193.5256381177	963.643048783598	1218.8922083773	1153.07031310401	65.8218952732855	3870.80966836789	3597.27691152185	273.532756846043
174	401330	Bowie Unified District	4	Arizona	37761.9216423239	35699.0445747145	2062.87706760935	38731.0725352983	36691.0698586384	2040.0026766599	5063.66801216334	4827.29205276901	236.375959394328	1697.62957311152	1648.91401886966	48.715554241857	39722.7318828352	37493.2548912655	2229.4769915697	10754.4650278368	10259.0285021682	495.436525668566	36.0032764204485	33.5013096025163	2.50196681793213	25053.9076377163	23488.9503406949	1564.95729702143	273.119088093804	259.457821337849	13.6612667559552	3605.2368527679	3452.31691746209	152.919935305812	40691.8827758096	38485.2801751894	2206.60260062024	15379.6881924482	14671.1769588155	708.511233632706	21172.0632204968	19849.5799053577	1322.48331513908	4140.13136286461	3964.52331101616	175.608051848453	7024.47825267468	6621.50236932001	402.975883354674
175	401380	Buckeye Elementary District	4	Arizona	99339.3692456233	90614.6484191098	8724.72082651347	157550.833874191	143633.647551484	13917.1863227072	17758.4623207462	16213.0836373047	1545.37868344152	6462.92839848393	5907.86933689166	555.05906159227	101300.179486135	92408.8587356608	8891.32075047381	64321.1549981994	58535.1252742889	5786.02972391051	49.0879385127831	45.2609048694485	3.82703364333458	29257.367382863	26835.3689649611	2421.99841790192	747.602861822159	682.445977485781	65.1568843363779	6924.96630473733	6310.65761405566	614.308690681667	159511.644114702	145427.857868035	14083.7862466676	112023.883550594	101946.739879437	10077.1436711572	34751.2133285621	31874.4205330747	2876.79279548744	12736.5472355459	11606.697455523	1129.84978002289	19719.2725612576	18007.2939538557	1711.97860740186
176	401410	Buckeye Union High School District	4	Arizona	99339.3692456233	90614.6484191098	8724.72082651347	157550.833874191	143633.647551484	13917.1863227072	17758.4623207462	16213.0836373047	1545.37868344152	6462.92839848393	5907.86933689166	555.05906159227	101300.179486135	92408.8587356608	8891.32075047381	64321.1549981994	58535.1252742889	5786.02972391051	49.0879385127831	45.2609048694485	3.82703364333458	29257.367382863	26835.3689649611	2421.99841790192	747.602861822159	682.445977485781	65.1568843363779	6924.96630473733	6310.65761405566	614.308690681667	159511.644114702	145427.857868035	14083.7862466676	112023.883550594	101946.739879437	10077.1436711572	34751.2133285621	31874.4205330747	2876.79279548744	12736.5472355459	11606.697455523	1129.84978002289	19719.2725612576	18007.2939538557	1711.97860740186
177	401460	Sierra Vista Unified District	4	Arizona	37761.9216423239	35699.0445747145	2062.87706760935	38731.0725352983	36691.0698586384	2040.0026766599	5063.66801216334	4827.29205276901	236.375959394328	1697.62957311152	1648.91401886966	48.715554241857	39722.7318828352	37493.2548912655	2229.4769915697	10754.4650278368	10259.0285021682	495.436525668566	36.0032764204485	33.5013096025163	2.50196681793213	25053.9076377163	23488.9503406949	1564.95729702143	273.119088093804	259.457821337849	13.6612667559552	3605.2368527679	3452.31691746209	152.919935305812	40691.8827758096	38485.2801751894	2206.60260062024	15379.6881924482	14671.1769588155	708.511233632706	21172.0632204968	19849.5799053577	1322.48331513908	4140.13136286461	3964.52331101616	175.608051848453	7024.47825267468	6621.50236932001	402.975883354674
178	401500	Bullhead City School District	4	Arizona	32360.3719268643	30693.8755799686	1666.49634689572	33844.8131372895	32251.1101911332	1593.70294615635	3717.25135843012	3562.00972802771	155.241630402411	875.722730713312	870.17393804964	5.5487926636718	34321.1821673756	32488.0858965196	1833.09627085606	13178.7111859771	12727.260473449	451.450712528069	32.6041092142885	30.210539362082	2.39356985220644	18368.6538511014	17071.551059533	1297.10279156838	345.013025330426	333.043271261721	11.9697540687047	2396.19999575245	2326.02055291374	70.1794428387085	35805.6233778009	34045.3205076842	1760.3028701167	16693.5992758303	16121.7423482916	571.856927538614	15212.657226125	14138.4151877518	1074.24203837324	3899.36687584555	3785.1629716407	114.203904204842	5678.06159894146	5356.22004457871	321.841554362757
179	401600	Camp Verde Unified District	4	Arizona	28022.1622173306	26618.3956913223	1403.76652600829	34897.5765242742	33261.1728957203	1636.40362855385	4455.84823975383	4272.57309312051	183.275146633318	1391.25986865612	1366.22745678248	25.0324118736304	29982.9724578419	28412.6060078733	1570.36644996864	7408.64530147507	7158.01595052315	250.629350951921	35.4142057156226	33.1018679741346	2.312337741488	18856.5947775752	17646.8721723039	1209.72260527128	345.823785529738	333.899325896161	11.9244596335766	3336.4943875463	3240.71669117592	95.777696370372	36858.3867647855	35055.3832122713	1803.00355251419	13346.2585261668	12894.7638228931	451.494703273721	19086.3442389485	17861.8823278667	1224.46191108183	4425.78399967016	4298.73706151152	127.046938158645	6416.65848026517	6066.7834096715	349.875070593664
180	401650	Canon Elementary District	4	Arizona	28022.1622173306	26618.3956913223	1403.76652600829	34897.5765242742	33261.1728957203	1636.40362855385	4455.84823975383	4272.57309312051	183.275146633318	1391.25986865612	1366.22745678248	25.0324118736304	29982.9724578419	28412.6060078733	1570.36644996864	7408.64530147507	7158.01595052315	250.629350951921	35.4142057156226	33.1018679741346	2.312337741488	18856.5947775752	17646.8721723039	1209.72260527128	345.823785529738	333.899325896161	11.9244596335766	3336.4943875463	3240.71669117592	95.777696370372	36858.3867647855	35055.3832122713	1803.00355251419	13346.2585261668	12894.7638228931	451.494703273721	19086.3442389485	17861.8823278667	1224.46191108183	4425.78399967016	4298.73706151152	127.046938158645	6416.65848026517	6066.7834096715	349.875070593664
181	401680	Cartwright Elementary District	4	Arizona	99339.3692456233	90614.6484191098	8724.72082651347	157550.833874191	143633.647551484	13917.1863227072	17758.4623207462	16213.0836373047	1545.37868344152	6462.92839848393	5907.86933689166	555.05906159227	101300.179486135	92408.8587356608	8891.32075047381	64321.1549981994	58535.1252742889	5786.02972391051	49.0879385127831	45.2609048694485	3.82703364333458	29257.367382863	26835.3689649611	2421.99841790192	747.602861822159	682.445977485781	65.1568843363779	6924.96630473733	6310.65761405566	614.308690681667	159511.644114702	145427.857868035	14083.7862466676	112023.883550594	101946.739879437	10077.1436711572	34751.2133285621	31874.4205330747	2876.79279548744	12736.5472355459	11606.697455523	1129.84978002289	19719.2725612576	18007.2939538557	1711.97860740186
182	401710	Casa Grande Elementary District	4	Arizona	27607.631884119	25426.0965423122	2181.5353418068	60358.3181921266	55522.5555119256	4835.76268020099	7274.90551234519	6714.58537241257	560.320139932617	2491.90295923929	2312.00997061746	179.892988621829	29568.4421246303	27220.3068588632	2348.13526576714	12094.7375849048	11089.7902184494	1004.94736645539	45.0670328194844	41.5905257560022	3.47650706348222	14486.5879972339	13379.0857148158	1107.5022824181	317.666660668329	293.027243737712	24.6394169306171	2624.38284900381	2416.81315610425	207.569692899555	62319.128432638	57316.7658284766	5002.36260416134	33823.2043687539	31012.8465650522	2810.3578037017	23392.4945837839	21604.1341259632	1788.36045782075	5103.42948010014	4699.78513746125	403.644342638891	9235.71575285653	8508.79568896357	726.920063892963
183	401740	Casa Grande Union High School District	4	Arizona	27607.631884119	25426.0965423122	2181.5353418068	60358.3181921266	55522.5555119256	4835.76268020099	7274.90551234519	6714.58537241257	560.320139932617	2491.90295923929	2312.00997061746	179.892988621829	29568.4421246303	27220.3068588632	2348.13526576714	12094.7375849048	11089.7902184494	1004.94736645539	45.0670328194844	41.5905257560022	3.47650706348222	14486.5879972339	13379.0857148158	1107.5022824181	317.666660668329	293.027243737712	24.6394169306171	2624.38284900381	2416.81315610425	207.569692899555	62319.128432638	57316.7658284766	5002.36260416134	33823.2043687539	31012.8465650522	2810.3578037017	23392.4945837839	21604.1341259632	1788.36045782075	5103.42948010014	4699.78513746125	403.644342638891	9235.71575285653	8508.79568896357	726.920063892963
184	401760	Catalina Foothills Unified District	4	Arizona	85534.560564311	81514.8446137795	4019.71595053147	126065.094686061	120243.254930569	5821.83975549208	13132.0535832748	12539.7109607538	592.342622521052	4217.88920188135	4055.028791156	162.860410725354	87495.3708048223	83309.0549303305	4186.31587449182	58366.511724874	55838.1128466922	2528.3988781818	39.515899548537	36.8585593346684	2.6573402138686	16835.409041218	15705.4766425382	1129.93239867982	1369.0325224213	1309.85697280516	59.1755496161446	10884.9016167605	10418.7499089603	466.151707800183	128025.904926573	122037.46524712	5988.43967945243	92397.3209471221	88394.7298083725	4002.59113874964	18938.6017026774	17667.5105401665	1271.09116251088	16689.9822767733	15975.2248985813	714.757378191915	15092.8638237862	14333.9212773048	758.942546481398
185	401810	Cedar Unified District	4	Arizona	18948.2307965676	17677.0941759549	1271.13662061267	21831.0839513296	20375.1686589457	1455.91529238391	2990.06731848153	2815.09188415561	174.975434325924	823.553520002699	797.231415074035	26.3221049286629	20909.0410370789	19471.3044925059	1437.73654457301	2419.84681703423	2267.77442828012	152.072388754105	28.7785917459667	26.7267100138184	2.05188173214831	17764.6523375515	16521.6365112105	1243.01582634101	112.621003012988	105.64277957137	6.97822344161718	583.14228773422	549.524063430084	33.618224304136	23791.8941918409	22169.3789754967	1622.51521634426	3994.34945110464	3743.32932112278	251.020129981863	18680.3735468085	17373.2835165938	1307.09003021476	1117.17119392779	1052.76613778015	64.4050561476367	4950.87755899287	4609.3022007066	341.57535828627
186	401870	Chandler Unified District	4	Arizona	99339.3692456233	90614.6484191098	8724.72082651347	157550.833874191	143633.647551484	13917.1863227072	17758.4623207462	16213.0836373047	1545.37868344152	6462.92839848393	5907.86933689166	555.05906159227	101300.179486135	92408.8587356608	8891.32075047381	64321.1549981994	58535.1252742889	5786.02972391051	49.0879385127831	45.2609048694485	3.82703364333458	29257.367382863	26835.3689649611	2421.99841790192	747.602861822159	682.445977485781	65.1568843363779	6924.96630473733	6310.65761405566	614.308690681667	159511.644114702	145427.857868035	14083.7862466676	112023.883550594	101946.739879437	10077.1436711572	34751.2133285621	31874.4205330747	2876.79279548744	12736.5472355459	11606.697455523	1129.84978002289	19719.2725612576	18007.2939538557	1711.97860740186
187	401920	Chevelon Butte School District	4	Arizona	22764.3006808761	21186.1793464931	1578.12133438299	26515.4569390185	24675.4628564299	1839.99408258869	3502.7857670227	3283.9523820685	218.833384954205	1016.96864522903	973.390035536523	43.5786096925119	24725.1109213875	22980.3896630441	1744.72125834333	4538.73548847195	4219.81362570129	318.921862770656	28.5710155771635	26.5104867495607	2.06052882760282	18786.0277728355	17456.8546045595	1329.17316827601	212.128186931581	197.399591349398	14.7285955821822	1159.64845757125	1079.81135468436	79.837102886885	28476.2671795299	26469.6731729808	2006.59400654903	7391.97408736714	6872.56462817232	519.409459194819	18673.3643949901	17352.1625307433	1321.20186424674	2410.92869717265	2244.94601406518	165.982683107471	5463.59600753404	5078.16269861949	385.433308914551
188	401940	Chinle Unified District	4	Arizona	19494.3799425475	18189.8040765528	1304.57586599472	21965.7417015441	20506.464711487	1459.27699005714	3040.51566884853	2863.31133281665	177.20433603188	856.481442444253	828.597058669196	27.8843837750564	21455.1901830588	19984.0143931037	1471.17578995506	2214.91115920037	2076.70432942113	138.206829779243	29.3183720366712	27.2311832861949	2.08718875047635	18515.7195152158	17225.4068003849	1290.31271483086	125.686135368392	117.886985803671	7.79914956472083	569.555001237583	536.785094207825	32.7699070297585	23926.5519420555	22300.675028038	1625.87691401748	3885.56236375487	3643.10963422961	242.452729525266	18956.2893931823	17635.2745004077	1321.01489277456	1084.70018511834	1022.29089340068	62.4092917176622	5001.32590935987	4657.52164936764	343.804259992226
189	402130	Cochise Elementary District	4	Arizona	37761.9216423239	35699.0445747145	2062.87706760935	38731.0725352983	36691.0698586384	2040.0026766599	5063.66801216334	4827.29205276901	236.375959394328	1697.62957311152	1648.91401886966	48.715554241857	39722.7318828352	37493.2548912655	2229.4769915697	10754.4650278368	10259.0285021682	495.436525668566	36.0032764204485	33.5013096025163	2.50196681793213	25053.9076377163	23488.9503406949	1564.95729702143	273.119088093804	259.457821337849	13.6612667559552	3605.2368527679	3452.31691746209	152.919935305812	40691.8827758096	38485.2801751894	2206.60260062024	15379.6881924482	14671.1769588155	708.511233632706	21172.0632204968	19849.5799053577	1322.48331513908	4140.13136286461	3964.52331101616	175.608051848453	7024.47825267468	6621.50236932001	402.975883354674
190	402190	Concho Elementary District	4	Arizona	19494.3799425475	18189.8040765528	1304.57586599472	21965.7417015441	20506.464711487	1459.27699005714	3040.51566884853	2863.31133281665	177.20433603188	856.481442444253	828.597058669196	27.8843837750564	21455.1901830588	19984.0143931037	1471.17578995506	2214.91115920037	2076.70432942113	138.206829779243	29.3183720366712	27.2311832861949	2.08718875047635	18515.7195152158	17225.4068003849	1290.31271483086	125.686135368392	117.886985803671	7.79914956472083	569.555001237583	536.785094207825	32.7699070297585	23926.5519420555	22300.675028038	1625.87691401748	3885.56236375487	3643.10963422961	242.452729525266	18956.2893931823	17635.2745004077	1321.01489277456	1084.70018511834	1022.29089340068	62.4092917176622	5001.32590935987	4657.52164936764	343.804259992226
191	402220	Congress Elementary District	4	Arizona	28022.1622173306	26618.3956913223	1403.76652600829	34897.5765242742	33261.1728957203	1636.40362855385	4455.84823975383	4272.57309312051	183.275146633318	1391.25986865612	1366.22745678248	25.0324118736304	29982.9724578419	28412.6060078733	1570.36644996864	7408.64530147507	7158.01595052315	250.629350951921	35.4142057156226	33.1018679741346	2.312337741488	18856.5947775752	17646.8721723039	1209.72260527128	345.823785529738	333.899325896161	11.9244596335766	3336.4943875463	3240.71669117592	95.777696370372	36858.3867647855	35055.3832122713	1803.00355251419	13346.2585261668	12894.7638228931	451.494703273721	19086.3442389485	17861.8823278667	1224.46191108183	4425.78399967016	4298.73706151152	127.046938158645	6416.65848026517	6066.7834096715	349.875070593664
192	402250	Continental Elementary District	4	Arizona	85534.560564311	81514.8446137795	4019.71595053147	126065.094686061	120243.254930569	5821.83975549208	13132.0535832748	12539.7109607538	592.342622521052	4217.88920188135	4055.028791156	162.860410725354	87495.3708048223	83309.0549303305	4186.31587449182	58366.511724874	55838.1128466922	2528.3988781818	39.515899548537	36.8585593346684	2.6573402138686	16835.409041218	15705.4766425382	1129.93239867982	1369.0325224213	1309.85697280516	59.1755496161446	10884.9016167605	10418.7499089603	466.151707800183	128025.904926573	122037.46524712	5988.43967945243	92397.3209471221	88394.7298083725	4002.59113874964	18938.6017026774	17667.5105401665	1271.09116251088	16689.9822767733	15975.2248985813	714.757378191915	15092.8638237862	14333.9212773048	758.942546481398
193	402320	Coolidge Unified District	4	Arizona	27607.631884119	25426.0965423122	2181.5353418068	60358.3181921266	55522.5555119256	4835.76268020099	7274.90551234519	6714.58537241257	560.320139932617	2491.90295923929	2312.00997061746	179.892988621829	29568.4421246303	27220.3068588632	2348.13526576714	12094.7375849048	11089.7902184494	1004.94736645539	45.0670328194844	41.5905257560022	3.47650706348222	14486.5879972339	13379.0857148158	1107.5022824181	317.666660668329	293.027243737712	24.6394169306171	2624.38284900381	2416.81315610425	207.569692899555	62319.128432638	57316.7658284766	5002.36260416134	33823.2043687539	31012.8465650522	2810.3578037017	23392.4945837839	21604.1341259632	1788.36045782075	5103.42948010014	4699.78513746125	403.644342638891	9235.71575285653	8508.79568896357	726.920063892963
194	402370	Cottonwood-Oak Creek Elementary District	4	Arizona	28022.1622173306	26618.3956913223	1403.76652600829	34897.5765242742	33261.1728957203	1636.40362855385	4455.84823975383	4272.57309312051	183.275146633318	1391.25986865612	1366.22745678248	25.0324118736304	29982.9724578419	28412.6060078733	1570.36644996864	7408.64530147507	7158.01595052315	250.629350951921	35.4142057156226	33.1018679741346	2.312337741488	18856.5947775752	17646.8721723039	1209.72260527128	345.823785529738	333.899325896161	11.9244596335766	3336.4943875463	3240.71669117592	95.777696370372	36858.3867647855	35055.3832122713	1803.00355251419	13346.2585261668	12894.7638228931	451.494703273721	19086.3442389485	17861.8823278667	1224.46191108183	4425.78399967016	4298.73706151152	127.046938158645	6416.65848026517	6066.7834096715	349.875070593664
195	402400	Crane Elementary District	4	Arizona	16624.1265274167	15133.0281451541	1491.09838226262	22710.7787834759	20640.6209675468	2070.15781592911	1945.08929660042	1769.88281229227	175.206484308148	-10.270726858344	-11.1053546428391	0.834627784494813	18584.936767928	16927.2384617051	1657.69830622297	6522.21698605396	5889.58308501261	632.63390104135	19.4442340424233	17.9502125248274	1.49402151759597	9720.02903975601	8921.6552165206	798.373823235414	135.86385799048	124.004591738278	11.8592662522014	2187.38265008516	1974.04535590875	213.337294176405	24671.5890239873	22434.8312840978	2236.75773988946	11633.9124320685	10505.4606461175	1128.45178595106	10606.151890442	9734.99461303536	871.15727740668	2431.5247014767	2194.37602494499	237.148676531715	3905.89953711176	3564.09312884326	341.806408268494
196	402430	Creighton Elementary District	4	Arizona	99339.3692456233	90614.6484191098	8724.72082651347	157550.833874191	143633.647551484	13917.1863227072	17758.4623207462	16213.0836373047	1545.37868344152	6462.92839848393	5907.86933689166	555.05906159227	101300.179486135	92408.8587356608	8891.32075047381	64321.1549981994	58535.1252742889	5786.02972391051	49.0879385127831	45.2609048694485	3.82703364333458	29257.367382863	26835.3689649611	2421.99841790192	747.602861822159	682.445977485781	65.1568843363779	6924.96630473733	6310.65761405566	614.308690681667	159511.644114702	145427.857868035	14083.7862466676	112023.883550594	101946.739879437	10077.1436711572	34751.2133285621	31874.4205330747	2876.79279548744	12736.5472355459	11606.697455523	1129.84978002289	19719.2725612576	18007.2939538557	1711.97860740186
197	402460	Crown King Elementary District	4	Arizona	28022.1622173306	26618.3956913223	1403.76652600829	34897.5765242742	33261.1728957203	1636.40362855385	4455.84823975383	4272.57309312051	183.275146633318	1391.25986865612	1366.22745678248	25.0324118736304	29982.9724578419	28412.6060078733	1570.36644996864	7408.64530147507	7158.01595052315	250.629350951921	35.4142057156226	33.1018679741346	2.312337741488	18856.5947775752	17646.8721723039	1209.72260527128	345.823785529738	333.899325896161	11.9244596335766	3336.4943875463	3240.71669117592	95.777696370372	36858.3867647855	35055.3832122713	1803.00355251419	13346.2585261668	12894.7638228931	451.494703273721	19086.3442389485	17861.8823278667	1224.46191108183	4425.78399967016	4298.73706151152	127.046938158645	6416.65848026517	6066.7834096715	349.875070593664
198	402490	Double Adobe Elementary District	4	Arizona	37761.9216423239	35699.0445747145	2062.87706760935	38731.0725352983	36691.0698586384	2040.0026766599	5063.66801216334	4827.29205276901	236.375959394328	1697.62957311152	1648.91401886966	48.715554241857	39722.7318828352	37493.2548912655	2229.4769915697	10754.4650278368	10259.0285021682	495.436525668566	36.0032764204485	33.5013096025163	2.50196681793213	25053.9076377163	23488.9503406949	1564.95729702143	273.119088093804	259.457821337849	13.6612667559552	3605.2368527679	3452.31691746209	152.919935305812	40691.8827758096	38485.2801751894	2206.60260062024	15379.6881924482	14671.1769588155	708.511233632706	21172.0632204968	19849.5799053577	1322.48331513908	4140.13136286461	3964.52331101616	175.608051848453	7024.47825267468	6621.50236932001	402.975883354674
199	402530	Douglas Unified District	4	Arizona	37761.9216423239	35699.0445747145	2062.87706760935	38731.0725352983	36691.0698586384	2040.0026766599	5063.66801216334	4827.29205276901	236.375959394328	1697.62957311152	1648.91401886966	48.715554241857	39722.7318828352	37493.2548912655	2229.4769915697	10754.4650278368	10259.0285021682	495.436525668566	36.0032764204485	33.5013096025163	2.50196681793213	25053.9076377163	23488.9503406949	1564.95729702143	273.119088093804	259.457821337849	13.6612667559552	3605.2368527679	3452.31691746209	152.919935305812	40691.8827758096	38485.2801751894	2206.60260062024	15379.6881924482	14671.1769588155	708.511233632706	21172.0632204968	19849.5799053577	1322.48331513908	4140.13136286461	3964.52331101616	175.608051848453	7024.47825267468	6621.50236932001	402.975883354674
200	402600	Duncan Unified District	4	Arizona	15898.9033836378	14814.6226362248	1084.28074741297	21213.5734023967	19764.3159600861	1449.25744231059	2834.02936486204	2663.2749864467	170.754378415343	730.773949099969	707.368446869028	23.4055022309408	17859.7136241491	16608.8329527758	1250.88067137332	2440.37387955802	2280.08346882479	160.29041073323	27.8376499683181	25.839525208139	1.99812476017915	14761.4944975406	13711.7051637013	1049.78933383923	100.016755466367	93.5877327304181	6.4290227359484	529.990841615883	497.61706231115	32.3737793047322	23174.383642908	21558.5262766371	1615.85736627094	4102.89335236385	3833.40412935834	269.489223005514	18081.3624818377	16795.4749670012	1285.88751483643	990.127808706505	929.647180277506	60.4806284289987	4794.83960537339	4457.4853029977	337.35430237569
201	402690	Dysart Unified District	4	Arizona	99339.3692456233	90614.6484191098	8724.72082651347	157550.833874191	143633.647551484	13917.1863227072	17758.4623207462	16213.0836373047	1545.37868344152	6462.92839848393	5907.86933689166	555.05906159227	101300.179486135	92408.8587356608	8891.32075047381	64321.1549981994	58535.1252742889	5786.02972391051	49.0879385127831	45.2609048694485	3.82703364333458	29257.367382863	26835.3689649611	2421.99841790192	747.602861822159	682.445977485781	65.1568843363779	6924.96630473733	6310.65761405566	614.308690681667	159511.644114702	145427.857868035	14083.7862466676	112023.883550594	101946.739879437	10077.1436711572	34751.2133285621	31874.4205330747	2876.79279548744	12736.5472355459	11606.697455523	1129.84978002289	19719.2725612576	18007.2939538557	1711.97860740186
202	402710	Eagle Elementary District	4	Arizona	15898.9033836378	14814.6226362248	1084.28074741297	21213.5734023967	19764.3159600861	1449.25744231059	2834.02936486204	2663.2749864467	170.754378415343	730.773949099969	707.368446869028	23.4055022309408	17859.7136241491	16608.8329527758	1250.88067137332	2440.37387955802	2280.08346882479	160.29041073323	27.8376499683181	25.839525208139	1.99812476017915	14761.4944975406	13711.7051637013	1049.78933383923	100.016755466367	93.5877327304181	6.4290227359484	529.990841615883	497.61706231115	32.3737793047322	23174.383642908	21558.5262766371	1615.85736627094	4102.89335236385	3833.40412935834	269.489223005514	18081.3624818377	16795.4749670012	1285.88751483643	990.127808706505	929.647180277506	60.4806284289987	4794.83960537339	4457.4853029977	337.35430237569
203	402760	Elfrida Elementary District	4	Arizona	37761.9216423239	35699.0445747145	2062.87706760935	38731.0725352983	36691.0698586384	2040.0026766599	5063.66801216334	4827.29205276901	236.375959394328	1697.62957311152	1648.91401886966	48.715554241857	39722.7318828352	37493.2548912655	2229.4769915697	10754.4650278368	10259.0285021682	495.436525668566	36.0032764204485	33.5013096025163	2.50196681793213	25053.9076377163	23488.9503406949	1564.95729702143	273.119088093804	259.457821337849	13.6612667559552	3605.2368527679	3452.31691746209	152.919935305812	40691.8827758096	38485.2801751894	2206.60260062024	15379.6881924482	14671.1769588155	708.511233632706	21172.0632204968	19849.5799053577	1322.48331513908	4140.13136286461	3964.52331101616	175.608051848453	7024.47825267468	6621.50236932001	402.975883354674
204	402790	Eloy Elementary District	4	Arizona	27607.631884119	25426.0965423122	2181.5353418068	60358.3181921266	55522.5555119256	4835.76268020099	7274.90551234519	6714.58537241257	560.320139932617	2491.90295923929	2312.00997061746	179.892988621829	29568.4421246303	27220.3068588632	2348.13526576714	12094.7375849048	11089.7902184494	1004.94736645539	45.0670328194844	41.5905257560022	3.47650706348222	14486.5879972339	13379.0857148158	1107.5022824181	317.666660668329	293.027243737712	24.6394169306171	2624.38284900381	2416.81315610425	207.569692899555	62319.128432638	57316.7658284766	5002.36260416134	33823.2043687539	31012.8465650522	2810.3578037017	23392.4945837839	21604.1341259632	1788.36045782075	5103.42948010014	4699.78513746125	403.644342638891	9235.71575285653	8508.79568896357	726.920063892963
205	402820	Empire Elementary District	4	Arizona	85534.560564311	81514.8446137795	4019.71595053147	126065.094686061	120243.254930569	5821.83975549208	13132.0535832748	12539.7109607538	592.342622521052	4217.88920188135	4055.028791156	162.860410725354	87495.3708048223	83309.0549303305	4186.31587449182	58366.511724874	55838.1128466922	2528.3988781818	39.515899548537	36.8585593346684	2.6573402138686	16835.409041218	15705.4766425382	1129.93239867982	1369.0325224213	1309.85697280516	59.1755496161446	10884.9016167605	10418.7499089603	466.151707800183	128025.904926573	122037.46524712	5988.43967945243	92397.3209471221	88394.7298083725	4002.59113874964	18938.6017026774	17667.5105401665	1271.09116251088	16689.9822767733	15975.2248985813	714.757378191915	15092.8638237862	14333.9212773048	758.942546481398
206	402860	Flagstaff Unified District	4	Arizona	22764.3006808761	21186.1793464931	1578.12133438299	26515.4569390185	24675.4628564299	1839.99408258869	3502.7857670227	3283.9523820685	218.833384954205	1016.96864522903	973.390035536523	43.5786096925119	24725.1109213875	22980.3896630441	1744.72125834333	4538.73548847195	4219.81362570129	318.921862770656	28.5710155771635	26.5104867495607	2.06052882760282	18786.0277728355	17456.8546045595	1329.17316827601	212.128186931581	197.399591349398	14.7285955821822	1159.64845757125	1079.81135468436	79.837102886885	28476.2671795299	26469.6731729808	2006.59400654903	7391.97408736714	6872.56462817232	519.409459194819	18673.3643949901	17352.1625307433	1321.20186424674	2410.92869717265	2244.94601406518	165.982683107471	5463.59600753404	5078.16269861949	385.433308914551
207	402920	Florence Unified School District	4	Arizona	27607.631884119	25426.0965423122	2181.5353418068	60358.3181921266	55522.5555119256	4835.76268020099	7274.90551234519	6714.58537241257	560.320139932617	2491.90295923929	2312.00997061746	179.892988621829	29568.4421246303	27220.3068588632	2348.13526576714	12094.7375849048	11089.7902184494	1004.94736645539	45.0670328194844	41.5905257560022	3.47650706348222	14486.5879972339	13379.0857148158	1107.5022824181	317.666660668329	293.027243737712	24.6394169306171	2624.38284900381	2416.81315610425	207.569692899555	62319.128432638	57316.7658284766	5002.36260416134	33823.2043687539	31012.8465650522	2810.3578037017	23392.4945837839	21604.1341259632	1788.36045782075	5103.42948010014	4699.78513746125	403.644342638891	9235.71575285653	8508.79568896357	726.920063892963
208	403010	Flowing Wells Unified District	4	Arizona	85534.560564311	81514.8446137795	4019.71595053147	126065.094686061	120243.254930569	5821.83975549208	13132.0535832748	12539.7109607538	592.342622521052	4217.88920188135	4055.028791156	162.860410725354	87495.3708048223	83309.0549303305	4186.31587449182	58366.511724874	55838.1128466922	2528.3988781818	39.515899548537	36.8585593346684	2.6573402138686	16835.409041218	15705.4766425382	1129.93239867982	1369.0325224213	1309.85697280516	59.1755496161446	10884.9016167605	10418.7499089603	466.151707800183	128025.904926573	122037.46524712	5988.43967945243	92397.3209471221	88394.7298083725	4002.59113874964	18938.6017026774	17667.5105401665	1271.09116251088	16689.9822767733	15975.2248985813	714.757378191915	15092.8638237862	14333.9212773048	758.942546481398
209	403040	Fountain Hills Unified District	4	Arizona	99339.3692456233	90614.6484191098	8724.72082651347	157550.833874191	143633.647551484	13917.1863227072	17758.4623207462	16213.0836373047	1545.37868344152	6462.92839848393	5907.86933689166	555.05906159227	101300.179486135	92408.8587356608	8891.32075047381	64321.1549981994	58535.1252742889	5786.02972391051	49.0879385127831	45.2609048694485	3.82703364333458	29257.367382863	26835.3689649611	2421.99841790192	747.602861822159	682.445977485781	65.1568843363779	6924.96630473733	6310.65761405566	614.308690681667	159511.644114702	145427.857868035	14083.7862466676	112023.883550594	101946.739879437	10077.1436711572	34751.2133285621	31874.4205330747	2876.79279548744	12736.5472355459	11606.697455523	1129.84978002289	19719.2725612576	18007.2939538557	1711.97860740186
210	403060	Fowler Elementary District	4	Arizona	99339.3692456233	90614.6484191098	8724.72082651347	157550.833874191	143633.647551484	13917.1863227072	17758.4623207462	16213.0836373047	1545.37868344152	6462.92839848393	5907.86933689166	555.05906159227	101300.179486135	92408.8587356608	8891.32075047381	64321.1549981994	58535.1252742889	5786.02972391051	49.0879385127831	45.2609048694485	3.82703364333458	29257.367382863	26835.3689649611	2421.99841790192	747.602861822159	682.445977485781	65.1568843363779	6924.96630473733	6310.65761405566	614.308690681667	159511.644114702	145427.857868035	14083.7862466676	112023.883550594	101946.739879437	10077.1436711572	34751.2133285621	31874.4205330747	2876.79279548744	12736.5472355459	11606.697455523	1129.84978002289	19719.2725612576	18007.2939538557	1711.97860740186
211	403080	Fredonia-Moccasin Unified District	4	Arizona	28074.9801588728	26447.9501249514	1627.03003392138	30571.6858426293	28867.9947584589	1703.6910841704	3621.47580024854	3437.83550809355	183.640292154982	938.800011384938	916.267949146048	22.5320622388899	30035.7903993841	28242.1604415024	1793.62995788173	9320.29040307442	8928.02412417686	392.266278897562	30.8030193902316	28.558178244665	2.24484114556658	18555.043751981	17243.6190442017	1311.42470777932	285.669615098517	272.467823833758	13.2017912647596	1843.98360983989	1769.49127104537	74.4923387945215	32532.4960831406	30662.2050750099	1870.29100813075	12539.7005614739	11991.2655055878	548.435055886039	16758.1319972804	15573.6031990766	1184.52879820377	3234.66352438639	3097.33637034545	137.32715404094	5582.28604075988	5232.04582464455	350.240216115329
212	403150	Fort Huachuca Accommodation District	4	Arizona	37761.9216423239	35699.0445747145	2062.87706760935	38731.0725352983	36691.0698586384	2040.0026766599	5063.66801216334	4827.29205276901	236.375959394328	1697.62957311152	1648.91401886966	48.715554241857	39722.7318828352	37493.2548912655	2229.4769915697	10754.4650278368	10259.0285021682	495.436525668566	36.0032764204485	33.5013096025163	2.50196681793213	25053.9076377163	23488.9503406949	1564.95729702143	273.119088093804	259.457821337849	13.6612667559552	3605.2368527679	3452.31691746209	152.919935305812	40691.8827758096	38485.2801751894	2206.60260062024	15379.6881924482	14671.1769588155	708.511233632706	21172.0632204968	19849.5799053577	1322.48331513908	4140.13136286461	3964.52331101616	175.608051848453	7024.47825267468	6621.50236932001	402.975883354674
213	403200	Fort Thomas Unified District	4	Arizona	18957.1359989959	17663.8152885764	1293.32071041946	23186.6824822139	21608.5048515509	1578.17763066296	2966.80119453857	2786.88341979793	179.917774740639	749.638897136985	724.618936723641	25.019960413344	20917.9462395072	19458.0256051274	1459.9206343798	3841.44539546652	3590.90894341454	250.536452051984	32.9025388943388	30.5301470200387	2.37239187430002	15904.3419325111	14766.3562324771	1137.98570003406	151.427557701809	141.932549394172	9.49500830763691	987.828814933417	928.2977328216	59.5310821118175	25147.4927227252	23402.7151681019	1744.7775546233	6117.92486228725	5718.9179700568	399.00689223045	17627.0328419543	16365.7853541114	1261.24748784294	1402.53501848364	1318.01184393373	84.5231745499112	4927.61143504991	4581.09373634892	346.517698700986
214	403240	Gadsden Elementary District	4	Arizona	16624.1265274167	15133.0281451541	1491.09838226262	22710.7787834759	20640.6209675468	2070.15781592911	1945.08929660042	1769.88281229227	175.206484308148	-10.270726858344	-11.1053546428391	0.834627784494813	18584.936767928	16927.2384617051	1657.69830622297	6522.21698605396	5889.58308501261	632.63390104135	19.4442340424233	17.9502125248274	1.49402151759597	9720.02903975601	8921.6552165206	798.373823235414	135.86385799048	124.004591738278	11.8592662522014	2187.38265008516	1974.04535590875	213.337294176405	24671.5890239873	22434.8312840978	2236.75773988946	11633.9124320685	10505.4606461175	1128.45178595106	10606.151890442	9734.99461303536	871.15727740668	2431.5247014767	2194.37602494499	237.148676531715	3905.89953711176	3564.09312884326	341.806408268494
215	403290	Ganado Unified District	4	Arizona	19494.3799425475	18189.8040765528	1304.57586599472	21965.7417015441	20506.464711487	1459.27699005714	3040.51566884853	2863.31133281665	177.20433603188	856.481442444253	828.597058669196	27.8843837750564	21455.1901830588	19984.0143931037	1471.17578995506	2214.91115920037	2076.70432942113	138.206829779243	29.3183720366712	27.2311832861949	2.08718875047635	18515.7195152158	17225.4068003849	1290.31271483086	125.686135368392	117.886985803671	7.79914956472083	569.555001237583	536.785094207825	32.7699070297585	23926.5519420555	22300.675028038	1625.87691401748	3885.56236375487	3643.10963422961	242.452729525266	18956.2893931823	17635.2745004077	1321.01489277456	1084.70018511834	1022.29089340068	62.4092917176622	5001.32590935987	4657.52164936764	343.804259992226
216	403310	Gila Bend Unified District	4	Arizona	99339.3692456233	90614.6484191098	8724.72082651347	157550.833874191	143633.647551484	13917.1863227072	17758.4623207462	16213.0836373047	1545.37868344152	6462.92839848393	5907.86933689166	555.05906159227	101300.179486135	92408.8587356608	8891.32075047381	64321.1549981994	58535.1252742889	5786.02972391051	49.0879385127831	45.2609048694485	3.82703364333458	29257.367382863	26835.3689649611	2421.99841790192	747.602861822159	682.445977485781	65.1568843363779	6924.96630473733	6310.65761405566	614.308690681667	159511.644114702	145427.857868035	14083.7862466676	112023.883550594	101946.739879437	10077.1436711572	34751.2133285621	31874.4205330747	2876.79279548744	12736.5472355459	11606.697455523	1129.84978002289	19719.2725612576	18007.2939538557	1711.97860740186
217	403400	Gilbert Unified District	4	Arizona	99339.3692456233	90614.6484191098	8724.72082651347	157550.833874191	143633.647551484	13917.1863227072	17758.4623207462	16213.0836373047	1545.37868344152	6462.92839848393	5907.86933689166	555.05906159227	101300.179486135	92408.8587356608	8891.32075047381	64321.1549981994	58535.1252742889	5786.02972391051	49.0879385127831	45.2609048694485	3.82703364333458	29257.367382863	26835.3689649611	2421.99841790192	747.602861822159	682.445977485781	65.1568843363779	6924.96630473733	6310.65761405566	614.308690681667	159511.644114702	145427.857868035	14083.7862466676	112023.883550594	101946.739879437	10077.1436711572	34751.2133285621	31874.4205330747	2876.79279548744	12736.5472355459	11606.697455523	1129.84978002289	19719.2725612576	18007.2939538557	1711.97860740186
218	403420	Glendale Elementary District	4	Arizona	99339.3692456233	90614.6484191098	8724.72082651347	157550.833874191	143633.647551484	13917.1863227072	17758.4623207462	16213.0836373047	1545.37868344152	6462.92839848393	5907.86933689166	555.05906159227	101300.179486135	92408.8587356608	8891.32075047381	64321.1549981994	58535.1252742889	5786.02972391051	49.0879385127831	45.2609048694485	3.82703364333458	29257.367382863	26835.3689649611	2421.99841790192	747.602861822159	682.445977485781	65.1568843363779	6924.96630473733	6310.65761405566	614.308690681667	159511.644114702	145427.857868035	14083.7862466676	112023.883550594	101946.739879437	10077.1436711572	34751.2133285621	31874.4205330747	2876.79279548744	12736.5472355459	11606.697455523	1129.84978002289	19719.2725612576	18007.2939538557	1711.97860740186
219	403450	Glendale Union High School District	4	Arizona	99339.3692456233	90614.6484191098	8724.72082651347	157550.833874191	143633.647551484	13917.1863227072	17758.4623207462	16213.0836373047	1545.37868344152	6462.92839848393	5907.86933689166	555.05906159227	101300.179486135	92408.8587356608	8891.32075047381	64321.1549981994	58535.1252742889	5786.02972391051	49.0879385127831	45.2609048694485	3.82703364333458	29257.367382863	26835.3689649611	2421.99841790192	747.602861822159	682.445977485781	65.1568843363779	6924.96630473733	6310.65761405566	614.308690681667	159511.644114702	145427.857868035	14083.7862466676	112023.883550594	101946.739879437	10077.1436711572	34751.2133285621	31874.4205330747	2876.79279548744	12736.5472355459	11606.697455523	1129.84978002289	19719.2725612576	18007.2939538557	1711.97860740186
220	403500	Globe Unified District	4	Arizona	25617.9250992026	23897.5909990823	1720.33410012038	26164.4132407971	24417.6065973618	1746.80664343531	3359.89988382002	3160.79308103693	199.106802783093	925.57709831158	892.883970856781	32.6931274547992	27578.735339714	25691.8013156332	1886.93402408072	6281.23683437492	5865.997404846	415.239429528928	35.1187163806191	32.5990786888758	2.51963769174336	19785.4472801872	18396.0973974705	1389.34988271675	168.463848685294	158.653647386666	9.81020129862797	1308.46866008593	1238.45378724125	70.0148728446754	28125.2234813085	26211.8169139128	1913.40656739565	8023.53305207012	7493.11406370862	530.418988361493	18392.1687236575	17100.6559720247	1291.5127516328	1709.52170558082	1618.04687817946	91.4748274013636	5320.71012433136	4955.00339758793	365.706726743439
221	403550	Grand Canyon Unified District	4	Arizona	22764.3006808761	21186.1793464931	1578.12133438299	26515.4569390185	24675.4628564299	1839.99408258869	3502.7857670227	3283.9523820685	218.833384954205	1016.96864522903	973.390035536523	43.5786096925119	24725.1109213875	22980.3896630441	1744.72125834333	4538.73548847195	4219.81362570129	318.921862770656	28.5710155771635	26.5104867495607	2.06052882760282	18786.0277728355	17456.8546045595	1329.17316827601	212.128186931581	197.399591349398	14.7285955821822	1159.64845757125	1079.81135468436	79.837102886885	28476.2671795299	26469.6731729808	2006.59400654903	7391.97408736714	6872.56462817232	519.409459194819	18673.3643949901	17352.1625307433	1321.20186424674	2410.92869717265	2244.94601406518	165.982683107471	5463.59600753404	5078.16269861949	385.433308914551
222	403660	Hackberry School District	4	Arizona	32360.3719268643	30693.8755799686	1666.49634689572	33844.8131372895	32251.1101911332	1593.70294615635	3717.25135843012	3562.00972802771	155.241630402411	875.722730713312	870.17393804964	5.5487926636718	34321.1821673756	32488.0858965196	1833.09627085606	13178.7111859771	12727.260473449	451.450712528069	32.6041092142885	30.210539362082	2.39356985220644	18368.6538511014	17071.551059533	1297.10279156838	345.013025330426	333.043271261721	11.9697540687047	2396.19999575245	2326.02055291374	70.1794428387085	35805.6233778009	34045.3205076842	1760.3028701167	16693.5992758303	16121.7423482916	571.856927538614	15212.657226125	14138.4151877518	1074.24203837324	3899.36687584555	3785.1629716407	114.203904204842	5678.06159894146	5356.22004457871	321.841554362757
223	403730	Hayden-Winkelman Unified District	4	Arizona	25617.9250992026	23897.5909990823	1720.33410012038	26164.4132407971	24417.6065973618	1746.80664343531	3359.89988382002	3160.79308103693	199.106802783093	925.57709831158	892.883970856781	32.6931274547992	27578.735339714	25691.8013156332	1886.93402408072	6281.23683437492	5865.997404846	415.239429528928	35.1187163806191	32.5990786888758	2.51963769174336	19785.4472801872	18396.0973974705	1389.34988271675	168.463848685294	158.653647386666	9.81020129862797	1308.46866008593	1238.45378724125	70.0148728446754	28125.2234813085	26211.8169139128	1913.40656739565	8023.53305207012	7493.11406370862	530.418988361493	18392.1687236575	17100.6559720247	1291.5127516328	1709.52170558082	1618.04687817946	91.4748274013636	5320.71012433136	4955.00339758793	365.706726743439
224	403780	Higley Unified District	4	Arizona	99339.3692456233	90614.6484191098	8724.72082651347	157550.833874191	143633.647551484	13917.1863227072	17758.4623207462	16213.0836373047	1545.37868344152	6462.92839848393	5907.86933689166	555.05906159227	101300.179486135	92408.8587356608	8891.32075047381	64321.1549981994	58535.1252742889	5786.02972391051	49.0879385127831	45.2609048694485	3.82703364333458	29257.367382863	26835.3689649611	2421.99841790192	747.602861822159	682.445977485781	65.1568843363779	6924.96630473733	6310.65761405566	614.308690681667	159511.644114702	145427.857868035	14083.7862466676	112023.883550594	101946.739879437	10077.1436711572	34751.2133285621	31874.4205330747	2876.79279548744	12736.5472355459	11606.697455523	1129.84978002289	19719.2725612576	18007.2939538557	1711.97860740186
225	403820	Holbrook Unified District	4	Arizona	18948.2307965676	17677.0941759549	1271.13662061267	21831.0839513296	20375.1686589457	1455.91529238391	2990.06731848153	2815.09188415561	174.975434325924	823.553520002699	797.231415074035	26.3221049286629	20909.0410370789	19471.3044925059	1437.73654457301	2419.84681703423	2267.77442828012	152.072388754105	28.7785917459667	26.7267100138184	2.05188173214831	17764.6523375515	16521.6365112105	1243.01582634101	112.621003012988	105.64277957137	6.97822344161718	583.14228773422	549.524063430084	33.618224304136	23791.8941918409	22169.3789754967	1622.51521634426	3994.34945110464	3743.32932112278	251.020129981863	18680.3735468085	17373.2835165938	1307.09003021476	1117.17119392779	1052.76613778015	64.4050561476367	4950.87755899287	4609.3022007066	341.57535828627
226	403870	Humboldt Unified District	4	Arizona	28022.1622173306	26618.3956913223	1403.76652600829	34897.5765242742	33261.1728957203	1636.40362855385	4455.84823975383	4272.57309312051	183.275146633318	1391.25986865612	1366.22745678248	25.0324118736304	29982.9724578419	28412.6060078733	1570.36644996864	7408.64530147507	7158.01595052315	250.629350951921	35.4142057156226	33.1018679741346	2.312337741488	18856.5947775752	17646.8721723039	1209.72260527128	345.823785529738	333.899325896161	11.9244596335766	3336.4943875463	3240.71669117592	95.777696370372	36858.3867647855	35055.3832122713	1803.00355251419	13346.2585261668	12894.7638228931	451.494703273721	19086.3442389485	17861.8823278667	1224.46191108183	4425.78399967016	4298.73706151152	127.046938158645	6416.65848026517	6066.7834096715	349.875070593664
227	403900	Hyder Elementary District	4	Arizona	16624.1265274167	15133.0281451541	1491.09838226262	22710.7787834759	20640.6209675468	2070.15781592911	1945.08929660042	1769.88281229227	175.206484308148	-10.270726858344	-11.1053546428391	0.834627784494813	18584.936767928	16927.2384617051	1657.69830622297	6522.21698605396	5889.58308501261	632.63390104135	19.4442340424233	17.9502125248274	1.49402151759597	9720.02903975601	8921.6552165206	798.373823235414	135.86385799048	124.004591738278	11.8592662522014	2187.38265008516	1974.04535590875	213.337294176405	24671.5890239873	22434.8312840978	2236.75773988946	11633.9124320685	10505.4606461175	1128.45178595106	10606.151890442	9734.99461303536	871.15727740668	2431.5247014767	2194.37602494499	237.148676531715	3905.89953711176	3564.09312884326	341.806408268494
228	403950	Indian Oasis-Baboquivari Unified District	4	Arizona	85534.560564311	81514.8446137795	4019.71595053147	126065.094686061	120243.254930569	5821.83975549208	13132.0535832748	12539.7109607538	592.342622521052	4217.88920188135	4055.028791156	162.860410725354	87495.3708048223	83309.0549303305	4186.31587449182	58366.511724874	55838.1128466922	2528.3988781818	39.515899548537	36.8585593346684	2.6573402138686	16835.409041218	15705.4766425382	1129.93239867982	1369.0325224213	1309.85697280516	59.1755496161446	10884.9016167605	10418.7499089603	466.151707800183	128025.904926573	122037.46524712	5988.43967945243	92397.3209471221	88394.7298083725	4002.59113874964	18938.6017026774	17667.5105401665	1271.09116251088	16689.9822767733	15975.2248985813	714.757378191915	15092.8638237862	14333.9212773048	758.942546481398
229	403960	Isaac Elementary District	4	Arizona	99339.3692456233	90614.6484191098	8724.72082651347	157550.833874191	143633.647551484	13917.1863227072	17758.4623207462	16213.0836373047	1545.37868344152	6462.92839848393	5907.86933689166	555.05906159227	101300.179486135	92408.8587356608	8891.32075047381	64321.1549981994	58535.1252742889	5786.02972391051	49.0879385127831	45.2609048694485	3.82703364333458	29257.367382863	26835.3689649611	2421.99841790192	747.602861822159	682.445977485781	65.1568843363779	6924.96630473733	6310.65761405566	614.308690681667	159511.644114702	145427.857868035	14083.7862466676	112023.883550594	101946.739879437	10077.1436711572	34751.2133285621	31874.4205330747	2876.79279548744	12736.5472355459	11606.697455523	1129.84978002289	19719.2725612576	18007.2939538557	1711.97860740186
230	403990	J. O. Combs Unified School District	4	Arizona	27607.631884119	25426.0965423122	2181.5353418068	60358.3181921266	55522.5555119256	4835.76268020099	7274.90551234519	6714.58537241257	560.320139932617	2491.90295923929	2312.00997061746	179.892988621829	29568.4421246303	27220.3068588632	2348.13526576714	12094.7375849048	11089.7902184494	1004.94736645539	45.0670328194844	41.5905257560022	3.47650706348222	14486.5879972339	13379.0857148158	1107.5022824181	317.666660668329	293.027243737712	24.6394169306171	2624.38284900381	2416.81315610425	207.569692899555	62319.128432638	57316.7658284766	5002.36260416134	33823.2043687539	31012.8465650522	2810.3578037017	23392.4945837839	21604.1341259632	1788.36045782075	5103.42948010014	4699.78513746125	403.644342638891	9235.71575285653	8508.79568896357	726.920063892963
231	404010	Joseph City Unified District	4	Arizona	18948.2307965676	17677.0941759549	1271.13662061267	21831.0839513296	20375.1686589457	1455.91529238391	2990.06731848153	2815.09188415561	174.975434325924	823.553520002699	797.231415074035	26.3221049286629	20909.0410370789	19471.3044925059	1437.73654457301	2419.84681703423	2267.77442828012	152.072388754105	28.7785917459667	26.7267100138184	2.05188173214831	17764.6523375515	16521.6365112105	1243.01582634101	112.621003012988	105.64277957137	6.97822344161718	583.14228773422	549.524063430084	33.618224304136	23791.8941918409	22169.3789754967	1622.51521634426	3994.34945110464	3743.32932112278	251.020129981863	18680.3735468085	17373.2835165938	1307.09003021476	1117.17119392779	1052.76613778015	64.4050561476367	4950.87755899287	4609.3022007066	341.57535828627
232	404060	Kayenta Unified District	4	Arizona	18948.2307965676	17677.0941759549	1271.13662061267	21831.0839513296	20375.1686589457	1455.91529238391	2990.06731848153	2815.09188415561	174.975434325924	823.553520002699	797.231415074035	26.3221049286629	20909.0410370789	19471.3044925059	1437.73654457301	2419.84681703423	2267.77442828012	152.072388754105	28.7785917459667	26.7267100138184	2.05188173214831	17764.6523375515	16521.6365112105	1243.01582634101	112.621003012988	105.64277957137	6.97822344161718	583.14228773422	549.524063430084	33.618224304136	23791.8941918409	22169.3789754967	1622.51521634426	3994.34945110464	3743.32932112278	251.020129981863	18680.3735468085	17373.2835165938	1307.09003021476	1117.17119392779	1052.76613778015	64.4050561476367	4950.87755899287	4609.3022007066	341.57535828627
233	404170	Kirkland Elementary District	4	Arizona	28022.1622173306	26618.3956913223	1403.76652600829	34897.5765242742	33261.1728957203	1636.40362855385	4455.84823975383	4272.57309312051	183.275146633318	1391.25986865612	1366.22745678248	25.0324118736304	29982.9724578419	28412.6060078733	1570.36644996864	7408.64530147507	7158.01595052315	250.629350951921	35.4142057156226	33.1018679741346	2.312337741488	18856.5947775752	17646.8721723039	1209.72260527128	345.823785529738	333.899325896161	11.9244596335766	3336.4943875463	3240.71669117592	95.777696370372	36858.3867647855	35055.3832122713	1803.00355251419	13346.2585261668	12894.7638228931	451.494703273721	19086.3442389485	17861.8823278667	1224.46191108183	4425.78399967016	4298.73706151152	127.046938158645	6416.65848026517	6066.7834096715	349.875070593664
234	404200	Klondyke Elementary District	4	Arizona	18957.1359989959	17663.8152885764	1293.32071041946	23186.6824822139	21608.5048515509	1578.17763066296	2966.80119453857	2786.88341979793	179.917774740639	749.638897136985	724.618936723641	25.019960413344	20917.9462395072	19458.0256051274	1459.9206343798	3841.44539546652	3590.90894341454	250.536452051984	32.9025388943388	30.5301470200387	2.37239187430002	15904.3419325111	14766.3562324771	1137.98570003406	151.427557701809	141.932549394172	9.49500830763691	987.828814933417	928.2977328216	59.5310821118175	25147.4927227252	23402.7151681019	1744.7775546233	6117.92486228725	5718.9179700568	399.00689223045	17627.0328419543	16365.7853541114	1261.24748784294	1402.53501848364	1318.01184393373	84.5231745499112	4927.61143504991	4581.09373634892	346.517698700986
235	404230	Kyrene Elementary District	4	Arizona	99339.3692456233	90614.6484191098	8724.72082651347	157550.833874191	143633.647551484	13917.1863227072	17758.4623207462	16213.0836373047	1545.37868344152	6462.92839848393	5907.86933689166	555.05906159227	101300.179486135	92408.8587356608	8891.32075047381	64321.1549981994	58535.1252742889	5786.02972391051	49.0879385127831	45.2609048694485	3.82703364333458	29257.367382863	26835.3689649611	2421.99841790192	747.602861822159	682.445977485781	65.1568843363779	6924.96630473733	6310.65761405566	614.308690681667	159511.644114702	145427.857868035	14083.7862466676	112023.883550594	101946.739879437	10077.1436711572	34751.2133285621	31874.4205330747	2876.79279548744	12736.5472355459	11606.697455523	1129.84978002289	19719.2725612576	18007.2939538557	1711.97860740186
236	404280	Lake Havasu Unified District	4	Arizona	32360.3719268643	30693.8755799686	1666.49634689572	33844.8131372895	32251.1101911332	1593.70294615635	3717.25135843012	3562.00972802771	155.241630402411	875.722730713312	870.17393804964	5.5487926636718	34321.1821673756	32488.0858965196	1833.09627085606	13178.7111859771	12727.260473449	451.450712528069	32.6041092142885	30.210539362082	2.39356985220644	18368.6538511014	17071.551059533	1297.10279156838	345.013025330426	333.043271261721	11.9697540687047	2396.19999575245	2326.02055291374	70.1794428387085	35805.6233778009	34045.3205076842	1760.3028701167	16693.5992758303	16121.7423482916	571.856927538614	15212.657226125	14138.4151877518	1074.24203837324	3899.36687584555	3785.1629716407	114.203904204842	5678.06159894146	5356.22004457871	321.841554362757
237	404290	Laveen Elementary District	4	Arizona	99339.3692456233	90614.6484191098	8724.72082651347	157550.833874191	143633.647551484	13917.1863227072	17758.4623207462	16213.0836373047	1545.37868344152	6462.92839848393	5907.86933689166	555.05906159227	101300.179486135	92408.8587356608	8891.32075047381	64321.1549981994	58535.1252742889	5786.02972391051	49.0879385127831	45.2609048694485	3.82703364333458	29257.367382863	26835.3689649611	2421.99841790192	747.602861822159	682.445977485781	65.1568843363779	6924.96630473733	6310.65761405566	614.308690681667	159511.644114702	145427.857868035	14083.7862466676	112023.883550594	101946.739879437	10077.1436711572	34751.2133285621	31874.4205330747	2876.79279548744	12736.5472355459	11606.697455523	1129.84978002289	19719.2725612576	18007.2939538557	1711.97860740186
238	404320	Liberty Elementary District	4	Arizona	99339.3692456233	90614.6484191098	8724.72082651347	157550.833874191	143633.647551484	13917.1863227072	17758.4623207462	16213.0836373047	1545.37868344152	6462.92839848393	5907.86933689166	555.05906159227	101300.179486135	92408.8587356608	8891.32075047381	64321.1549981994	58535.1252742889	5786.02972391051	49.0879385127831	45.2609048694485	3.82703364333458	29257.367382863	26835.3689649611	2421.99841790192	747.602861822159	682.445977485781	65.1568843363779	6924.96630473733	6310.65761405566	614.308690681667	159511.644114702	145427.857868035	14083.7862466676	112023.883550594	101946.739879437	10077.1436711572	34751.2133285621	31874.4205330747	2876.79279548744	12736.5472355459	11606.697455523	1129.84978002289	19719.2725612576	18007.2939538557	1711.97860740186
239	404380	Litchfield Elementary District	4	Arizona	99339.3692456233	90614.6484191098	8724.72082651347	157550.833874191	143633.647551484	13917.1863227072	17758.4623207462	16213.0836373047	1545.37868344152	6462.92839848393	5907.86933689166	555.05906159227	101300.179486135	92408.8587356608	8891.32075047381	64321.1549981994	58535.1252742889	5786.02972391051	49.0879385127831	45.2609048694485	3.82703364333458	29257.367382863	26835.3689649611	2421.99841790192	747.602861822159	682.445977485781	65.1568843363779	6924.96630473733	6310.65761405566	614.308690681667	159511.644114702	145427.857868035	14083.7862466676	112023.883550594	101946.739879437	10077.1436711572	34751.2133285621	31874.4205330747	2876.79279548744	12736.5472355459	11606.697455523	1129.84978002289	19719.2725612576	18007.2939538557	1711.97860740186
240	404410	Littlefield Unified District	4	Arizona	32360.3719268643	30693.8755799686	1666.49634689572	33844.8131372895	32251.1101911332	1593.70294615635	3717.25135843012	3562.00972802771	155.241630402411	875.722730713312	870.17393804964	5.5487926636718	34321.1821673756	32488.0858965196	1833.09627085606	13178.7111859771	12727.260473449	451.450712528069	32.6041092142885	30.210539362082	2.39356985220644	18368.6538511014	17071.551059533	1297.10279156838	345.013025330426	333.043271261721	11.9697540687047	2396.19999575245	2326.02055291374	70.1794428387085	35805.6233778009	34045.3205076842	1760.3028701167	16693.5992758303	16121.7423482916	571.856927538614	15212.657226125	14138.4151877518	1074.24203837324	3899.36687584555	3785.1629716407	114.203904204842	5678.06159894146	5356.22004457871	321.841554362757
241	404440	Littleton Elementary District	4	Arizona	99339.3692456233	90614.6484191098	8724.72082651347	157550.833874191	143633.647551484	13917.1863227072	17758.4623207462	16213.0836373047	1545.37868344152	6462.92839848393	5907.86933689166	555.05906159227	101300.179486135	92408.8587356608	8891.32075047381	64321.1549981994	58535.1252742889	5786.02972391051	49.0879385127831	45.2609048694485	3.82703364333458	29257.367382863	26835.3689649611	2421.99841790192	747.602861822159	682.445977485781	65.1568843363779	6924.96630473733	6310.65761405566	614.308690681667	159511.644114702	145427.857868035	14083.7862466676	112023.883550594	101946.739879437	10077.1436711572	34751.2133285621	31874.4205330747	2876.79279548744	12736.5472355459	11606.697455523	1129.84978002289	19719.2725612576	18007.2939538557	1711.97860740186
242	404500	Madison Elementary District	4	Arizona	99339.3692456233	90614.6484191098	8724.72082651347	157550.833874191	143633.647551484	13917.1863227072	17758.4623207462	16213.0836373047	1545.37868344152	6462.92839848393	5907.86933689166	555.05906159227	101300.179486135	92408.8587356608	8891.32075047381	64321.1549981994	58535.1252742889	5786.02972391051	49.0879385127831	45.2609048694485	3.82703364333458	29257.367382863	26835.3689649611	2421.99841790192	747.602861822159	682.445977485781	65.1568843363779	6924.96630473733	6310.65761405566	614.308690681667	159511.644114702	145427.857868035	14083.7862466676	112023.883550594	101946.739879437	10077.1436711572	34751.2133285621	31874.4205330747	2876.79279548744	12736.5472355459	11606.697455523	1129.84978002289	19719.2725612576	18007.2939538557	1711.97860740186
243	404530	Maine Consolidated School District	4	Arizona	22764.3006808761	21186.1793464931	1578.12133438299	26515.4569390185	24675.4628564299	1839.99408258869	3502.7857670227	3283.9523820685	218.833384954205	1016.96864522903	973.390035536523	43.5786096925119	24725.1109213875	22980.3896630441	1744.72125834333	4538.73548847195	4219.81362570129	318.921862770656	28.5710155771635	26.5104867495607	2.06052882760282	18786.0277728355	17456.8546045595	1329.17316827601	212.128186931581	197.399591349398	14.7285955821822	1159.64845757125	1079.81135468436	79.837102886885	28476.2671795299	26469.6731729808	2006.59400654903	7391.97408736714	6872.56462817232	519.409459194819	18673.3643949901	17352.1625307433	1321.20186424674	2410.92869717265	2244.94601406518	165.982683107471	5463.59600753404	5078.16269861949	385.433308914551
244	404570	Mammoth-San Manuel Unified District	4	Arizona	27607.631884119	25426.0965423122	2181.5353418068	60358.3181921266	55522.5555119256	4835.76268020099	7274.90551234519	6714.58537241257	560.320139932617	2491.90295923929	2312.00997061746	179.892988621829	29568.4421246303	27220.3068588632	2348.13526576714	12094.7375849048	11089.7902184494	1004.94736645539	45.0670328194844	41.5905257560022	3.47650706348222	14486.5879972339	13379.0857148158	1107.5022824181	317.666660668329	293.027243737712	24.6394169306171	2624.38284900381	2416.81315610425	207.569692899555	62319.128432638	57316.7658284766	5002.36260416134	33823.2043687539	31012.8465650522	2810.3578037017	23392.4945837839	21604.1341259632	1788.36045782075	5103.42948010014	4699.78513746125	403.644342638891	9235.71575285653	8508.79568896357	726.920063892963
245	404630	Marana Unified District	4	Arizona	85534.560564311	81514.8446137795	4019.71595053147	126065.094686061	120243.254930569	5821.83975549208	13132.0535832748	12539.7109607538	592.342622521052	4217.88920188135	4055.028791156	162.860410725354	87495.3708048223	83309.0549303305	4186.31587449182	58366.511724874	55838.1128466922	2528.3988781818	39.515899548537	36.8585593346684	2.6573402138686	16835.409041218	15705.4766425382	1129.93239867982	1369.0325224213	1309.85697280516	59.1755496161446	10884.9016167605	10418.7499089603	466.151707800183	128025.904926573	122037.46524712	5988.43967945243	92397.3209471221	88394.7298083725	4002.59113874964	18938.6017026774	17667.5105401665	1271.09116251088	16689.9822767733	15975.2248985813	714.757378191915	15092.8638237862	14333.9212773048	758.942546481398
246	404720	Maricopa Unified School District	4	Arizona	27607.631884119	25426.0965423122	2181.5353418068	60358.3181921266	55522.5555119256	4835.76268020099	7274.90551234519	6714.58537241257	560.320139932617	2491.90295923929	2312.00997061746	179.892988621829	29568.4421246303	27220.3068588632	2348.13526576714	12094.7375849048	11089.7902184494	1004.94736645539	45.0670328194844	41.5905257560022	3.47650706348222	14486.5879972339	13379.0857148158	1107.5022824181	317.666660668329	293.027243737712	24.6394169306171	2624.38284900381	2416.81315610425	207.569692899555	62319.128432638	57316.7658284766	5002.36260416134	33823.2043687539	31012.8465650522	2810.3578037017	23392.4945837839	21604.1341259632	1788.36045782075	5103.42948010014	4699.78513746125	403.644342638891	9235.71575285653	8508.79568896357	726.920063892963
247	404770	Altar Valley Elementary District	4	Arizona	85534.560564311	81514.8446137795	4019.71595053147	126065.094686061	120243.254930569	5821.83975549208	13132.0535832748	12539.7109607538	592.342622521052	4217.88920188135	4055.028791156	162.860410725354	87495.3708048223	83309.0549303305	4186.31587449182	58366.511724874	55838.1128466922	2528.3988781818	39.515899548537	36.8585593346684	2.6573402138686	16835.409041218	15705.4766425382	1129.93239867982	1369.0325224213	1309.85697280516	59.1755496161446	10884.9016167605	10418.7499089603	466.151707800183	128025.904926573	122037.46524712	5988.43967945243	92397.3209471221	88394.7298083725	4002.59113874964	18938.6017026774	17667.5105401665	1271.09116251088	16689.9822767733	15975.2248985813	714.757378191915	15092.8638237862	14333.9212773048	758.942546481398
248	404820	Mayer Unified District	4	Arizona	28022.1622173306	26618.3956913223	1403.76652600829	34897.5765242742	33261.1728957203	1636.40362855385	4455.84823975383	4272.57309312051	183.275146633318	1391.25986865612	1366.22745678248	25.0324118736304	29982.9724578419	28412.6060078733	1570.36644996864	7408.64530147507	7158.01595052315	250.629350951921	35.4142057156226	33.1018679741346	2.312337741488	18856.5947775752	17646.8721723039	1209.72260527128	345.823785529738	333.899325896161	11.9244596335766	3336.4943875463	3240.71669117592	95.777696370372	36858.3867647855	35055.3832122713	1803.00355251419	13346.2585261668	12894.7638228931	451.494703273721	19086.3442389485	17861.8823278667	1224.46191108183	4425.78399967016	4298.73706151152	127.046938158645	6416.65848026517	6066.7834096715	349.875070593664
249	404860	McNary Elementary District	4	Arizona	19494.3799425475	18189.8040765528	1304.57586599472	21965.7417015441	20506.464711487	1459.27699005714	3040.51566884853	2863.31133281665	177.20433603188	856.481442444253	828.597058669196	27.8843837750564	21455.1901830588	19984.0143931037	1471.17578995506	2214.91115920037	2076.70432942113	138.206829779243	29.3183720366712	27.2311832861949	2.08718875047635	18515.7195152158	17225.4068003849	1290.31271483086	125.686135368392	117.886985803671	7.79914956472083	569.555001237583	536.785094207825	32.7699070297585	23926.5519420555	22300.675028038	1625.87691401748	3885.56236375487	3643.10963422961	242.452729525266	18956.2893931823	17635.2745004077	1321.01489277456	1084.70018511834	1022.29089340068	62.4092917176622	5001.32590935987	4657.52164936764	343.804259992226
250	404920	McNeal Elementary District	4	Arizona	37761.9216423239	35699.0445747145	2062.87706760935	38731.0725352983	36691.0698586384	2040.0026766599	5063.66801216334	4827.29205276901	236.375959394328	1697.62957311152	1648.91401886966	48.715554241857	39722.7318828352	37493.2548912655	2229.4769915697	10754.4650278368	10259.0285021682	495.436525668566	36.0032764204485	33.5013096025163	2.50196681793213	25053.9076377163	23488.9503406949	1564.95729702143	273.119088093804	259.457821337849	13.6612667559552	3605.2368527679	3452.31691746209	152.919935305812	40691.8827758096	38485.2801751894	2206.60260062024	15379.6881924482	14671.1769588155	708.511233632706	21172.0632204968	19849.5799053577	1322.48331513908	4140.13136286461	3964.52331101616	175.608051848453	7024.47825267468	6621.50236932001	402.975883354674
251	404970	Mesa Unified District	4	Arizona	99339.3692456233	90614.6484191098	8724.72082651347	157550.833874191	143633.647551484	13917.1863227072	17758.4623207462	16213.0836373047	1545.37868344152	6462.92839848393	5907.86933689166	555.05906159227	101300.179486135	92408.8587356608	8891.32075047381	64321.1549981994	58535.1252742889	5786.02972391051	49.0879385127831	45.2609048694485	3.82703364333458	29257.367382863	26835.3689649611	2421.99841790192	747.602861822159	682.445977485781	65.1568843363779	6924.96630473733	6310.65761405566	614.308690681667	159511.644114702	145427.857868035	14083.7862466676	112023.883550594	101946.739879437	10077.1436711572	34751.2133285621	31874.4205330747	2876.79279548744	12736.5472355459	11606.697455523	1129.84978002289	19719.2725612576	18007.2939538557	1711.97860740186
252	405030	Miami Unified District	4	Arizona	25617.9250992026	23897.5909990823	1720.33410012038	26164.4132407971	24417.6065973618	1746.80664343531	3359.89988382002	3160.79308103693	199.106802783093	925.57709831158	892.883970856781	32.6931274547992	27578.735339714	25691.8013156332	1886.93402408072	6281.23683437492	5865.997404846	415.239429528928	35.1187163806191	32.5990786888758	2.51963769174336	19785.4472801872	18396.0973974705	1389.34988271675	168.463848685294	158.653647386666	9.81020129862797	1308.46866008593	1238.45378724125	70.0148728446754	28125.2234813085	26211.8169139128	1913.40656739565	8023.53305207012	7493.11406370862	530.418988361493	18392.1687236575	17100.6559720247	1291.5127516328	1709.52170558082	1618.04687817946	91.4748274013636	5320.71012433136	4955.00339758793	365.706726743439
253	405070	Mingus Union High School District	4	Arizona	28022.1622173306	26618.3956913223	1403.76652600829	34897.5765242742	33261.1728957203	1636.40362855385	4455.84823975383	4272.57309312051	183.275146633318	1391.25986865612	1366.22745678248	25.0324118736304	29982.9724578419	28412.6060078733	1570.36644996864	7408.64530147507	7158.01595052315	250.629350951921	35.4142057156226	33.1018679741346	2.312337741488	18856.5947775752	17646.8721723039	1209.72260527128	345.823785529738	333.899325896161	11.9244596335766	3336.4943875463	3240.71669117592	95.777696370372	36858.3867647855	35055.3832122713	1803.00355251419	13346.2585261668	12894.7638228931	451.494703273721	19086.3442389485	17861.8823278667	1224.46191108183	4425.78399967016	4298.73706151152	127.046938158645	6416.65848026517	6066.7834096715	349.875070593664
254	405100	Mobile Elementary District	4	Arizona	99339.3692456233	90614.6484191098	8724.72082651347	157550.833874191	143633.647551484	13917.1863227072	17758.4623207462	16213.0836373047	1545.37868344152	6462.92839848393	5907.86933689166	555.05906159227	101300.179486135	92408.8587356608	8891.32075047381	64321.1549981994	58535.1252742889	5786.02972391051	49.0879385127831	45.2609048694485	3.82703364333458	29257.367382863	26835.3689649611	2421.99841790192	747.602861822159	682.445977485781	65.1568843363779	6924.96630473733	6310.65761405566	614.308690681667	159511.644114702	145427.857868035	14083.7862466676	112023.883550594	101946.739879437	10077.1436711572	34751.2133285621	31874.4205330747	2876.79279548744	12736.5472355459	11606.697455523	1129.84978002289	19719.2725612576	18007.2939538557	1711.97860740186
255	405190	Mohave Valley Elementary District	4	Arizona	32360.3719268643	30693.8755799686	1666.49634689572	33844.8131372895	32251.1101911332	1593.70294615635	3717.25135843012	3562.00972802771	155.241630402411	875.722730713312	870.17393804964	5.5487926636718	34321.1821673756	32488.0858965196	1833.09627085606	13178.7111859771	12727.260473449	451.450712528069	32.6041092142885	30.210539362082	2.39356985220644	18368.6538511014	17071.551059533	1297.10279156838	345.013025330426	333.043271261721	11.9697540687047	2396.19999575245	2326.02055291374	70.1794428387085	35805.6233778009	34045.3205076842	1760.3028701167	16693.5992758303	16121.7423482916	571.856927538614	15212.657226125	14138.4151877518	1074.24203837324	3899.36687584555	3785.1629716407	114.203904204842	5678.06159894146	5356.22004457871	321.841554362757
256	405220	Mohawk Valley Elementary District	4	Arizona	16624.1265274167	15133.0281451541	1491.09838226262	22710.7787834759	20640.6209675468	2070.15781592911	1945.08929660042	1769.88281229227	175.206484308148	-10.270726858344	-11.1053546428391	0.834627784494813	18584.936767928	16927.2384617051	1657.69830622297	6522.21698605396	5889.58308501261	632.63390104135	19.4442340424233	17.9502125248274	1.49402151759597	9720.02903975601	8921.6552165206	798.373823235414	135.86385799048	124.004591738278	11.8592662522014	2187.38265008516	1974.04535590875	213.337294176405	24671.5890239873	22434.8312840978	2236.75773988946	11633.9124320685	10505.4606461175	1128.45178595106	10606.151890442	9734.99461303536	871.15727740668	2431.5247014767	2194.37602494499	237.148676531715	3905.89953711176	3564.09312884326	341.806408268494
257	405320	Morenci Unified District	4	Arizona	15898.9033836378	14814.6226362248	1084.28074741297	21213.5734023967	19764.3159600861	1449.25744231059	2834.02936486204	2663.2749864467	170.754378415343	730.773949099969	707.368446869028	23.4055022309408	17859.7136241491	16608.8329527758	1250.88067137332	2440.37387955802	2280.08346882479	160.29041073323	27.8376499683181	25.839525208139	1.99812476017915	14761.4944975406	13711.7051637013	1049.78933383923	100.016755466367	93.5877327304181	6.4290227359484	529.990841615883	497.61706231115	32.3737793047322	23174.383642908	21558.5262766371	1615.85736627094	4102.89335236385	3833.40412935834	269.489223005514	18081.3624818377	16795.4749670012	1285.88751483643	990.127808706505	929.647180277506	60.4806284289987	4794.83960537339	4457.4853029977	337.35430237569
258	405340	Morristown Elementary District	4	Arizona	99339.3692456233	90614.6484191098	8724.72082651347	157550.833874191	143633.647551484	13917.1863227072	17758.4623207462	16213.0836373047	1545.37868344152	6462.92839848393	5907.86933689166	555.05906159227	101300.179486135	92408.8587356608	8891.32075047381	64321.1549981994	58535.1252742889	5786.02972391051	49.0879385127831	45.2609048694485	3.82703364333458	29257.367382863	26835.3689649611	2421.99841790192	747.602861822159	682.445977485781	65.1568843363779	6924.96630473733	6310.65761405566	614.308690681667	159511.644114702	145427.857868035	14083.7862466676	112023.883550594	101946.739879437	10077.1436711572	34751.2133285621	31874.4205330747	2876.79279548744	12736.5472355459	11606.697455523	1129.84978002289	19719.2725612576	18007.2939538557	1711.97860740186
259	405400	Murphy Elementary District	4	Arizona	99339.3692456233	90614.6484191098	8724.72082651347	157550.833874191	143633.647551484	13917.1863227072	17758.4623207462	16213.0836373047	1545.37868344152	6462.92839848393	5907.86933689166	555.05906159227	101300.179486135	92408.8587356608	8891.32075047381	64321.1549981994	58535.1252742889	5786.02972391051	49.0879385127831	45.2609048694485	3.82703364333458	29257.367382863	26835.3689649611	2421.99841790192	747.602861822159	682.445977485781	65.1568843363779	6924.96630473733	6310.65761405566	614.308690681667	159511.644114702	145427.857868035	14083.7862466676	112023.883550594	101946.739879437	10077.1436711572	34751.2133285621	31874.4205330747	2876.79279548744	12736.5472355459	11606.697455523	1129.84978002289	19719.2725612576	18007.2939538557	1711.97860740186
260	405430	Naco Elementary District	4	Arizona	37761.9216423239	35699.0445747145	2062.87706760935	38731.0725352983	36691.0698586384	2040.0026766599	5063.66801216334	4827.29205276901	236.375959394328	1697.62957311152	1648.91401886966	48.715554241857	39722.7318828352	37493.2548912655	2229.4769915697	10754.4650278368	10259.0285021682	495.436525668566	36.0032764204485	33.5013096025163	2.50196681793213	25053.9076377163	23488.9503406949	1564.95729702143	273.119088093804	259.457821337849	13.6612667559552	3605.2368527679	3452.31691746209	152.919935305812	40691.8827758096	38485.2801751894	2206.60260062024	15379.6881924482	14671.1769588155	708.511233632706	21172.0632204968	19849.5799053577	1322.48331513908	4140.13136286461	3964.52331101616	175.608051848453	7024.47825267468	6621.50236932001	402.975883354674
261	405460	Nadaburg Unified School District	4	Arizona	99339.3692456233	90614.6484191098	8724.72082651347	157550.833874191	143633.647551484	13917.1863227072	17758.4623207462	16213.0836373047	1545.37868344152	6462.92839848393	5907.86933689166	555.05906159227	101300.179486135	92408.8587356608	8891.32075047381	64321.1549981994	58535.1252742889	5786.02972391051	49.0879385127831	45.2609048694485	3.82703364333458	29257.367382863	26835.3689649611	2421.99841790192	747.602861822159	682.445977485781	65.1568843363779	6924.96630473733	6310.65761405566	614.308690681667	159511.644114702	145427.857868035	14083.7862466676	112023.883550594	101946.739879437	10077.1436711572	34751.2133285621	31874.4205330747	2876.79279548744	12736.5472355459	11606.697455523	1129.84978002289	19719.2725612576	18007.2939538557	1711.97860740186
262	405530	Nogales Unified District	4	Arizona	23682.3267579527	22119.9712340656	1562.35552388705	22508.7182181744	21053.5776620676	1455.14055610686	2366.77835679316	2235.84472258487	130.933634208289	320.666260571728	327.879422894108	-7.21316232238036	25643.136998464	23914.1815506166	1728.9554478474	7298.48077496443	6868.47541020721	430.005364757222	35.8865553933322	33.4608991146719	2.42565627866034	16833.1772034874	15624.1936363541	1208.98356713331	181.513300251636	170.774069734901	10.7392305167352	1294.07916436722	1217.27753520576	76.8016291614656	24469.5284586858	22847.7879786186	1621.7404800672	8845.35233974989	8324.20977919024	521.142560559644	13896.1699798168	12898.126595101	998.043384715821	1728.00613911908	1625.45160432735	102.554534791736	4327.5885973045	4030.05503913586	297.533558168636
263	405640	Oracle Elementary District	4	Arizona	27607.631884119	25426.0965423122	2181.5353418068	60358.3181921266	55522.5555119256	4835.76268020099	7274.90551234519	6714.58537241257	560.320139932617	2491.90295923929	2312.00997061746	179.892988621829	29568.4421246303	27220.3068588632	2348.13526576714	12094.7375849048	11089.7902184494	1004.94736645539	45.0670328194844	41.5905257560022	3.47650706348222	14486.5879972339	13379.0857148158	1107.5022824181	317.666660668329	293.027243737712	24.6394169306171	2624.38284900381	2416.81315610425	207.569692899555	62319.128432638	57316.7658284766	5002.36260416134	33823.2043687539	31012.8465650522	2810.3578037017	23392.4945837839	21604.1341259632	1788.36045782075	5103.42948010014	4699.78513746125	403.644342638891	9235.71575285653	8508.79568896357	726.920063892963
264	405670	Osborn Elementary District	4	Arizona	99339.3692456233	90614.6484191098	8724.72082651347	157550.833874191	143633.647551484	13917.1863227072	17758.4623207462	16213.0836373047	1545.37868344152	6462.92839848393	5907.86933689166	555.05906159227	101300.179486135	92408.8587356608	8891.32075047381	64321.1549981994	58535.1252742889	5786.02972391051	49.0879385127831	45.2609048694485	3.82703364333458	29257.367382863	26835.3689649611	2421.99841790192	747.602861822159	682.445977485781	65.1568843363779	6924.96630473733	6310.65761405566	614.308690681667	159511.644114702	145427.857868035	14083.7862466676	112023.883550594	101946.739879437	10077.1436711572	34751.2133285621	31874.4205330747	2876.79279548744	12736.5472355459	11606.697455523	1129.84978002289	19719.2725612576	18007.2939538557	1711.97860740186
265	405730	Owens-Whitney Elementary District	4	Arizona	32360.3719268643	30693.8755799686	1666.49634689572	33844.8131372895	32251.1101911332	1593.70294615635	3717.25135843012	3562.00972802771	155.241630402411	875.722730713312	870.17393804964	5.5487926636718	34321.1821673756	32488.0858965196	1833.09627085606	13178.7111859771	12727.260473449	451.450712528069	32.6041092142885	30.210539362082	2.39356985220644	18368.6538511014	17071.551059533	1297.10279156838	345.013025330426	333.043271261721	11.9697540687047	2396.19999575245	2326.02055291374	70.1794428387085	35805.6233778009	34045.3205076842	1760.3028701167	16693.5992758303	16121.7423482916	571.856927538614	15212.657226125	14138.4151877518	1074.24203837324	3899.36687584555	3785.1629716407	114.203904204842	5678.06159894146	5356.22004457871	321.841554362757
266	405760	Tonto Basin Elementary District	4	Arizona	25617.9250992026	23897.5909990823	1720.33410012038	26164.4132407971	24417.6065973618	1746.80664343531	3359.89988382002	3160.79308103693	199.106802783093	925.57709831158	892.883970856781	32.6931274547992	27578.735339714	25691.8013156332	1886.93402408072	6281.23683437492	5865.997404846	415.239429528928	35.1187163806191	32.5990786888758	2.51963769174336	19785.4472801872	18396.0973974705	1389.34988271675	168.463848685294	158.653647386666	9.81020129862797	1308.46866008593	1238.45378724125	70.0148728446754	28125.2234813085	26211.8169139128	1913.40656739565	8023.53305207012	7493.11406370862	530.418988361493	18392.1687236575	17100.6559720247	1291.5127516328	1709.52170558082	1618.04687817946	91.4748274013636	5320.71012433136	4955.00339758793	365.706726743439
267	405820	Page Unified District	4	Arizona	22764.3006808761	21186.1793464931	1578.12133438299	26515.4569390185	24675.4628564299	1839.99408258869	3502.7857670227	3283.9523820685	218.833384954205	1016.96864522903	973.390035536523	43.5786096925119	24725.1109213875	22980.3896630441	1744.72125834333	4538.73548847195	4219.81362570129	318.921862770656	28.5710155771635	26.5104867495607	2.06052882760282	18786.0277728355	17456.8546045595	1329.17316827601	212.128186931581	197.399591349398	14.7285955821822	1159.64845757125	1079.81135468436	79.837102886885	28476.2671795299	26469.6731729808	2006.59400654903	7391.97408736714	6872.56462817232	519.409459194819	18673.3643949901	17352.1625307433	1321.20186424674	2410.92869717265	2244.94601406518	165.982683107471	5463.59600753404	5078.16269861949	385.433308914551
268	405850	Palo Verde Elementary District	4	Arizona	99339.3692456233	90614.6484191098	8724.72082651347	157550.833874191	143633.647551484	13917.1863227072	17758.4623207462	16213.0836373047	1545.37868344152	6462.92839848393	5907.86933689166	555.05906159227	101300.179486135	92408.8587356608	8891.32075047381	64321.1549981994	58535.1252742889	5786.02972391051	49.0879385127831	45.2609048694485	3.82703364333458	29257.367382863	26835.3689649611	2421.99841790192	747.602861822159	682.445977485781	65.1568843363779	6924.96630473733	6310.65761405566	614.308690681667	159511.644114702	145427.857868035	14083.7862466676	112023.883550594	101946.739879437	10077.1436711572	34751.2133285621	31874.4205330747	2876.79279548744	12736.5472355459	11606.697455523	1129.84978002289	19719.2725612576	18007.2939538557	1711.97860740186
269	405880	Palominas Elementary District	4	Arizona	37761.9216423239	35699.0445747145	2062.87706760935	38731.0725352983	36691.0698586384	2040.0026766599	5063.66801216334	4827.29205276901	236.375959394328	1697.62957311152	1648.91401886966	48.715554241857	39722.7318828352	37493.2548912655	2229.4769915697	10754.4650278368	10259.0285021682	495.436525668566	36.0032764204485	33.5013096025163	2.50196681793213	25053.9076377163	23488.9503406949	1564.95729702143	273.119088093804	259.457821337849	13.6612667559552	3605.2368527679	3452.31691746209	152.919935305812	40691.8827758096	38485.2801751894	2206.60260062024	15379.6881924482	14671.1769588155	708.511233632706	21172.0632204968	19849.5799053577	1322.48331513908	4140.13136286461	3964.52331101616	175.608051848453	7024.47825267468	6621.50236932001	402.975883354674
270	405930	Paradise Valley Unified District	4	Arizona	99339.3692456233	90614.6484191098	8724.72082651347	157550.833874191	143633.647551484	13917.1863227072	17758.4623207462	16213.0836373047	1545.37868344152	6462.92839848393	5907.86933689166	555.05906159227	101300.179486135	92408.8587356608	8891.32075047381	64321.1549981994	58535.1252742889	5786.02972391051	49.0879385127831	45.2609048694485	3.82703364333458	29257.367382863	26835.3689649611	2421.99841790192	747.602861822159	682.445977485781	65.1568843363779	6924.96630473733	6310.65761405566	614.308690681667	159511.644114702	145427.857868035	14083.7862466676	112023.883550594	101946.739879437	10077.1436711572	34751.2133285621	31874.4205330747	2876.79279548744	12736.5472355459	11606.697455523	1129.84978002289	19719.2725612576	18007.2939538557	1711.97860740186
271	405980	Parker Unified School District	4	Arizona	23411.8970964714	21791.8083838504	1620.08871262106	18952.408250624	17680.2223300516	1272.18592057236	1909.99942785655	1803.06659497085	106.932832885697	120.736674226383	138.574698076152	-17.8380238497689	25372.7073369828	23586.0187004014	1786.68863658141	4822.67049852105	4520.70136251552	301.969136005526	33.3219208368852	30.8278764458326	2.49404439105265	19421.6141708054	17999.1574145516	1422.4567562538	136.448036270926	128.447932351492	8.0001039194337	958.652710548515	906.884114536911	51.7685960116036	20913.2184911353	19474.4326466026	1438.7858445327	6537.15759585672	6127.83669538089	409.320900475821	13157.1686869013	12193.5256381177	963.643048783598	1218.8922083773	1153.07031310401	65.8218952732855	3870.80966836789	3597.27691152185	273.532756846043
272	406000	Patagonia Elementary District	4	Arizona	23682.3267579527	22119.9712340656	1562.35552388705	22508.7182181744	21053.5776620676	1455.14055610686	2366.77835679316	2235.84472258487	130.933634208289	320.666260571728	327.879422894108	-7.21316232238036	25643.136998464	23914.1815506166	1728.9554478474	7298.48077496443	6868.47541020721	430.005364757222	35.8865553933322	33.4608991146719	2.42565627866034	16833.1772034874	15624.1936363541	1208.98356713331	181.513300251636	170.774069734901	10.7392305167352	1294.07916436722	1217.27753520576	76.8016291614656	24469.5284586858	22847.7879786186	1621.7404800672	8845.35233974989	8324.20977919024	521.142560559644	13896.1699798168	12898.126595101	998.043384715821	1728.00613911908	1625.45160432735	102.554534791736	4327.5885973045	4030.05503913586	297.533558168636
273	406030	Patagonia Union High School District	4	Arizona	23682.3267579527	22119.9712340656	1562.35552388705	22508.7182181744	21053.5776620676	1455.14055610686	2366.77835679316	2235.84472258487	130.933634208289	320.666260571728	327.879422894108	-7.21316232238036	25643.136998464	23914.1815506166	1728.9554478474	7298.48077496443	6868.47541020721	430.005364757222	35.8865553933322	33.4608991146719	2.42565627866034	16833.1772034874	15624.1936363541	1208.98356713331	181.513300251636	170.774069734901	10.7392305167352	1294.07916436722	1217.27753520576	76.8016291614656	24469.5284586858	22847.7879786186	1621.7404800672	8845.35233974989	8324.20977919024	521.142560559644	13896.1699798168	12898.126595101	998.043384715821	1728.00613911908	1625.45160432735	102.554534791736	4327.5885973045	4030.05503913586	297.533558168636
274	406070	Payson Unified District	4	Arizona	25617.9250992026	23897.5909990823	1720.33410012038	26164.4132407971	24417.6065973618	1746.80664343531	3359.89988382002	3160.79308103693	199.106802783093	925.57709831158	892.883970856781	32.6931274547992	27578.735339714	25691.8013156332	1886.93402408072	6281.23683437492	5865.997404846	415.239429528928	35.1187163806191	32.5990786888758	2.51963769174336	19785.4472801872	18396.0973974705	1389.34988271675	168.463848685294	158.653647386666	9.81020129862797	1308.46866008593	1238.45378724125	70.0148728446754	28125.2234813085	26211.8169139128	1913.40656739565	8023.53305207012	7493.11406370862	530.418988361493	18392.1687236575	17100.6559720247	1291.5127516328	1709.52170558082	1618.04687817946	91.4748274013636	5320.71012433136	4955.00339758793	365.706726743439
275	406120	Peach Springs Unified District	4	Arizona	32360.3719268643	30693.8755799686	1666.49634689572	33844.8131372895	32251.1101911332	1593.70294615635	3717.25135843012	3562.00972802771	155.241630402411	875.722730713312	870.17393804964	5.5487926636718	34321.1821673756	32488.0858965196	1833.09627085606	13178.7111859771	12727.260473449	451.450712528069	32.6041092142885	30.210539362082	2.39356985220644	18368.6538511014	17071.551059533	1297.10279156838	345.013025330426	333.043271261721	11.9697540687047	2396.19999575245	2326.02055291374	70.1794428387085	35805.6233778009	34045.3205076842	1760.3028701167	16693.5992758303	16121.7423482916	571.856927538614	15212.657226125	14138.4151877518	1074.24203837324	3899.36687584555	3785.1629716407	114.203904204842	5678.06159894146	5356.22004457871	321.841554362757
276	406150	Pearce Elementary District	4	Arizona	37761.9216423239	35699.0445747145	2062.87706760935	38731.0725352983	36691.0698586384	2040.0026766599	5063.66801216334	4827.29205276901	236.375959394328	1697.62957311152	1648.91401886966	48.715554241857	39722.7318828352	37493.2548912655	2229.4769915697	10754.4650278368	10259.0285021682	495.436525668566	36.0032764204485	33.5013096025163	2.50196681793213	25053.9076377163	23488.9503406949	1564.95729702143	273.119088093804	259.457821337849	13.6612667559552	3605.2368527679	3452.31691746209	152.919935305812	40691.8827758096	38485.2801751894	2206.60260062024	15379.6881924482	14671.1769588155	708.511233632706	21172.0632204968	19849.5799053577	1322.48331513908	4140.13136286461	3964.52331101616	175.608051848453	7024.47825267468	6621.50236932001	402.975883354674
277	406210	Pendergast Elementary District	4	Arizona	99339.3692456233	90614.6484191098	8724.72082651347	157550.833874191	143633.647551484	13917.1863227072	17758.4623207462	16213.0836373047	1545.37868344152	6462.92839848393	5907.86933689166	555.05906159227	101300.179486135	92408.8587356608	8891.32075047381	64321.1549981994	58535.1252742889	5786.02972391051	49.0879385127831	45.2609048694485	3.82703364333458	29257.367382863	26835.3689649611	2421.99841790192	747.602861822159	682.445977485781	65.1568843363779	6924.96630473733	6310.65761405566	614.308690681667	159511.644114702	145427.857868035	14083.7862466676	112023.883550594	101946.739879437	10077.1436711572	34751.2133285621	31874.4205330747	2876.79279548744	12736.5472355459	11606.697455523	1129.84978002289	19719.2725612576	18007.2939538557	1711.97860740186
278	406250	Peoria Unified School District	4	Arizona	99339.3692456233	90614.6484191098	8724.72082651347	157550.833874191	143633.647551484	13917.1863227072	17758.4623207462	16213.0836373047	1545.37868344152	6462.92839848393	5907.86933689166	555.05906159227	101300.179486135	92408.8587356608	8891.32075047381	64321.1549981994	58535.1252742889	5786.02972391051	49.0879385127831	45.2609048694485	3.82703364333458	29257.367382863	26835.3689649611	2421.99841790192	747.602861822159	682.445977485781	65.1568843363779	6924.96630473733	6310.65761405566	614.308690681667	159511.644114702	145427.857868035	14083.7862466676	112023.883550594	101946.739879437	10077.1436711572	34751.2133285621	31874.4205330747	2876.79279548744	12736.5472355459	11606.697455523	1129.84978002289	19719.2725612576	18007.2939538557	1711.97860740186
279	406300	Phoenix Elementary District	4	Arizona	99339.3692456233	90614.6484191098	8724.72082651347	157550.833874191	143633.647551484	13917.1863227072	17758.4623207462	16213.0836373047	1545.37868344152	6462.92839848393	5907.86933689166	555.05906159227	101300.179486135	92408.8587356608	8891.32075047381	64321.1549981994	58535.1252742889	5786.02972391051	49.0879385127831	45.2609048694485	3.82703364333458	29257.367382863	26835.3689649611	2421.99841790192	747.602861822159	682.445977485781	65.1568843363779	6924.96630473733	6310.65761405566	614.308690681667	159511.644114702	145427.857868035	14083.7862466676	112023.883550594	101946.739879437	10077.1436711572	34751.2133285621	31874.4205330747	2876.79279548744	12736.5472355459	11606.697455523	1129.84978002289	19719.2725612576	18007.2939538557	1711.97860740186
280	406330	Phoenix Union High School District	4	Arizona	99339.3692456233	90614.6484191098	8724.72082651347	157550.833874191	143633.647551484	13917.1863227072	17758.4623207462	16213.0836373047	1545.37868344152	6462.92839848393	5907.86933689166	555.05906159227	101300.179486135	92408.8587356608	8891.32075047381	64321.1549981994	58535.1252742889	5786.02972391051	49.0879385127831	45.2609048694485	3.82703364333458	29257.367382863	26835.3689649611	2421.99841790192	747.602861822159	682.445977485781	65.1568843363779	6924.96630473733	6310.65761405566	614.308690681667	159511.644114702	145427.857868035	14083.7862466676	112023.883550594	101946.739879437	10077.1436711572	34751.2133285621	31874.4205330747	2876.79279548744	12736.5472355459	11606.697455523	1129.84978002289	19719.2725612576	18007.2939538557	1711.97860740186
281	406360	Picacho Elementary District	4	Arizona	27607.631884119	25426.0965423122	2181.5353418068	60358.3181921266	55522.5555119256	4835.76268020099	7274.90551234519	6714.58537241257	560.320139932617	2491.90295923929	2312.00997061746	179.892988621829	29568.4421246303	27220.3068588632	2348.13526576714	12094.7375849048	11089.7902184494	1004.94736645539	45.0670328194844	41.5905257560022	3.47650706348222	14486.5879972339	13379.0857148158	1107.5022824181	317.666660668329	293.027243737712	24.6394169306171	2624.38284900381	2416.81315610425	207.569692899555	62319.128432638	57316.7658284766	5002.36260416134	33823.2043687539	31012.8465650522	2810.3578037017	23392.4945837839	21604.1341259632	1788.36045782075	5103.42948010014	4699.78513746125	403.644342638891	9235.71575285653	8508.79568896357	726.920063892963
282	406440	Pima Unified District	4	Arizona	18957.1359989959	17663.8152885764	1293.32071041946	23186.6824822139	21608.5048515509	1578.17763066296	2966.80119453857	2786.88341979793	179.917774740639	749.638897136985	724.618936723641	25.019960413344	20917.9462395072	19458.0256051274	1459.9206343798	3841.44539546652	3590.90894341454	250.536452051984	32.9025388943388	30.5301470200387	2.37239187430002	15904.3419325111	14766.3562324771	1137.98570003406	151.427557701809	141.932549394172	9.49500830763691	987.828814933417	928.2977328216	59.5310821118175	25147.4927227252	23402.7151681019	1744.7775546233	6117.92486228725	5718.9179700568	399.00689223045	17627.0328419543	16365.7853541114	1261.24748784294	1402.53501848364	1318.01184393373	84.5231745499112	4927.61143504991	4581.09373634892	346.517698700986
283	406510	Pine Strawberry Elementary District	4	Arizona	25619.30164314	23899.1487935176	1720.1528496224	26169.413406081	24422.6699737989	1746.74343228211	3360.52736812833	3161.42962974663	199.097738381696	925.843724589595	893.15498327105	32.6887413185442	27580.1118836514	25693.3591100686	1886.75277358274	6281.88233114338	5866.73714897633	415.145182167054	35.118885562789	32.5993665604576	2.51951900233141	19784.915466469	18395.6684291987	1389.24703727031	168.565395967781	158.753984152324	9.81141181545725	1309.62980450841	1239.60018118082	70.0296233275905	28130.2236465923	26216.8802903499	1913.34335624245	8026.5805740581	7496.20677372958	530.373800328527	18392.5661732642	17101.0918115337	1291.4743617305	1711.07689926997	1619.58170508655	91.4951941834228	5321.33760863967	4955.63994629763	365.697662342042
284	406580	Blue Ridge Unified District	4	Arizona	18948.2307965676	17677.0941759549	1271.13662061267	21831.0839513296	20375.1686589457	1455.91529238391	2990.06731848153	2815.09188415561	174.975434325924	823.553520002699	797.231415074035	26.3221049286629	20909.0410370789	19471.3044925059	1437.73654457301	2419.84681703423	2267.77442828012	152.072388754105	28.7785917459667	26.7267100138184	2.05188173214831	17764.6523375515	16521.6365112105	1243.01582634101	112.621003012988	105.64277957137	6.97822344161718	583.14228773422	549.524063430084	33.618224304136	23791.8941918409	22169.3789754967	1622.51521634426	3994.34945110464	3743.32932112278	251.020129981863	18680.3735468085	17373.2835165938	1307.09003021476	1117.17119392779	1052.76613778015	64.4050561476367	4950.87755899287	4609.3022007066	341.57535828627
285	406630	Pomerene Elementary District	4	Arizona	37761.9216423239	35699.0445747145	2062.87706760935	38731.0725352983	36691.0698586384	2040.0026766599	5063.66801216334	4827.29205276901	236.375959394328	1697.62957311152	1648.91401886966	48.715554241857	39722.7318828352	37493.2548912655	2229.4769915697	10754.4650278368	10259.0285021682	495.436525668566	36.0032764204485	33.5013096025163	2.50196681793213	25053.9076377163	23488.9503406949	1564.95729702143	273.119088093804	259.457821337849	13.6612667559552	3605.2368527679	3452.31691746209	152.919935305812	40691.8827758096	38485.2801751894	2206.60260062024	15379.6881924482	14671.1769588155	708.511233632706	21172.0632204968	19849.5799053577	1322.48331513908	4140.13136286461	3964.52331101616	175.608051848453	7024.47825267468	6621.50236932001	402.975883354674
286	406730	Prescott Unified District	4	Arizona	28022.1622173306	26618.3956913223	1403.76652600829	34897.5765242742	33261.1728957203	1636.40362855385	4455.84823975383	4272.57309312051	183.275146633318	1391.25986865612	1366.22745678248	25.0324118736304	29982.9724578419	28412.6060078733	1570.36644996864	7408.64530147507	7158.01595052315	250.629350951921	35.4142057156226	33.1018679741346	2.312337741488	18856.5947775752	17646.8721723039	1209.72260527128	345.823785529738	333.899325896161	11.9244596335766	3336.4943875463	3240.71669117592	95.777696370372	36858.3867647855	35055.3832122713	1803.00355251419	13346.2585261668	12894.7638228931	451.494703273721	19086.3442389485	17861.8823278667	1224.46191108183	4425.78399967016	4298.73706151152	127.046938158645	6416.65848026517	6066.7834096715	349.875070593664
287	406740	Sanders Unified District	4	Arizona	19494.3799425475	18189.8040765528	1304.57586599472	21965.7417015441	20506.464711487	1459.27699005714	3040.51566884853	2863.31133281665	177.20433603188	856.481442444253	828.597058669196	27.8843837750564	21455.1901830588	19984.0143931037	1471.17578995506	2214.91115920037	2076.70432942113	138.206829779243	29.3183720366712	27.2311832861949	2.08718875047635	18515.7195152158	17225.4068003849	1290.31271483086	125.686135368392	117.886985803671	7.79914956472083	569.555001237583	536.785094207825	32.7699070297585	23926.5519420555	22300.675028038	1625.87691401748	3885.56236375487	3643.10963422961	242.452729525266	18956.2893931823	17635.2745004077	1321.01489277456	1084.70018511834	1022.29089340068	62.4092917176622	5001.32590935987	4657.52164936764	343.804259992226
288	406780	Quartzsite Elementary District	4	Arizona	23411.8970964714	21791.8083838504	1620.08871262106	18952.408250624	17680.2223300516	1272.18592057236	1909.99942785655	1803.06659497085	106.932832885697	120.736674226383	138.574698076152	-17.8380238497689	25372.7073369828	23586.0187004014	1786.68863658141	4822.67049852105	4520.70136251552	301.969136005526	33.3219208368852	30.8278764458326	2.49404439105265	19421.6141708054	17999.1574145516	1422.4567562538	136.448036270926	128.447932351492	8.0001039194337	958.652710548515	906.884114536911	51.7685960116036	20913.2184911353	19474.4326466026	1438.7858445327	6537.15759585672	6127.83669538089	409.320900475821	13157.1686869013	12193.5256381177	963.643048783598	1218.8922083773	1153.07031310401	65.8218952732855	3870.80966836789	3597.27691152185	273.532756846043
289	406810	Queen Creek Unified District	4	Arizona	99339.3692456233	90614.6484191098	8724.72082651347	157550.833874191	143633.647551484	13917.1863227072	17758.4623207462	16213.0836373047	1545.37868344152	6462.92839848393	5907.86933689166	555.05906159227	101300.179486135	92408.8587356608	8891.32075047381	64321.1549981994	58535.1252742889	5786.02972391051	49.0879385127831	45.2609048694485	3.82703364333458	29257.367382863	26835.3689649611	2421.99841790192	747.602861822159	682.445977485781	65.1568843363779	6924.96630473733	6310.65761405566	614.308690681667	159511.644114702	145427.857868035	14083.7862466676	112023.883550594	101946.739879437	10077.1436711572	34751.2133285621	31874.4205330747	2876.79279548744	12736.5472355459	11606.697455523	1129.84978002289	19719.2725612576	18007.2939538557	1711.97860740186
290	406850	Ray Unified District	4	Arizona	27607.631884119	25426.0965423122	2181.5353418068	60358.3181921266	55522.5555119256	4835.76268020099	7274.90551234519	6714.58537241257	560.320139932617	2491.90295923929	2312.00997061746	179.892988621829	29568.4421246303	27220.3068588632	2348.13526576714	12094.7375849048	11089.7902184494	1004.94736645539	45.0670328194844	41.5905257560022	3.47650706348222	14486.5879972339	13379.0857148158	1107.5022824181	317.666660668329	293.027243737712	24.6394169306171	2624.38284900381	2416.81315610425	207.569692899555	62319.128432638	57316.7658284766	5002.36260416134	33823.2043687539	31012.8465650522	2810.3578037017	23392.4945837839	21604.1341259632	1788.36045782075	5103.42948010014	4699.78513746125	403.644342638891	9235.71575285653	8508.79568896357	726.920063892963
291	406870	Red Mesa Unified District	4	Arizona	19494.3799425475	18189.8040765528	1304.57586599472	21965.7417015441	20506.464711487	1459.27699005714	3040.51566884853	2863.31133281665	177.20433603188	856.481442444253	828.597058669196	27.8843837750564	21455.1901830588	19984.0143931037	1471.17578995506	2214.91115920037	2076.70432942113	138.206829779243	29.3183720366712	27.2311832861949	2.08718875047635	18515.7195152158	17225.4068003849	1290.31271483086	125.686135368392	117.886985803671	7.79914956472083	569.555001237583	536.785094207825	32.7699070297585	23926.5519420555	22300.675028038	1625.87691401748	3885.56236375487	3643.10963422961	242.452729525266	18956.2893931823	17635.2745004077	1321.01489277456	1084.70018511834	1022.29089340068	62.4092917176622	5001.32590935987	4657.52164936764	343.804259992226
292	406900	Red Rock Elementary District	4	Arizona	27607.631884119	25426.0965423122	2181.5353418068	60358.3181921266	55522.5555119256	4835.76268020099	7274.90551234519	6714.58537241257	560.320139932617	2491.90295923929	2312.00997061746	179.892988621829	29568.4421246303	27220.3068588632	2348.13526576714	12094.7375849048	11089.7902184494	1004.94736645539	45.0670328194844	41.5905257560022	3.47650706348222	14486.5879972339	13379.0857148158	1107.5022824181	317.666660668329	293.027243737712	24.6394169306171	2624.38284900381	2416.81315610425	207.569692899555	62319.128432638	57316.7658284766	5002.36260416134	33823.2043687539	31012.8465650522	2810.3578037017	23392.4945837839	21604.1341259632	1788.36045782075	5103.42948010014	4699.78513746125	403.644342638891	9235.71575285653	8508.79568896357	726.920063892963
293	406930	Redington Elementary District	4	Arizona	85534.560564311	81514.8446137795	4019.71595053147	126065.094686061	120243.254930569	5821.83975549208	13132.0535832748	12539.7109607538	592.342622521052	4217.88920188135	4055.028791156	162.860410725354	87495.3708048223	83309.0549303305	4186.31587449182	58366.511724874	55838.1128466922	2528.3988781818	39.515899548537	36.8585593346684	2.6573402138686	16835.409041218	15705.4766425382	1129.93239867982	1369.0325224213	1309.85697280516	59.1755496161446	10884.9016167605	10418.7499089603	466.151707800183	128025.904926573	122037.46524712	5988.43967945243	92397.3209471221	88394.7298083725	4002.59113874964	18938.6017026774	17667.5105401665	1271.09116251088	16689.9822767733	15975.2248985813	714.757378191915	15092.8638237862	14333.9212773048	758.942546481398
294	406960	San Carlos Unified District	4	Arizona	23295.0514837663	21723.633393664	1571.41809010236	25125.9638755753	23437.9646615111	1687.99921406424	3222.81123563476	3030.39638575321	192.414849881552	864.220673523546	834.203474851251	30.0171986722953	25255.8617242777	23517.843710215	1738.0180140627	5430.38762186468	5072.58646203763	357.801159827051	34.3458499630583	31.877562557171	2.46828740588731	18431.9564136823	17130.2668995848	1301.68951409748	162.522638081703	152.822356714712	9.70028136699091	1196.64920068596	1130.29042932066	66.3587713652943	27086.7741160866	25232.1749780621	1854.59913802459	7358.97410585328	6874.38357509038	484.590530762902	18125.3363821596	16844.3782932948	1280.95808886476	1602.46362807374	1513.41310967682	89.0505183969229	5183.6214761461	4824.6067023042	359.014773841898
295	407020	Riverside Elementary District	4	Arizona	99339.3692456233	90614.6484191098	8724.72082651347	157550.833874191	143633.647551484	13917.1863227072	17758.4623207462	16213.0836373047	1545.37868344152	6462.92839848393	5907.86933689166	555.05906159227	101300.179486135	92408.8587356608	8891.32075047381	64321.1549981994	58535.1252742889	5786.02972391051	49.0879385127831	45.2609048694485	3.82703364333458	29257.367382863	26835.3689649611	2421.99841790192	747.602861822159	682.445977485781	65.1568843363779	6924.96630473733	6310.65761405566	614.308690681667	159511.644114702	145427.857868035	14083.7862466676	112023.883550594	101946.739879437	10077.1436711572	34751.2133285621	31874.4205330747	2876.79279548744	12736.5472355459	11606.697455523	1129.84978002289	19719.2725612576	18007.2939538557	1711.97860740186
296	407080	Roosevelt Elementary District	4	Arizona	99339.3692456233	90614.6484191098	8724.72082651347	157550.833874191	143633.647551484	13917.1863227072	17758.4623207462	16213.0836373047	1545.37868344152	6462.92839848393	5907.86933689166	555.05906159227	101300.179486135	92408.8587356608	8891.32075047381	64321.1549981994	58535.1252742889	5786.02972391051	49.0879385127831	45.2609048694485	3.82703364333458	29257.367382863	26835.3689649611	2421.99841790192	747.602861822159	682.445977485781	65.1568843363779	6924.96630473733	6310.65761405566	614.308690681667	159511.644114702	145427.857868035	14083.7862466676	112023.883550594	101946.739879437	10077.1436711572	34751.2133285621	31874.4205330747	2876.79279548744	12736.5472355459	11606.697455523	1129.84978002289	19719.2725612576	18007.2939538557	1711.97860740186
297	407130	Round Valley Unified District	4	Arizona	19494.3799425475	18189.8040765528	1304.57586599472	21965.7417015441	20506.464711487	1459.27699005714	3040.51566884853	2863.31133281665	177.20433603188	856.481442444253	828.597058669196	27.8843837750564	21455.1901830588	19984.0143931037	1471.17578995506	2214.91115920037	2076.70432942113	138.206829779243	29.3183720366712	27.2311832861949	2.08718875047635	18515.7195152158	17225.4068003849	1290.31271483086	125.686135368392	117.886985803671	7.79914956472083	569.555001237583	536.785094207825	32.7699070297585	23926.5519420555	22300.675028038	1625.87691401748	3885.56236375487	3643.10963422961	242.452729525266	18956.2893931823	17635.2745004077	1321.01489277456	1084.70018511834	1022.29089340068	62.4092917176622	5001.32590935987	4657.52164936764	343.804259992226
298	407170	Saddle Mountain Unified School District	4	Arizona	99339.3692456233	90614.6484191098	8724.72082651347	157550.833874191	143633.647551484	13917.1863227072	17758.4623207462	16213.0836373047	1545.37868344152	6462.92839848393	5907.86933689166	555.05906159227	101300.179486135	92408.8587356608	8891.32075047381	64321.1549981994	58535.1252742889	5786.02972391051	49.0879385127831	45.2609048694485	3.82703364333458	29257.367382863	26835.3689649611	2421.99841790192	747.602861822159	682.445977485781	65.1568843363779	6924.96630473733	6310.65761405566	614.308690681667	159511.644114702	145427.857868035	14083.7862466676	112023.883550594	101946.739879437	10077.1436711572	34751.2133285621	31874.4205330747	2876.79279548744	12736.5472355459	11606.697455523	1129.84978002289	19719.2725612576	18007.2939538557	1711.97860740186
299	407200	Sacaton Elementary District	4	Arizona	27607.631884119	25426.0965423122	2181.5353418068	60358.3181921266	55522.5555119256	4835.76268020099	7274.90551234519	6714.58537241257	560.320139932617	2491.90295923929	2312.00997061746	179.892988621829	29568.4421246303	27220.3068588632	2348.13526576714	12094.7375849048	11089.7902184494	1004.94736645539	45.0670328194844	41.5905257560022	3.47650706348222	14486.5879972339	13379.0857148158	1107.5022824181	317.666660668329	293.027243737712	24.6394169306171	2624.38284900381	2416.81315610425	207.569692899555	62319.128432638	57316.7658284766	5002.36260416134	33823.2043687539	31012.8465650522	2810.3578037017	23392.4945837839	21604.1341259632	1788.36045782075	5103.42948010014	4699.78513746125	403.644342638891	9235.71575285653	8508.79568896357	726.920063892963
300	407240	Safford Unified District	4	Arizona	18957.1359989959	17663.8152885764	1293.32071041946	23186.6824822139	21608.5048515509	1578.17763066296	2966.80119453857	2786.88341979793	179.917774740639	749.638897136985	724.618936723641	25.019960413344	20917.9462395072	19458.0256051274	1459.9206343798	3841.44539546652	3590.90894341454	250.536452051984	32.9025388943388	30.5301470200387	2.37239187430002	15904.3419325111	14766.3562324771	1137.98570003406	151.427557701809	141.932549394172	9.49500830763691	987.828814933417	928.2977328216	59.5310821118175	25147.4927227252	23402.7151681019	1744.7775546233	6117.92486228725	5718.9179700568	399.00689223045	17627.0328419543	16365.7853541114	1261.24748784294	1402.53501848364	1318.01184393373	84.5231745499112	4927.61143504991	4581.09373634892	346.517698700986
301	407300	Sahuarita Unified District	4	Arizona	85534.560564311	81514.8446137795	4019.71595053147	126065.094686061	120243.254930569	5821.83975549208	13132.0535832748	12539.7109607538	592.342622521052	4217.88920188135	4055.028791156	162.860410725354	87495.3708048223	83309.0549303305	4186.31587449182	58366.511724874	55838.1128466922	2528.3988781818	39.515899548537	36.8585593346684	2.6573402138686	16835.409041218	15705.4766425382	1129.93239867982	1369.0325224213	1309.85697280516	59.1755496161446	10884.9016167605	10418.7499089603	466.151707800183	128025.904926573	122037.46524712	5988.43967945243	92397.3209471221	88394.7298083725	4002.59113874964	18938.6017026774	17667.5105401665	1271.09116251088	16689.9822767733	15975.2248985813	714.757378191915	15092.8638237862	14333.9212773048	758.942546481398
302	407380	San Fernando Elementary District	4	Arizona	85534.560564311	81514.8446137795	4019.71595053147	126065.094686061	120243.254930569	5821.83975549208	13132.0535832748	12539.7109607538	592.342622521052	4217.88920188135	4055.028791156	162.860410725354	87495.3708048223	83309.0549303305	4186.31587449182	58366.511724874	55838.1128466922	2528.3988781818	39.515899548537	36.8585593346684	2.6573402138686	16835.409041218	15705.4766425382	1129.93239867982	1369.0325224213	1309.85697280516	59.1755496161446	10884.9016167605	10418.7499089603	466.151707800183	128025.904926573	122037.46524712	5988.43967945243	92397.3209471221	88394.7298083725	4002.59113874964	18938.6017026774	17667.5105401665	1271.09116251088	16689.9822767733	15975.2248985813	714.757378191915	15092.8638237862	14333.9212773048	758.942546481398
303	407430	San Simon Unified District	4	Arizona	37761.9216423239	35699.0445747145	2062.87706760935	38731.0725352983	36691.0698586384	2040.0026766599	5063.66801216334	4827.29205276901	236.375959394328	1697.62957311152	1648.91401886966	48.715554241857	39722.7318828352	37493.2548912655	2229.4769915697	10754.4650278368	10259.0285021682	495.436525668566	36.0032764204485	33.5013096025163	2.50196681793213	25053.9076377163	23488.9503406949	1564.95729702143	273.119088093804	259.457821337849	13.6612667559552	3605.2368527679	3452.31691746209	152.919935305812	40691.8827758096	38485.2801751894	2206.60260062024	15379.6881924482	14671.1769588155	708.511233632706	21172.0632204968	19849.5799053577	1322.48331513908	4140.13136286461	3964.52331101616	175.608051848453	7024.47825267468	6621.50236932001	402.975883354674
304	407500	Santa Cruz Elementary District	4	Arizona	23682.3267579527	22119.9712340656	1562.35552388705	22508.7182181744	21053.5776620676	1455.14055610686	2366.77835679316	2235.84472258487	130.933634208289	320.666260571728	327.879422894108	-7.21316232238036	25643.136998464	23914.1815506166	1728.9554478474	7298.48077496443	6868.47541020721	430.005364757222	35.8865553933322	33.4608991146719	2.42565627866034	16833.1772034874	15624.1936363541	1208.98356713331	181.513300251636	170.774069734901	10.7392305167352	1294.07916436722	1217.27753520576	76.8016291614656	24469.5284586858	22847.7879786186	1621.7404800672	8845.35233974989	8324.20977919024	521.142560559644	13896.1699798168	12898.126595101	998.043384715821	1728.00613911908	1625.45160432735	102.554534791736	4327.5885973045	4030.05503913586	297.533558168636
305	407520	Santa Cruz Valley Unified District	4	Arizona	23682.3267579527	22119.9712340656	1562.35552388705	22508.7182181744	21053.5776620676	1455.14055610686	2366.77835679316	2235.84472258487	130.933634208289	320.666260571728	327.879422894108	-7.21316232238036	25643.136998464	23914.1815506166	1728.9554478474	7298.48077496443	6868.47541020721	430.005364757222	35.8865553933322	33.4608991146719	2.42565627866034	16833.1772034874	15624.1936363541	1208.98356713331	181.513300251636	170.774069734901	10.7392305167352	1294.07916436722	1217.27753520576	76.8016291614656	24469.5284586858	22847.7879786186	1621.7404800672	8845.35233974989	8324.20977919024	521.142560559644	13896.1699798168	12898.126595101	998.043384715821	1728.00613911908	1625.45160432735	102.554534791736	4327.5885973045	4030.05503913586	297.533558168636
306	407530	Santa Cruz Valley Union High School District	4	Arizona	27607.631884119	25426.0965423122	2181.5353418068	60358.3181921266	55522.5555119256	4835.76268020099	7274.90551234519	6714.58537241257	560.320139932617	2491.90295923929	2312.00997061746	179.892988621829	29568.4421246303	27220.3068588632	2348.13526576714	12094.7375849048	11089.7902184494	1004.94736645539	45.0670328194844	41.5905257560022	3.47650706348222	14486.5879972339	13379.0857148158	1107.5022824181	317.666660668329	293.027243737712	24.6394169306171	2624.38284900381	2416.81315610425	207.569692899555	62319.128432638	57316.7658284766	5002.36260416134	33823.2043687539	31012.8465650522	2810.3578037017	23392.4945837839	21604.1341259632	1788.36045782075	5103.42948010014	4699.78513746125	403.644342638891	9235.71575285653	8508.79568896357	726.920063892963
307	407570	Scottsdale Unified District	4	Arizona	99339.3692456233	90614.6484191098	8724.72082651347	157550.833874191	143633.647551484	13917.1863227072	17758.4623207462	16213.0836373047	1545.37868344152	6462.92839848393	5907.86933689166	555.05906159227	101300.179486135	92408.8587356608	8891.32075047381	64321.1549981994	58535.1252742889	5786.02972391051	49.0879385127831	45.2609048694485	3.82703364333458	29257.367382863	26835.3689649611	2421.99841790192	747.602861822159	682.445977485781	65.1568843363779	6924.96630473733	6310.65761405566	614.308690681667	159511.644114702	145427.857868035	14083.7862466676	112023.883550594	101946.739879437	10077.1436711572	34751.2133285621	31874.4205330747	2876.79279548744	12736.5472355459	11606.697455523	1129.84978002289	19719.2725612576	18007.2939538557	1711.97860740186
308	407630	Seligman Unified District	4	Arizona	28022.1622173306	26618.3956913223	1403.76652600829	34897.5765242742	33261.1728957203	1636.40362855385	4455.84823975383	4272.57309312051	183.275146633318	1391.25986865612	1366.22745678248	25.0324118736304	29982.9724578419	28412.6060078733	1570.36644996864	7408.64530147507	7158.01595052315	250.629350951921	35.4142057156226	33.1018679741346	2.312337741488	18856.5947775752	17646.8721723039	1209.72260527128	345.823785529738	333.899325896161	11.9244596335766	3336.4943875463	3240.71669117592	95.777696370372	36858.3867647855	35055.3832122713	1803.00355251419	13346.2585261668	12894.7638228931	451.494703273721	19086.3442389485	17861.8823278667	1224.46191108183	4425.78399967016	4298.73706151152	127.046938158645	6416.65848026517	6066.7834096715	349.875070593664
309	407680	Sentinel Elementary District	4	Arizona	99339.3692456233	90614.6484191098	8724.72082651347	157550.833874191	143633.647551484	13917.1863227072	17758.4623207462	16213.0836373047	1545.37868344152	6462.92839848393	5907.86933689166	555.05906159227	101300.179486135	92408.8587356608	8891.32075047381	64321.1549981994	58535.1252742889	5786.02972391051	49.0879385127831	45.2609048694485	3.82703364333458	29257.367382863	26835.3689649611	2421.99841790192	747.602861822159	682.445977485781	65.1568843363779	6924.96630473733	6310.65761405566	614.308690681667	159511.644114702	145427.857868035	14083.7862466676	112023.883550594	101946.739879437	10077.1436711572	34751.2133285621	31874.4205330747	2876.79279548744	12736.5472355459	11606.697455523	1129.84978002289	19719.2725612576	18007.2939538557	1711.97860740186
310	407700	Show Low Unified District	4	Arizona	18948.2307965676	17677.0941759549	1271.13662061267	21831.0839513296	20375.1686589457	1455.91529238391	2990.06731848153	2815.09188415561	174.975434325924	823.553520002699	797.231415074035	26.3221049286629	20909.0410370789	19471.3044925059	1437.73654457301	2419.84681703423	2267.77442828012	152.072388754105	28.7785917459667	26.7267100138184	2.05188173214831	17764.6523375515	16521.6365112105	1243.01582634101	112.621003012988	105.64277957137	6.97822344161718	583.14228773422	549.524063430084	33.618224304136	23791.8941918409	22169.3789754967	1622.51521634426	3994.34945110464	3743.32932112278	251.020129981863	18680.3735468085	17373.2835165938	1307.09003021476	1117.17119392779	1052.76613778015	64.4050561476367	4950.87755899287	4609.3022007066	341.57535828627
311	407750	Deer Valley Unified District	4	Arizona	99339.3692456233	90614.6484191098	8724.72082651347	157550.833874191	143633.647551484	13917.1863227072	17758.4623207462	16213.0836373047	1545.37868344152	6462.92839848393	5907.86933689166	555.05906159227	101300.179486135	92408.8587356608	8891.32075047381	64321.1549981994	58535.1252742889	5786.02972391051	49.0879385127831	45.2609048694485	3.82703364333458	29257.367382863	26835.3689649611	2421.99841790192	747.602861822159	682.445977485781	65.1568843363779	6924.96630473733	6310.65761405566	614.308690681667	159511.644114702	145427.857868035	14083.7862466676	112023.883550594	101946.739879437	10077.1436711572	34751.2133285621	31874.4205330747	2876.79279548744	12736.5472355459	11606.697455523	1129.84978002289	19719.2725612576	18007.2939538557	1711.97860740186
312	407770	Skull Valley Elementary District	4	Arizona	28022.1622173306	26618.3956913223	1403.76652600829	34897.5765242742	33261.1728957203	1636.40362855385	4455.84823975383	4272.57309312051	183.275146633318	1391.25986865612	1366.22745678248	25.0324118736304	29982.9724578419	28412.6060078733	1570.36644996864	7408.64530147507	7158.01595052315	250.629350951921	35.4142057156226	33.1018679741346	2.312337741488	18856.5947775752	17646.8721723039	1209.72260527128	345.823785529738	333.899325896161	11.9244596335766	3336.4943875463	3240.71669117592	95.777696370372	36858.3867647855	35055.3832122713	1803.00355251419	13346.2585261668	12894.7638228931	451.494703273721	19086.3442389485	17861.8823278667	1224.46191108183	4425.78399967016	4298.73706151152	127.046938158645	6416.65848026517	6066.7834096715	349.875070593664
313	407820	Snowflake Unified District	4	Arizona	18948.2307965676	17677.0941759549	1271.13662061267	21831.0839513296	20375.1686589457	1455.91529238391	2990.06731848153	2815.09188415561	174.975434325924	823.553520002699	797.231415074035	26.3221049286629	20909.0410370789	19471.3044925059	1437.73654457301	2419.84681703423	2267.77442828012	152.072388754105	28.7785917459667	26.7267100138184	2.05188173214831	17764.6523375515	16521.6365112105	1243.01582634101	112.621003012988	105.64277957137	6.97822344161718	583.14228773422	549.524063430084	33.618224304136	23791.8941918409	22169.3789754967	1622.51521634426	3994.34945110464	3743.32932112278	251.020129981863	18680.3735468085	17373.2835165938	1307.09003021476	1117.17119392779	1052.76613778015	64.4050561476367	4950.87755899287	4609.3022007066	341.57535828627
314	407860	Solomon Elementary District	4	Arizona	18957.1359989959	17663.8152885764	1293.32071041946	23186.6824822139	21608.5048515509	1578.17763066296	2966.80119453857	2786.88341979793	179.917774740639	749.638897136985	724.618936723641	25.019960413344	20917.9462395072	19458.0256051274	1459.9206343798	3841.44539546652	3590.90894341454	250.536452051984	32.9025388943388	30.5301470200387	2.37239187430002	15904.3419325111	14766.3562324771	1137.98570003406	151.427557701809	141.932549394172	9.49500830763691	987.828814933417	928.2977328216	59.5310821118175	25147.4927227252	23402.7151681019	1744.7775546233	6117.92486228725	5718.9179700568	399.00689223045	17627.0328419543	16365.7853541114	1261.24748784294	1402.53501848364	1318.01184393373	84.5231745499112	4927.61143504991	4581.09373634892	346.517698700986
315	407890	Somerton Elementary District	4	Arizona	16624.1265274167	15133.0281451541	1491.09838226262	22710.7787834759	20640.6209675468	2070.15781592911	1945.08929660042	1769.88281229227	175.206484308148	-10.270726858344	-11.1053546428391	0.834627784494813	18584.936767928	16927.2384617051	1657.69830622297	6522.21698605396	5889.58308501261	632.63390104135	19.4442340424233	17.9502125248274	1.49402151759597	9720.02903975601	8921.6552165206	798.373823235414	135.86385799048	124.004591738278	11.8592662522014	2187.38265008516	1974.04535590875	213.337294176405	24671.5890239873	22434.8312840978	2236.75773988946	11633.9124320685	10505.4606461175	1128.45178595106	10606.151890442	9734.99461303536	871.15727740668	2431.5247014767	2194.37602494499	237.148676531715	3905.89953711176	3564.09312884326	341.806408268494
316	407920	Sonoita Elementary District	4	Arizona	23682.3267579527	22119.9712340656	1562.35552388705	22508.7182181744	21053.5776620676	1455.14055610686	2366.77835679316	2235.84472258487	130.933634208289	320.666260571728	327.879422894108	-7.21316232238036	25643.136998464	23914.1815506166	1728.9554478474	7298.48077496443	6868.47541020721	430.005364757222	35.8865553933322	33.4608991146719	2.42565627866034	16833.1772034874	15624.1936363541	1208.98356713331	181.513300251636	170.774069734901	10.7392305167352	1294.07916436722	1217.27753520576	76.8016291614656	24469.5284586858	22847.7879786186	1621.7404800672	8845.35233974989	8324.20977919024	521.142560559644	13896.1699798168	12898.126595101	998.043384715821	1728.00613911908	1625.45160432735	102.554534791736	4327.5885973045	4030.05503913586	297.533558168636
317	408020	St. David Unified District	4	Arizona	37761.9216423239	35699.0445747145	2062.87706760935	38731.0725352983	36691.0698586384	2040.0026766599	5063.66801216334	4827.29205276901	236.375959394328	1697.62957311152	1648.91401886966	48.715554241857	39722.7318828352	37493.2548912655	2229.4769915697	10754.4650278368	10259.0285021682	495.436525668566	36.0032764204485	33.5013096025163	2.50196681793213	25053.9076377163	23488.9503406949	1564.95729702143	273.119088093804	259.457821337849	13.6612667559552	3605.2368527679	3452.31691746209	152.919935305812	40691.8827758096	38485.2801751894	2206.60260062024	15379.6881924482	14671.1769588155	708.511233632706	21172.0632204968	19849.5799053577	1322.48331513908	4140.13136286461	3964.52331101616	175.608051848453	7024.47825267468	6621.50236932001	402.975883354674
318	408080	St. Johns Unified District	4	Arizona	19494.3799425475	18189.8040765528	1304.57586599472	21965.7417015441	20506.464711487	1459.27699005714	3040.51566884853	2863.31133281665	177.20433603188	856.481442444253	828.597058669196	27.8843837750564	21455.1901830588	19984.0143931037	1471.17578995506	2214.91115920037	2076.70432942113	138.206829779243	29.3183720366712	27.2311832861949	2.08718875047635	18515.7195152158	17225.4068003849	1290.31271483086	125.686135368392	117.886985803671	7.79914956472083	569.555001237583	536.785094207825	32.7699070297585	23926.5519420555	22300.675028038	1625.87691401748	3885.56236375487	3643.10963422961	242.452729525266	18956.2893931823	17635.2745004077	1321.01489277456	1084.70018511834	1022.29089340068	62.4092917176622	5001.32590935987	4657.52164936764	343.804259992226
319	408130	Stanfield Elementary District	4	Arizona	27607.631884119	25426.0965423122	2181.5353418068	60358.3181921266	55522.5555119256	4835.76268020099	7274.90551234519	6714.58537241257	560.320139932617	2491.90295923929	2312.00997061746	179.892988621829	29568.4421246303	27220.3068588632	2348.13526576714	12094.7375849048	11089.7902184494	1004.94736645539	45.0670328194844	41.5905257560022	3.47650706348222	14486.5879972339	13379.0857148158	1107.5022824181	317.666660668329	293.027243737712	24.6394169306171	2624.38284900381	2416.81315610425	207.569692899555	62319.128432638	57316.7658284766	5002.36260416134	33823.2043687539	31012.8465650522	2810.3578037017	23392.4945837839	21604.1341259632	1788.36045782075	5103.42948010014	4699.78513746125	403.644342638891	9235.71575285653	8508.79568896357	726.920063892963
320	408170	Sunnyside Unified District	4	Arizona	85534.560564311	81514.8446137795	4019.71595053147	126065.094686061	120243.254930569	5821.83975549208	13132.0535832748	12539.7109607538	592.342622521052	4217.88920188135	4055.028791156	162.860410725354	87495.3708048223	83309.0549303305	4186.31587449182	58366.511724874	55838.1128466922	2528.3988781818	39.515899548537	36.8585593346684	2.6573402138686	16835.409041218	15705.4766425382	1129.93239867982	1369.0325224213	1309.85697280516	59.1755496161446	10884.9016167605	10418.7499089603	466.151707800183	128025.904926573	122037.46524712	5988.43967945243	92397.3209471221	88394.7298083725	4002.59113874964	18938.6017026774	17667.5105401665	1271.09116251088	16689.9822767733	15975.2248985813	714.757378191915	15092.8638237862	14333.9212773048	758.942546481398
321	408230	Superior Unified School District	4	Arizona	27607.631884119	25426.0965423122	2181.5353418068	60358.3181921266	55522.5555119256	4835.76268020099	7274.90551234519	6714.58537241257	560.320139932617	2491.90295923929	2312.00997061746	179.892988621829	29568.4421246303	27220.3068588632	2348.13526576714	12094.7375849048	11089.7902184494	1004.94736645539	45.0670328194844	41.5905257560022	3.47650706348222	14486.5879972339	13379.0857148158	1107.5022824181	317.666660668329	293.027243737712	24.6394169306171	2624.38284900381	2416.81315610425	207.569692899555	62319.128432638	57316.7658284766	5002.36260416134	33823.2043687539	31012.8465650522	2810.3578037017	23392.4945837839	21604.1341259632	1788.36045782075	5103.42948010014	4699.78513746125	403.644342638891	9235.71575285653	8508.79568896357	726.920063892963
322	408280	Tanque Verde Unified District	4	Arizona	85534.560564311	81514.8446137795	4019.71595053147	126065.094686061	120243.254930569	5821.83975549208	13132.0535832748	12539.7109607538	592.342622521052	4217.88920188135	4055.028791156	162.860410725354	87495.3708048223	83309.0549303305	4186.31587449182	58366.511724874	55838.1128466922	2528.3988781818	39.515899548537	36.8585593346684	2.6573402138686	16835.409041218	15705.4766425382	1129.93239867982	1369.0325224213	1309.85697280516	59.1755496161446	10884.9016167605	10418.7499089603	466.151707800183	128025.904926573	122037.46524712	5988.43967945243	92397.3209471221	88394.7298083725	4002.59113874964	18938.6017026774	17667.5105401665	1271.09116251088	16689.9822767733	15975.2248985813	714.757378191915	15092.8638237862	14333.9212773048	758.942546481398
323	408310	Tempe School District	4	Arizona	99339.3692456233	90614.6484191098	8724.72082651347	157550.833874191	143633.647551484	13917.1863227072	17758.4623207462	16213.0836373047	1545.37868344152	6462.92839848393	5907.86933689166	555.05906159227	101300.179486135	92408.8587356608	8891.32075047381	64321.1549981994	58535.1252742889	5786.02972391051	49.0879385127831	45.2609048694485	3.82703364333458	29257.367382863	26835.3689649611	2421.99841790192	747.602861822159	682.445977485781	65.1568843363779	6924.96630473733	6310.65761405566	614.308690681667	159511.644114702	145427.857868035	14083.7862466676	112023.883550594	101946.739879437	10077.1436711572	34751.2133285621	31874.4205330747	2876.79279548744	12736.5472355459	11606.697455523	1129.84978002289	19719.2725612576	18007.2939538557	1711.97860740186
324	408340	Tempe Union High School District	4	Arizona	99339.3692456233	90614.6484191098	8724.72082651347	157550.833874191	143633.647551484	13917.1863227072	17758.4623207462	16213.0836373047	1545.37868344152	6462.92839848393	5907.86933689166	555.05906159227	101300.179486135	92408.8587356608	8891.32075047381	64321.1549981994	58535.1252742889	5786.02972391051	49.0879385127831	45.2609048694485	3.82703364333458	29257.367382863	26835.3689649611	2421.99841790192	747.602861822159	682.445977485781	65.1568843363779	6924.96630473733	6310.65761405566	614.308690681667	159511.644114702	145427.857868035	14083.7862466676	112023.883550594	101946.739879437	10077.1436711572	34751.2133285621	31874.4205330747	2876.79279548744	12736.5472355459	11606.697455523	1129.84978002289	19719.2725612576	18007.2939538557	1711.97860740186
325	408410	Thatcher Unified District	4	Arizona	18957.1359989959	17663.8152885764	1293.32071041946	23186.6824822139	21608.5048515509	1578.17763066296	2966.80119453857	2786.88341979793	179.917774740639	749.638897136985	724.618936723641	25.019960413344	20917.9462395072	19458.0256051274	1459.9206343798	3841.44539546652	3590.90894341454	250.536452051984	32.9025388943388	30.5301470200387	2.37239187430002	15904.3419325111	14766.3562324771	1137.98570003406	151.427557701809	141.932549394172	9.49500830763691	987.828814933417	928.2977328216	59.5310821118175	25147.4927227252	23402.7151681019	1744.7775546233	6117.92486228725	5718.9179700568	399.00689223045	17627.0328419543	16365.7853541114	1261.24748784294	1402.53501848364	1318.01184393373	84.5231745499112	4927.61143504991	4581.09373634892	346.517698700986
326	408430	Paloma School District	4	Arizona	99339.3692456233	90614.6484191098	8724.72082651347	157550.833874191	143633.647551484	13917.1863227072	17758.4623207462	16213.0836373047	1545.37868344152	6462.92839848393	5907.86933689166	555.05906159227	101300.179486135	92408.8587356608	8891.32075047381	64321.1549981994	58535.1252742889	5786.02972391051	49.0879385127831	45.2609048694485	3.82703364333458	29257.367382863	26835.3689649611	2421.99841790192	747.602861822159	682.445977485781	65.1568843363779	6924.96630473733	6310.65761405566	614.308690681667	159511.644114702	145427.857868035	14083.7862466676	112023.883550594	101946.739879437	10077.1436711572	34751.2133285621	31874.4205330747	2876.79279548744	12736.5472355459	11606.697455523	1129.84978002289	19719.2725612576	18007.2939538557	1711.97860740186
327	408460	Hillside Elementary District	4	Arizona	28022.1622173306	26618.3956913223	1403.76652600829	34897.5765242742	33261.1728957203	1636.40362855385	4455.84823975383	4272.57309312051	183.275146633318	1391.25986865612	1366.22745678248	25.0324118736304	29982.9724578419	28412.6060078733	1570.36644996864	7408.64530147507	7158.01595052315	250.629350951921	35.4142057156226	33.1018679741346	2.312337741488	18856.5947775752	17646.8721723039	1209.72260527128	345.823785529738	333.899325896161	11.9244596335766	3336.4943875463	3240.71669117592	95.777696370372	36858.3867647855	35055.3832122713	1803.00355251419	13346.2585261668	12894.7638228931	451.494703273721	19086.3442389485	17861.8823278667	1224.46191108183	4425.78399967016	4298.73706151152	127.046938158645	6416.65848026517	6066.7834096715	349.875070593664
328	408490	Tolleson Elementary District	4	Arizona	99339.3692456233	90614.6484191098	8724.72082651347	157550.833874191	143633.647551484	13917.1863227072	17758.4623207462	16213.0836373047	1545.37868344152	6462.92839848393	5907.86933689166	555.05906159227	101300.179486135	92408.8587356608	8891.32075047381	64321.1549981994	58535.1252742889	5786.02972391051	49.0879385127831	45.2609048694485	3.82703364333458	29257.367382863	26835.3689649611	2421.99841790192	747.602861822159	682.445977485781	65.1568843363779	6924.96630473733	6310.65761405566	614.308690681667	159511.644114702	145427.857868035	14083.7862466676	112023.883550594	101946.739879437	10077.1436711572	34751.2133285621	31874.4205330747	2876.79279548744	12736.5472355459	11606.697455523	1129.84978002289	19719.2725612576	18007.2939538557	1711.97860740186
329	408520	Tolleson Union High School District	4	Arizona	99339.3692456233	90614.6484191098	8724.72082651347	157550.833874191	143633.647551484	13917.1863227072	17758.4623207462	16213.0836373047	1545.37868344152	6462.92839848393	5907.86933689166	555.05906159227	101300.179486135	92408.8587356608	8891.32075047381	64321.1549981994	58535.1252742889	5786.02972391051	49.0879385127831	45.2609048694485	3.82703364333458	29257.367382863	26835.3689649611	2421.99841790192	747.602861822159	682.445977485781	65.1568843363779	6924.96630473733	6310.65761405566	614.308690681667	159511.644114702	145427.857868035	14083.7862466676	112023.883550594	101946.739879437	10077.1436711572	34751.2133285621	31874.4205330747	2876.79279548744	12736.5472355459	11606.697455523	1129.84978002289	19719.2725612576	18007.2939538557	1711.97860740186
330	408550	Toltec Elementary District	4	Arizona	27607.631884119	25426.0965423122	2181.5353418068	60358.3181921266	55522.5555119256	4835.76268020099	7274.90551234519	6714.58537241257	560.320139932617	2491.90295923929	2312.00997061746	179.892988621829	29568.4421246303	27220.3068588632	2348.13526576714	12094.7375849048	11089.7902184494	1004.94736645539	45.0670328194844	41.5905257560022	3.47650706348222	14486.5879972339	13379.0857148158	1107.5022824181	317.666660668329	293.027243737712	24.6394169306171	2624.38284900381	2416.81315610425	207.569692899555	62319.128432638	57316.7658284766	5002.36260416134	33823.2043687539	31012.8465650522	2810.3578037017	23392.4945837839	21604.1341259632	1788.36045782075	5103.42948010014	4699.78513746125	403.644342638891	9235.71575285653	8508.79568896357	726.920063892963
331	408600	Tombstone Unified District	4	Arizona	37761.9216423239	35699.0445747145	2062.87706760935	38731.0725352983	36691.0698586384	2040.0026766599	5063.66801216334	4827.29205276901	236.375959394328	1697.62957311152	1648.91401886966	48.715554241857	39722.7318828352	37493.2548912655	2229.4769915697	10754.4650278368	10259.0285021682	495.436525668566	36.0032764204485	33.5013096025163	2.50196681793213	25053.9076377163	23488.9503406949	1564.95729702143	273.119088093804	259.457821337849	13.6612667559552	3605.2368527679	3452.31691746209	152.919935305812	40691.8827758096	38485.2801751894	2206.60260062024	15379.6881924482	14671.1769588155	708.511233632706	21172.0632204968	19849.5799053577	1322.48331513908	4140.13136286461	3964.52331101616	175.608051848453	7024.47825267468	6621.50236932001	402.975883354674
332	408640	Topock Elementary District	4	Arizona	32360.3719268643	30693.8755799686	1666.49634689572	33844.8131372895	32251.1101911332	1593.70294615635	3717.25135843012	3562.00972802771	155.241630402411	875.722730713312	870.17393804964	5.5487926636718	34321.1821673756	32488.0858965196	1833.09627085606	13178.7111859771	12727.260473449	451.450712528069	32.6041092142885	30.210539362082	2.39356985220644	18368.6538511014	17071.551059533	1297.10279156838	345.013025330426	333.043271261721	11.9697540687047	2396.19999575245	2326.02055291374	70.1794428387085	35805.6233778009	34045.3205076842	1760.3028701167	16693.5992758303	16121.7423482916	571.856927538614	15212.657226125	14138.4151877518	1074.24203837324	3899.36687584555	3785.1629716407	114.203904204842	5678.06159894146	5356.22004457871	321.841554362757
333	408680	Tuba City Unified District	4	Arizona	22764.3006808761	21186.1793464931	1578.12133438299	26515.4569390185	24675.4628564299	1839.99408258869	3502.7857670227	3283.9523820685	218.833384954205	1016.96864522903	973.390035536523	43.5786096925119	24725.1109213875	22980.3896630441	1744.72125834333	4538.73548847195	4219.81362570129	318.921862770656	28.5710155771635	26.5104867495607	2.06052882760282	18786.0277728355	17456.8546045595	1329.17316827601	212.128186931581	197.399591349398	14.7285955821822	1159.64845757125	1079.81135468436	79.837102886885	28476.2671795299	26469.6731729808	2006.59400654903	7391.97408736714	6872.56462817232	519.409459194819	18673.3643949901	17352.1625307433	1321.20186424674	2410.92869717265	2244.94601406518	165.982683107471	5463.59600753404	5078.16269861949	385.433308914551
334	408800	Tucson Unified District	4	Arizona	85534.560564311	81514.8446137795	4019.71595053147	126065.094686061	120243.254930569	5821.83975549208	13132.0535832748	12539.7109607538	592.342622521052	4217.88920188135	4055.028791156	162.860410725354	87495.3708048223	83309.0549303305	4186.31587449182	58366.511724874	55838.1128466922	2528.3988781818	39.515899548537	36.8585593346684	2.6573402138686	16835.409041218	15705.4766425382	1129.93239867982	1369.0325224213	1309.85697280516	59.1755496161446	10884.9016167605	10418.7499089603	466.151707800183	128025.904926573	122037.46524712	5988.43967945243	92397.3209471221	88394.7298083725	4002.59113874964	18938.6017026774	17667.5105401665	1271.09116251088	16689.9822767733	15975.2248985813	714.757378191915	15092.8638237862	14333.9212773048	758.942546481398
335	408820	Union Elementary District	4	Arizona	99339.3692456233	90614.6484191098	8724.72082651347	157550.833874191	143633.647551484	13917.1863227072	17758.4623207462	16213.0836373047	1545.37868344152	6462.92839848393	5907.86933689166	555.05906159227	101300.179486135	92408.8587356608	8891.32075047381	64321.1549981994	58535.1252742889	5786.02972391051	49.0879385127831	45.2609048694485	3.82703364333458	29257.367382863	26835.3689649611	2421.99841790192	747.602861822159	682.445977485781	65.1568843363779	6924.96630473733	6310.65761405566	614.308690681667	159511.644114702	145427.857868035	14083.7862466676	112023.883550594	101946.739879437	10077.1436711572	34751.2133285621	31874.4205330747	2876.79279548744	12736.5472355459	11606.697455523	1129.84978002289	19719.2725612576	18007.2939538557	1711.97860740186
336	408850	Vail Unified District	4	Arizona	85534.560564311	81514.8446137795	4019.71595053147	126065.094686061	120243.254930569	5821.83975549208	13132.0535832748	12539.7109607538	592.342622521052	4217.88920188135	4055.028791156	162.860410725354	87495.3708048223	83309.0549303305	4186.31587449182	58366.511724874	55838.1128466922	2528.3988781818	39.515899548537	36.8585593346684	2.6573402138686	16835.409041218	15705.4766425382	1129.93239867982	1369.0325224213	1309.85697280516	59.1755496161446	10884.9016167605	10418.7499089603	466.151707800183	128025.904926573	122037.46524712	5988.43967945243	92397.3209471221	88394.7298083725	4002.59113874964	18938.6017026774	17667.5105401665	1271.09116251088	16689.9822767733	15975.2248985813	714.757378191915	15092.8638237862	14333.9212773048	758.942546481398
337	408880	Valentine Elementary District	4	Arizona	32360.3719268643	30693.8755799686	1666.49634689572	33844.8131372895	32251.1101911332	1593.70294615635	3717.25135843012	3562.00972802771	155.241630402411	875.722730713312	870.17393804964	5.5487926636718	34321.1821673756	32488.0858965196	1833.09627085606	13178.7111859771	12727.260473449	451.450712528069	32.6041092142885	30.210539362082	2.39356985220644	18368.6538511014	17071.551059533	1297.10279156838	345.013025330426	333.043271261721	11.9697540687047	2396.19999575245	2326.02055291374	70.1794428387085	35805.6233778009	34045.3205076842	1760.3028701167	16693.5992758303	16121.7423482916	571.856927538614	15212.657226125	14138.4151877518	1074.24203837324	3899.36687584555	3785.1629716407	114.203904204842	5678.06159894146	5356.22004457871	321.841554362757
338	408910	Valley Union High School District	4	Arizona	37761.9216423239	35699.0445747145	2062.87706760935	38731.0725352983	36691.0698586384	2040.0026766599	5063.66801216334	4827.29205276901	236.375959394328	1697.62957311152	1648.91401886966	48.715554241857	39722.7318828352	37493.2548912655	2229.4769915697	10754.4650278368	10259.0285021682	495.436525668566	36.0032764204485	33.5013096025163	2.50196681793213	25053.9076377163	23488.9503406949	1564.95729702143	273.119088093804	259.457821337849	13.6612667559552	3605.2368527679	3452.31691746209	152.919935305812	40691.8827758096	38485.2801751894	2206.60260062024	15379.6881924482	14671.1769588155	708.511233632706	21172.0632204968	19849.5799053577	1322.48331513908	4140.13136286461	3964.52331101616	175.608051848453	7024.47825267468	6621.50236932001	402.975883354674
339	409030	Walnut Grove Elementary District	4	Arizona	28022.1622173306	26618.3956913223	1403.76652600829	34897.5765242742	33261.1728957203	1636.40362855385	4455.84823975383	4272.57309312051	183.275146633318	1391.25986865612	1366.22745678248	25.0324118736304	29982.9724578419	28412.6060078733	1570.36644996864	7408.64530147507	7158.01595052315	250.629350951921	35.4142057156226	33.1018679741346	2.312337741488	18856.5947775752	17646.8721723039	1209.72260527128	345.823785529738	333.899325896161	11.9244596335766	3336.4943875463	3240.71669117592	95.777696370372	36858.3867647855	35055.3832122713	1803.00355251419	13346.2585261668	12894.7638228931	451.494703273721	19086.3442389485	17861.8823278667	1224.46191108183	4425.78399967016	4298.73706151152	127.046938158645	6416.65848026517	6066.7834096715	349.875070593664
340	409060	Washington Elementary District	4	Arizona	99339.3692456233	90614.6484191098	8724.72082651347	157550.833874191	143633.647551484	13917.1863227072	17758.4623207462	16213.0836373047	1545.37868344152	6462.92839848393	5907.86933689166	555.05906159227	101300.179486135	92408.8587356608	8891.32075047381	64321.1549981994	58535.1252742889	5786.02972391051	49.0879385127831	45.2609048694485	3.82703364333458	29257.367382863	26835.3689649611	2421.99841790192	747.602861822159	682.445977485781	65.1568843363779	6924.96630473733	6310.65761405566	614.308690681667	159511.644114702	145427.857868035	14083.7862466676	112023.883550594	101946.739879437	10077.1436711572	34751.2133285621	31874.4205330747	2876.79279548744	12736.5472355459	11606.697455523	1129.84978002289	19719.2725612576	18007.2939538557	1711.97860740186
341	409090	Wellton Elementary District	4	Arizona	16624.1265274167	15133.0281451541	1491.09838226262	22710.7787834759	20640.6209675468	2070.15781592911	1945.08929660042	1769.88281229227	175.206484308148	-10.270726858344	-11.1053546428391	0.834627784494813	18584.936767928	16927.2384617051	1657.69830622297	6522.21698605396	5889.58308501261	632.63390104135	19.4442340424233	17.9502125248274	1.49402151759597	9720.02903975601	8921.6552165206	798.373823235414	135.86385799048	124.004591738278	11.8592662522014	2187.38265008516	1974.04535590875	213.337294176405	24671.5890239873	22434.8312840978	2236.75773988946	11633.9124320685	10505.4606461175	1128.45178595106	10606.151890442	9734.99461303536	871.15727740668	2431.5247014767	2194.37602494499	237.148676531715	3905.89953711176	3564.09312884326	341.806408268494
342	409120	Wenden Elementary District	4	Arizona	23411.8970964714	21791.8083838504	1620.08871262106	18952.408250624	17680.2223300516	1272.18592057236	1909.99942785655	1803.06659497085	106.932832885697	120.736674226383	138.574698076152	-17.8380238497689	25372.7073369828	23586.0187004014	1786.68863658141	4822.67049852105	4520.70136251552	301.969136005526	33.3219208368852	30.8278764458326	2.49404439105265	19421.6141708054	17999.1574145516	1422.4567562538	136.448036270926	128.447932351492	8.0001039194337	958.652710548515	906.884114536911	51.7685960116036	20913.2184911353	19474.4326466026	1438.7858445327	6537.15759585672	6127.83669538089	409.320900475821	13157.1686869013	12193.5256381177	963.643048783598	1218.8922083773	1153.07031310401	65.8218952732855	3870.80966836789	3597.27691152185	273.532756846043
343	409160	Whiteriver Unified District	4	Arizona	20208.1544304792	18852.1631681026	1355.99126237664	22649.6617957691	21138.7963255419	1510.86547022719	3059.92970924748	2880.3957929195	179.533916327986	842.826055098768	815.300446457845	27.5256086409232	22168.9646709905	20646.3734846535	1522.59118633698	3149.27403241286	2947.48866442854	201.785367984319	29.9762587613781	27.8360166394345	2.14024212194368	18146.3860710616	16875.7273382082	1270.6587328534	123.169870450528	115.656678587442	7.51319186308629	720.158438304154	679.664786789916	40.493651514238	24610.4720362804	22933.0066420929	1677.46539418754	4755.47333683052	4451.67399254174	303.799344288782	18625.9308614891	17321.7834221258	1304.14743936323	1229.06783796085	1159.54922742532	69.5186105355307	5020.73994975882	4674.60610947049	346.133840288332
344	409190	Wickenburg Unified District	4	Arizona	98552.383525906	89908.4494650172	8643.9340608888	156197.354594318	142415.686767216	13781.6678271019	17611.6679109133	16081.3200464972	1530.34786441604	6406.96251206706	5857.7522970825	549.210214984569	100513.193766417	91702.6597815682	8810.53398484915	63693.1251822417	57968.1786278489	5724.94655439284	48.9370488061471	45.126729839314	3.81031896683309	29142.5948075553	26733.973859028	2408.62094852738	743.169227798915	678.599763523034	64.569464275881	6885.36750001527	6276.78080132906	608.586698686217	158158.16483483	144209.897083767	13948.2677510622	110934.975487789	100964.050898904	9970.92458888541	34578.3514234419	31719.7921071449	2858.55931629694	12644.8379235983	11526.0540777184	1118.78384587987	19572.4781514246	17875.5303630482	1696.94778837639
345	409250	Willcox Unified District	4	Arizona	37761.9216423239	35699.0445747145	2062.87706760935	38731.0725352983	36691.0698586384	2040.0026766599	5063.66801216334	4827.29205276901	236.375959394328	1697.62957311152	1648.91401886966	48.715554241857	39722.7318828352	37493.2548912655	2229.4769915697	10754.4650278368	10259.0285021682	495.436525668566	36.0032764204485	33.5013096025163	2.50196681793213	25053.9076377163	23488.9503406949	1564.95729702143	273.119088093804	259.457821337849	13.6612667559552	3605.2368527679	3452.31691746209	152.919935305812	40691.8827758096	38485.2801751894	2206.60260062024	15379.6881924482	14671.1769588155	708.511233632706	21172.0632204968	19849.5799053577	1322.48331513908	4140.13136286461	3964.52331101616	175.608051848453	7024.47825267468	6621.50236932001	402.975883354674
346	409310	Williams Unified District	4	Arizona	22764.3006808761	21186.1793464931	1578.12133438299	26515.4569390185	24675.4628564299	1839.99408258869	3502.7857670227	3283.9523820685	218.833384954205	1016.96864522903	973.390035536523	43.5786096925119	24725.1109213875	22980.3896630441	1744.72125834333	4538.73548847195	4219.81362570129	318.921862770656	28.5710155771635	26.5104867495607	2.06052882760282	18786.0277728355	17456.8546045595	1329.17316827601	212.128186931581	197.399591349398	14.7285955821822	1159.64845757125	1079.81135468436	79.837102886885	28476.2671795299	26469.6731729808	2006.59400654903	7391.97408736714	6872.56462817232	519.409459194819	18673.3643949901	17352.1625307433	1321.20186424674	2410.92869717265	2244.94601406518	165.982683107471	5463.59600753404	5078.16269861949	385.433308914551
347	409360	Williamson Valley Elementary School District	4	Arizona	28022.1622173306	26618.3956913223	1403.76652600829	34897.5765242742	33261.1728957203	1636.40362855385	4455.84823975383	4272.57309312051	183.275146633318	1391.25986865612	1366.22745678248	25.0324118736304	29982.9724578419	28412.6060078733	1570.36644996864	7408.64530147507	7158.01595052315	250.629350951921	35.4142057156226	33.1018679741346	2.312337741488	18856.5947775752	17646.8721723039	1209.72260527128	345.823785529738	333.899325896161	11.9244596335766	3336.4943875463	3240.71669117592	95.777696370372	36858.3867647855	35055.3832122713	1803.00355251419	13346.2585261668	12894.7638228931	451.494703273721	19086.3442389485	17861.8823278667	1224.46191108183	4425.78399967016	4298.73706151152	127.046938158645	6416.65848026517	6066.7834096715	349.875070593664
348	409390	Wilson Elementary District	4	Arizona	99339.3692456233	90614.6484191098	8724.72082651347	157550.833874191	143633.647551484	13917.1863227072	17758.4623207462	16213.0836373047	1545.37868344152	6462.92839848393	5907.86933689166	555.05906159227	101300.179486135	92408.8587356608	8891.32075047381	64321.1549981994	58535.1252742889	5786.02972391051	49.0879385127831	45.2609048694485	3.82703364333458	29257.367382863	26835.3689649611	2421.99841790192	747.602861822159	682.445977485781	65.1568843363779	6924.96630473733	6310.65761405566	614.308690681667	159511.644114702	145427.857868035	14083.7862466676	112023.883550594	101946.739879437	10077.1436711572	34751.2133285621	31874.4205330747	2876.79279548744	12736.5472355459	11606.697455523	1129.84978002289	19719.2725612576	18007.2939538557	1711.97860740186
349	409430	Window Rock Unified District	4	Arizona	19494.3799425475	18189.8040765528	1304.57586599472	21965.7417015441	20506.464711487	1459.27699005714	3040.51566884853	2863.31133281665	177.20433603188	856.481442444253	828.597058669196	27.8843837750564	21455.1901830588	19984.0143931037	1471.17578995506	2214.91115920037	2076.70432942113	138.206829779243	29.3183720366712	27.2311832861949	2.08718875047635	18515.7195152158	17225.4068003849	1290.31271483086	125.686135368392	117.886985803671	7.79914956472083	569.555001237583	536.785094207825	32.7699070297585	23926.5519420555	22300.675028038	1625.87691401748	3885.56236375487	3643.10963422961	242.452729525266	18956.2893931823	17635.2745004077	1321.01489277456	1084.70018511834	1022.29089340068	62.4092917176622	5001.32590935987	4657.52164936764	343.804259992226
350	409460	Winslow Unified District	4	Arizona	18948.2307965676	17677.0941759549	1271.13662061267	21831.0839513296	20375.1686589457	1455.91529238391	2990.06731848153	2815.09188415561	174.975434325924	823.553520002699	797.231415074035	26.3221049286629	20909.0410370789	19471.3044925059	1437.73654457301	2419.84681703423	2267.77442828012	152.072388754105	28.7785917459667	26.7267100138184	2.05188173214831	17764.6523375515	16521.6365112105	1243.01582634101	112.621003012988	105.64277957137	6.97822344161718	583.14228773422	549.524063430084	33.618224304136	23791.8941918409	22169.3789754967	1622.51521634426	3994.34945110464	3743.32932112278	251.020129981863	18680.3735468085	17373.2835165938	1307.09003021476	1117.17119392779	1052.76613778015	64.4050561476367	4950.87755899287	4609.3022007066	341.57535828627
351	409510	Yarnell Elementary District	4	Arizona	28022.1622173306	26618.3956913223	1403.76652600829	34897.5765242742	33261.1728957203	1636.40362855385	4455.84823975383	4272.57309312051	183.275146633318	1391.25986865612	1366.22745678248	25.0324118736304	29982.9724578419	28412.6060078733	1570.36644996864	7408.64530147507	7158.01595052315	250.629350951921	35.4142057156226	33.1018679741346	2.312337741488	18856.5947775752	17646.8721723039	1209.72260527128	345.823785529738	333.899325896161	11.9244596335766	3336.4943875463	3240.71669117592	95.777696370372	36858.3867647855	35055.3832122713	1803.00355251419	13346.2585261668	12894.7638228931	451.494703273721	19086.3442389485	17861.8823278667	1224.46191108183	4425.78399967016	4298.73706151152	127.046938158645	6416.65848026517	6066.7834096715	349.875070593664
352	409540	Young Elementary School District	4	Arizona	25617.9250992026	23897.5909990823	1720.33410012038	26164.4132407971	24417.6065973618	1746.80664343531	3359.89988382002	3160.79308103693	199.106802783093	925.57709831158	892.883970856781	32.6931274547992	27578.735339714	25691.8013156332	1886.93402408072	6281.23683437492	5865.997404846	415.239429528928	35.1187163806191	32.5990786888758	2.51963769174336	19785.4472801872	18396.0973974705	1389.34988271675	168.463848685294	158.653647386666	9.81020129862797	1308.46866008593	1238.45378724125	70.0148728446754	28125.2234813085	26211.8169139128	1913.40656739565	8023.53305207012	7493.11406370862	530.418988361493	18392.1687236575	17100.6559720247	1291.5127516328	1709.52170558082	1618.04687817946	91.4748274013636	5320.71012433136	4955.00339758793	365.706726743439
353	409570	Yucca Elementary District	4	Arizona	32360.3719268643	30693.8755799686	1666.49634689572	33844.8131372895	32251.1101911332	1593.70294615635	3717.25135843012	3562.00972802771	155.241630402411	875.722730713312	870.17393804964	5.5487926636718	34321.1821673756	32488.0858965196	1833.09627085606	13178.7111859771	12727.260473449	451.450712528069	32.6041092142885	30.210539362082	2.39356985220644	18368.6538511014	17071.551059533	1297.10279156838	345.013025330426	333.043271261721	11.9697540687047	2396.19999575245	2326.02055291374	70.1794428387085	35805.6233778009	34045.3205076842	1760.3028701167	16693.5992758303	16121.7423482916	571.856927538614	15212.657226125	14138.4151877518	1074.24203837324	3899.36687584555	3785.1629716407	114.203904204842	5678.06159894146	5356.22004457871	321.841554362757
354	409600	Yuma Elementary District	4	Arizona	16624.1265274167	15133.0281451541	1491.09838226262	22710.7787834759	20640.6209675468	2070.15781592911	1945.08929660042	1769.88281229227	175.206484308148	-10.270726858344	-11.1053546428391	0.834627784494813	18584.936767928	16927.2384617051	1657.69830622297	6522.21698605396	5889.58308501261	632.63390104135	19.4442340424233	17.9502125248274	1.49402151759597	9720.02903975601	8921.6552165206	798.373823235414	135.86385799048	124.004591738278	11.8592662522014	2187.38265008516	1974.04535590875	213.337294176405	24671.5890239873	22434.8312840978	2236.75773988946	11633.9124320685	10505.4606461175	1128.45178595106	10606.151890442	9734.99461303536	871.15727740668	2431.5247014767	2194.37602494499	237.148676531715	3905.89953711176	3564.09312884326	341.806408268494
355	409630	Yuma Union High School District	4	Arizona	16624.1265274167	15133.0281451541	1491.09838226262	22710.7787834759	20640.6209675468	2070.15781592911	1945.08929660042	1769.88281229227	175.206484308148	-10.270726858344	-11.1053546428391	0.834627784494813	18584.936767928	16927.2384617051	1657.69830622297	6522.21698605396	5889.58308501261	632.63390104135	19.4442340424233	17.9502125248274	1.49402151759597	9720.02903975601	8921.6552165206	798.373823235414	135.86385799048	124.004591738278	11.8592662522014	2187.38265008516	1974.04535590875	213.337294176405	24671.5890239873	22434.8312840978	2236.75773988946	11633.9124320685	10505.4606461175	1128.45178595106	10606.151890442	9734.99461303536	871.15727740668	2431.5247014767	2194.37602494499	237.148676531715	3905.89953711176	3564.09312884326	341.806408268494
356	409733	Sedona-Oak Creek Joint Unified District	4	Arizona	27531.5699495061	26111.5349994905	1420.03495001558	34115.4709043382	32460.0709781717	1655.39992616645	4366.92138676735	4180.32842800514	186.59295876221	1356.33609235376	1329.57320104769	26.7628913060768	29492.3801900175	27905.7453160415	1586.63487397592	7140.86427417889	6883.86279303368	257.001481145211	34.7756921020738	32.4868497503493	2.28884235172453	18850.0104225767	17629.1423122001	1220.86811037656	333.349127066471	321.163023529803	12.1861035366684	3133.38067409331	3039.09033752755	94.2903365657612	36076.2811448495	34254.2812947227	1821.9998501268	12790.6855264122	12332.8539399978	457.831586414341	19047.8105657415	17814.3221953885	1233.48837035303	4237.78505269582	4107.10515933639	130.679893359431	6327.73162727869	5974.53874455613	353.192882722557
357	500001	DeWitt School District	5	Arkansas	28244.2210281589	26296.8740038535	1947.34702430547	30906.7986495943	28773.4295822321	2133.36906736213	5052.78522139071	4728.91917379941	323.866047591296	2018.44534154049	1906.82852042797	111.616821112513	30205.0312686703	28091.0843204045	2113.94694826581	3676.1357114578	3416.7615408041	259.374170653703	43.9670819947366	40.7445985693879	3.22248342534869	25275.8390105582	23508.1913581493	1767.6476524089	143.806695184477	133.43003414016	10.3766610443173	1065.28276947508	991.956788741534	73.3259807335473	32867.6088901056	30567.6398987831	2299.96899132247	4448.53273281363	4134.59926612142	313.933466692213	27035.9087196848	25145.0772488378	1890.831470847	1383.16743760716	1287.96338382389	95.204053783267	7013.59546190205	6523.12949035041	490.465971551642
358	500006	Warren School District	5	Arkansas	23828.7449864583	22176.2717257494	1652.47326070895	30460.4218091856	28340.8939946686	2119.52781451696	4971.68012838259	4648.98988438539	322.690243997196	1975.52786673544	1864.20919052843	111.318676207009	25789.5552269697	23970.4820423004	1819.0731846693	3032.62720491118	2820.39806801255	212.22913689863	44.0507987727423	40.8187253856055	3.23207338713674	21520.3900661659	19999.5655415106	1520.82452465535	137.797792029521	127.815728177332	9.98206385218937	1054.6893650903	981.883979214305	72.8053858759898	32421.2320496969	30135.1043112196	2286.12773847731	4331.55095596463	4028.4206142833	303.130341681325	26825.1358845209	24929.4302581377	1895.70562638319	1264.54520921142	1177.25343879863	87.2917704127883	6932.49036889393	6443.20020093639	489.290167957542
359	500009	Corning Public Schools	5	Arkansas	27502.7157423406	25755.5582234919	1747.15751884872	36335.6660171046	34017.5823893679	2318.08362773675	6143.69989982619	5783.13642299886	360.563476827333	2623.93438106584	2492.03884912308	131.895531942759	29463.525982852	27549.7685400429	1913.75744280906	3803.09361776992	3561.10996035225	241.983657417672	47.6680132130553	44.390245594341	3.27776761871433	24400.0897637414	22807.7051147654	1592.38464897603	167.646795440826	156.481540017076	11.1652554237499	1045.02779268674	980.081679313844	64.9461133729003	38296.476257616	35811.7927059189	2484.6835516971	5572.84638509932	5218.27758195678	354.568803142543	30977.3843365914	28955.7890543236	2021.59528226782	1746.24553592524	1637.7260696385	108.51946628674	8104.51014033753	7577.34673954985	527.163400787679
360	500012	Riverside School District	5	Arkansas	51476.7185894106	47624.1242690384	3852.59432037227	51190.4720485285	47352.809434588	3837.66261394049	8746.38597877402	8115.60477916174	630.781199612287	3989.3631361081	3714.76399570669	274.599140401406	53437.528829922	49418.3345855893	4019.19424433261	10481.2663529838	9637.80612924642	843.460223737369	55.716964979621	51.7286363072581	3.98832867236289	40276.2275207527	37310.0855089883	2966.14201176435	271.546448783545	250.576312032221	20.9701367513247	2352.77154242233	2168.13799901512	184.633543407205	53151.2822890398	49147.019751139	4004.26253790084	11009.6825330768	10123.699009723	885.983523353817	39085.304490922	36206.8679830988	2878.43650782314	3056.29526504101	2816.45275831713	239.842506723881	10707.1962192854	9909.81509571273	797.381123572633
361	500015	Sheridan School District	5	Arkansas	34705.5528095425	32259.9820444939	2445.57076504866	43122.9896454898	40066.1797133594	3056.80993213043	7309.85821740276	6816.05357428189	493.804643120862	3230.77671253536	3028.03655238459	202.740160150768	36666.3630500539	34054.1923610449	2612.17068900901	4934.72063684685	4574.89535606304	359.825280783811	60.6840053492699	56.2556310851432	4.42837426412664	29407.5204850474	27322.5237406819	2084.9967443655	239.253685434956	221.607739690832	17.645945744124	2024.18423737537	1878.90989352393	145.274343851444	45083.7998860012	41860.3900299104	3223.40985609078	8245.40230155676	7640.52285870652	604.87944285024	34606.7616264396	32148.8350558202	2457.92657061939	2231.63595800483	2071.03211538369	160.603842621145	9270.6684579141	8610.26389083289	660.404567081209
362	500016	Marmaduke School District	5	Arkansas	39176.3208613462	36542.6634811235	2633.65738022268	41274.4825004872	38498.1214467014	2776.3610537858	7035.59827122145	6591.10267654919	444.495594672257	3098.20889796067	2921.41299807493	176.795899885735	41137.1311018576	38336.8737976745	2800.25730418302	6483.80904328196	6034.69631127151	449.112732010452	51.4656427587503	47.8562173641083	3.609425394642	32825.6117106856	30598.4863529158	2227.12535776983	200.103555663115	186.128465381096	13.9750902820187	1576.14114946814	1469.70645074207	106.434698726078	43235.2927409985	40292.3317632524	2942.96097774615	7221.31088583335	6721.11375803641	500.197127796935	33868.3240921024	31570.453634257	2297.87045784539	2145.65776306277	2000.76437095895	144.893392103821	8996.40851173279	8385.31299310018	611.095518632604
363	500017	Paragould School District	5	Arkansas	39176.3208613462	36542.6634811235	2633.65738022268	41274.4825004872	38498.1214467014	2776.3610537858	7035.59827122145	6591.10267654919	444.495594672257	3098.20889796067	2921.41299807493	176.795899885735	41137.1311018576	38336.8737976745	2800.25730418302	6483.80904328196	6034.69631127151	449.112732010452	51.4656427587503	47.8562173641083	3.609425394642	32825.6117106856	30598.4863529158	2227.12535776983	200.103555663115	186.128465381096	13.9750902820187	1576.14114946814	1469.70645074207	106.434698726078	43235.2927409985	40292.3317632524	2942.96097774615	7221.31088583335	6721.11375803641	500.197127796935	33868.3240921024	31570.453634257	2297.87045784539	2145.65776306277	2000.76437095895	144.893392103821	8996.40851173279	8385.31299310018	611.095518632604
364	500019	Batesville School District	5	Arkansas	26619.4770765216	24899.1376672659	1720.33940925572	33525.3829492608	31350.4484893829	2174.93445987793	5668.65400014575	5331.25558954964	337.398410596111	2378.59239084665	2258.41104423091	120.181346615737	28580.2873170329	26693.3479838169	1886.93933321607	3229.28970420486	3018.0140211815	211.27568302336	45.7248880587128	42.5352679944131	3.18962006429971	24064.6509022126	22471.8717149554	1592.77918725722	150.083078593313	139.857482506709	10.2255960866038	1090.53874396341	1021.06949717883	69.4692467845772	35486.1931897722	33144.6588059339	2341.53438383828	4416.00420249438	4127.08794239508	288.916260099295	29525.315878142	27571.1089038129	1954.20697432914	1544.87310913579	1446.46195972594	98.4111494098484	7629.46424065709	7125.46590610063	503.998334556457
365	500020	Midland School District	5	Arkansas	29912.189430146	27934.3657637497	1977.82366639632	35015.1522694901	32700.6624279463	2314.48984154383	5924.43326897395	5562.15296482232	362.280304151635	2511.59807372815	2378.25626422949	133.341809498655	31872.9996706574	29728.5760803007	2144.42359035667	3820.73244936494	3561.99547698487	258.736972380069	47.4353714209379	44.0943573560825	3.3410140648554	26611.0986746903	24821.0049104619	1790.09376422832	160.927847995506	149.775261720349	11.1525862751575	1232.80532718572	1151.70607377746	81.0992534082663	36975.9625100015	34494.8727444973	2481.08976550418	4999.15085885147	4661.40323187094	337.747626980531	30312.07959034	28277.9172670663	2034.16232327362	1664.73206081005	1555.55224556003	109.179815250026	7885.2435094853	7356.36328137331	528.880228111981
366	500021	Izard Cty Consolidated Schools	5	Arkansas	25172.7367896688	23611.6466210146	1561.09016865421	32864.0281453466	30815.9737335175	2048.05441182908	5590.54322927912	5275.14094662503	315.402282654093	2346.58955850277	2237.89353233383	108.696026168934	27133.5470301802	25405.8569375656	1727.69009261456	2617.34564294741	2457.37691149868	159.968731448726	43.3166604077676	40.3769347290372	2.93972567873043	23310.2199842917	21816.1290288942	1494.09095539747	140.140918596128	130.94789880938	9.19301978674837	1022.52382393715	961.026163634265	61.4976603028839	34824.8383858579	32610.1840500685	2214.65433578943	3941.81281575302	3700.89438855046	240.918427202552	29430.617211577	27544.2335130441	1886.38369853284	1452.40835852797	1365.05614847393	87.3522100540441	7551.35346979046	7069.35126317602	482.00220661444
367	500023	Newport School District	5	Arkansas	35079.0510878476	32739.705668925	2339.34541892258	33748.0715842573	31499.6600005474	2248.41158370995	5657.17865584783	5308.84172245661	348.336933391214	2360.64996064964	2235.18377771873	125.466182930909	37039.8613283589	34533.915985476	2505.94534288292	3904.83753516139	3638.62336996288	266.21416519851	51.9849589909135	48.2911631573841	3.69379583352944	31906.2163099777	29748.5371126277	2157.67919735001	158.826801930291	147.728060368034	11.0987415622567	1017.99572229862	950.736279360002	67.2594429386225	35708.8818247687	33293.8703170984	2415.01150767029	4814.92485738281	4486.66505403385	328.259803348961	29303.9612439298	27322.2612842199	1981.6999597099	1589.99572345604	1484.94397884461	105.051744611432	7617.98889635917	7103.05203900761	514.93685735156
368	500026	Pine Bluff School District	5	Arkansas	38209.0470024605	35590.4197390561	2618.62726340437	36813.3492080894	34294.0613636473	2519.28784444215	6110.90448277569	5717.25764241473	393.646840360955	2579.35770964413	2430.59858787869	148.759121765431	40169.8572429718	37384.6300556071	2785.22718736472	5760.09009332605	5366.50931081846	393.580782507585	52.6437810822316	48.8025250941592	3.84125598807244	32800.3359170906	30518.2243205496	2282.11159654101	187.771406534841	174.486937051133	13.2844694837081	1369.0160449381	1276.60696209376	92.4090828443434	38774.1594486008	36088.2716801983	2685.8877684025	6491.93578061996	6048.3487666797	443.587013940263	30469.2895321933	28349.3624937768	2119.92703841649	1812.93413578752	1690.56041974177	122.373716045747	8071.71472328703	7511.46795896573	560.246764321302
369	500028	Star City School District	5	Arkansas	26629.4380631876	24797.4031171383	1832.03494604931	30669.0880468071	28555.859581468	2113.22846533911	5003.88404796747	4683.44872210612	320.435325861341	1991.22536915197	1881.37484520008	109.850523951889	28590.2483036989	26591.6134336893	1998.63487000966	3416.63535576515	3179.44137055305	237.193985212097	40.8753313131284	37.8909260103335	2.98440530279483	24082.0298442114	22395.8092282558	1686.22061595553	133.808309840577	124.202485403376	9.60582443720153	916.899462568678	854.269423466643	62.6300391020352	32629.8982873184	30350.069898019	2279.82838929946	4420.24543192069	4113.37404700984	306.871384910853	26881.3720641798	24999.1416984695	1882.23036571029	1328.28079121788	1237.55415253958	90.7266386783086	6964.6942884788	6477.65903865712	487.035249821687
370	500029	Gosnell School District	5	Arkansas	42673.4626875387	39827.282961887	2846.17972565169	39515.816501283	36882.4755401837	2633.34096109929	6655.23421619583	6240.86841859628	414.365797599552	2881.54609802275	2721.7564345804	159.789663442356	44634.27292805	41621.493278438	3012.77964961204	5405.08429351268	5036.18176202228	368.9025314904	64.9941426246069	60.4117869295734	4.58235569503348	37483.2834295294	34956.0496032251	2527.2338263043	214.292707757677	199.424904499524	14.8678032581537	1466.61835462561	1369.42522176146	97.1931328641509	41476.6267417943	38676.6858567347	2799.94088505964	7026.37186001956	6546.81479382077	479.557066198794	32407.9260965017	30222.8878720508	2185.0382244509	2042.32878527312	1906.98319086318	135.345594409939	8616.04445670717	8035.07873514728	580.965721559898
371	500030	Nevada School District	5	Arkansas	31143.7979186553	29012.4246621337	2131.37325652161	33131.9682432328	30863.6702024336	2268.29804079916	5563.8038406856	5208.30125261786	355.502588067735	2315.80062847274	2185.65688873503	130.143739737716	33104.6081591666	30806.6349786846	2297.97318048196	2754.23452108214	2562.91989886101	191.314622221131	52.7924390263371	48.9594926413502	3.83294638498695	29498.0028412573	27450.3838872134	2047.61895404394	136.398941155103	126.576764119866	9.82217703523685	663.179416645697	617.79493584904	45.3844807966566	35092.7784837441	32657.8805189846	2434.89796475951	4559.96871791389	4243.1982046984	316.770513215489	29182.4644270193	27156.754812673	2025.70961434631	1350.3453388109	1257.92750161319	92.4178371977156	7524.61408119694	7002.51156916886	522.102512028081
372	500032	Bearden School District	5	Arkansas	24794.5356618201	23108.0005354206	1686.53512639942	32595.2891358996	30369.8371856916	2225.45195020804	5394.74770281503	5051.28422154887	343.463481266156	2209.304551393	2086.55119582447	122.753355568524	26755.3459023314	24902.2108519716	1853.13505035977	3437.73799175178	3203.35146472659	234.386527025191	42.8733960484843	39.7555128207608	3.11788322772343	22296.3964722198	20747.2892570917	1549.10721512805	138.603983884346	128.722708348787	9.88127553555863	839.734058427013	783.091908983763	56.6421494432503	34556.099376411	32164.0475022426	2392.05187416839	4827.12616162351	4497.92750987983	329.198651743688	28365.0018857817	26394.1668533972	1970.83503238448	1363.97132900576	1271.95313896555	92.0181900402171	7355.55794332637	6845.49453809986	510.063405226502
373	500041	Western Yell County School District	5	Arkansas	31086.2340217157	28992.5450812699	2093.68894044579	39503.6933635472	36833.6864543215	2670.00690922562	6908.76745098632	6468.91443639109	439.853014595234	3075.63212226489	2897.92335931403	177.708762950856	33047.044262227	30786.7553978209	2260.28886440613	3348.92007800079	3118.26326645108	230.656811549713	47.8541093746761	44.463996084947	3.39011328972905	27602.5268539461	25715.1630510533	1887.36380289274	164.207458188682	152.681026138337	11.5264320503455	1883.53576271678	1756.18405809317	127.351704623608	41464.5036040585	38627.8967708725	2836.60683318597	5478.18644979898	5100.87645429148	377.309995507506	34255.7380118816	31913.451006525	2342.28700535651	1730.57914237795	1613.569310056	117.009832321954	8869.57769149767	8263.12475294209	606.45293855558
374	500042	Hamburg School District	5	Arkansas	26653.843015013	24770.8338055672	1883.00920944583	29948.4102461315	27830.5110002876	2117.89924584395	4840.24720144666	4519.50404981447	320.743151632187	1896.54622806575	1786.64986840604	109.896359659712	28614.6532555243	26565.0441221182	2049.60913340618	3620.25992230093	3362.81777430519	257.442147995745	40.9902933589466	37.9301200700524	3.06017328889424	23937.1308614262	22219.7186175043	1717.41224392189	131.337692935831	121.691772184832	9.64592075099942	884.934485502425	822.885838053777	62.0486474486478	31909.2204866429	29624.7213168386	2284.49916980429	4390.66187187203	4078.43529922259	312.226572649434	26232.8867807464	24350.7610692853	1882.12571146113	1285.67183402441	1195.52494833068	90.1468856937326	6801.057441958	6313.71436636547	487.343075592533
375	500043	Mountain Home School District	5	Arkansas	33704.8386190972	31898.4585674103	1806.38005168697	41961.7594665163	39705.8944588433	2255.86500767299	7391.5715719932	7034.64259144907	356.928980544134	3340.82526048336	3209.12314112912	131.702119354248	35665.6488596086	33692.6688839613	1972.97997564732	4522.50295210722	4307.57798682359	214.924965283636	43.1735765090373	40.3314006359415	2.84217587309577	29589.0804717312	27909.8040811469	1679.27639058429	171.978866290402	162.214673415418	9.76419287498439	1338.91299297073	1272.74074193941	66.1722510313157	43922.5697070276	41500.1047753943	2422.46493163333	6013.90445220204	5728.01137752484	285.893074677203	35883.9036646313	33847.3321742067	2036.5714904246	2024.76159019434	1924.76122366281	100.000366531534	9352.38181250455	8828.85290800006	523.528904504481
376	500044	Magnolia School District	5	Arkansas	25588.4950036776	23823.7253437962	1764.76965988138	32984.2737859846	30702.0966825304	2282.1771034542	5483.00066574439	5127.71661350711	355.284052237281	2260.46339987173	2131.05480386941	129.408596002321	27549.3052441889	25617.9356603472	1931.36958384173	3594.34930776704	3343.29705528843	251.052252478607	44.2888870726923	41.0220940848902	3.26679298780209	22908.3700323326	21300.8947783758	1607.47525395677	140.390292256349	130.189999663837	10.2002925925112	861.90672476023	802.531732934193	59.3749918260363	34945.084026496	32496.3069990814	2448.77702741455	4853.2562293491	4514.27389794324	338.982331405863	28732.670957868	26716.5057972884	2016.16516057962	1359.15683927885	1265.52730384979	93.6295354290603	7443.81090625573	6921.9269300581	521.883976197627
377	500045	Rivercrest School District	5	Arkansas	42673.4626875387	39827.282961887	2846.17972565169	39515.816501283	36882.4755401837	2633.34096109929	6655.23421619583	6240.86841859628	414.365797599552	2881.54609802275	2721.7564345804	159.789663442356	44634.27292805	41621.493278438	3012.77964961204	5405.08429351268	5036.18176202228	368.9025314904	64.9941426246069	60.4117869295734	4.58235569503348	37483.2834295294	34956.0496032251	2527.2338263043	214.292707757677	199.424904499524	14.8678032581537	1466.61835462561	1369.42522176146	97.1931328641509	41476.6267417943	38676.6858567347	2799.94088505964	7026.37186001956	6546.81479382077	479.557066198794	32407.9260965017	30222.8878720508	2185.0382244509	2042.32878527312	1906.98319086318	135.345594409939	8616.04445670717	8035.07873514728	580.965721559898
378	500046	Manila School District	5	Arkansas	42673.4626875387	39827.282961887	2846.17972565169	39515.816501283	36882.4755401837	2633.34096109929	6655.23421619583	6240.86841859628	414.365797599552	2881.54609802275	2721.7564345804	159.789663442356	44634.27292805	41621.493278438	3012.77964961204	5405.08429351268	5036.18176202228	368.9025314904	64.9941426246069	60.4117869295734	4.58235569503348	37483.2834295294	34956.0496032251	2527.2338263043	214.292707757677	199.424904499524	14.8678032581537	1466.61835462561	1369.42522176146	97.1931328641509	41476.6267417943	38676.6858567347	2799.94088505964	7026.37186001956	6546.81479382077	479.557066198794	32407.9260965017	30222.8878720508	2185.0382244509	2042.32878527312	1906.98319086318	135.345594409939	8616.04445670717	8035.07873514728	580.965721559898
379	500047	Trumann Schools	5	Arkansas	37986.5150838162	35367.4216675342	2619.09341628199	36501.1215189276	33979.9939001515	2521.12761877608	6069.95628700039	5678.25026553929	391.706021461096	2561.06102093449	2413.86092372179	147.200097212693	39947.3253243275	37161.6319840852	2785.69334024234	4781.94087578765	4433.57169634135	348.369179446299	58.692412857627	54.420472822475	4.27194003515195	33856.5062281391	31511.3380157185	2345.16821242061	186.974598796999	173.346771351226	13.6278274457728	1063.21120874615	988.955027851651	74.2561808944994	38461.9317594389	35774.2042167025	2687.72754273642	6285.60007666655	5827.68781929778	457.912257368771	30381.8956192067	28277.4062971506	2104.4893220561	1794.4360635657	1669.11010025415	125.325963311549	8030.76652751173	7472.46058209029	558.305945421442
380	500048	East Poinsett County School District	5	Arkansas	38251.9990701379	35620.0427452536	2631.95632488431	36671.883667159	34144.3999189876	2527.48374817142	6103.10833624146	5710.11879121513	392.98954502633	2579.21434011272	2431.3011288413	147.913211271416	40212.8093106493	37414.2530618046	2798.55624884466	4817.23774969688	4467.70549427575	349.532255421137	59.0493633680042	54.7598403782793	4.2895229897249	34061.9387079392	31706.4577058242	2355.48100211503	188.521985514079	174.823921797401	13.698063716678	1086.06150413108	1010.50609952899	75.5554046020862	38632.6939076704	35938.6102355386	2694.08367213177	6327.55980453785	5868.42151465982	459.138289878032	30496.6565879648	28387.6047135804	2109.05187438432	1808.47751516775	1682.58400729834	125.893507869411	8063.9185767528	7504.32910776613	559.589468986676
381	500049	De Queen School District	5	Arkansas	25690.2742229062	23905.2320659626	1785.04215694363	32568.5834352547	30297.0042524579	2271.57918279686	5460.29644172244	5103.82571402614	356.470727696293	2260.16495196729	2129.43175260461	130.733199362677	27651.0844634175	25699.4423825135	1951.64208090398	2601.72934729632	2414.32999023193	187.399357064396	47.7292348128645	44.211805992495	3.51742882036946	23190.3350569113	21557.6267789956	1632.70827791571	145.677110800637	134.99321671613	10.6838940845064	1665.61371359641	1548.28059057742	117.333123018991	34529.393675766	32091.2145690088	2438.1791067572	4366.04519880037	4051.5543742127	314.49082458767	28809.044193148	26780.7525392851	2028.29165386288	1354.3042838177	1258.90765551104	95.3966283066585	7421.10668223378	6898.03603057714	523.070651656639
382	500051	Palestine-Wheatley School District	5	Arkansas	40329.8663069114	37549.6333126328	2780.23299427853	35296.8297516301	32862.8185091627	2434.01124246743	5874.53098611383	5495.82278970861	378.708196405226	2462.01278627798	2321.10929625921	140.903490018775	42290.6765474227	39343.8436291838	2946.83291823888	3742.81013239096	3474.53695673895	268.273175652004	71.6538494529151	66.3560528596795	5.29779659323555	36350.4030771557	33824.8546424019	2525.54843475382	203.175717327505	188.400319833065	14.77539749444	1922.63377109564	1789.69565735026	132.938113745382	37257.6399921414	34657.0288257137	2600.61116642778	5728.9251320113	5318.26664902324	410.658482988061	29796.8435262412	27726.615645717	2070.22788052416	1731.87133388895	1612.1465309734	119.724802915558	7835.34122662518	7290.0331062596	545.308120365573
383	500065	Lafayette County School District	5	Arkansas	28388.2583871398	26406.4283826691	1981.83000447079	35936.3125782434	33418.7213131634	2517.59126508002	6034.42036198201	5635.26574490386	399.15461707815	2557.82131858586	2404.77648617641	153.044832409454	30349.0686276512	28200.6386992201	2148.42992843113	4057.83223212677	3768.13464671343	289.697585413341	45.4401062670149	42.0467942697069	3.39331199730798	25122.6907087295	23346.8056923451	1775.88501638437	153.193717760724	141.922997287023	11.2707204737005	969.911862767221	901.728568604813	68.1832941624077	37897.1228187547	35212.9316297144	2684.19118904036	5718.33444314403	5309.58448494816	408.749958195868	30575.4606216396	28412.7928824966	2162.667739143	1603.32775397114	1490.55426226964	112.773491701501	7995.23060249335	7429.47606145485	565.754541038496
384	500067	Cleveland County School District	5	Arkansas	27551.4670232263	25661.0171415206	1890.44988170573	31766.918543801	29584.2170175495	2182.70152625148	5219.06454558418	4884.86889588288	334.195649701308	2109.70975807593	1992.25147255337	117.458285522562	29512.2772637376	27455.2274580716	2057.04980566608	3684.40141685848	3430.59689677241	253.804520086076	41.5582708318326	38.5338579268788	3.02441290495379	24786.7279900451	23054.9349480789	1731.79304196621	135.189987175541	125.516997525866	9.67298964967534	864.399598826698	805.644757767536	58.754841059162	33727.7287843124	31378.4273341005	2349.30145021183	4696.79302381158	4373.24613512175	323.546888689828	27669.6882006451	25736.4580729433	1933.23012770181	1361.24755985569	1268.72312603551	92.5244338201851	7179.87478609553	6679.07921243387	500.795573661655
385	500068	Emerson-Taylor-Bradley School District	5	Arkansas	25428.1627275486	23665.2183403477	1762.94438720087	33414.0166067096	31088.8819762523	2325.13463045733	5571.21184897419	5207.40139726333	363.810451710863	2309.7910899406	2175.67264777383	134.11844216677	27388.9729680599	25459.4286568987	1929.54431116122	3525.8193664781	3276.73665486526	249.082711612838	44.1648170338175	40.8905547853946	3.27426224842292	22824.2538561119	21216.7620409602	1607.49181515165	140.489853561532	130.207186939413	10.2826666221193	854.245074874593	794.832219348401	59.4128555261916	35374.8268472209	32883.0922928033	2491.73455441768	4929.36027400392	4580.88683797891	348.473436025008	29054.9832363473	27008.4795875825	2046.5036487648	1390.48333686967	1293.7258672418	96.7574696278739	7532.02208948553	7001.61171381432	530.41037567121
386	500070	Cedar Ridge School District	5	Arkansas	26619.4770765216	24899.1376672659	1720.33940925572	33525.3829492608	31350.4484893829	2174.93445987793	5668.65400014575	5331.25558954964	337.398410596111	2378.59239084665	2258.41104423091	120.181346615737	28580.2873170329	26693.3479838169	1886.93933321607	3229.28970420486	3018.0140211815	211.27568302336	45.7248880587128	42.5352679944131	3.18962006429971	24064.6509022126	22471.8717149554	1592.77918725722	150.083078593313	139.857482506709	10.2255960866038	1090.53874396341	1021.06949717883	69.4692467845772	35486.1931897722	33144.6588059339	2341.53438383828	4416.00420249438	4127.08794239508	288.916260099295	29525.315878142	27571.1089038129	1954.20697432914	1544.87310913579	1446.46195972594	98.4111494098484	7629.46424065709	7125.46590610063	503.998334556457
387	500071	Hillcrest School District	5	Arkansas	27813.4786942491	26016.0730097135	1797.40568453558	34518.0776293423	32280.1223670972	2237.95526224509	5841.85807477408	5493.55771200617	348.300362767904	2469.34829973651	2343.47620310796	125.872096628551	29774.2889347605	27810.2833262645	1964.00560849593	3172.81980462197	2965.30502806853	207.514776553436	49.983212435421	46.5113228114259	3.47188962399511	24963.8064061195	23312.7503417553	1651.05606436421	164.775328326396	153.583794000825	11.1915343255715	1422.9041832572	1332.13283962848	90.7713436287211	36478.8878698536	34074.3326836482	2404.55518620544	4789.24453550671	4475.99574413748	313.248791369234	30072.2151395368	28083.8369610955	1988.37817844134	1617.42819481007	1514.49997841521	102.928216394865	7802.66831528542	7287.76802855717	514.90028672825
388	500072	Deer/Mount Judea School District	5	Arkansas	26563.4244358959	24898.2832755568	1665.14116033913	34596.3729874099	32417.9841281254	2178.38885928453	6046.26856499141	5698.17314334861	348.095421642799	2621.93086260945	2493.73736758435	128.193495025097	28524.2346764072	26692.4935921078	1831.74108429948	2445.03094774032	2292.00298923695	153.027958503373	40.710936717287	37.9578886479574	2.75304806932968	24974.3621831948	23364.5788343775	1609.78334881733	131.097467985517	122.419237183624	8.67823080189363	933.033140769316	875.534642661762	57.4984981075543	36557.1832279213	34212.1944446764	2344.98878324488	3647.48398716981	3419.19369034543	228.290296824382	31462.834159046	29435.3158819409	2027.51827710511	1446.86508170548	1357.6848723901	89.1802093153872	8007.07880550275	7492.38345989961	514.695345603145
389	500073	Ouachita River School District	5	Arkansas	24902.2984728044	23226.5976726127	1675.70080019175	32283.6584025203	30102.316608568	2181.34179395225	5375.11034911588	5038.91327051342	336.19707860246	2207.1134066173	2088.07742569699	119.035980920312	26863.1087133158	25020.8079891637	1842.3007241521	3004.69204721528	2797.45128920863	207.240758006653	41.7461114739971	38.7384336963423	3.00767777765475	22623.0250808026	21072.0349907055	1550.9900900971	130.265689288333	121.000663532175	9.26502575615791	1063.37978453559	991.582612021065	71.7971725145258	34244.4686430316	31896.526925119	2347.9417179126	4480.39805009747	4171.5290376543	308.869012443175	28408.3446024413	26460.8343664424	1947.51023599885	1355.72599049283	1264.16352102225	91.5624694705771	7335.92058962722	6833.12358706441	502.797002562806
390	500076	Ozark Mountain School District	5	Arkansas	24144.1159355438	22711.1801992326	1432.93573631115	35347.7130636604	33227.3189024359	2120.39416122453	6150.69774494469	5817.23515843768	333.462586507007	2670.23098052524	2550.77942534967	119.451555175569	26104.9261760551	24505.3905157836	1599.53566027149	2092.28327185105	1972.89893774361	119.384334107445	44.3661474069888	41.4023472506951	2.96380015629366	22454.0292473944	21064.317523193	1389.71172420139	150.319154708248	140.79526488094	9.52388982730876	1363.92835469445	1285.9764427154	77.9519119790511	37308.5233041718	35021.5292189869	2286.99408518488	4088.13607870321	3853.79653019876	234.339548504457	31678.0530692826	29714.1145517088	1963.93851757377	1542.334156186	1453.61813707935	88.716019106652	8111.50798545603	7611.44547498867	500.062510467353
391	500079	Two Rivers School District	5	Arkansas	30885.5880913281	28795.4817795997	2090.10631172837	39487.1352970447	36804.833830021	2682.30146702373	6879.58254044147	6439.27898680279	440.303553638688	3054.10757515783	2876.56437403342	177.543201124403	32846.3983318394	30589.6920961507	2256.70623568871	3491.43492528394	3248.17549662426	243.259428659674	47.9712515801347	44.5625257748635	3.40872580527124	27359.749758888	25482.6042998015	1877.14545908648	165.779841947429	154.067547674193	11.7122942732354	1781.4625541399	1660.28222627584	121.180327864054	41447.945537556	38599.044146572	2848.90139098408	5636.7015173503	5244.15368441699	392.547832933312	34066.9795972671	31729.4979047907	2337.48169247642	1744.26442293861	1625.39255736426	118.871865574342	8840.39278095281	8233.48930335378	606.903477599034
392	500082	Lawrence County School District	5	Arkansas	29476.4173303596	27556.3027652751	1920.11456508446	35450.343990704	33133.9267991603	2316.41719154362	5990.12075136778	5628.73123157513	361.389519792646	2543.58438322591	2410.99881697659	132.585566249319	31437.2275708709	29350.5130818261	2086.7144890448	3436.94197148183	3209.23055059733	227.711420884498	53.1112277587342	49.4025121584055	3.70871560032866	26074.2792636868	24340.2770255606	1734.00223812619	177.819808129182	165.655680248919	12.1641278802631	1695.0752998144	1585.94731326087	109.127986553526	37411.1542312153	34928.1371157113	2483.01711550397	5226.5196598947	4880.24141955471	346.278240339991	30481.0420790749	28453.9795224833	2027.06255659168	1703.59249224564	1593.91617367335	109.676318572294	7950.93099187912	7422.94154812613	527.989443752993
393	500405	Cossatot River School District	5	Arkansas	25496.2338910708	23765.6678203491	1730.56607072174	32086.1644005926	29900.8970606235	2185.2673399691	5316.5227536761	4980.82092691463	335.70182676146	2170.6657251127	2052.17056543374	118.49515967896	27457.0441315822	25559.8781369001	1897.16599468209	3234.90837661317	3009.30161040503	225.606766208142	40.6484037384566	37.696975021993	2.95142871646352	23031.142623549	21441.4234561491	1589.71916739989	127.916221366455	118.744535670824	9.17168569563113	1022.42850631511	952.711559653147	69.7169466619647	34046.9746411039	31695.1073771745	2351.86726392945	4554.61738531526	4237.02276776305	317.594617552213	28129.6896551944	26188.3473559308	1941.34229926366	1362.66760059427	1269.73725348069	92.9303471135764	7277.33299418744	6775.03124346563	502.301750721806
394	500419	Jacksonville North Pulaski School District	5	Arkansas	55826.2653948986	51498.7331149074	4327.53227999125	82862.2786730511	76412.9333148983	6449.34535815275	13805.5546999106	12755.4421758088	1050.11252410179	6530.61975746428	6044.82910518483	485.790652279453	57787.07563541	53292.9434314584	4494.1322039516	15273.3347093895	14034.5833256673	1238.75138372224	69.6248560320409	64.3995126146643	5.22534341737663	39110.6146486229	36126.7209992531	2983.8936493698	621.93015269391	572.157685608974	49.7724670849362	2711.5712686716	2495.08190831436	216.489360357239	84823.0889135625	78207.1436314493	6615.94528211309	25931.4910378381	23828.2601632414	2103.23087459672	53509.7848467429	49426.7696214249	4083.01522531806	5381.81302898138	4952.11384678306	429.699182198317	15766.3649404219	14549.6524923598	1216.71244806214
395	502250	Alma School District	5	Arkansas	56695.0386712333	52627.2910830807	4067.74758815259	50673.3392596784	47039.4721387982	3633.86712088018	9266.82097232152	8623.23953559406	643.581436727457	4408.65270445415	4115.72942956573	292.923274888418	58655.8489117446	54421.5013996317	4234.34751211293	5930.16653935628	5498.95549923279	431.211040123497	60.2612809789827	55.8502267777204	4.4110542012623	50513.0277178963	46868.8818066794	3644.1459112169	210.76038246489	195.551690573335	15.2086918915542	1941.63299104818	1802.26217636846	139.370814679718	52634.1495001897	48833.6824553492	3800.46704484052	7155.65785021962	6635.33542016928	520.322430050338	43281.7334076798	40159.2725504761	3122.46085720369	2196.75824229028	2039.07448470379	157.683757586495	11227.6312128329	10417.4498521451	810.181360687803
396	502280	Alpena School District	5	Arkansas	30297.703419267	28434.3596682133	1863.3437510537	38272.3542255398	35908.8105431263	2363.54368241358	6780.46619150551	6395.81621342328	384.649978082231	3028.69853842412	2880.34071275122	148.357825672895	32258.5136597784	30228.5699847643	2029.94367501405	3157.01620656966	2964.81084358711	192.205362982553	43.3264571582402	40.419630614751	2.90682654348924	27761.5760719124	26005.8208159665	1755.75525594584	147.841223198301	138.204992190545	9.63623100775645	1148.75370093979	1079.31370240538	69.4399985344121	40233.1644660512	37703.0208596772	2530.14360637393	4453.74746159489	4182.16047752341	271.586984071489	34132.5824753234	31973.4720404001	2159.1104349233	1646.83452913287	1547.38834175374	99.4461873791344	8741.27643201685	8190.02652997427	551.249902042578
397	502430	Arkadelphia School District	5	Arkansas	38232.2837380092	35654.0108802096	2578.2728577996	34865.5681103194	32519.9058912193	2345.66221910012	5886.80686666966	5517.10404214397	369.702824525696	2489.79249839985	2352.04908396976	137.743414430097	40193.0939785205	37448.2211967606	2744.87278175994	3392.58347344545	3164.64049838416	227.942975061295	65.7621514332869	61.0549527406019	4.70719869268501	34740.7320552784	32361.8459948328	2378.88606044554	179.804134296022	167.165583045801	12.6385512502214	1814.21216406739	1693.5141677572	120.697996310194	36826.3783508307	34314.1162077702	2512.26214306047	5072.3922694115	4731.58527273256	340.806996678946	30257.6612920111	28185.7553645621	2071.90592744898	1496.32478940812	1396.77557047557	99.5492189325463	7847.617107181	7311.31435869496	536.302748486042
398	502550	Armorel School District	5	Arkansas	42673.4626875387	39827.282961887	2846.17972565169	39515.816501283	36882.4755401837	2633.34096109929	6655.23421619583	6240.86841859628	414.365797599552	2881.54609802275	2721.7564345804	159.789663442356	44634.27292805	41621.493278438	3012.77964961204	5405.08429351268	5036.18176202228	368.9025314904	64.9941426246069	60.4117869295734	4.58235569503348	37483.2834295294	34956.0496032251	2527.2338263043	214.292707757677	199.424904499524	14.8678032581537	1466.61835462561	1369.42522176146	97.1931328641509	41476.6267417943	38676.6858567347	2799.94088505964	7026.37186001956	6546.81479382077	479.557066198794	32407.9260965017	30222.8878720508	2185.0382244509	2042.32878527312	1906.98319086318	135.345594409939	8616.04445670717	8035.07873514728	580.965721559898
399	502580	Ashdown School District	5	Arkansas	26244.42684328	24420.6228644504	1823.80397882964	35352.0875434111	32885.6850496727	2466.40249373838	5968.87730633571	5576.6292681851	392.248038150612	2531.96004262597	2382.06501136587	149.895031260099	28205.2370837913	26214.8331810013	1990.40390278999	3499.36199928579	3249.21694857177	250.14505071402	42.1254138341736	39.000906973544	3.12450686062967	23513.1689918826	21857.2038133063	1655.9651785763	141.657327527368	131.29511399858	10.362213528788	1008.92335126137	938.116398151119	70.8069531102464	37312.8977839225	34679.8953662237	2633.00241769873	5257.94756552444	4882.08770775321	375.859857771232	30478.4644256608	28331.9530128752	2146.51141278557	1576.48579273725	1465.85464559533	110.631147141926	7929.68754684706	7370.8395847361	558.847962110959
400	502610	Atkins Public Schools	5	Arkansas	48580.665825279	45236.6038745528	3344.06195072618	45325.4319265672	42205.0753042588	3120.35662230842	8086.41954662869	7556.18433728013	530.235209348559	3731.05468375608	3503.19078943768	227.863894318403	50541.4760657903	47030.8141911038	3510.66187468653	5576.02650665324	5179.9088420018	396.117664651443	51.696419710816	48.0760890214039	3.62033068941214	43182.9955148909	40192.5303779114	2990.4651369795	183.388328570105	170.416730482297	12.9715980878082	1547.36929596523	1439.88215168687	107.487144278366	47286.2421670785	43999.2856208098	3286.95654626877	6651.74672396075	6179.2105236747	472.53620028605	38566.7854226024	35895.997398833	2670.78802376948	2067.71002051537	1924.07769830213	143.632322213244	10047.22978714	9350.39465383112	696.835133308905
401	502670	Augusta School District	5	Arkansas	24874.484686533	23186.4145572799	1688.07012925308	33120.3346192441	30862.8400598636	2257.49455938047	5492.69889419714	5144.970226176	347.728668021138	2261.58303953741	2136.9463082651	124.636731272311	26835.2949270443	24980.6248738309	1854.67005321343	3334.49958837612	3100.60154223322	233.8980461429	43.4732045538301	40.3237553213292	3.14944923250092	22402.4855291001	20857.094817646	1545.39071145405	148.243110431967	137.655731507395	10.5873789245718	906.593494582356	844.949027122947	61.6444674594086	35081.1448597554	32657.0503764146	2424.09448334082	4935.80588941014	4589.58667678714	346.219212622998	28606.2587902326	26633.0356701652	1973.22312006734	1539.08018011273	1434.42802946224	104.652150650484	7453.50913470848	6939.180542727	514.328591981485
402	502700	Bald Knob School District	5	Arkansas	38687.5690411635	36017.7279031998	2669.84113796371	38997.0845995085	36303.7458414232	2693.3387580853	6602.05174095208	6172.50111149718	429.550629454897	2862.50236010074	2693.64429225192	168.858067848814	40648.3792816748	37811.9382197507	2836.44106192406	5413.50693324944	5026.06094242827	387.445990821172	52.3948725667586	48.6183027259567	3.77656984080191	33372.265768456	31053.6118695384	2318.65389891764	191.050120582926	177.318797323939	13.7313232589872	1619.16158681965	1506.3283077342	112.833279085457	40957.8948400198	38097.9561579742	2859.93868204565	6595.42974368933	6123.39769419664	472.032049492693	32373.271768255	30123.9567035231	2249.31506473188	1989.19332807545	1850.60176025438	138.591567821075	8562.86198146342	7966.71142804818	596.150553415243
403	502730	Barton-Lexa School District	5	Arkansas	24982.3505492027	23212.5356847552	1769.81486444752	31654.739458795	29404.9242592983	2249.81519949668	5135.18879318989	4794.11211085465	341.076682335237	2050.06382322465	1930.17801538161	119.885807843042	26943.1607897141	25006.7460013062	1936.41478840786	3782.86994283428	3499.317776982	283.552165852286	46.9849121573206	43.4660028575058	3.51890929981485	21978.6325037949	20411.6152946763	1567.01720911856	157.771825516573	145.976555118185	11.7952703983887	976.901605411051	906.370371672237	70.5312337388141	33615.5496993063	31199.1345758493	2416.41512345702	5016.73152713989	4640.69293434752	376.038592792371	27092.6888451056	25161.0532142608	1931.63563084485	1506.12932706079	1397.38842724099	108.740899819803	7095.99903370123	6588.32242740564	507.676606295583
404	502790	Bauxite School District	5	Arkansas	37983.6265804396	35228.7250129813	2754.90156745835	53186.2888172053	49309.2473095844	3877.04150762091	9108.17084465678	8468.44456854728	639.726276109506	4182.66067828694	3902.83305739306	279.827620893887	39944.4368209509	37022.9353295322	2921.50149141869	6146.08369468888	5678.46101576385	467.622678925032	70.9665644889924	65.7451326740421	5.22143181495032	30778.9316796821	28550.7862084784	2228.14547120369	337.167957922325	311.701923974423	25.4660339479023	2611.28692416862	2416.24104864151	195.045875527117	55147.0990577166	51103.4576261354	4043.64143158126	11721.132815597	10828.8956487557	892.237166841333	40363.1708637759	37440.588348696	2922.58251507989	3062.79537834369	2833.97362868365	228.821749660038	11068.9810851681	10262.6548850983	806.326200069852
405	502820	Bay School District	5	Arkansas	51476.7185894106	47624.1242690384	3852.59432037227	51190.4720485285	47352.809434588	3837.66261394049	8746.38597877402	8115.60477916174	630.781199612287	3989.3631361081	3714.76399570669	274.599140401406	53437.528829922	49418.3345855893	4019.19424433261	10481.2663529838	9637.80612924642	843.460223737369	55.716964979621	51.7286363072581	3.98832867236289	40276.2275207527	37310.0855089883	2966.14201176435	271.546448783545	250.576312032221	20.9701367513247	2352.77154242233	2168.13799901512	184.633543407205	53151.2822890398	49147.019751139	4004.26253790084	11009.6825330768	10123.699009723	885.983523353817	39085.304490922	36206.8679830988	2878.43650782314	3056.29526504101	2816.45275831713	239.842506723881	10707.1962192854	9909.81509571273	797.381123572633
406	502880	Beebe School District	5	Arkansas	38761.5555661247	36084.7793723108	2676.77619381395	39083.9238656423	36382.7556462461	2701.16821939622	6617.37426146045	6186.40578374276	430.96847771768	2870.57023150768	2700.95712449586	169.61310701182	40722.3658066361	37878.9896888618	2843.3761177743	5437.4469172686	5047.99854187078	389.44837539782	52.4195214569119	48.6397145896333	3.77980686727868	33412.3241678799	31089.5238659374	2322.80030194246	191.576743720402	177.800256964335	13.7764867560674	1628.5984563103	1515.02730949962	113.571146810676	41044.7341061537	38176.9659627971	2867.76814335656	6626.88722283082	6152.2499472451	474.63727558572	32422.0534853472	30168.0977473144	2253.95573803272	1995.79339797567	1856.61826823755	139.175129738124	8578.18450197179	7980.61610029376	597.568401678026
407	502960	Benton School District	5	Arkansas	38444.4152412144	35664.4799338566	2779.93530735774	53700.8263114905	49794.7145774135	3906.11173407702	9207.09298403671	8561.83643950243	645.256544534281	4236.65193155582	3953.81871068662	282.8332208692	40405.2254817257	37458.6902504076	2946.53523131809	6260.91813351701	5786.82072576338	474.097407753624	71.1273787854725	65.8962781215473	5.23110066392526	31093.2207692415	28848.3267603664	2244.89400887509	340.096446000201	314.445139741984	25.6513062582176	2639.86275418156	2443.20134641433	196.661407767233	55661.6365520018	51588.9248939645	4072.71165803736	11856.4077846317	10956.1769613935	900.230823238135	40707.4760099272	37765.8717708462	2941.60423908105	3097.75275744293	2866.87616172474	230.876595718182	11167.903224548	10356.0467560534	811.856468494627
408	503030	Pea Ridge School District	5	Arkansas	79647.9745143269	72241.5912696459	7406.383244681	77988.9606633385	70721.5836081356	7267.37705520291	14845.1801337694	13464.2987256261	1380.88140814332	7525.10157791595	6821.23483425023	703.866743665719	81608.7847548382	74035.8015861968	7572.98316864134	11283.2253069462	10147.800631587	1135.42467535912	57.8308594502481	53.6219389379381	4.20892051231001	66442.7060931602	60372.7057504547	6070.00034270557	277.08944260467	252.949842732173	24.1395998724974	3547.93305267684	3208.723422485	339.209630191843	79949.7709038498	72515.7939246866	7433.97697916326	12421.7385707656	11171.7459400747	1249.99263069087	64038.7886390622	58188.402767654	5850.38587140827	3489.24369402207	3155.64521695795	333.598477064118	16805.9903742808	15258.5090421771	1547.48133210366
409	503060	Bentonville Public Schools	5	Arkansas	79647.9745143269	72241.5912696459	7406.383244681	77988.9606633385	70721.5836081356	7267.37705520291	14845.1801337694	13464.2987256261	1380.88140814332	7525.10157791595	6821.23483425023	703.866743665719	81608.7847548382	74035.8015861968	7572.98316864134	11283.2253069462	10147.800631587	1135.42467535912	57.8308594502481	53.6219389379381	4.20892051231001	66442.7060931602	60372.7057504547	6070.00034270557	277.08944260467	252.949842732173	24.1395998724974	3547.93305267684	3208.723422485	339.209630191843	79949.7709038498	72515.7939246866	7433.97697916326	12421.7385707656	11171.7459400747	1249.99263069087	64038.7886390622	58188.402767654	5850.38587140827	3489.24369402207	3155.64521695795	333.598477064118	16805.9903742808	15258.5090421771	1547.48133210366
410	503090	Bergman School District	5	Arkansas	29267.2793274805	27488.8255233369	1778.45380414366	36388.5812526284	34169.090386396	2219.49086623248	6380.11582147942	6025.8889724077	354.226849071715	2801.85176147681	2670.69364279624	131.15811868057	31228.0895679919	29283.0358398878	1945.05372810401	3119.04113795382	2932.72495474019	186.316183213624	42.4925284031619	39.6544667519322	2.83806165122972	26866.1459839346	25182.2050603404	1683.94092359416	143.245345486129	133.994916953138	9.25042853299163	1057.16457221418	994.456441102176	62.7081311120074	38349.3914931398	35963.300702947	2386.09079019282	4187.01735937706	3936.90552726442	250.111832112639	32591.2205355655	30548.4381415988	2042.78239396671	1571.15359819719	1477.95703408372	93.1965641134734	8340.92606199076	7820.0992889587	520.826773032061
411	503150	Berryville Public Schools	5	Arkansas	32565.4791697418	30522.8552392703	2042.62393047148	42182.9440946656	39526.7744968805	2656.16959778508	7608.29439366785	7162.02078306163	446.273610606222	3497.12008517993	3313.95824871199	183.161836467942	34526.2894102532	32317.0655558213	2209.22385443182	3280.34161107326	3073.95714548898	206.384465584276	45.1416519723833	42.089532086079	3.05211988630433	29700.8598618506	27794.9038008368	1905.95606101383	157.947131891174	147.493457475265	10.4536744159086	1341.99915346573	1258.62161993423	83.3775335314999	44143.7543351769	41320.9848134315	2822.76952174543	5027.35847710968	4711.05529011348	316.303186996193	37308.8555098437	34914.6845156736	2394.1709941701	1807.54034822358	1695.24500764444	112.295340579136	9569.10463417919	8956.23109961262	612.873534566568
412	503240	Bismarck Public Schools	5	Arkansas	43523.166203586	40648.3486738597	2874.81752972637	40258.6347077377	37608.8309362806	2649.80377145714	6903.68566558279	6476.82523512774	426.86043045505	3040.42234462376	2871.7701296539	168.65221496986	45483.9764440974	42442.5589904107	3041.41745368672	5122.78069558612	4790.5268377676	332.253857818527	59.018155053938	54.8066296088917	4.21152544504627	38831.4017724614	36222.0083545795	2609.39341788193	183.965290690727	171.352890066668	12.6124006240595	1286.81053030516	1203.864278388	82.9462519171545	42219.444948249	39403.0412528316	2816.40369541748	6607.98343529077	6179.38747509855	428.595960192217	33716.4050528295	31450.7282236712	2265.67682915823	1895.05646012879	1772.92555406176	122.130906067033	8864.49590609413	8271.03555167874	593.460354415396
413	503300	Blevins School District	5	Arkansas	31545.8701960423	29374.6475272323	2171.22266881003	33815.9003609292	31486.3316011484	2329.5687597808	5697.86628417083	5330.4524466996	367.413837471227	2389.52352682625	2252.85023929955	136.673287526703	33506.6804365537	31168.8578437833	2337.82259277038	3004.81943519048	2793.5716238298	211.247811360679	53.627651249808	49.7039710117306	3.92368023807737	29422.1530178286	27370.9440595909	2051.20895823767	145.335473342415	134.782377172025	10.55309617039	880.744858942426	819.855812178863	60.8890467635639	35776.7106014406	33280.5419176994	2496.16868374114	4723.51844480626	4391.45496999435	332.063474811916	29657.443789411	27589.8173768823	2067.62641252868	1395.74836722327	1299.26957082273	96.4787964005466	7658.67652468217	7124.6627632506	534.013761431573
414	503320	Blytheville School District	5	Arkansas	42673.4626875387	39827.282961887	2846.17972565169	39515.816501283	36882.4755401837	2633.34096109929	6655.23421619583	6240.86841859628	414.365797599552	2881.54609802275	2721.7564345804	159.789663442356	44634.27292805	41621.493278438	3012.77964961204	5405.08429351268	5036.18176202228	368.9025314904	64.9941426246069	60.4117869295734	4.58235569503348	37483.2834295294	34956.0496032251	2527.2338263043	214.292707757677	199.424904499524	14.8678032581537	1466.61835462561	1369.42522176146	97.1931328641509	41476.6267417943	38676.6858567347	2799.94088505964	7026.37186001956	6546.81479382077	479.557066198794	32407.9260965017	30222.8878720508	2185.0382244509	2042.32878527312	1906.98319086318	135.345594409939	8616.04445670717	8035.07873514728	580.965721559898
415	503420	Lead Hill School District	5	Arkansas	29485.3523892102	27715.4916665069	1769.86072270333	36833.7722193729	34615.1949323651	2218.57728700773	6460.80146686178	6107.18766004147	353.613806820312	2844.821299112	2714.09269652122	130.728602590782	31446.1626297215	29509.7019830579	1936.46064666367	3124.06436597374	2941.32261648513	182.741749488618	42.9232565172242	40.0610336544545	2.86222286276975	26969.7540076858	25295.5109792798	1674.24302840609	146.869553469718	137.508684504307	9.36086896541109	1162.55144607501	1095.29866913423	67.2527769407863	38794.5824598842	36409.4052489161	2385.17721096808	4333.62885015103	4081.08796851543	252.5408816356	32853.4629292111	30814.4123200057	2039.05060920539	1607.49068052207	1513.90496039498	93.5857201270867	8421.61170737312	7901.39797659247	520.213730780659
416	503450	Booneville School District	5	Arkansas	29954.5444498764	27942.6930610498	2011.85138882658	37798.0326283596	35250.7495681844	2547.28306017518	6574.89208048898	6158.68878271716	416.203297771824	2892.16856984396	2727.37525868096	164.793311163007	31915.3546903877	29736.9033776008	2178.45131278692	2895.60008057224	2698.03605335383	197.564027218418	48.004128451813	44.5817536660671	3.42237478574594	26808.4466725447	24976.31408109	1832.1325914547	160.183462050621	148.968917555907	11.2145444947135	2003.12034676832	1869.00257193497	134.117774833351	39758.8428688709	37044.9598847354	2713.88298413553	5071.11509581217	4725.32963996517	345.785455847001	33081.264664964	30820.7464265933	2260.51823837072	1606.4631080948	1498.88381817699	107.579289917809	8535.70232100032	7952.89909926815	582.803221732171
417	503480	Bradford School District	5	Arkansas	36372.2358186092	33914.4506349479	2457.78518366127	35629.1605993901	33221.3004454785	2407.86015391158	5995.79286311307	5618.35137404637	377.4414890667	2540.49882615685	2399.48229160216	141.016534554694	38333.0460591206	35708.6609514989	2624.38510762162	4445.49945083291	4135.83943118506	309.660019647848	52.1318597363366	48.4084001783381	3.72345955799847	32431.604516098	30216.236808174	2215.36770792396	170.374673991663	158.33249401598	12.0421799756824	1233.43555846165	1149.84381794553	83.5917405161262	37589.9708399014	35015.5107620295	2574.46007787192	5453.00446840492	5073.22099915607	379.783469248845	30403.9101856764	28326.3049895196	2077.60519615679	1733.05618582012	1615.98477335382	117.071412466292	7956.60310362441	7412.56169059737	544.041413027046
418	503630	Brinkley School District	5	Arkansas	34845.01352894	32446.6039738277	2398.40955511221	31849.3762410995	29659.1302749362	2190.24596616336	5242.16653486378	4907.36961888558	334.7969159782	2123.53715594974	2005.95730745466	117.579848495075	36805.8237694513	34240.8142903787	2565.00947907256	3292.14956160621	3059.04325548563	233.106306120573	53.3921600286427	49.487894066208	3.90426596243467	32532.3414752044	30268.58877176	2263.75270344438	147.260114091131	136.645809152623	10.6143049385082	780.680458520939	727.04855991428	53.6318986066588	33810.1864816109	31453.3405914871	2356.8458901237	4642.59321239816	4313.8721825888	328.721029809364	27717.6068788676	25789.0983148439	1928.50856402365	1449.98639034513	1350.37009405444	99.6162962906882	7202.97677537512	6701.57993543658	501.396839938546
419	503640	Brookland School District	5	Arkansas	51476.7185894106	47624.1242690384	3852.59432037227	51190.4720485285	47352.809434588	3837.66261394049	8746.38597877402	8115.60477916174	630.781199612287	3989.3631361081	3714.76399570669	274.599140401406	53437.528829922	49418.3345855893	4019.19424433261	10481.2663529838	9637.80612924642	843.460223737369	55.716964979621	51.7286363072581	3.98832867236289	40276.2275207527	37310.0855089883	2966.14201176435	271.546448783545	250.576312032221	20.9701367513247	2352.77154242233	2168.13799901512	184.633543407205	53151.2822890398	49147.019751139	4004.26253790084	11009.6825330768	10123.699009723	885.983523353817	39085.304490922	36206.8679830988	2878.43650782314	3056.29526504101	2816.45275831713	239.842506723881	10707.1962192854	9909.81509571273	797.381123572633
420	503690	Bryant Public Schools	5	Arkansas	38186.6788698387	35412.6165598221	2774.06231001655	53809.6353550002	49881.7866017585	3927.84875324162	9219.56293694619	8570.79790096671	648.76503597948	4241.6228103183	3957.02019457017	284.602615748127	40147.48911035	37206.8268763731	2940.66223397689	6221.11862659677	5746.81870060117	474.299925995604	71.603492551057	66.332936719207	5.27055583185001	30863.8804033046	28626.8679331435	2237.01247016116	343.233018864491	317.282588614353	25.9504302501385	2647.65356903309	2449.52471729495	198.128851738138	55770.4455955115	51675.9969183095	4094.44867720197	11936.4284701598	11026.3916295433	910.036840616502	40719.7376026749	37768.3731077192	2951.36449495576	3114.27952267679	2881.23218104709	233.0473416297	11180.3731774575	10365.0082175177	815.364959939826
421	503710	Buffalo Island Central School District	5	Arkansas	47277.0709923942	43904.5929700636	3372.47802233057	45621.0055168833	42357.8719853376	3263.13353154566	7748.78911545432	7221.25021995668	527.53889549764	3460.87217619636	3241.04360584317	219.828570353198	49237.8812329056	45698.8032866146	3539.07794629091	8059.64235094353	7442.57280516735	617.069545776179	60.142699871137	55.8709869388902	4.27171293224688	38943.8362927739	36187.0781415862	2756.7581511877	244.23319802727	226.174217156958	18.0589808703127	1930.02669128974	1787.10713576527	142.919555524474	47581.8157573946	44152.0823018886	3429.73345550601	9109.41957551387	8417.32430364119	692.095271872676	35899.8198882838	33352.1733139807	2547.64657430317	2572.57629359694	2382.58468426678	189.991609330161	9709.59935596566	9015.46053650767	694.138819457986
422	503750	Cabot Public Schools	5	Arkansas	50125.091072534	46369.3758040044	3755.71526852961	47632.0458107535	44046.7298399069	3585.31597084659	8093.91608637966	7507.02094520543	586.895141174231	3640.70909343965	3389.00979399794	251.699299441705	52085.9013130453	48163.5861205554	3922.31519248996	7818.36260404287	7192.09375574048	626.268848302383	59.1574646642252	54.7908378165201	4.36662684770516	42195.3082719981	39060.8216087215	3134.48666327663	239.985729187146	221.324418619187	18.6613105679585	1773.08724315298	1634.5554996577	138.531743495284	49592.8560512648	45840.9401564579	3751.91589480694	9933.79266519318	9138.07299769039	795.719667502784	37028.4081418254	34277.7456573914	2750.66248443406	2630.65524424621	2425.12150137612	205.533742870089	10054.726326891	9301.23126175643	753.495065134577
423	503770	Caddo Hills School District	5	Arkansas	24749.93546202	23097.581242638	1652.35421938194	32519.7125495177	30338.7949693296	2180.91758018812	5457.24089663974	5118.7166098966	338.524286743145	2259.92189607965	2139.09344878754	120.828447292112	26710.7457025313	24891.791559189	1818.95414334229	2726.84488721383	2541.20687956832	185.638007645505	43.5616293325355	40.4493657229182	3.11226360961726	22698.2693695758	21151.7012486819	1546.56812089394	133.739177322643	124.293281104147	9.44589621849565	1108.33063908645	1034.14078411172	74.189854974725	34480.522790029	32133.0052858805	2347.51750414847	4318.85850625547	4024.83947636364	294.019029891831	28829.6842635848	26865.3463710554	1964.33789252944	1331.98002018869	1242.81943846149	89.1605817272027	7418.05113715108	6912.92692644759	505.124210703491
424	503840	Calico Rock School District	5	Arkansas	25880.0006990065	24289.2052479131	1590.79545109336	33321.600486371	31262.9664286871	2058.63405768389	5682.01598798074	5364.45837276362	317.557615217121	2397.2700377672	2287.37158124657	109.898456520623	27840.8109395178	26083.4155644641	1757.39537505371	2599.86376351622	2443.96987689066	155.893886625562	45.0293348895635	41.9772586013813	3.05207628818216	23791.1790650386	22277.2277657554	1513.95129928326	146.448853676323	136.916073179216	9.53278049710672	1258.28992239706	1183.32459003746	74.9653323595954	35282.4107268823	33057.1767452381	2225.23398164424	4040.29229772219	3797.35738876425	242.934908957937	29760.959916155	27866.6766568979	1894.2832592571	1481.15851300511	1393.14269957591	88.0158134291995	7642.82622849208	7158.66868931461	484.157539177467
425	503960	Carlisle School District	5	Arkansas	50020.8485122351	46274.738243612	3746.11026862303	47511.8355186918	43937.2544467523	3574.58107193944	8072.29199529261	7487.33025750225	584.961737790356	3629.22679090853	3378.5546123562	250.67217855233	51981.6587527464	48068.948560163	3912.71019258338	7782.82947600517	7159.65720599583	623.172270009341	59.1273927878565	54.7633638540684	4.36402893378815	42135.2304462899	39006.5122246684	3128.71822162158	239.270197135065	220.67144494059	18.5987521944745	1765.20124052836	1627.34432070417	137.856919824193	49472.6457592031	45731.4647633033	3741.18099589979	9892.87971603364	9100.79453132192	792.085184711719	36958.1377159833	34213.7583835381	2744.3793324452	2621.62832718619	2416.91184844332	204.716478742873	10033.102235804	9281.54057405325	751.561661750702
426	504020	Westside Consolidated School District	5	Arkansas	50827.5541570807	47031.9816523899	3795.57250469079	50726.0269859294	46933.2518673662	3792.77511856319	8665.05666738726	8042.22442696628	622.832240420985	3946.70244104133	3676.29370513312	270.408735908211	52788.364397592	48826.1919689409	3962.17242865114	10273.4089793769	9448.11769875335	825.291280623583	55.6400773086805	51.6599991988459	3.9800781098346	39857.169637421	36927.3844603784	2929.78517704256	268.780850223864	248.070552993943	20.7102972299216	2333.36485326154	2150.9592576163	182.405595645239	52686.8372264407	48727.4621839172	3959.37504252354	10839.0383405526	9968.97993883904	870.058401713538	38831.4179164413	35978.1029595116	2853.31495692964	3016.38096944692	2780.37928556655	236.001683880366	10625.8669078986	9836.43474351727	789.432164381332
427	504050	Cave City School District	5	Arkansas	25780.7913159188	24131.6882393743	1649.10307654451	33285.6443682282	31147.4462564595	2138.1981117687	5642.07847293251	5310.56300404565	331.515468886859	2368.32305900123	2251.09625082883	117.226808172393	27741.6015564301	25925.8985559252	1815.70300050485	2912.28754848492	2725.00412216132	187.28342632361	45.5622532711451	42.4150819991432	3.14717127200185	23582.3143392524	22033.0905008456	1549.22383840678	147.267255439595	137.351145155901	9.91611028369423	1054.17015998205	988.03770576328	66.1324542187705	35246.4546087396	32941.6565730105	2304.79803572905	4233.92606453058	3961.83908083119	272.086983699389	29504.1953289533	27566.1007990566	1938.09452989673	1508.33321525569	1413.71669312276	94.6165221329279	7602.88871344386	7104.77332059665	498.115392847206
428	504080	Cedarville School District	5	Arkansas	56695.0386712333	52627.2910830807	4067.74758815259	50673.3392596784	47039.4721387982	3633.86712088018	9266.82097232152	8623.23953559406	643.581436727457	4408.65270445415	4115.72942956573	292.923274888418	58655.8489117446	54421.5013996317	4234.34751211293	5930.16653935628	5498.95549923279	431.211040123497	60.2612809789827	55.8502267777204	4.4110542012623	50513.0277178963	46868.8818066794	3644.1459112169	210.76038246489	195.551690573335	15.2086918915542	1941.63299104818	1802.26217636846	139.370814679718	52634.1495001897	48833.6824553492	3800.46704484052	7155.65785021962	6635.33542016928	520.322430050338	43281.7334076798	40159.2725504761	3122.46085720369	2196.75824229028	2039.07448470379	157.683757586495	11227.6312128329	10417.4498521451	810.181360687803
429	504110	Genoa Central School District	5	Arkansas	54178.9083040403	50413.9769370285	3764.93136701183	51228.0192680426	47672.2870762708	3555.73219177184	8713.6887279947	8132.59440127768	581.094326717022	3963.39831921591	3714.89495296117	248.503366254737	56139.7185445516	52208.1872535795	3931.53129097217	9485.44852703635	8824.53068940005	660.917837636305	56.3501061460345	52.1522666352137	4.19783951082084	44281.9527074174	41176.4630830695	3105.48962434793	257.798166299715	239.35347845263	18.4446878470855	2058.1690376521	1915.68773602207	142.481301630027	53188.829508554	49466.4973928218	3722.33211573219	11311.6061621603	10523.4470926572	788.159069503097	38916.0022772555	36186.8263059151	2729.17597134044	2961.22106913814	2756.2239942495	204.997074888647	10674.498968506	9926.80471782867	747.694250677369
430	504170	White County Central School District	5	Arkansas	38770.1113595137	36092.7103636783	2677.40099583539	39117.1520922948	36413.6359370218	2703.51615527303	6623.66505034951	6192.25671453383	431.408335815683	2873.98188190338	2704.13125510791	169.850626795463	40730.921600025	37886.9206802293	2844.00091979574	5448.01668804441	5057.79760420439	390.219083840018	52.404249052427	48.6257858142393	3.7784632381877	33405.8006220121	31083.464539651	2322.3360823611	191.78720640623	177.99566468656	13.7915417196698	1632.91283450985	1519.03708587308	113.875748636763	41077.9623328061	38207.8462535728	2870.11607923337	6636.15754470098	6160.83680587248	475.320738828495	32443.4800946904	30188.0435220487	2255.43657264172	1998.32469341475	1858.96592565159	139.358767763155	8584.47529086085	7986.46703108482	598.008259776029
431	504200	Charleston School District	5	Arkansas	49104.407997186	45688.6185847913	3415.78941239469	49965.010136656	46489.1212719849	3475.88886467104	8957.90108535974	8358.710093244	599.190992115737	4202.95815933529	3937.27788934371	265.680269991578	51065.2182376973	47482.8289013423	3582.38933635504	5928.09239612802	5511.11721369961	416.975182428406	56.8560728748133	52.7639432033698	4.09212967144347	42704.3413267998	39708.3173603656	2996.02396643417	206.707067401089	192.082077368721	14.6249900323688	2169.22137449367	2018.54830670503	150.673067788643	51925.8203771673	48283.331588536	3642.48878863138	8059.15290925319	7492.38835885731	566.764550395882	41641.7185383934	38720.4513068195	2921.26723157393	2224.94892952074	2070.49192285917	154.457006661571	10918.7113258711	10152.920409795	765.790916076083
432	504350	Clarendon School District	5	Arkansas	35233.0570722893	32807.0439142201	2426.0131580692	31811.9673657035	29623.5489091246	2188.41845657883	5234.78869849359	4900.34096934565	334.447729147943	2119.47114307118	2002.0813592354	117.389783835787	37193.8673128006	34601.2542307711	2592.61308202955	3291.5844278368	3058.43694198546	233.147485851338	53.7755262029222	49.8422611269266	3.93326507599557	32925.0606600677	30633.493411887	2291.56724818069	147.262319160411	136.644417407438	10.6179017529739	776.184379532852	722.837198364304	53.3471811685477	33772.7776062148	31417.7592256756	2355.01838053918	4633.99020629367	4305.75825709694	328.231949196728	27691.4317946812	25764.1221997427	1927.30959493844	1447.35560523997	1347.87876883596	99.4768364040134	7195.59893900493	6694.55128589664	501.047653108289
433	504370	Rector School District	5	Arkansas	27769.986070342	26004.5721925569	1765.41387778514	36639.2733160815	34300.829132739	2338.44418334244	6196.76002486444	5832.63653136649	364.123493497952	2651.7546718866	2517.99212174553	133.762550141068	29730.7963108534	27798.7825091079	1932.01380174549	3885.03447339777	3637.43995275534	247.594520642431	47.7925938441731	44.5046156376339	3.28797820653917	24570.6056431435	22966.5940116323	1604.01163151121	169.360729834239	158.077311704922	11.2834181293168	1058.00287063372	992.166617377732	65.8362532559924	38600.0835565928	36095.03944929	2505.04410730278	5686.19118374657	5324.02798970572	362.16319404085	31144.7560101058	29111.9177149807	2032.83829512517	1769.1363627404	1659.09374460364	110.042618136764	8157.57026537578	7626.84684791748	530.723417458299
434	504380	Clarksville School District	5	Arkansas	35192.0849399813	32796.2373047511	2395.8476352302	36310.4123736283	33837.3215630403	2473.09081058805	6411.74508808778	6001.2133619823	410.531726105477	2829.43924452905	2665.9006586087	163.538585920351	37152.8951804926	34590.4476213021	2562.44755919055	2581.68505093107	2401.78995405687	179.895096874204	51.7890441693973	48.1475780733211	3.64146609607615	33574.9951920775	31260.5913485382	2314.40384353927	141.967177469716	132.033814590704	9.93336287901274	802.458715844984	747.884926043003	54.5737898019807	38271.2226141397	35631.5318795913	2639.6907345484	3899.51382485057	3627.79074343489	271.723081415682	32904.8998365686	30636.6872510609	2268.21258550766	1466.80895272052	1367.05388509547	99.7550676250577	8372.55532859912	7795.42367853329	577.131650065823
435	504410	Clinton School District	5	Arkansas	25646.7824837819	24026.4662207544	1620.31626302752	33404.0333241138	31284.4539381938	2119.57938591991	5735.0591527919	5403.32257929128	331.736573500615	2434.36096659849	2316.18698648863	118.173980109858	27607.5927242932	25820.6765373054	1786.91618698787	2510.85971746455	2351.12782089708	159.731896567473	42.4434647139387	39.5409096957979	2.90255501814072	23874.5523076805	22324.2945418616	1550.25776581892	136.147724630312	127.032324212253	9.11540041805815	1043.58950980391	978.680940638639	64.9085691652752	35364.8435646251	33078.6642547448	2286.17930988026	3841.09614914869	3596.94395312698	244.152196021708	30092.8672219997	28139.8314701816	1953.03575181808	1430.8801934767	1341.88883143623	88.9913620404677	7695.86939330323	7197.53289584227	498.336497460961
436	504560	Concord Public Schools	5	Arkansas	30817.1430557299	28857.4766917484	1959.66636398144	34212.4486883003	32034.6711614769	2177.77752682343	5850.93514997004	5510.08509345573	340.850056514316	2488.91473805221	2366.22296139396	122.69177665825	32777.9532962412	30651.6870082994	2126.26628794178	3475.04032396363	3254.72255361858	220.317770345051	43.7208722061486	40.690321856657	3.0305503494916	28001.3020670832	26177.1306122435	1824.1714548397	143.801501679181	134.159122308053	9.64237937112797	1114.08853130901	1044.9843982726	69.1041330364106	36173.2589288117	33828.8814780279	2344.37745078377	4285.22737721485	4013.63833059597	271.58904661888	30333.5648348538	28357.3767197124	1976.1881151414	1554.46671674301	1457.86642771952	96.6002890234938	7811.74539048138	7304.29541000672	507.449980474662
437	504590	Conway Public Schools	5	Arkansas	56607.4851662932	52203.4347611287	4404.05040516451	55652.6436511055	51311.1058757659	4341.5377753396	9560.73383273316	8838.95256525753	721.781267475627	4425.89491515522	4102.76745450553	323.127460649695	58568.2954068045	53997.6450776797	4570.65032912486	11317.0635675432	10358.0007638408	959.062803702378	58.8354932005065	54.5409846964173	4.29450850408927	43954.2608267435	40610.2758915611	3343.98493518241	317.866583605033	292.141694668948	25.7248889360852	2920.26893571227	2682.68574291237	237.583192799894	57613.4538916169	53105.3161923169	4508.13769929995	12583.0954636716	11516.7429825162	1066.35248115545	42011.6922156064	38815.4954595224	3196.19675608401	3018.66621233883	2773.07775027833	245.588462060498	11521.5440732445	10633.1628818085	888.381191435973
438	504680	Cotter School District	5	Arkansas	33774.6505824817	31966.3138538776	1808.33672860409	42023.3532925145	39766.5047753278	2256.84851718672	7402.76682548476	7045.68177445512	357.085051029646	3346.7947244845	3215.01457829344	131.780146191057	35735.460822993	33760.5241704286	1974.93665256443	4554.31879579615	4338.18544827346	216.133347522696	43.1238040384126	40.2852114421324	2.83859259628019	29636.5167063992	27955.8719989894	1680.6447074098	172.094078973278	162.334774972109	9.75930400116955	1329.40743778593	1263.84673675145	65.5607010344824	43984.1635330258	41560.7150918788	2423.44844114707	6033.99167568971	5747.63780406468	286.353871625036	35920.4126639329	33883.4171549911	2036.99550894184	2029.75919340319	1929.660132823	100.099060580197	9363.5770659961	8839.89209100611	523.684974989992
439	504740	County Line School District	5	Arkansas	35031.1127249092	32634.0101680304	2397.10255687878	39125.3574758794	36447.8908220153	2677.46665386403	6905.653459314	6458.45360241035	447.199856903646	3089.03516878945	2906.03279671899	183.002372070463	36991.9229654205	34428.2204845814	2563.70248083913	2829.82069909372	2633.66363414537	196.157064948352	53.3575051403762	49.5382744067109	3.81923073366525	32224.2462438008	29988.8449901571	2235.40125364365	160.156214867697	148.878459739186	11.2777551285108	1724.34230251797	1607.29512613302	117.047176384948	41086.1677163907	38242.1011385663	2844.06657782438	4953.30109833991	4610.05549490971	343.245603430204	34498.2452560729	32108.6802033805	2389.56505269245	1634.62136197787	1523.36544027614	111.255921701728	8866.46369982534	8252.66391896134	613.799780863992
440	504800	Crossett School District	5	Arkansas	26660.5764455889	24777.040162052	1883.53628353693	29953.8494108488	27835.510467702	2118.33894314675	4841.29892387054	4520.46996126402	320.828962606513	1897.1223446937	1787.17881760173	109.94352709197	28621.3866861003	26571.250478603	2050.13620749728	3621.86934514391	3364.30562793444	257.563717209468	41.0025796417048	37.9413824081823	3.06119723352255	23941.8866986812	22224.0974111173	1717.78928756393	131.368349814829	121.719835075519	9.64851473930988	885.259712818631	823.186222067587	62.0734907510447	31914.6596513601	29629.720784253	2284.9388671071	4392.12517912489	4079.78589247959	312.339286645295	26236.6999178011	24354.2617195487	1882.43819825238	1285.8345544342	1195.67317222478	90.1613822094234	6802.10916438188	6314.68027781502	487.428886566859
441	504860	Cutter-Morning Star School District	5	Arkansas	48069.1251533709	45069.8731255124	2999.25202785846	49637.5446178369	46543.16350097	3094.38111686696	8741.42460075286	8227.1864771309	514.23812362196	4051.02323723542	3834.26494532881	216.758291906602	50029.9353938822	46864.0834420634	3165.8519518188	7747.16047762046	7280.62575619074	466.534721429715	53.3477504991153	49.5900334472283	3.75771705188706	39657.5319741685	37118.3158120867	2539.21616208176	222.966668095766	208.485619394283	14.4810487014826	2348.9285234984	2207.06622094444	141.862302553961	51598.3548583482	48337.373817521	3260.9810408273	8868.1765114558	8334.13410065081	534.04241080499	40249.5884691519	37672.4637599143	2577.12470923761	2480.58987774055	2330.77595695584	149.813920784704	10702.2348412642	10021.3967936819	680.838047582306
442	504890	Danville School District	5	Arkansas	31086.2340217157	28992.5450812699	2093.68894044579	39503.6933635472	36833.6864543215	2670.00690922562	6908.76745098632	6468.91443639109	439.853014595234	3075.63212226489	2897.92335931403	177.708762950856	33047.044262227	30786.7553978209	2260.28886440613	3348.92007800079	3118.26326645108	230.656811549713	47.8541093746761	44.463996084947	3.39011328972905	27602.5268539461	25715.1630510533	1887.36380289274	164.207458188682	152.681026138337	11.5264320503455	1883.53576271678	1756.18405809317	127.351704623608	41464.5036040585	38627.8967708725	2836.60683318597	5478.18644979898	5100.87645429148	377.309995507506	34255.7380118816	31913.451006525	2342.28700535651	1730.57914237795	1613.569310056	117.009832321954	8869.57769149767	8263.12475294209	606.45293855558
443	504930	Dardanelle Public Schools	5	Arkansas	31014.9263778248	28926.4851989384	2088.44117888645	39368.3118596926	36708.0356133232	2660.27624636936	6882.45284476173	6444.47116320693	437.9816815548	3061.20919838345	2884.5217628034	176.687435580047	32975.7366183362	30720.6955154894	2255.04110284679	3313.72721469063	3085.61329609328	228.11391859735	47.8879638237596	44.4941425466594	3.39382127710016	27561.6136800484	25677.188101663	1884.42557838534	163.866366692642	152.365649215077	11.5007174775646	1888.64139308078	1761.03432597133	127.607067109442	41329.1221002039	38502.2459298742	2826.87617032971	5444.49896159378	5069.72935372547	374.769607868311	34163.3876135594	31827.5891752847	2335.79843827477	1721.23552505072	1604.92740086409	116.308124186624	8843.26308527307	8238.68147975793	604.581605515147
444	504980	Decatur School District	5	Arkansas	79647.9745143269	72241.5912696459	7406.383244681	77988.9606633385	70721.5836081356	7267.37705520291	14845.1801337694	13464.2987256261	1380.88140814332	7525.10157791595	6821.23483425023	703.866743665719	81608.7847548382	74035.8015861968	7572.98316864134	11283.2253069462	10147.800631587	1135.42467535912	57.8308594502481	53.6219389379381	4.20892051231001	66442.7060931602	60372.7057504547	6070.00034270557	277.08944260467	252.949842732173	24.1395998724974	3547.93305267684	3208.723422485	339.209630191843	79949.7709038498	72515.7939246866	7433.97697916326	12421.7385707656	11171.7459400747	1249.99263069087	64038.7886390622	58188.402767654	5850.38587140827	3489.24369402207	3155.64521695795	333.598477064118	16805.9903742808	15258.5090421771	1547.48133210366
445	505170	Dermott School District	5	Arkansas	24541.3326932695	22817.3015507458	1724.03114252362	28295.7765621068	26304.979632075	1990.79693003184	4516.479500312	4220.73395143155	295.745548880452	1718.2897024483	1622.17510806209	96.1145943862128	26502.1429337808	24611.5118672968	1890.63106648397	3138.31982652996	2916.50295919425	221.816867335705	37.3325577144822	34.5683289968495	2.76422871763272	22413.8594315391	20811.7057563733	1602.15367516582	122.268089892093	113.365359889282	8.90273000281046	790.363028105163	735.369462843164	54.9935652619992	30256.5868026182	28099.189948626	2157.39685399219	3972.12048403296	3691.33781135913	280.782672673832	25044.9234115853	23254.5676135059	1790.35579807941	1239.5429069999	1153.28452376096	86.2583832389463	6477.28974082334	6014.94426798255	462.345472840798
446	505190	Des Arc Public Schools	5	Arkansas	37140.9599616621	34581.6137937122	2559.34616794984	32659.0233856534	30410.8132425285	2248.21014312484	5400.48613778065	5054.40974620791	346.076391572734	2210.50898044164	2086.74468428566	123.764296155987	39101.7702021734	36375.8241102632	2725.94609191019	3392.46600386499	3151.89737663007	240.568627234913	55.4118046919315	51.3687659719206	4.04303872001085	34712.1999944008	32296.2125941869	2415.987400214	150.861268394837	139.99203546839	10.8692329264471	790.831130820793	736.353338005972	54.477792814821	34619.8336261647	32205.0235590795	2414.81006708519	4837.80217439395	4494.78244964086	343.019724753082	28275.7410955137	26307.688602421	1968.05249309271	1506.29035625708	1402.55250701769	103.737849239394	7361.29637829199	6848.62006275891	512.67631553308
447	505340	Dierks School District	5	Arkansas	27586.2872517911	25694.9262929733	1891.36095881783	32797.6874155598	30544.1723214878	2253.51509407199	5505.68699668885	5152.88834603076	352.798650658082	2285.30664607482	2156.61621768565	128.690428389172	29547.0974923025	27489.1366095243	2057.96088277818	3310.11677585509	3077.19579402653	232.920981828559	41.458510884713	38.4395461539816	3.01896473073144	25125.5517980339	23378.0072357371	1747.5445622968	129.428971728056	120.062419949808	9.36655177824768	940.541435800745	875.431613656907	65.1098221438381	34758.4976560711	32338.3826380388	2420.11501803233	4424.85540051077	4113.48303417474	311.372366336029	28984.5790008964	26969.0219975347	2015.55700336172	1349.06325466399	1255.8776063294	93.1856483345869	7466.49723720019	6947.09866258176	519.398574618429
448	505430	Dover School District	5	Arkansas	48572.1901572047	45228.7284754592	3343.46168174545	45319.7249502963	42199.7780809126	3119.94686938368	8085.35939059239	7555.1999597748	530.159430817586	3730.48391428776	3502.66074123529	227.823173052466	50533.000397716	47022.9387920102	3510.0616057058	5574.13093276851	5178.15014824875	395.980784519759	51.696478346916	48.0761342776921	3.62034406922386	43176.9131509502	40186.8759959331	2990.0371550171	183.36210682704	170.392432100145	12.9696747268948	1546.89772882334	1439.44408145051	107.453647372825	47280.5351908076	43993.9883974636	3286.54679334402	6650.00441738504	6177.59534224803	472.409075137008	38563.2011545375	35892.6679819594	2670.53317257809	2067.32961888507	1923.72507325615	143.604545628923	10046.1696311037	9349.4102763258	696.759354777932
449	505470	Drew Central School District	5	Arkansas	27118.2662869376	25242.7061667076	1875.56012023002	30112.690028263	28027.975760434	2084.714267829	4902.8746112239	4587.25324531286	315.62136591104	1937.40014853652	1830.03142625201	107.36872228451	29079.076527449	27036.9164832586	2042.16004419037	3555.44411894579	3307.69287203967	247.751246906123	40.2920372959263	37.345728712019	2.94630858390724	24484.8899162626	22762.391107432	1722.49880883057	130.37373266714	120.980872521182	9.39286014595821	868.076722277551	808.505902553746	59.570819723805	32073.5002687744	29822.186076985	2251.31419178934	4238.64079179387	3943.28289095896	295.357900834907	26553.5358253727	24685.5089669547	1868.02685841798	1281.32365160777	1193.39421907132	87.9294325364553	6863.68485173524	6381.46356186385	482.221289871387
450	505500	Dumas School District	5	Arkansas	26500.654515007	24672.3995851347	1828.25492987221	29891.4699150822	27826.7088610647	2064.7610540175	4860.28484452428	4548.65683678783	311.628007736451	1914.03970320623	1808.89162461406	105.14807859217	28461.4647555183	26466.6099016857	1994.85485383255	3392.09874983445	3155.92420915164	236.174540682813	39.1964137788019	36.3349850764866	2.86142870231526	24039.7854865079	22352.2259329921	1687.55955351574	129.060214791887	119.786531474218	9.27368331766873	861.323890605288	802.338242991275	58.9856476140131	31852.2801555936	29620.9191776157	2231.36097797785	4171.71653325375	3881.26557974644	290.45095350731	26388.0743581297	24535.6783384231	1852.39601970656	1292.48926421017	1203.97525944619	88.514004763975	6821.09508503562	6342.86715333883	478.227931696798
451	505550	Earle School District	5	Arkansas	55605.3642445928	51441.8714895445	4163.49275504823	51337.7731454763	47470.9451287491	3866.82801672721	8245.4855387232	7652.04304437795	593.442494345252	3603.10547477748	3358.03468547202	245.070789305459	57566.1744851041	53236.0818060955	4330.09267900857	12548.2003258054	11531.6413923954	1016.55893341001	72.6296474843757	67.134055796967	5.49559168740874	42487.5902398408	39372.0750162843	3115.51522355659	387.460327653984	356.53720180285	30.9231258511339	2070.29394431952	1908.69413981609	161.59980450343	53298.5833859877	49265.1554453001	4033.42794068756	14454.3280946869	13283.3821968881	1170.94589779877	35737.1165156414	33117.1770996618	2619.93941597962	3107.13877565941	2864.59614875024	242.542626909176	10206.2957792345	9446.25336092895	760.042418305598
452	505580	East End School District	5	Arkansas	31237.6614208569	29061.1568742872	2176.50454656973	41457.619585478	38554.4570773254	2903.16250815261	7107.34344443779	6636.13321176199	471.2102326758	3145.93606584105	2954.00742869455	191.928637146496	33198.4716613682	30855.3671908382	2343.10447053008	4528.0374165969	4194.86136635956	333.176050237347	49.9277810392413	46.3293983645035	3.59838267473773	26956.3997885777	25068.7411559103	1887.65863266734	191.973201098329	177.890257253669	14.0829438446597	1472.13347405611	1367.54501295012	104.588461105997	43418.4298259893	40348.6673938764	3069.76243211296	7103.61426759011	6580.32705686665	523.287210723459	34357.9807133743	31951.1147873038	2406.86592607054	1956.83484502492	1817.22554970596	139.609295318959	9068.15368494913	8430.34352831298	637.810156636146
453	505680	El Dorado School District	5	Arkansas	31381.7401509275	29215.8247547224	2165.91539620512	34274.7024753688	31907.8128077771	2366.88966759167	5674.91530042537	5306.76634440036	368.148956025008	2353.14299315855	2217.44790339065	135.695089767905	33342.5503914388	31010.0350712734	2332.51532016546	4617.89624485852	4299.18720608626	318.70903877226	45.5630631203465	42.1940762516137	3.36898686873282	27331.4476015089	25413.9943916301	1917.45320987884	156.630378570918	145.332171391189	11.2982071797287	1191.01310338016	1109.32722591425	81.6858774659046	36235.5127158802	33702.0231243281	2533.48959155201	5546.4086353008	5163.61732274955	382.791312551251	29216.0520547187	27166.3833504085	2049.66870431023	1473.05202586061	1372.02245117008	101.029574690536	7635.72554093671	7100.97666095135	534.748879985354
454	505760	Elkins School District	5	Arkansas	93569.9553771592	84851.6076083351	8718.34776882409	88877.0298851301	80576.727611773	8300.30227335712	16987.3647991698	15403.766617341	1583.59818182881	8705.48481239874	7890.02437436373	815.460438035009	95530.7656176705	86645.8179248861	8884.94769278444	14152.7344556476	12739.7869025783	1412.94755306937	55.9967758892271	51.8236741777046	4.17310171152245	77806.5376446437	70672.7954175404	7133.74222710332	291.984638861867	266.101787033325	25.8828518285416	3223.51210262806	2915.31014355638	308.201959071685	90837.8401256415	82370.937928324	8466.90219731746	15037.2084197721	13535.9588267486	1501.24959302354	71769.2255262075	65189.0181266554	6580.20739955202	4031.40617966187	3645.96097491996	385.445204741906	18948.1750396811	17197.976933892	1750.19810578915
455	505850	England School District	5	Arkansas	50125.091072534	46369.3758040044	3755.71526852961	47632.0458107535	44046.7298399069	3585.31597084659	8093.91608637966	7507.02094520543	586.895141174231	3640.70909343965	3389.00979399794	251.699299441705	52085.9013130453	48163.5861205554	3922.31519248996	7818.36260404287	7192.09375574048	626.268848302383	59.1574646642252	54.7908378165201	4.36662684770516	42195.3082719981	39060.8216087215	3134.48666327663	239.985729187146	221.324418619187	18.6613105679585	1773.08724315298	1634.5554996577	138.531743495284	49592.8560512648	45840.9401564579	3751.91589480694	9933.79266519318	9138.07299769039	795.719667502784	37028.4081418254	34277.7456573914	2750.66248443406	2630.65524424621	2425.12150137612	205.533742870089	10054.726326891	9301.23126175643	753.495065134577
456	505970	Eureka Springs School District	5	Arkansas	32567.4965488043	30524.9040979416	2042.59245086275	42186.7270235715	39530.5181387714	2656.20888480003	7609.03619567098	7162.75761715821	446.278578512767	3497.52818539403	3314.36419496983	183.163990424194	34528.3067893157	32319.1144144926	2209.1923748231	3281.24867405105	3074.82463320158	206.424040849464	45.1379842144776	42.0861913763552	3.05179283812242	29702.4557486827	27796.5285689616	1905.92717972104	157.94817954285	147.494971718568	10.4532078242825	1341.51620282464	1258.18004923445	83.3361535901837	44147.5372640828	41324.7284553224	2822.80880876038	5028.2713774043	4711.94177263527	316.329604769038	37311.5033652561	34917.3239417838	2394.17942347238	1807.76252142237	1695.46274090342	112.299780518958	9569.84643618232	8956.96793370921	612.878502473113
457	506060	Camden Fairview School District	5	Arkansas	25656.5828928072	23914.5714870752	1742.011405732	33152.697736373	30894.1922260925	2258.50551028046	5503.90072580332	5153.93350224677	349.967223556543	2269.3280637448	2142.99160416881	126.336459575991	27617.3931333186	25708.7818036262	1908.61132969235	3647.50254074635	3399.77622357385	247.726317172496	43.399607864774	40.2432822692586	3.15632559551532	22904.7825930459	21316.3090964209	1588.47349662499	141.723960083908	131.64400422427	10.0799558596381	879.984431577676	820.809197137969	59.175234439707	35113.5079768843	32688.4025426435	2425.10543424081	4963.02748713696	4625.9550635595	337.072423577458	28754.9618478845	26760.7715687899	1994.19027909461	1395.51864186289	1301.67591029414	93.8427315687442	7464.71096631466	6948.14381879777	516.567147516889
458	506090	Farmington School District	5	Arkansas	93569.9553771592	84851.6076083351	8718.34776882409	88877.0298851301	80576.727611773	8300.30227335712	16987.3647991698	15403.766617341	1583.59818182881	8705.48481239874	7890.02437436373	815.460438035009	95530.7656176705	86645.8179248861	8884.94769278444	14152.7344556476	12739.7869025783	1412.94755306937	55.9967758892271	51.8236741777046	4.17310171152245	77806.5376446437	70672.7954175404	7133.74222710332	291.984638861867	266.101787033325	25.8828518285416	3223.51210262806	2915.31014355638	308.201959071685	90837.8401256415	82370.937928324	8466.90219731746	15037.2084197721	13535.9588267486	1501.24959302354	71769.2255262075	65189.0181266554	6580.20739955202	4031.40617966187	3645.96097491996	385.445204741906	18948.1750396811	17197.976933892	1750.19810578915
459	506120	Fayetteville School District	5	Arkansas	93569.9553771592	84851.6076083351	8718.34776882409	88877.0298851301	80576.727611773	8300.30227335712	16987.3647991698	15403.766617341	1583.59818182881	8705.48481239874	7890.02437436373	815.460438035009	95530.7656176705	86645.8179248861	8884.94769278444	14152.7344556476	12739.7869025783	1412.94755306937	55.9967758892271	51.8236741777046	4.17310171152245	77806.5376446437	70672.7954175404	7133.74222710332	291.984638861867	266.101787033325	25.8828518285416	3223.51210262806	2915.31014355638	308.201959071685	90837.8401256415	82370.937928324	8466.90219731746	15037.2084197721	13535.9588267486	1501.24959302354	71769.2255262075	65189.0181266554	6580.20739955202	4031.40617966187	3645.96097491996	385.445204741906	18948.1750396811	17197.976933892	1750.19810578915
460	506150	Flippin School District	5	Arkansas	30697.5832957551	28975.4900452091	1722.09325054603	39308.5127715607	37095.0139154377	2213.49885612302	6909.31918964345	6559.11318000025	350.206009643193	3083.68162027301	2955.34062427044	128.340996002562	32658.3935362665	30769.7003617601	1888.69317450638	3151.98763264446	2989.11554977345	162.872082871017	45.3176005413905	42.3210696300425	2.99653091134799	27545.6933170217	25925.3592317109	1620.33408531078	167.015906690087	157.041118222427	9.9747884676603	1748.37907936886	1655.86339242328	92.5156869455757	41269.323012072	38889.2242319887	2380.09878008337	5148.61708831831	4882.57353522982	266.04355308849	34311.2236084167	32292.9173533666	2018.30625505013	1809.48231533701	1713.73334339226	95.7489719447486	8870.12943015479	8353.32349655125	516.80593360354
461	506210	Fordyce School District	5	Arkansas	23892.8147006458	22268.4812185322	1624.33348211359	32163.2822804205	29967.3097833789	2195.97249704165	5326.40218140497	4987.9508048901	338.451376514869	2175.13542071042	2054.97915530691	120.156265403515	25853.6249411572	24062.6915350832	1790.93340607393	3052.31916742696	2842.74405038417	209.575117042783	43.5900943868548	40.4436810726423	3.14641331421249	21754.5988544008	20244.7634681795	1509.83538622124	136.870989726502	127.110571592886	9.76041813361515	866.245835216092	807.629763854013	58.6160713620789	34124.0925209319	31761.5200999299	2362.572421002	4618.55534370601	4301.44101119838	317.114332507637	28171.118517394	26215.9565081683	1955.16200922578	1334.41865983183	1244.12258056325	90.2960792685813	7287.21242191631	6782.1611214411	505.051300475215
462	506240	Foreman School District	5	Arkansas	26256.7596445516	24432.098114902	1824.66152964963	35414.387907567	32943.6314389145	2470.75646865248	5980.25273323182	5587.20579498744	393.046938244377	2538.03754517842	2387.71478439428	150.322760784136	28217.569885063	26226.308431453	1991.26145360997	3519.54401324139	3267.98897250895	251.555040732442	41.9990251532283	38.8833885550107	3.11563659821767	23520.3245897108	21863.8477292837	1656.47686042713	141.565204251823	131.210375464938	10.3548287868851	994.137052705716	924.377965640418	69.7590870652981	37375.1981480783	34737.8417554655	2637.35639261283	5277.95700843133	4900.7215809882	377.235427443129	30515.7756405972	28366.6268891064	2149.14875149079	1581.46549904983	1470.49328537092	110.972213678912	7941.06297374316	7381.41611153844	559.646862204723
463	506270	Forrest City School District	5	Arkansas	40732.2434633664	37924.0462419662	2808.19722140015	35571.5066306153	33118.1386336947	2453.36799692052	5924.9650589936	5542.76762283627	382.197436157331	2489.01922645338	2346.26187037501	142.757356078372	42693.0537038777	39718.2565585172	2974.79714536049	3778.35917902259	3507.31922389217	271.039955130417	73.0607719703535	67.6556085442714	5.40516342608206	36621.2924886052	34077.2384584203	2544.05403018485	207.574122153684	192.471695894238	15.1024262594456	2012.76714212588	1873.57157176619	139.195570359695	37532.3168711266	34912.3489502457	2619.96792088087	5815.16916290561	5398.01898889874	417.150174006868	29962.8599244023	27881.3622664412	2081.49765796109	1754.28778381871	1632.9676949058	121.320088912907	7885.77529950494	7336.97793938727	548.797360117677
464	506330	Fort Smith Public Schools	5	Arkansas	82851.8237933305	77043.8800199889	5807.94377334168	83207.6809537367	77374.9549913764	5832.7259623603	15032.7017131917	14002.0199703755	1030.68174281625	7452.48075262528	6955.80845661302	496.672296012253	84812.6340338419	78838.0903365399	5974.54369730203	16635.0998299514	15464.2395153251	1170.86031462631	54.0172564957585	50.0910172336161	3.92623926214243	63259.8904720344	58801.1642159965	4458.72625603793	366.042462789062	340.147969992673	25.894492796389	4497.58401257133	4182.44761799207	315.136394579263	85168.491194248	79169.1653079274	5999.32588632065	18956.5692638009	17622.3124887086	1334.2567750923	62054.6375897614	57680.8607800671	4373.77680969433	4157.2843406857	3865.99203915168	291.292301534021	16993.5119537031	15796.2302869265	1197.28166677659
465	506360	Fouke School District	5	Arkansas	54178.9083040403	50413.9769370285	3764.93136701183	51228.0192680426	47672.2870762708	3555.73219177184	8713.6887279947	8132.59440127768	581.094326717022	3963.39831921591	3714.89495296117	248.503366254737	56139.7185445516	52208.1872535795	3931.53129097217	9485.44852703635	8824.53068940005	660.917837636305	56.3501061460345	52.1522666352137	4.19783951082084	44281.9527074174	41176.4630830695	3105.48962434793	257.798166299715	239.35347845263	18.4446878470855	2058.1690376521	1915.68773602207	142.481301630027	53188.829508554	49466.4973928218	3722.33211573219	11311.6061621603	10523.4470926572	788.159069503097	38916.0022772555	36186.8263059151	2729.17597134044	2961.22106913814	2756.2239942495	204.997074888647	10674.498968506	9926.80471782867	747.694250677369
466	506420	Fountain Lake School District	5	Arkansas	45594.092608312	42651.2387499432	2942.85385836877	50682.4337130223	47379.3128300998	3303.12088292246	8861.17308297743	8313.24304981016	547.93003316727	4098.75839641767	3865.00867296794	233.749723449732	47554.9028488233	44445.4490664942	3109.45378232912	7364.96733049458	6896.48783411055	468.479496384034	57.9198528325273	53.783249307756	4.1366035247713	37455.1851864036	34991.6551400143	2463.53004638925	253.087057692427	235.733532704185	17.3535249882422	2423.74342140021	2267.78931035738	155.954111042822	52643.2439535336	49173.5231466508	3469.72080688281	9636.61210284247	9008.40288112396	628.209221718507	40367.3360766891	37696.4840025123	2670.85207417677	2639.29577400204	2468.63626301451	170.65951098753	10821.9833234888	10107.4533663612	714.529957127616
467	506540	Gentry Public Schools	5	Arkansas	79647.9745143269	72241.5912696459	7406.383244681	77988.9606633385	70721.5836081356	7267.37705520291	14845.1801337694	13464.2987256261	1380.88140814332	7525.10157791595	6821.23483425023	703.866743665719	81608.7847548382	74035.8015861968	7572.98316864134	11283.2253069462	10147.800631587	1135.42467535912	57.8308594502481	53.6219389379381	4.20892051231001	66442.7060931602	60372.7057504547	6070.00034270557	277.08944260467	252.949842732173	24.1395998724974	3547.93305267684	3208.723422485	339.209630191843	79949.7709038498	72515.7939246866	7433.97697916326	12421.7385707656	11171.7459400747	1249.99263069087	64038.7886390622	58188.402767654	5850.38587140827	3489.24369402207	3155.64521695795	333.598477064118	16805.9903742808	15258.5090421771	1547.48133210366
468	506630	Glen Rose School District	5	Arkansas	41086.0206305701	38256.2575400238	2829.76309054625	46539.2141279061	43298.0639331065	3241.15019479968	7977.50661684931	7447.95055719308	529.556059656232	3597.50559483523	3375.18739715508	222.318197680152	43046.8308710814	40050.4678565748	2996.3630145066	5638.14732963132	5239.82513207862	398.322197552706	64.7938013405592	60.095916497752	4.69788484280719	35174.0846140972	32735.4326207731	2438.65199332407	257.493144848258	238.724911843233	18.7682330050251	1912.31198116407	1776.38927538208	135.922705781989	48500.0243684175	45092.2742496575	3407.75011876002	9074.74022489963	8423.51418111782	651.226043781805	36965.5678657076	34382.4766828941	2583.09118281345	2459.7162778103	2286.28338564554	173.432892164768	9938.31685736065	9242.16087374407	696.155983616578
469	506690	Centerpoint School District	5	Arkansas	35733.8656842681	33374.1051042012	2359.76058006693	37298.2808783347	34834.6338121728	2463.64706616195	6362.90362042681	5970.24583109429	392.657789332519	2751.46449781679	2601.13385960307	150.330638213721	37694.6759247794	35168.3154207522	2526.36050402727	4187.78153462339	3915.56912371655	272.21241090684	54.3221887587995	50.4407076316069	3.88148112719262	31788.117687245	29646.5282330465	2141.5894541985	169.770455264406	158.034051455212	11.7364038091946	1494.68405888788	1397.74330490233	96.9407539855501	39259.0911188461	36628.8441287238	2630.2469901223	5660.58026154003	5290.45658819237	370.123673347653	31945.1548863842	29792.4401504213	2152.7147359629	1653.35597092184	1545.94739011009	107.408580811744	8323.71386093815	7764.45614764528	559.257713292865
470	506840	Gravette School District	5	Arkansas	79647.9745143269	72241.5912696459	7406.383244681	77988.9606633385	70721.5836081356	7267.37705520291	14845.1801337694	13464.2987256261	1380.88140814332	7525.10157791595	6821.23483425023	703.866743665719	81608.7847548382	74035.8015861968	7572.98316864134	11283.2253069462	10147.800631587	1135.42467535912	57.8308594502481	53.6219389379381	4.20892051231001	66442.7060931602	60372.7057504547	6070.00034270557	277.08944260467	252.949842732173	24.1395998724974	3547.93305267684	3208.723422485	339.209630191843	79949.7709038498	72515.7939246866	7433.97697916326	12421.7385707656	11171.7459400747	1249.99263069087	64038.7886390622	58188.402767654	5850.38587140827	3489.24369402207	3155.64521695795	333.598477064118	16805.9903742808	15258.5090421771	1547.48133210366
471	506870	Green Forest School District	5	Arkansas	32567.4965488043	30524.9040979416	2042.59245086275	42186.7270235715	39530.5181387714	2656.20888480003	7609.03619567098	7162.75761715821	446.278578512767	3497.52818539403	3314.36419496983	183.163990424194	34528.3067893157	32319.1144144926	2209.1923748231	3281.24867405105	3074.82463320158	206.424040849464	45.1379842144776	42.0861913763552	3.05179283812242	29702.4557486827	27796.5285689616	1905.92717972104	157.94817954285	147.494971718568	10.4532078242825	1341.51620282464	1258.18004923445	83.3361535901837	44147.5372640828	41324.7284553224	2822.80880876038	5028.2713774043	4711.94177263527	316.329604769038	37311.5033652561	34917.3239417838	2394.17942347238	1807.76252142237	1695.46274090342	112.299780518958	9569.84643618232	8956.96793370921	612.878502473113
472	506900	Greenbrier School District	5	Arkansas	56563.3504683206	52164.0541959748	4399.29627234581	55598.3217612219	51262.2354961319	4336.08626508998	9551.52091908549	8830.68036895897	720.840550126521	4421.13026927325	4098.49325656173	322.637012711515	58524.160708832	53958.2645125258	4565.89619630616	11294.5260141443	10337.5543240702	956.971690074072	58.828282027242	54.5346907003916	4.29359132685035	43938.7092906843	40596.8442716287	3341.86501905562	317.401169375402	291.719203189237	25.6819661861649	2914.6959526007	2677.61202293724	237.083929663453	57559.1320017332	53056.4458126829	4502.68618905033	12561.0041717192	11496.7674537931	1064.23671792608	41983.564503485	38790.3007482946	3193.2637551904	3014.56332652901	2769.37761059516	245.185715933846	11512.3311595968	10624.89068551	887.440474086867
473	506930	Greenland Public Schools	5	Arkansas	93569.9553771592	84851.6076083351	8718.34776882409	88877.0298851301	80576.727611773	8300.30227335712	16987.3647991698	15403.766617341	1583.59818182881	8705.48481239874	7890.02437436373	815.460438035009	95530.7656176705	86645.8179248861	8884.94769278444	14152.7344556476	12739.7869025783	1412.94755306937	55.9967758892271	51.8236741777046	4.17310171152245	77806.5376446437	70672.7954175404	7133.74222710332	291.984638861867	266.101787033325	25.8828518285416	3223.51210262806	2915.31014355638	308.201959071685	90837.8401256415	82370.937928324	8466.90219731746	15037.2084197721	13535.9588267486	1501.24959302354	71769.2255262075	65189.0181266554	6580.20739955202	4031.40617966187	3645.96097491996	385.445204741906	18948.1750396811	17197.976933892	1750.19810578915
474	506990	Greenwood School District	5	Arkansas	82851.8237933305	77043.8800199889	5807.94377334168	83207.6809537367	77374.9549913764	5832.7259623603	15032.7017131917	14002.0199703755	1030.68174281625	7452.48075262528	6955.80845661302	496.672296012253	84812.6340338419	78838.0903365399	5974.54369730203	16635.0998299514	15464.2395153251	1170.86031462631	54.0172564957585	50.0910172336161	3.92623926214243	63259.8904720344	58801.1642159965	4458.72625603793	366.042462789062	340.147969992673	25.894492796389	4497.58401257133	4182.44761799207	315.136394579263	85168.491194248	79169.1653079274	5999.32588632065	18956.5692638009	17622.3124887086	1334.2567750923	62054.6375897614	57680.8607800671	4373.77680969433	4157.2843406857	3865.99203915168	291.292301534021	16993.5119537031	15796.2302869265	1197.28166677659
475	507110	Gurdon School District	5	Arkansas	38232.2837380092	35654.0108802096	2578.2728577996	34865.5681103194	32519.9058912193	2345.66221910012	5886.80686666966	5517.10404214397	369.702824525696	2489.79249839985	2352.04908396976	137.743414430097	40193.0939785205	37448.2211967606	2744.87278175994	3392.58347344545	3164.64049838416	227.942975061295	65.7621514332869	61.0549527406019	4.70719869268501	34740.7320552784	32361.8459948328	2378.88606044554	179.804134296022	167.165583045801	12.6385512502214	1814.21216406739	1693.5141677572	120.697996310194	36826.3783508307	34314.1162077702	2512.26214306047	5072.3922694115	4731.58527273256	340.806996678946	30257.6612920111	28185.7553645621	2071.90592744898	1496.32478940812	1396.77557047557	99.5492189325463	7847.617107181	7311.31435869496	536.302748486042
476	507140	Guy-Perkins Schools	5	Arkansas	56607.4851662932	52203.4347611287	4404.05040516451	55652.6436511055	51311.1058757659	4341.5377753396	9560.73383273316	8838.95256525753	721.781267475627	4425.89491515522	4102.76745450553	323.127460649695	58568.2954068045	53997.6450776797	4570.65032912486	11317.0635675432	10358.0007638408	959.062803702378	58.8354932005065	54.5409846964173	4.29450850408927	43954.2608267435	40610.2758915611	3343.98493518241	317.866583605033	292.141694668948	25.7248889360852	2920.26893571227	2682.68574291237	237.583192799894	57613.4538916169	53105.3161923169	4508.13769929995	12583.0954636716	11516.7429825162	1066.35248115545	42011.6922156064	38815.4954595224	3196.19675608401	3018.66621233883	2773.07775027833	245.588462060498	11521.5440732445	10633.1628818085	888.381191435973
477	507170	Hackett Public Schools	5	Arkansas	82851.8237933305	77043.8800199889	5807.94377334168	83207.6809537367	77374.9549913764	5832.7259623603	15032.7017131917	14002.0199703755	1030.68174281625	7452.48075262528	6955.80845661302	496.672296012253	84812.6340338419	78838.0903365399	5974.54369730203	16635.0998299514	15464.2395153251	1170.86031462631	54.0172564957585	50.0910172336161	3.92623926214243	63259.8904720344	58801.1642159965	4458.72625603793	366.042462789062	340.147969992673	25.894492796389	4497.58401257133	4182.44761799207	315.136394579263	85168.491194248	79169.1653079274	5999.32588632065	18956.5692638009	17622.3124887086	1334.2567750923	62054.6375897614	57680.8607800671	4373.77680969433	4157.2843406857	3865.99203915168	291.292301534021	16993.5119537031	15796.2302869265	1197.28166677659
478	507230	Hampton School District	5	Arkansas	23184.6071104842	21601.1365361595	1583.47057432467	31534.7071775479	29371.6455252579	2163.06165229003	5184.95503732158	4853.86992541706	331.085111904517	2093.49636992935	1977.58391758851	115.912452340835	25145.4173509955	23395.3468527105	1750.07049828502	3067.51260639551	2856.63120113474	210.881405260767	41.7263676356382	38.6891909494692	3.03717668616903	21147.9321710289	19672.5911686855	1475.34100234342	132.578776179228	123.07982489155	9.49895128767775	755.667429756244	704.35546704926	51.3119627069842	33495.5174180592	31165.8558418089	2329.66157625038	4581.93298199007	4266.94015554229	314.992826447781	27608.9766124229	25682.8944357054	1926.08217671743	1304.6078236463	1216.02125056114	88.5865730851628	7145.76527783292	6648.08024196805	497.685035864863
479	507290	Harmony Grove School District	5	Arkansas	25747.0287498705	23999.0622670143	1747.96648285617	33064.1838465096	30811.8307766506	2252.35306985899	5490.02655794646	5141.09473598544	348.931821961023	2262.42338211045	2136.62098872804	125.802393382408	27707.8389903818	25793.2725835653	1914.56640681652	3560.27840189203	3318.23340689491	242.044994997127	44.0113320571143	40.8157330099094	3.19559904720495	23058.8449662581	21460.3368249892	1598.50814126886	142.066122291246	131.96232097651	10.1038013147358	902.638167883332	841.924297694747	60.7138701885848	35024.9940870209	32606.0410932016	2418.95299381934	4919.30173687571	4584.83064917727	334.471087698442	28715.7790209386	26724.8106685062	1990.9683524324	1389.91332920658	1296.39977551809	93.5135536884955	7450.8367984578	6935.30505253644	515.531745921369
480	507320	Harmony Grove School District	5	Arkansas	38186.6788698387	35412.6165598221	2774.06231001655	53809.6353550002	49881.7866017585	3927.84875324162	9219.56293694619	8570.79790096671	648.76503597948	4241.6228103183	3957.02019457017	284.602615748127	40147.48911035	37206.8268763731	2940.66223397689	6221.11862659677	5746.81870060117	474.299925995604	71.603492551057	66.332936719207	5.27055583185001	30863.8804033046	28626.8679331435	2237.01247016116	343.233018864491	317.282588614353	25.9504302501385	2647.65356903309	2449.52471729495	198.128851738138	55770.4455955115	51675.9969183095	4094.44867720197	11936.4284701598	11026.3916295433	910.036840616502	40719.7376026749	37768.3731077192	2951.36449495576	3114.27952267679	2881.23218104709	233.0473416297	11180.3731774575	10365.0082175177	815.364959939826
481	507350	Harrisburg School District	5	Arkansas	37986.5150838162	35367.4216675342	2619.09341628199	36501.1215189276	33979.9939001515	2521.12761877608	6069.95628700039	5678.25026553929	391.706021461096	2561.06102093449	2413.86092372179	147.200097212693	39947.3253243275	37161.6319840852	2785.69334024234	4781.94087578765	4433.57169634135	348.369179446299	58.692412857627	54.420472822475	4.27194003515195	33856.5062281391	31511.3380157185	2345.16821242061	186.974598796999	173.346771351226	13.6278274457728	1063.21120874615	988.955027851651	74.2561808944994	38461.9317594389	35774.2042167025	2687.72754273642	6285.60007666655	5827.68781929778	457.912257368771	30381.8956192067	28277.4062971506	2104.4893220561	1794.4360635657	1669.11010025415	125.325963311549	8030.76652751173	7472.46058209029	558.305945421442
482	507380	Harrison School District	5	Arkansas	29236.2092402414	27459.1054978091	1777.10374243224	36368.5076160037	34149.5103137199	2218.99730228381	6376.3705591142	6022.21973945433	354.150819659869	2799.83195015579	2668.71126298696	131.120687168827	31197.0194807527	29253.3158143601	1943.70366639259	3111.55791782183	2925.61393352819	185.943984293636	42.4713550400311	39.6343505074445	2.83700453258658	26844.0741822858	25161.0462408345	1683.02794145132	143.10938041187	133.865452807122	9.24392760474757	1055.80664519315	993.155836682854	62.6508085102995	38329.317856515	35943.7206302709	2385.59722624416	4181.00862939642	3931.14414265162	249.864486744799	32578.5348630417	30535.9528270857	2042.58203595602	1569.77436407687	1476.62366053353	93.1507035433399	8337.18079962554	7816.43005600533	520.750743620215
483	507530	Hazen School District	5	Arkansas	37092.9927800859	34538.0663498443	2554.92643024159	32603.7086572919	30360.4381745476	2243.27048274424	5390.53581901817	5045.3490824089	345.186736609269	2205.22540251682	2081.93373571741	123.291666799417	39053.8030205973	36332.2766663953	2721.52635420194	3376.11544609219	3136.97170839204	239.143737700147	55.3979671274091	51.3561238366761	4.04184329073303	34684.5552016581	32271.2221480707	2413.33305358738	150.532016544467	139.691569834047	10.8404467104197	787.202389175151	733.035116261897	54.167272913254	34564.5188978032	32154.6484910986	2409.87040670459	4818.97609361156	4477.62877498007	341.34731863149	28243.4061810015	26278.2448783348	1965.16130266669	1502.1366231902	1398.77483778378	103.361785406412	7351.34605952951	6839.55939895989	511.786660569615
484	507560	Heber Springs School District	5	Arkansas	31057.1888055457	29082.1354695786	1975.05333596709	34272.5546196422	32091.3817621502	2181.17285749208	5864.36196111989	5522.7352682989	341.626692820983	2496.64648431708	2373.50413361999	123.142350697099	33017.999046057	30876.3457861296	2141.65325992743	3542.25296996879	3317.87053740214	224.382432566655	43.1176275625378	40.1274383093004	2.99018925323747	28240.6751963508	26401.1497754036	1839.52542094725	142.166298709134	132.632875888431	9.5334228207025	1049.78695346572	984.56515912613	65.2217943395901	36233.3648601536	33885.5920787011	2347.77278145242	4289.37806592259	4017.6693277863	271.708738136295	30386.7003299455	28407.3883153778	1979.31201456769	1557.28646428548	1460.53443553704	96.7520287484424	7825.17220163123	7316.9455848499	508.226616781329
485	507620	Hector School District	5	Arkansas	48578.7099492713	45234.7936587221	3343.91629054925	45324.6478985346	42204.3627658267	3120.28513270791	8086.2662612945	7556.0451782253	530.2210830692	3730.97043170951	3503.11433256503	227.856099144479	50539.5201897827	47029.0039752731	3510.5162145096	5575.74186371778	5179.64539182291	396.096471894874	51.6960455496616	48.0757507971033	3.6202947525583	43181.3376875708	40190.9950324795	2990.3426550913	183.386231973391	170.414845317318	12.9713866560735	1547.35836097102	1439.87295485623	107.485406114793	47285.458139046	43998.5730823777	3286.88505666826	6651.55298906645	6179.03344836839	472.519540698053	38566.2366402982	35895.4995456169	2670.7370946813	2067.66850968135	1924.04008839245	143.628421288902	10047.0765018058	9350.2554947763	696.821007029546
486	507680	Helena-West Helena School District	5	Arkansas	24982.3505492027	23212.5356847552	1769.81486444752	31654.739458795	29404.9242592983	2249.81519949668	5135.18879318989	4794.11211085465	341.076682335237	2050.06382322465	1930.17801538161	119.885807843042	26943.1607897141	25006.7460013062	1936.41478840786	3782.86994283428	3499.317776982	283.552165852286	46.9849121573206	43.4660028575058	3.51890929981485	21978.6325037949	20411.6152946763	1567.01720911856	157.771825516573	145.976555118185	11.7952703983887	976.901605411051	906.370371672237	70.5312337388141	33615.5496993063	31199.1345758493	2416.41512345702	5016.73152713989	4640.69293434752	376.038592792371	27092.6888451056	25161.0532142608	1931.63563084485	1506.12932706079	1397.38842724099	108.740899819803	7095.99903370123	6588.32242740564	507.676606295583
487	507710	Hermitage School District	5	Arkansas	23828.7449864583	22176.2717257494	1652.47326070895	30460.4218091856	28340.8939946686	2119.52781451696	4971.68012838259	4648.98988438539	322.690243997196	1975.52786673544	1864.20919052843	111.318676207009	25789.5552269697	23970.4820423004	1819.0731846693	3032.62720491118	2820.39806801255	212.22913689863	44.0507987727423	40.8187253856055	3.23207338713674	21520.3900661659	19999.5655415106	1520.82452465535	137.797792029521	127.815728177332	9.98206385218937	1054.6893650903	981.883979214305	72.8053858759898	32421.2320496969	30135.1043112196	2286.12773847731	4331.55095596463	4028.4206142833	303.130341681325	26825.1358845209	24929.4302581377	1895.70562638319	1264.54520921142	1177.25343879863	87.2917704127883	6932.49036889393	6443.20020093639	489.290167957542
[truncated: 12,822 more rows]
[truncated: 21 more columns]
