# Supplementary material for: Adopting electric school buses in the United States: Health and climate benefits
Source: Proc Natl Acad Sci U S A. 2024 May 20;121(22):e2320338121. doi: 10.1073/pnas.2320338121 (PMC11145267; doi:10.1073/pnas.2320338121)
Supplement: Supplementary file 6 — Dataset S05 (CSV) [file pnas.2320338121.sd05.csv]

Row_Number	Geography	FIPS_STCOU	County_Name	FIPS_State	State_Name	NCHS_Urban_Rural_Classification	MargDamages_PM25_BothOutcomes	MargDamages_SO2_BothOutcomes	MargDamages_NOX_BothOutcomes	MargDamages_NH3_BothOutcomes	MargDamages_VOC_BothOutcomes	MargDamages_PM25_Deaths	MargDamages_SO2_Deaths	MargDamages_NOX_Deaths	MargDamages_NH3_Deaths	MargDamages_VOC_Deaths	MargDamages_PM25_Asthma	MargDamages_SO2_Asthma	MargDamages_NOX_Asthma	MargDamages_NH3_Asthma	MargDamages_VOC_Asthma
1	County	1001	Autauga County	1	Alabama	3	140382.468019716	43528.7214184591	22174.4227578452	101563.191982767	12904.0297702632	129794.368837642	40291.6743536801	20528.36435819	93934.9767271924	11945.9395058294	10588.0991820733	3237.04706477898	1646.05839965525	7628.21525557463	958.090264433781
2	County	1003	Baldwin County	1	Alabama	4	107900.513766315	35926.7983904018	11963.6377346799	85791.8788974576	11122.3859300239	100210.634547034	33238.6194684149	11060.8568784315	79666.377709598	10329.8041756831	7689.87921928157	2688.17892198697	902.780856248405	6125.5011878597	792.581754340835
3	County	1005	Barbour County	1	Alabama	6	61255.4207755644	38594.0707033505	15426.0831615229	52487.1887964839	6641.15548609845	56948.0888022893	35798.7190631794	14320.9425122068	48762.6632108167	6185.44103104385	4307.33197327507	2795.35164017108	1105.14064931612	3724.52558566721	455.714455054594
4	County	1007	Bibb County	1	Alabama	2	88632.1794104786	48942.4350949224	20987.5308381895	74012.3982055731	8225.75922978868	81966.3892801603	45279.2053643451	19449.7952624489	68464.1487338456	7623.97293257994	6665.79013031824	3663.22973057727	1537.73557574063	5548.24947172755	601.786297208745
5	County	1009	Blount County	1	Alabama	2	134013.140892559	70314.9790927731	34898.5729954397	106160.223937317	12756.8077318846	124460.224098274	65120.2070735123	32455.8096350869	98467.1579197212	11869.7925034481	9552.91679428452	5194.77201926077	2442.7633603528	7693.06601759563	887.015228436502
6	County	1011	Bullock County	1	Alabama	6	61432.8349766036	39922.4844471301	15957.3957275431	53180.2459313682	6477.2105344055	57017.177188704	37015.0436315368	14803.5722102187	49341.5779214528	6023.01584895588	4415.65778789956	2907.44081559327	1153.82351732439	3838.66800991545	454.194685449617
7	County	1013	Butler County	1	Alabama	6	57729.1479437141	37524.3332927036	14918.0462469797	50691.3606044084	6145.04693072836	53787.897535979	34841.8254643646	13839.8724386183	47159.6429870871	5731.17543580883	3941.25040773506	2682.50782833899	1078.17380836132	3531.71761732123	413.871494919531
8	County	1015	Calhoun County	1	Alabama	4	168584.32497191	74570.6275421241	33811.7435342104	122934.043901634	14235.3724121292	157393.964454131	68841.2231404253	31478.2064359034	114461.099645012	13306.8252424961	11190.3605177784	5729.40440169877	2333.53709830703	8472.94425662151	928.547169633029
9	County	1017	Chambers County	1	Alabama	5	103090.000707863	56928.0687724536	22120.6799458131	83137.1443420333	9711.21993133306	95115.7851954881	52456.3785840966	20469.895070299	76724.9248355534	8984.35291227348	7974.21551237534	4471.69018835701	1650.7848755141	6412.21950647985	726.867019059579
10	County	1019	Cherokee County	1	Alabama	6	133219.277833228	77846.2367902682	33032.8720051378	101188.693189034	11692.2035652446	123616.869683001	71752.5397018305	30696.0786165151	93717.3957201473	10890.3788036	9602.40815022687	6093.69708843765	2336.79338862271	7471.29746888675	801.824761644656
11	County	1021	Chilton County	1	Alabama	2	89892.26613317	49989.4971979968	20569.7438928733	74859.0338327118	8581.50972733188	83123.0862769185	46218.7709687543	19054.8139666263	69237.8243345399	7952.50056261237	6769.1798562515	3770.72622924254	1514.929926247	5621.20949817198	629.009164719516
12	County	1023	Choctaw County	1	Alabama	6	54647.2139709358	37486.3802991294	17382.2712792849	48154.0292048207	5814.30461809295	50801.8917635856	34730.660955596	16102.4359569291	44701.154431545	5409.04667402458	3845.32220735012	2755.71934353339	1279.83532235577	3452.87477327566	405.257944068373
13	County	1025	Clarke County	1	Alabama	6	56314.7467730822	38168.6363766909	15176.1789609448	49883.5794305983	5930.512094553	52350.7732539577	35372.720743835	14049.4134225734	46324.7736345219	5516.36123976069	3963.97351912445	2795.91563285589	1126.76553837144	3558.80579607636	414.150854792314
14	County	1027	Clay County	1	Alabama	6	100697.404832297	63634.0692941074	24754.970547495	84479.330049754	9354.09597335099	93440.9990804017	58762.764826933	22971.9003822606	78297.5275528078	8704.89867371252	7256.40575189512	4871.30446717442	1783.07016523437	6181.80249694616	649.197299638475
15	County	1029	Cleburne County	1	Alabama	6	125424.25352264	73307.7017378929	28974.4355773744	98363.4552073419	10919.5304114911	116149.412708928	67467.0895698361	26868.6044769876	90955.8776942109	10148.006524179	9274.84081371163	5840.61216805682	2105.83110038674	7407.577513131	771.523887312094
16	County	1031	Coffee County	1	Alabama	5	94397.3777045354	36287.8445724692	18802.3490014147	67989.0246510992	10659.2226270636	88026.1668218371	33735.3844429967	17490.7614043238	63322.3799516045	9945.30710613859	6371.21088269827	2552.46012947258	1311.58759709095	4666.64469949461	713.915520925018
17	County	1033	Colbert County	1	Alabama	4	179030.801235538	53570.4358967355	36938.9681950938	123218.779031835	17264.2785314402	168972.464781328	49827.6849808127	34603.0731326593	115865.493545733	16281.7348577995	10058.3364542104	3742.75091592273	2335.89506243452	7353.2854861018	982.543673640729
18	County	1035	Conecuh County	1	Alabama	6	63159.5481239834	39203.6827456362	14089.4978268598	55039.2602452091	6645.39937526893	58869.1165681562	36395.5356483377	13057.9175111223	51237.0661632785	6196.77903795862	4290.43155582712	2808.14709729856	1031.58031573751	3802.19408193065	448.620337310304
19	County	1037	Coosa County	1	Alabama	5	94593.1124106459	55760.5289577153	21810.8403692908	79062.6322209046	8994.7675631865	87724.8541621985	51524.8614620953	20225.6203501026	73274.1895665714	8361.963444165	6868.25824844745	4235.66749561996	1585.22001918821	5788.44265433327	632.804119021493
20	County	1039	Covington County	1	Alabama	6	61966.3456906992	37328.994589978	13812.9750675966	52926.7983203414	6747.63601087205	57765.2270821714	34672.0965236157	12820.5427063988	49261.1348224496	6293.77025477404	4201.11860852781	2656.89806636226	992.43236119777	3665.66349789188	453.865756098009
21	County	1041	Crenshaw County	1	Alabama	6	59363.2768475144	37404.9676762202	15399.8682218836	51448.8091615055	6418.22055523089	55266.1295220151	34727.9883421524	14293.0654258719	47834.6980599279	5982.44544312369	4097.14732549924	2676.9793340678	1106.80279601169	3614.11110157765	435.775112107199
22	County	1043	Cullman County	1	Alabama	5	124892.476132471	64837.4226707754	37251.929250219	95916.6878274597	12626.2932736261	116349.808602041	60131.9695520765	34710.9970578447	89159.526678758	11779.9571573356	8542.66753043085	4705.45311869893	2540.93219237431	6757.1611487017	846.336116290462
23	County	1045	Dale County	1	Alabama	5	84918.6797443076	37410.3006117369	17843.3673718811	64224.3245048878	9545.34852493743	79155.3226538404	34783.0571248578	16593.7569950877	59803.4796026512	8904.29857820713	5763.35709046714	2627.24348687904	1249.61037679338	4420.8449022366	641.049946730293
24	County	1047	Dallas County	1	Alabama	5	65335.4171774305	40738.3303130039	17748.265874685	56854.7785770472	6667.71601873488	60751.8350861185	37753.7103671458	16458.9470527369	52815.8701112365	6209.71907974438	4583.58209131198	2984.61994585813	1289.31882194811	4038.90846581069	457.996938990498
25	County	1049	DeKalb County	1	Alabama	6	130475.42435733	73164.6238644463	35601.7060329522	96749.2952071787	12258.8742598688	121305.717545107	67666.5152515793	33136.9693687173	89786.6787892296	11430.2312295904	9169.7068122231	5498.10861286695	2464.73666423485	6962.61641794911	828.643030278373
26	County	1051	Elmore County	1	Alabama	3	127157.969466548	48732.6584231026	21810.6533093509	96205.4185703632	11664.0055424362	117494.242454808	45061.4493613348	20193.0843537645	88923.961874701	10796.8807415311	9663.72701173969	3671.20906176781	1617.56895558639	7281.45669566227	867.124800905118
27	County	1053	Escambia County	1	Alabama	6	73390.5646749209	42104.707922388	13850.9683281755	62908.2818272463	7540.02507678247	68269.5814527014	39055.5279407677	12824.1842800638	58483.2108343528	7015.47417230951	5120.98322221958	3049.17998162033	1026.78404811166	4425.07099289355	524.550904472964
28	County	1055	Etowah County	1	Alabama	4	169889.715071943	74720.2535629815	38438.022949409	120427.565312644	15027.0181762768	158748.489827304	69116.0337726393	35846.0267548839	112177.740336178	14056.6949301345	11141.2252446386	5604.21979034223	2591.99619452512	8249.82497646538	970.323246142332
29	County	1057	Fayette County	1	Alabama	6	62773.4266470697	45015.6177063738	23953.2562148924	59325.6165112714	7272.9755717747	58461.9987632739	41781.1311293069	22281.3125156925	55159.9275835771	6784.36660347708	4311.42788379575	3234.48657706686	1671.94369919984	4165.68892769428	488.608968297624
30	County	1059	Franklin County	1	Alabama	6	78574.1613846997	50453.9192338296	29451.5794420344	69929.9482656817	9437.67630529451	73449.4158994942	46919.8790818088	27472.7366244527	65200.621811972	8831.67152910013	5124.74548520547	3534.04015202086	1978.84281758165	4729.32645370971	606.004776194385
31	County	1061	Geneva County	1	Alabama	4	69310.5224566989	34156.806085943	15015.8158885233	54915.5112645925	8054.11268020167	64834.9466558816	31775.9252754644	13989.7248859611	51255.6126782275	7539.72785549788	4475.57580081729	2380.88081047855	1026.09100256215	3659.898586365	514.384824703789
32	County	1063	Greene County	1	Alabama	6	54513.0663623736	37636.3225869427	19355.9137588731	49896.3234457615	6019.49815701655	50736.1865175343	34909.0200631817	17962.2298750104	46368.670843788	5609.18745750631	3776.87984483934	2727.30252376103	1393.68388386267	3527.65260197346	410.310699510243
33	County	1065	Hale County	1	Alabama	4	60565.0082918576	39325.6837774399	18751.3149889886	53819.5722345764	6332.34823606446	56267.7876951807	36455.6917997031	17391.0576602263	49961.6425320635	5892.66375803729	4297.22059667694	2869.99197773671	1360.25732876221	3857.92970251286	439.684478027167
34	County	1067	Henry County	1	Alabama	4	70159.6589075375	36621.2214826783	15483.8086531057	56783.1458672608	7978.1610202904	65463.1819108241	34057.2456255955	14400.4900500229	52921.8596094835	7451.96789673507	4696.47699671334	2563.97585708287	1083.31860308278	3861.28625777737	526.193123555329
35	County	1069	Houston County	1	Alabama	4	123073.929399657	35217.8765107588	19321.421112208	85840.1107841315	13683.2791543232	114822.608471315	32791.3214833945	17986.013531318	80036.6324567378	12772.2130669288	8251.32092834191	2426.55502736432	1335.40758089001	5803.47832739364	911.066087394357
36	County	1071	Jackson County	1	Alabama	5	115867.689454955	71092.1582299711	33034.9419054863	91155.7510496139	11780.761298901	107956.280628518	65843.4171455593	30779.1108198536	84762.3606483173	11004.7373436485	7911.40882643656	5248.74108441181	2255.83108563278	6393.39040129658	776.023955252519
37	County	1073	Jefferson County	1	Alabama	1	446490.776371747	73981.4797341466	37660.7742793343	333900.477015329	28657.1926135573	412107.93441023	68354.6030690911	34862.1466501157	308229.941439505	26467.4627694026	34382.8419615163	5626.87666505554	2798.62762921866	25670.5355758245	2189.72984415474
38	County	1075	Lamar County	1	Alabama	6	60261.6073804152	43417.6648745272	24062.5945507597	57399.4017099464	7219.28686524239	56141.1328387109	40307.8637074062	22382.7124520802	53384.3820057042	6734.95327431183	4120.47454170438	3109.80116712096	1679.88209867953	4015.01970424215	484.333590930562
39	County	1077	Lauderdale County	1	Alabama	4	161311.957356737	55721.1322480006	35958.3321758622	116033.627072259	16016.0192463503	152064.369810436	51785.598962405	33660.1879517028	108979.246281965	15088.0815184914	9247.58754630133	3935.53328559554	2298.14422415941	7054.38079029457	927.937727858915
40	County	1079	Lawrence County	1	Alabama	4	104865.191380685	57866.3481730833	32022.3974671184	84343.2882986395	11136.0821737997	97893.5509803367	53746.574934495	29858.1154272601	78560.5196369932	10409.9172470617	6971.64040034871	4119.77323858828	2164.2820398583	5782.76866164628	726.164926737995
41	County	1081	Lee County	1	Alabama	4	138503.180869723	50297.300081817	21841.6400486909	103043.953742403	12677.9232619618	126449.069230452	46396.7492417024	20133.0694259968	94296.2517107941	11600.7603653535	12054.1116392714	3900.55084011455	1708.57062269408	8747.70203160908	1077.16289660831
42	County	1083	Limestone County	1	Alabama	3	156629.733459972	66102.0417767872	37840.1040959964	112740.685584812	14879.1293532833	144992.269965197	61256.7447887466	35125.5613501779	104430.686618591	13800.333658486	11637.4634947752	4845.29698804058	2714.54274581847	8309.99896622085	1078.79569479727
43	County	1085	Lowndes County	1	Alabama	3	60508.4551374287	38218.9968819031	15923.7455976728	52666.5344126042	6290.3777761375	56167.3915569889	35441.9545959307	14758.6240684928	48870.411072601	5847.91935292318	4341.06358043981	2777.04228597237	1165.12152917999	3796.12334000325	442.45842321432
44	County	1087	Macon County	1	Alabama	6	77702.5851619054	44456.1532132643	17750.5733467631	64525.3879656636	7761.42947586618	72049.5557754083	41131.26709604	16458.2462009849	59814.0812385977	7212.82911943197	5653.02938649712	3324.88611722426	1292.3271457782	4711.30672706597	548.600356434207
45	County	1089	Madison County	1	Alabama	3	278763.343307083	73878.0644653009	51483.3931859459	174699.058265754	24047.5883750483	257349.462660003	68399.951243279	47675.2685626678	161418.76793958	22235.5246692546	21413.8806470805	5478.11322202195	3808.12462327809	13280.2903261734	1812.06370579364
46	County	1091	Marengo County	1	Alabama	6	53112.7147753164	36740.5070912588	17503.7334389029	48090.5117328458	5745.34513984502	49438.7384677204	34074.1257210551	16230.386787891	44696.5078567265	5353.36171317046	3673.97630759603	2666.38137020376	1273.34665101196	3394.00387611934	391.983426674559
47	County	1093	Marion County	1	Alabama	6	63450.4846703075	46126.2076316297	25831.9154363936	60512.7454300612	7753.87138582525	59277.0208172378	42863.7582635931	24070.3138274538	56379.3940055148	7252.35940328424	4173.46385306969	3262.44936803663	1761.60160893981	4133.3514245464	501.51198254101
48	County	1095	Marshall County	1	Alabama	5	141891.360832893	71536.0041245605	41852.3292395394	104748.049141762	14387.1216132073	131941.156906805	66243.4224551096	38954.057690437	97249.4211239383	13402.1968535279	9950.20392608753	5292.58166945093	2898.27154910246	7498.62801782322	984.924759679325
49	County	1097	Mobile County	1	Alabama	3	291277.811710422	46215.4281327133	18263.902133477	216330.288469369	24097.7176463455	270077.087393282	42697.3540423564	16878.7790556991	200563.294759701	22339.9840522062	21200.7243171403	3518.0740903569	1385.12307777789	15766.9937096676	1757.73359413927
50	County	1099	Monroe County	1	Alabama	6	61370.199460023	39096.3328129147	14315.8463743567	53824.4888087804	6450.61773456695	57159.0252891248	36278.8668473328	13262.2703768933	50074.1299728227	6010.93851358018	4211.17417089812	2817.46596558191	1053.57599746335	3750.35883595762	439.679220986767
51	County	1101	Montgomery County	1	Alabama	3	317634.817402108	43095.0293605584	27504.0797166349	208418.442239469	24731.9106810841	291298.58836679	39884.9736994144	25360.9581414585	191303.525965439	22711.051893398	26336.2290353188	3210.05566114406	2143.12157517645	17114.9162740302	2020.85878768611
52	County	1103	Morgan County	1	Alabama	4	142253.285479723	64401.6355211255	37635.6132571021	104293.380740113	14164.8725965084	132478.182357383	59739.9332484746	35045.988356904	96984.4582417765	13207.4981319107	9775.10312233989	4661.70227265096	2589.62490019802	7308.922498337	957.374464597755
53	County	1105	Perry County	1	Alabama	6	59593.6958784092	39055.3047744818	18059.4636859447	53007.8806603054	6221.54793715663	55407.5796966138	36204.9347791196	16748.4785116674	49235.0164512624	5793.49418760926	4186.11618179546	2850.36999536216	1310.98517427724	3772.86420904303	428.053749547377
54	County	1107	Pickens County	1	Alabama	4	57611.8792682575	40323.6170000407	21805.2173680069	53586.7509217942	6497.19158972924	53571.0860956823	37409.660235851	20254.0986001954	49770.9712875925	6050.32955103313	4040.79317257522	2913.9567641897	1551.11876781153	3815.77963420175	446.86203869611
55	County	1109	Pike County	1	Alabama	5	68202.3524322542	38042.475718492	16819.2425220776	55897.2053556957	7488.11986510644	63471.2383937009	35322.7803186225	15620.9125608876	51962.4128922207	6976.84384160866	4731.11403855326	2719.69539986944	1198.32996119002	3934.79246347506	511.276023497788
56	County	1111	Randolph County	1	Alabama	6	101718.568165891	64938.3135138789	24667.9171297849	83566.8778413399	9235.21682181602	93960.4842176378	59767.4512145935	22848.4522051898	77152.2064799793	8564.46060723883	7758.08394825303	5170.86229928535	1819.46492459516	6414.67136136059	670.756214577191
57	County	1113	Russell County	1	Alabama	3	198266.723107211	46489.1126057013	22063.967064134	136224.091780885	15640.7780300496	181685.070756767	42900.6380419657	20350.4876610129	124981.722059627	14360.0419980808	16581.6523504445	3588.47456373558	1713.47940312112	11242.369721258	1280.73603196874
58	County	1115	St. Clair County	1	Alabama	2	168269.371851354	73635.3803171419	32046.7646482981	128182.100843743	14390.2239750775	155889.507591257	68056.3077831067	29742.8044801717	118664.251849427	13355.7090847143	12379.8642600966	5579.07253403525	2303.96016812643	9517.84899431588	1034.51489036318
59	County	1117	Shelby County	1	Alabama	2	239478.672280757	66249.1530554155	28263.7743488207	177268.272858714	17867.6885959242	218550.146208352	61107.3444296245	26051.0423750196	162116.766341155	16333.0671592134	20928.5260724053	5141.80862579107	2212.7319738011	15151.5065175588	1534.62143671078
60	County	1119	Sumter County	1	Alabama	6	55043.2040607472	37205.3260419638	19050.8288965675	49438.2188050178	5998.04403187037	51246.2152591713	34508.0969698627	17674.4537028818	45949.6466684502	5589.3331954799	3796.98880157593	2697.22907210108	1376.37519368568	3488.57213656762	408.710836390466
61	County	1121	Talladega County	1	Alabama	5	120084.689947325	63887.6086500772	25716.5827168858	96220.8462087778	10879.7352073012	111368.079606499	58999.4311007413	23861.5354115348	89149.8600826158	10113.5149452784	8716.61034082626	4888.1775493359	1855.04730535101	7070.98612616205	766.22026202281
62	County	1123	Tallapoosa County	1	Alabama	6	93250.2070804578	54594.8700718546	21462.3451115379	77307.9018281459	8936.807145193	86530.0971422561	50444.2140889785	19905.4491094261	71679.7040011983	8313.13625169515	6720.10993820173	4150.65598287615	1556.89600211175	5628.19782694756	623.670893497857
63	County	1125	Tuscaloosa County	1	Alabama	4	205926.094597305	46923.5197695445	29648.4315015711	142478.45104242	17395.4653557506	189690.899780969	43451.8190589758	27429.2465839068	131355.761621977	16046.1874959023	16235.1948163361	3471.70071056871	2219.1849176643	11122.6894204429	1349.27785984827
64	County	1127	Walker County	1	Alabama	2	108865.942682033	55850.1453200188	28830.0793798518	88052.6257801047	10684.6421891805	101715.525478222	51809.229923243	26872.8846431561	82026.9559151349	9993.33778241288	7150.4172038111	4040.91539677577	1957.19473669573	6025.66986496981	691.304406767632
65	County	1129	Washington County	1	Alabama	6	61875.9785194246	40447.5579679592	15886.4270710575	53390.5113304445	6432.00050832666	57377.5376505011	37414.551726543	14687.9263893175	49472.9624381257	5967.69241926037	4498.44086892345	3033.00624141617	1198.50068174006	3917.54889231879	464.308089066287
66	County	1131	Wilcox County	1	Alabama	6	53473.8097125383	36796.5183613112	15808.8674562852	48134.4060961847	5672.26202993239	49761.1867239105	34132.7093476435	14651.6962045131	44738.547095195	5283.58637829069	3712.62298862785	2663.80901366779	1157.1712517721	3395.85900098963	388.675651641702
67	County	1133	Winston County	1	Alabama	6	82530.9981727487	53502.2370225322	28837.6708273788	72679.7885933277	9164.7765017617	77099.8875799583	49706.0939422704	26890.4764828061	67702.4786044774	8573.12937361039	5431.11059279047	3796.1430802618	1947.1943445727	4977.30998885033	591.647128151312
68	County	4001	Apache County	4	Arizona	6	48445.9282454958	22885.9327338253	17005.3103850934	40081.1426745516	5256.01439452469	45422.9816452629	21256.6723749469	15820.254185063	37594.0041725402	4953.60443818792	3022.94660023288	1629.26035887844	1185.05620003046	2487.13850201139	302.40995633677
69	County	4003	Cochise County	4	Arizona	4	191756.868338982	26475.1397953324	18993.037038507	80920.7854248952	20061.3868578491	182923.015945855	24635.3094283824	17806.6635459639	76873.1721895609	19210.4619101326	8833.85239312638	1839.83036695	1186.3734925431	4047.61323533426	850.924947716504
70	County	4005	Coconino County	4	Arizona	4	92164.5344235542	21842.852710556	16751.5039934432	69558.14543901	11682.3764855628	85688.4388074059	20267.5559709064	15566.2800650218	64728.5477865857	10878.092146329	6476.09561614836	1575.29673964958	1185.22392842137	4829.59765242433	804.284339233815
71	County	4007	Gila County	4	Arizona	5	100038.931337681	28638.6297685134	16499.2489465418	52827.1470297503	8283.64447204821	93425.5668245	26583.9142651742	15340.6585308605	49750.8493526018	7840.39479240906	6613.3645131813	2054.71550333918	1158.59041568128	3076.29767714851	443.249679639148
72	County	4009	Graham County	4	Arizona	5	76279.4471282873	26399.9661448999	15812.8607570992	46616.6895021216	6796.11227794778	71304.5535451163	24496.4332483935	14681.4207079247	43693.6690109056	6386.54747082388	4974.89358317094	1903.53289650643	1131.44004917452	2923.02049121597	409.564807123905
73	County	4011	Greenlee County	4	Arizona	6	51155.6522169568	24966.4667448951	16220.4308454807	36642.5536194077	4797.75525659454	47795.6094899516	23174.4291471116	15066.8867179061	34287.1901683147	4504.6908154024	3360.04272700516	1792.03759778355	1153.54412757459	2355.36345109295	293.06444119214
74	County	4012	La Paz County	4	Arizona	6	81506.5203360487	22969.7744456374	11803.0344794303	44799.3609525879	5906.2541709681	76403.0297425609	21250.5567150535	10938.5694564972	42172.7233479741	5587.30813059885	5103.49059348784	1719.21773058391	864.465022933046	2626.63760461382	318.946040369249
75	County	4013	Maricopa County	4	Arizona	1	1396735.01959426	35005.3455635256	31174.6226623515	254790.07806317	61716.1096909643	1271091.28169768	32276.2304442733	28593.9090328973	232583.999817354	56241.3187865975	125643.737896581	2729.11511925233	2580.71362945425	22206.0782458158	5474.7909043668
76	County	4015	Mohave County	4	Arizona	4	208138.960841282	24483.5468239253	13646.9723871873	122336.269828005	18894.7404178243	201008.940245896	22686.1329100022	12683.2912092759	118091.980609876	18341.3549084947	7130.02059538508	1797.41391392316	963.681177911457	4244.28921812878	553.38550932955
77	County	4017	Navajo County	4	Arizona	5	49802.3062763686	23266.4293843235	16757.7917642055	39605.5878221919	5413.35565070653	46672.5397028823	21607.5587263212	15585.227281567	37151.5460896034	5101.27503448057	3129.76657348629	1658.87065800232	1172.56448263853	2454.04173258851	312.080616225965
78	County	4019	Pima County	4	Arizona	3	1152027.31590045	32272.7464204032	16989.4431095527	495296.599143152	80872.8423711957	1102122.25069991	30102.4891858543	15849.1724955146	473887.722438407	77409.419832958	49905.0652005325	2170.25723454893	1140.27061403804	21408.8767047447	3463.42253823768
79	County	4021	Pinal County	4	Arizona	2	421714.124875841	33623.6875053286	20984.9418748551	104998.635236472	24729.136379673	386674.050941541	31029.9292789814	19380.6392587214	96854.5475147881	22773.2406360515	35040.0739342993	2593.75822634713	1604.30261613369	8144.08772168376	1955.89574362155
80	County	4023	Santa Cruz County	4	Arizona	5	110285.530031628	26047.456287304	12465.9778487973	57934.5281614009	8373.21249285677	103787.825779071	24286.8477475897	11570.6529683391	54506.8330451695	7876.27507320441	6497.70425255726	1760.60853971427	895.324880458187	3427.69511623137	496.937419652364
81	County	4025	Yavapai County	4	Arizona	4	166403.681725929	26710.4847802841	17121.9800018875	107706.002904116	21445.5429513784	160774.360163095	24966.4484309486	16023.5395623698	103992.15805693	20829.925341182	5629.32156283362	1744.03634933553	1098.44043951766	3713.84484718612	615.617610196382
82	County	4027	Yuma County	4	Arizona	4	145053.825967604	14658.8891424363	9514.56802264686	40366.9961138846	11782.1763164995	130984.075148354	13532.5554563127	8733.07014670382	36843.4471598303	10633.0506183627	14069.7508192499	1126.33368612366	781.497875943039	3523.54895405429	1149.12569813675
83	County	5001	Arkansas County	5	Arkansas	6	54032.3820451118	36453.6028363986	24080.1668538668	50644.5693073277	6585.15383458481	50209.1088954153	33780.9959999381	22395.4970902881	46984.8775405595	6131.23755522749	3823.27314969652	2672.60683646055	1684.66976357866	3659.69176676822	453.91627935732
84	County	5003	Ashley County	5	Arkansas	6	54761.8494707407	35147.0183340136	23536.4219404261	48133.0527277226	6230.62945854118	50867.5440259956	32522.9894014239	21847.7240535099	44597.8597429129	5793.7441982411	3894.30544474511	2624.02893258975	1688.69788691614	3535.1929848097	436.885260300081
85	County	5005	Baxter County	5	Arkansas	5	75232.952244239	36976.2191933636	32223.4881437561	62505.3947253496	9835.38463836631	71662.6378807448	34542.286835559	30396.1399658445	58960.7687133617	9350.34544458161	3570.31436349418	2433.93235780456	1827.34817791163	3544.62601198792	485.039193784701
86	County	5007	Benton County	5	Arkansas	3	154876.591635007	42392.9231574279	57447.9242696258	86254.0242991514	16907.450863746	139291.446519661	39307.5731289092	52199.6594034203	78739.7082920099	15290.9687966306	15585.1451153464	3085.35002851863	5248.26486620552	7514.31600714146	1616.48206711537
87	County	5009	Boone County	5	Arkansas	5	52204.5262861268	36459.5908794158	29236.9360659608	51906.2677430517	7613.16909633677	49086.0845426853	34024.4670921786	27404.3965885301	48554.2899280523	7161.57658328929	3118.44174344149	2435.12378723727	1832.53947743074	3351.97781499939	451.592513047482
88	County	5011	Bradley County	5	Arkansas	6	54006.5985716372	35933.3185098272	24064.2961487309	48211.2578362701	6127.46998048804	50227.1119986988	33296.8368635742	22363.69631578	44718.8371883912	5704.48968776955	3779.48657293834	2636.48164625303	1700.59983295087	3492.42064787884	422.980292718494
89	County	5013	Calhoun County	5	Arkansas	5	57128.4091440116	36923.7175022402	24767.4640838672	49750.3471699088	6321.59705914163	53201.0188619037	34236.1158652188	23039.6140514629	46185.8541346649	5892.34268112525	3927.3902821079	2687.60163702133	1727.85003240435	3564.49303524392	429.254378016384
90	County	5015	Carroll County	5	Arkansas	6	62693.4408828284	38631.4647578617	33471.407958608	57049.3652815536	8759.67937024149	58749.3833951608	36019.579678678	31323.6371913821	53273.7670235838	8215.52046715694	3944.05748766761	2611.88507918364	2147.77076722593	3775.59825796981	544.158903084553
91	County	5017	Chicot County	5	Arkansas	6	49095.8619950225	32584.1626423331	22250.1680853536	45358.4516955498	5964.6378650694	45615.5806984049	30165.1113095801	20654.2635627829	42047.7315697246	5548.36178852275	3480.2812966176	2419.05133275299	1595.9045225707	3310.72012582523	416.276076546649
92	County	5019	Clark County	5	Arkansas	5	63243.5485295996	38497.1140994799	27143.5464570789	52888.2693106886	7250.57922909376	58994.3022787388	35741.523517182	25284.880836704	49170.7179605168	6768.20434352474	4249.24625086078	2755.59058229796	1858.66562037487	3717.5513501718	482.37488556902
93	County	5021	Clay County	5	Arkansas	6	70565.663826333	42337.9518478847	27897.1087173648	63129.9111077228	8540.97603946796	66079.893256286	39426.2898248469	26077.5995920231	58928.1295240819	8010.67345990883	4485.77057004696	2911.66202303779	1819.5091253417	4201.78158364087	530.302579559127
94	County	5023	Cleburne County	5	Arkansas	6	53480.7789827046	37549.2095652118	27259.3048128601	52432.1797004965	7545.97462504347	50093.0629202336	34945.1877472996	25483.7033510691	48916.1696261358	7077.1537814794	3387.716062471	2604.02181791213	1775.60146179102	3516.01007436071	468.820843564067
95	County	5025	Cleveland County	5	Arkansas	4	58583.0942254461	36611.3726354472	24825.6852464576	50620.0740694085	6598.37435655251	54547.7876173158	33947.0862178954	23091.2559565789	46998.3805838601	6149.91294490983	4035.30660813032	2664.28641755178	1734.4292898787	3621.6934855484	448.461411642685
96	County	5027	Columbia County	5	Arkansas	5	60511.3188343835	37895.7728890921	25775.5079433971	51263.3415076615	6585.91932561251	56284.8228561001	35100.542452657	23966.8462569175	47538.7172886794	6132.22881027982	4226.4959782834	2795.2304364351	1808.66168647959	3724.62421898209	453.690515332687
97	County	5029	Conway County	5	Arkansas	6	68527.5670058987	38646.5760972161	29593.1489045501	57783.3530286188	8249.4134017767	63694.7217616521	35911.4175581765	27569.9750118116	53685.0602277457	7685.4485363848	4832.84524424659	2735.15853903965	2023.17389273848	4098.29280087307	563.964865391902
98	County	5031	Craighead County	5	Arkansas	4	137270.80923434	43919.8044848461	35062.6496872885	91232.4506925133	14809.5594776917	126224.19868461	40775.9394955102	32480.4615161731	84187.0373727998	13647.3805778862	11046.6105497305	3143.86498933588	2582.18817111547	7045.4133197135	1162.17889980546
99	County	5033	Crawford County	5	Arkansas	3	89218.0987737527	39496.5431814666	38827.1826482652	64239.0933419403	10644.5938713552	82730.6200638804	36605.4431267448	36026.0850842477	59603.532490303	9880.5227381259	6487.47870987226	2891.10005472186	2801.09756401749	4635.56085163737	764.071133229263
100	County	5035	Crittenden County	5	Arkansas	2	182296.369724431	49827.6183235565	32155.4954746874	124292.172655038	15182.3098714194	167514.413770999	46055.8014656116	29795.7021651182	114364.202019439	13995.5524970351	14781.9559534316	3771.81685794493	2359.79330956926	9927.97063559862	1186.75737438424
101	County	5037	Cross County	5	Arkansas	6	71790.9504226099	42011.9369371737	27024.7042328304	63108.414993744	8458.37465115081	66712.1177535896	38936.2378137379	25170.2157977369	58568.4042832517	7883.17065307211	5078.83266902033	3075.69912343577	1854.48843509351	4540.01071049232	575.203998078699
102	County	5039	Dallas County	5	Arkansas	6	57588.5740832429	37860.935430631	25275.6714720937	50506.2814494532	6467.17137912537	53634.5267899164	35128.2341077773	23521.5316619688	46904.7519389299	6029.56902325924	3954.04729332647	2732.70132285367	1754.13981012496	3601.52951052329	437.602355866127
103	County	5041	Desha County	5	Arkansas	6	51627.3872667513	33830.3997476596	23619.0009043751	47493.3701610628	6242.87517326902	48031.8751200554	31360.9367082922	21960.5375429458	44080.5936479571	5815.23299201832	3595.5121466959	2469.46303936749	1658.46336142933	3412.77651310575	427.642181250704
104	County	5043	Drew County	5	Arkansas	6	52850.804301086	34650.0777947731	23821.0831036195	47853.3313135472	6208.69806961725	49168.0386184447	32116.3217062272	22145.2760979412	44405.6879762198	5782.63130969525	3682.76568264135	2533.75608854596	1675.80700567836	3447.64333732734	426.066759922005
105	County	5045	Faulkner County	5	Arkansas	3	156888.419968677	41940.5867289484	37687.8539418345	96366.4927120287	14627.2244459765	143592.935055512	38879.2678451218	34820.6093687175	88567.5687293262	13437.2029917271	13295.4849131646	3061.3188838266	2867.244573117	7798.92398270251	1190.02145424943
106	County	5047	Franklin County	5	Arkansas	6	61810.1997517469	37253.8710313773	32213.7939827934	53441.8264677395	8127.41402176572	57463.850259482	34579.2318785073	29957.846004431	49659.2691497191	7566.50312819907	4346.34949226494	2674.63915287	2255.94797836236	3782.55731802042	560.910893566646
107	County	5049	Fulton County	5	Arkansas	6	49775.687772028	37947.5759108547	26482.1894749418	51966.7858588472	6994.11202297213	46720.583822612	35378.9755949907	24777.8164887398	48557.6389438479	6571.78287416183	3055.10394941593	2568.60031586395	1704.37298620197	3409.1469149993	422.329148810299
108	County	5051	Garland County	5	Arkansas	4	110570.106131871	40860.7410420754	36107.1056995138	73138.9287283232	12019.9261355285	103911.564100671	37982.5858822042	33795.2183531726	68388.7640605074	11293.9890194962	6658.54203119987	2878.15515987116	2311.88734634115	4750.16466781577	725.937116032373
109	County	5053	Grant County	5	Arkansas	3	75159.4565384827	41724.6144401942	27750.7444100559	60237.380042389	8244.32224053635	69903.3335947325	38700.7857263327	25811.7019093675	55924.7185739438	7676.97633497267	5256.12294375025	3023.82871386148	1939.04250068841	4312.66146844523	567.34590556368
110	County	5055	Greene County	5	Arkansas	5	90036.6732694579	43382.8884602012	30382.60027916	71884.5321303778	10396.9818048396	83800.1206437947	40340.3285909854	28321.2263704851	66864.1674343402	9694.88756256189	6236.55262566316	3042.55986921581	2061.37390867495	5020.36469603762	702.09424227775
111	County	5057	Hempstead County	5	Arkansas	6	59043.9342780731	37145.9394664215	26634.908486841	50258.6837690089	6779.07628900434	54889.897468363	34426.6851519338	24777.445486274	46607.3469389675	6310.17579884888	4154.03680971007	2719.25431448772	1857.46300056694	3651.33683004146	468.900490155468
112	County	5059	Hot Spring County	5	Arkansas	5	82563.1580417438	41022.8643087951	30274.4447744842	62277.0433120427	9200.18546630587	77209.419571705	38095.570708628	28240.3752988148	58008.3727008917	8607.396983531	5353.73847003887	2927.29360016704	2034.06947566945	4268.67061115103	592.788482774869
113	County	5061	Howard County	5	Arkansas	6	55303.867873418	35796.5215813174	25998.261559389	47553.4245369383	6543.71908344403	51402.6401998481	33188.0845085711	24187.7468609031	44107.5735349603	6090.71595178014	3901.22767356987	2608.43707274631	1810.5146984859	3445.85100197801	453.003131663883
114	County	5063	Independence County	5	Arkansas	5	55059.5776615225	38742.1889817398	26486.573944493	54000.5356810945	7485.82457229502	51457.314952708	36039.6593844585	24733.4937152403	50321.3223313244	7008.96430714861	3602.26270881454	2702.52959728136	1753.08022925274	3679.21334977007	476.860265146402
115	County	5065	Izard County	5	Arkansas	6	49147.2695459724	37288.5607994888	26401.6216532196	51016.7063295884	7037.77812881828	46143.4529179995	34757.9377396026	24709.3843364339	47670.0921112655	6614.50497026571	3003.81662797288	2530.62305988625	1692.23731678566	3346.61421832291	423.273158552573
116	County	5067	Jackson County	5	Arkansas	6	60033.3960211628	39394.9991449405	26288.0011024203	56249.4055704499	7704.47034523728	55940.5905556609	36595.7840156391	24510.2574625119	52318.7237971621	7195.43246599383	4092.80546550187	2799.21512930138	1777.74363990846	3930.68177328779	509.03787924345
117	County	5069	Jefferson County	5	Arkansas	4	80942.6861697187	38747.7425297129	27333.393944417	61702.1062922599	8784.73890274556	75411.9591767754	35920.4380512588	25431.6495399984	57336.7997567947	8191.76581960946	5530.72699294332	2827.30447845406	1901.74440441861	4365.30653546523	592.973083136103
118	County	5071	Johnson County	5	Arkansas	6	48619.8777076037	36163.0846111605	29518.331531302	48928.2233119685	7107.55753090948	45231.9828104059	33620.3335592133	27483.5631103364	45504.7432805589	6624.18518659032	3387.89489719785	2542.75105194719	2034.76842096562	3423.48003140957	483.372344319168
119	County	5073	Lafayette County	5	Arkansas	6	63044.9654002118	38800.3986683721	26547.5535915377	52675.5907354928	6991.2351591553	58502.4927253772	35899.2689442938	24666.2210844333	48773.2194262927	6497.07407243544	4542.47267483458	2901.12972407839	1881.33250710434	3902.37130920008	494.161086719858
120	County	5075	Lawrence County	5	Arkansas	6	65165.2380563632	40235.8964640561	27343.9369205972	59186.4014247374	8254.91392413692	60847.7753022006	37426.2552035053	25525.4993967831	55137.6345113232	7723.46724692302	4317.46275416262	2809.64126055086	1818.43752381413	4048.7669134142	531.446677213907
121	County	5077	Lee County	5	Arkansas	6	58380.3479624085	38582.3031936617	24323.6381150551	54456.0785004963	6942.6891796148	54142.3825506699	35726.665422534	22614.5212190253	50465.3963651156	6456.1059858874	4237.96541173866	2855.63777112772	1709.11689602977	3990.68213538075	486.583193727409
122	County	5079	Lincoln County	5	Arkansas	4	54803.2276353024	35318.9597172463	24051.400342991	49242.2234541088	6421.86651036535	50995.7344148025	32739.4686651672	22366.9801362226	45706.1543290995	5983.02962976574	3807.49322049996	2579.49105207911	1684.42020676835	3536.06912500926	438.83688059961
123	County	5081	Little River County	5	Arkansas	4	65806.5686703277	36642.381178869	27375.095708175	52455.3898684471	7663.13635923576	61103.1258379476	33924.1194232637	25447.1370858519	48618.5248428376	7125.41030323347	4703.4428323801	2718.26175560532	1927.95862232305	3836.86502560946	537.726056002284
124	County	5083	Logan County	5	Arkansas	6	61698.7305880913	35915.9222159784	29473.5097885667	51226.1551660804	7680.03108021503	57496.7389944979	33356.055841788	27460.653698188	47640.9010156686	7166.32474994239	4201.99159359345	2559.86637419038	2012.85609037871	3585.25415041181	513.706330272635
125	County	5085	Lonoke County	5	Arkansas	3	123856.410375181	42068.5104404789	33217.4488612802	82725.7483721859	12747.0816549012	113935.226694032	38963.2812327193	30749.8842265445	76292.987192723	11751.149022173	9921.1836811485	3105.22920775962	2467.56463473577	6432.76117946281	995.932632728246
126	County	5087	Madison County	5	Arkansas	3	49758.226829773	37400.9468723491	30771.9760670528	50967.0598427627	7536.2317670972	46188.4923087828	34804.0959008743	28632.7987929972	47395.9742937323	7016.52240951404	3569.73452099018	2596.85097147477	2139.17727405555	3571.0855490304	519.709357583161
127	County	5089	Marion County	5	Arkansas	6	64193.9340237901	36488.0406413542	30779.9166309056	57338.1312611646	8768.01278964619	60876.8525626019	34075.3457861516	28969.334211139	53913.6925846598	8304.05234997166	3317.08146118816	2412.69485520261	1810.58241976655	3424.43867650483	463.960439674521
128	County	5091	Miller County	5	Arkansas	4	141035.250285819	39330.2145734256	34910.7720369443	84614.8987137103	14348.8687273174	131208.333574003	36400.2834695247	32462.4825259773	78560.955753648	13355.536568595	9826.91671181541	2929.93110390097	2448.28951096699	6053.94296006235	993.332158722398
129	County	5093	Mississippi County	5	Arkansas	5	87606.136535595	44955.2246133901	29072.5062683622	72405.3899023239	9896.29175049557	81626.9281112483	41785.6954649175	27112.3519132886	67381.8447562381	9240.46223906562	5979.20842434661	3169.52914847261	1960.15435507356	5023.54514608578	655.829511429953
130	County	5095	Monroe County	5	Arkansas	6	57750.4421031995	37720.7480727435	24835.6307433092	53350.1467324281	7010.18410113743	53659.90008014	34961.6832476178	23107.0775080747	49503.4405419783	6528.38053783432	4090.54202305954	2759.0648251257	1728.55323523453	3846.70619044978	481.803563303109
131	County	5097	Montgomery County	5	Arkansas	6	53848.3467022025	36175.8406159469	25862.5366514412	47306.5133671004	6454.23155207378	50182.4616921405	33591.2551901617	24100.3681768622	43965.2903637131	6022.19576245026	3665.88501006196	2584.58542578514	1762.16847457907	3341.2230033873	432.035789623513
132	County	5099	Nevada County	5	Arkansas	6	56776.3807124325	36890.8131741647	26184.9743976323	49320.7584524296	6539.81738167695	52830.7634791067	34212.4475347422	24367.3107282341	45768.4310000084	6092.10566509832	3945.61723332574	2678.36563942254	1817.66366939824	3552.32745242116	447.711716578635
133	County	5101	Newton County	5	Arkansas	5	45440.6407223577	35641.9155714022	28209.4997923948	48389.8280504982	7009.78342955223	42600.6298234022	33233.0920741077	26393.1876838717	45188.8996010569	6578.25394299265	2840.01089895559	2408.82349729453	1816.31210852306	3200.92844944136	431.529486559579
134	County	5103	Ouachita County	5	Arkansas	5	61879.967688875	37219.7110712494	25795.5046577133	51861.7526718532	6762.11378046244	57677.2848035105	34512.8311593868	24006.5562005782	48173.144355897	6307.39020364934	4202.68288536446	2706.87991186257	1788.9484571351	3688.60831595622	454.723576813094
135	County	5105	Perry County	5	Arkansas	3	80064.9576508156	41384.8711078144	30199.368216895	63125.6674702955	8881.16773372949	74253.940601102	38408.4785323573	28094.6494990912	58548.546078352	8255.54898871891	5811.01704971361	2976.39257545716	2104.7187178038	4577.12139194349	625.618745010579
136	County	5107	Phillips County	5	Arkansas	5	62549.5598418011	40082.5014626037	24304.3125910221	57319.7538354831	7298.08801699767	57861.0393707639	37080.5444368179	22571.4806653164	53034.4386757902	6771.17399728254	4688.5204710372	3001.95702578583	1732.83192570569	4285.31515969295	526.914019715131
137	County	5109	Pike County	5	Arkansas	6	55098.730518	36326.8958654041	26117.3716345637	47974.1579201052	6491.83963528385	51322.6574861094	33713.93089307	24327.3367921	44556.9019698757	6053.67596003419	3776.07303189061	2612.96497233414	1790.03484246371	3417.25595022955	438.163675249659
138	County	5111	Poinsett County	5	Arkansas	4	78370.0534920256	43620.6643095892	27254.9946023685	67294.874978717	8695.10479444287	72660.7166479805	40445.724770537	25367.0990664125	62390.0218591203	8087.8263259679	5709.33684404505	3174.93953905225	1887.89553595599	4904.85311959674	607.278468474966
139	County	5113	Polk County	5	Arkansas	6	57075.4972793079	34049.5019619272	25094.2723327376	45551.4767378091	6613.72374017164	53105.003937121	31579.3048141256	23365.7010868767	42292.4858650805	6164.04339377217	3970.49334218689	2470.19714780153	1728.57124586087	3258.99087272854	449.680346399479
140	County	5115	Pope County	5	Arkansas	5	82935.2393111001	36903.7144784995	34597.49653867	60644.028603263	10019.2788575454	77043.5683740945	34319.3256402167	32201.5856947827	56354.4973577325	9323.2952452724	5891.67093700556	2584.38883828278	2395.91084388724	4289.53124553046	695.983612272967
141	County	5117	Prairie County	5	Arkansas	6	60083.9076025684	37800.8152588406	25336.5982380989	54300.2897492567	7278.74100359725	55827.9245151594	35042.8625854728	23573.6910986542	50389.8963930813	6777.89197693224	4255.98308740896	2757.95267336788	1762.90713944473	3910.39335617536	500.84902666501
142	County	5119	Pulaski County	5	Arkansas	3	325980.977087585	49869.021943577	48199.9016870828	186007.662568317	26255.9985661916	299539.908479904	46125.6554997349	44521.1571585177	171119.493741922	24159.3539673704	26441.0686076812	3743.36644384214	3678.74452856511	14888.1688263946	2096.64459882126
143	County	5121	Randolph County	5	Arkansas	6	58906.0331956099	40794.7872793932	26734.6232688251	57260.4260276927	7685.8296261604	55119.8188878464	37993.480242392	24979.4921713358	53421.3625859326	7203.58863271833	3786.21430776346	2801.30703700118	1755.13109748935	3839.0634417601	482.240993442077
144	County	5123	St. Francis County	5	Arkansas	5	72504.6316665727	41203.9937818791	26879.0860105138	62565.2572019294	8500.56261664971	67303.5242062865	38155.6504070145	25011.8158393692	58013.2100898341	7912.69498057874	5201.10746028621	3048.34337486468	1867.27017114456	4552.04711209526	587.867636070965
145	County	5125	Saline County	5	Arkansas	3	148825.653286911	47993.3218741026	36528.8671411658	99361.3597480432	15090.5275248726	137479.141417092	44460.6522586779	33881.2567225193	91849.0579181353	13961.2752217786	11346.5118698185	3532.66961542467	2647.61041864648	7512.30182990785	1129.25230309404
146	County	5127	Scott County	5	Arkansas	6	59631.0201056675	34578.1867162605	26809.7954419092	47609.4295748244	7095.38323876583	55532.8092027503	32093.3536444484	24973.3812556661	44242.1412709423	6617.39041113673	4098.21090291716	2484.83307181215	1836.41418624304	3367.28830388204	477.992827629101
147	County	5129	Searcy County	5	Arkansas	6	46156.1969866049	36028.9611539279	27101.6532120176	48937.5125155756	6956.62821523349	43427.2174907371	33621.9194007309	25401.3851809011	45786.5995973462	6548.45304441033	2728.97949586784	2407.04175319696	1700.26803111646	3150.91291822941	408.175170823152
148	County	5131	Sebastian County	5	Arkansas	3	236354.099705503	38659.1231541384	55667.9818059702	112492.942460527	20144.503187664	219718.33326146	35849.1883848726	51744.3535757151	104534.992265368	18733.0195805971	16635.7664440426	2809.93476926574	3923.62823025512	7957.95019515906	1411.48360706697
149	County	5133	Sevier County	5	Arkansas	6	54423.1520714385	35786.5205627398	25847.8642584262	47150.5266186968	6562.14275348492	50502.2738866031	33149.0368678883	24027.8578060102	43692.1477991548	6099.82517597238	3920.87818483543	2637.48369485145	1820.00645241603	3458.378819542	462.31757751254
150	County	5135	Sharp County	5	Arkansas	6	51613.5994519591	39358.703919771	26459.6534148789	53292.0275846165	7216.38896323167	48327.1596265577	36653.8969006598	24727.3151607709	49725.368907726	6767.14469831212	3286.43982540135	2704.80701911117	1732.33825410798	3566.65867689048	449.244264919553
151	County	5137	Stone County	5	Arkansas	6	48829.0277905359	37043.1698567605	26588.7331201931	50541.8188811265	7091.91207293491	45849.7505996242	34526.7911174538	24889.7331847576	47227.5816620217	6665.82586803493	2979.27719091167	2516.37873930676	1698.99993543549	3314.23721910484	426.086204899973
152	County	5139	Union County	5	Arkansas	5	69153.6744519827	36922.7378771164	26209.139516314	54411.3776623587	7137.80891533862	64380.9597906907	34192.6268936404	24370.4224667662	50486.5258975048	6648.26082994926	4772.71466129194	2730.11098347601	1838.71704954787	3924.85176485384	489.548085389356
153	County	5141	Van Buren County	5	Arkansas	6	47386.4112621898	36258.4832280847	26886.1444334136	49102.6149272353	6888.98390366007	44383.3184250277	33779.9466317109	25143.3954872859	45818.7052511049	6461.58432222569	3003.09283716204	2478.53659637381	1742.74894612769	3283.90967613036	427.399581434376
154	County	5143	Washington County	5	Arkansas	3	187486.765599834	42089.8225120443	64382.7455287674	95007.7121638466	19534.5489944458	168768.901040348	38953.1220936104	58479.7722776882	86585.7946749991	17666.8388453939	18717.8645594855	3136.7004184339	5902.97325107915	8421.91748884748	1867.71014905188
155	County	5145	White County	5	Arkansas	5	82740.8704684146	39538.5903651602	29104.4010533642	64725.1407929117	9683.065880897	76814.4813769194	36687.7698136614	27081.0937395679	60070.7141693434	9007.79016930812	5926.38909149523	2850.8205514988	2023.30731379624	4654.42662356829	675.275711588873
156	County	5147	Woodruff County	5	Arkansas	6	61592.7526653268	38405.8365734363	25673.4864580361	55512.8996064513	7463.91733274333	57272.9113727813	35623.9550683624	23902.7745937213	51548.7414404798	6956.4673750223	4319.84129254546	2781.88150507383	1770.71186431476	3964.15816597153	507.449957721026
157	County	5149	Yell County	5	Arkansas	5	68303.0673083675	37127.7269525492	30730.1416052446	54778.3097184255	8385.68021652025	63598.6947472228	34497.4993252041	28628.922494748	50933.183122064	7818.69832472863	4704.37256114471	2630.22762734513	2101.21911049659	3845.12659636146	566.981891791613
158	County	6001	Alameda County	6	California	1	1247251.12792439	104366.972251546	55669.7521168347	566671.717705979	47157.8575587498	1125612.84961364	94103.5868899911	50261.6438438277	512076.786488991	42565.9955907025	121638.278310742	10263.3853615546	5408.10827300695	54594.9312169876	4591.86196804721
159	County	6003	Alpine County	6	California	6	56131.3363770277	20180.4752087745	13557.8139847239	38589.7757327381	4856.8353755689	53013.258252958	18718.9387838975	12664.5615652462	36332.9367358011	4595.33796893501	3118.07812406969	1461.53642487705	893.25241947769	2256.83899693698	261.497406633893
160	County	6005	Amador County	6	California	6	111239.537703267	31370.0177137	19866.4382644546	52699.4449647578	8365.41430959657	104903.560322921	29192.2208471359	18621.439453445	49505.1219015908	7900.77722697245	6335.97738034625	2177.79686656414	1244.99881100953	3194.32306316698	464.637082624124
161	County	6007	Butte County	6	California	4	313134.592696081	23375.9937870163	28207.5257614218	97379.1145414591	20143.7130257326	297572.620934048	21737.7167138759	26597.8718855292	92257.5414720921	19132.8457234839	15561.9717620335	1638.27707314039	1609.65387589263	5121.57306936698	1010.86730224871
162	County	6009	Calaveras County	6	California	6	96281.9126442419	30585.4548807536	19127.0693333014	47059.4136574091	7363.34511664809	89790.8875593091	28237.1553250749	17796.1682408054	43852.7632682606	6889.86357687938	6491.0250849328	2348.29955567876	1330.90109249595	3206.65038914849	473.481539768704
163	County	6011	Colusa County	6	California	6	143210.345217123	50335.3756843848	23147.427295184	70900.8021481861	8425.13754455934	131737.332519312	46338.9851971488	21372.9190210178	65422.4516697296	7771.88288780751	11473.0126978108	3996.39048723608	1774.50827416623	5478.35047845653	653.254656751836
164	County	6013	Contra Costa County	6	California	2	795476.910687542	73475.295051564	52439.3002626551	319786.760471395	36561.6542423355	725777.30625382	66714.3107554872	47736.4780967926	292285.393778904	33348.5764872453	69699.6044337221	6760.98429607682	4702.82216586251	27501.3666924908	3213.07775509026
165	County	6015	Del Norte County	6	California	5	24604.8746935323	13638.4933349246	7619.76523328964	18782.6630444679	2177.84309557508	23361.0409293711	12843.1987917727	7138.20582016237	17851.1146726872	2060.91871684459	1243.83376416118	795.294543151901	481.559413127276	931.548371780633	116.924378730489
166	County	6017	El Dorado County	6	California	2	231998.713078156	28422.8579538121	28299.8538331062	87735.123131448	16050.1565607884	219136.536890854	26555.9971251353	26617.7869996384	82746.1782217481	15173.2448826152	12862.1761873016	1866.86082867684	1682.06683346784	4988.94490969989	876.911678173256
167	County	6019	Fresno County	6	California	3	593659.90559215	36408.7972307162	49345.9419206996	130788.30964117	35276.378216164	508481.882448037	32688.2874245334	42751.3966142428	113740.185235574	30247.3868991204	85178.0231441128	3720.50980618278	6594.54530645684	17048.1244055961	5028.99131704362
168	County	6021	Glenn County	6	California	6	74417.0874805133	37937.4401519822	17228.5459544644	44712.3718052925	5129.59758351645	69137.7093357524	35066.6337774086	15989.8245762252	41560.7663348527	4775.40209328168	5279.37814476089	2870.80637457352	1238.72137823918	3151.60547043984	354.195490234766
169	County	6023	Humboldt County	6	California	5	128673.681917276	20719.982507152	12580.3227828945	83540.0890255905	7881.97633258439	122551.557113594	19387.5080379152	11813.0861175592	79538.2026071204	7491.90471101156	6122.12480368241	1332.47446923687	767.23666533524	4001.88641847014	390.071621572825
170	County	6025	Imperial County	6	California	4	101724.277719309	13012.5201580888	9506.19835364425	27054.6804335828	8741.17880244862	88008.2552510091	11958.4476913971	8522.11036012016	24278.0097442116	7529.7866585044	13716.0224682999	1054.07246669164	984.087993524096	2776.6706893712	1211.39214394422
171	County	6027	Inyo County	6	California	6	51469.6349166073	22797.4379389754	12131.5182531696	36206.636280761	3156.15591496669	47101.3296698354	20777.265934339	11193.0772081227	33272.4614478248	2921.74013439763	4368.3052467719	2020.17200463641	938.44104504695	2934.17483293617	234.415780569063
172	County	6029	Kern County	6	California	3	611575.87774896	60680.0260981163	39729.8857913521	154691.538770217	36254.3629435273	526229.382669249	54272.003922356	34632.4968803672	135613.995708607	31184.473559851	85346.4950797117	6408.02217576022	5097.38891098489	19077.5430616102	5069.8893836763
173	County	6031	Kings County	6	California	4	175312.07705071	45967.7587753804	24365.1538627698	72786.042417422	12481.7126443258	150929.802742578	41197.3038095026	21245.6651083374	64554.5277827968	10722.8152368105	24382.2743081318	4770.45496587782	3119.48875443244	8231.51463462514	1758.89740751522
174	County	6033	Lake County	6	California	5	156807.254995817	73831.2868535566	27960.9120155812	91163.7483394879	10057.9027737895	146752.32561457	68118.5235669301	26012.8051199321	85200.8931804432	9424.64449247868	10054.9293812476	5712.76328662644	1948.10689564917	5962.85515904463	633.258281310825
175	County	6035	Lassen County	6	California	5	23217.0617978512	13054.6468596525	11299.4125329821	17719.002814946	2154.4257560562	21713.8592626462	12126.1682392062	10531.6988650495	16562.492379841	2016.45982915157	1503.20253520504	928.4786204463	767.713667932582	1156.51043510507	137.965926904628
176	County	6037	Los Angeles County	6	California	1	2551644.70659248	186427.179042801	80191.9810334117	1241616.85051866	83858.823211402	2261005.09446619	165692.395444642	71245.8873048665	1100560.2593274	74334.3244790929	290639.612126286	20734.7835981592	8946.09372854522	141056.591191262	9524.49873230912
177	County	6039	Madera County	6	California	4	279647.975672301	35565.0741112796	32865.6953361048	77762.8898176325	19473.0447539873	242722.142497328	31936.9614657665	28910.94035118	68744.8082784741	16947.8664766042	36925.8331749726	3628.11264551301	3954.75498492478	9018.08153915838	2525.17827738312
178	County	6041	Marin County	6	California	2	766493.493364334	171175.306967686	52905.9640709026	392056.141917601	38939.8388838134	707501.120484665	156306.319399184	48678.1048851902	362549.71134801	36004.4413116206	58992.3728796695	14868.9875685012	4227.85918571247	29506.4305695909	2935.39757219279
179	County	6043	Mariposa County	6	California	6	71923.4702387106	27246.3343887594	15332.6964874004	37686.2254239812	5307.00592331139	64421.4699805819	24777.6891289407	13981.7467328231	34347.603799022	4794.60784210081	7502.00025812865	2468.64525981867	1350.94975457732	3338.62162495926	512.398081210577
180	County	6045	Mendocino County	6	California	5	91078.3754232118	52555.4931873179	16730.6275365351	59505.4899271726	6136.99373429355	84905.2328261886	48534.1194910878	15513.6771570558	55529.6309195469	5725.57686492094	6173.14259702321	4021.37369623007	1216.95037947928	3975.85900762565	411.416869372606
181	County	6047	Merced County	6	California	3	225383.089224393	37442.4621367102	27880.3207572735	69393.4555083825	15381.1894428707	194782.266880854	33557.4840877975	24485.027303458	61422.0720010188	13325.220314367	30600.8223435384	3884.97804891262	3395.2934538155	7971.38350736368	2055.9691285037
182	County	6049	Modoc County	6	California	6	16827.3403381573	11348.5773425671	10307.6872616643	13155.9087037154	1547.51787942859	15739.3753903886	10560.7726745916	9608.07116900911	12307.2889842476	1447.04090109557	1087.96494776865	787.804667975551	699.616092655162	848.619719467766	100.476978333014
183	County	6051	Mono County	6	California	6	39708.5334031302	19094.8591582265	12049.1952855912	29704.9092498389	2950.29039136022	36727.3516296907	17510.0303536446	11165.810766266	27541.1002439368	2752.63287639066	2981.18177343951	1584.82880458196	883.384519325169	2163.80900590209	197.65751496956
184	County	6053	Monterey County	6	California	3	484331.571328665	52810.706739417	40673.8555576461	227019.977971389	35016.561783599	435454.879652261	47376.6944184446	36627.3219675819	204357.381880323	31502.2672181096	48876.6916764037	5434.01232097241	4046.53359006421	22662.596091067	3514.29456548938
185	County	6055	Napa County	6	California	4	510244.21618977	82853.4149709918	46494.1700671021	211104.165144902	25910.5493739467	471970.758083654	75789.4002055012	42906.4324145923	195217.603617033	23967.846132627	38273.4581061161	7064.01476549058	3587.73765250984	15886.5615278689	1942.70324131972
186	County	6057	Nevada County	6	California	5	144918.137156435	23057.8676015229	20654.4278415605	65443.652162063	10972.067932831	138056.158475434	21559.9263694804	19510.4581292357	61991.6620817629	10450.5143352216	6861.97868100153	1497.94123204247	1143.96971232479	3451.99008030014	521.553597609464
187	County	6059	Orange County	6	California	1	2142366.51250315	220764.462765876	74564.2183684886	1142746.84498355	83767.9072158659	1916530.44539015	196998.422749282	66749.6571827116	1022052.49484617	74942.4261436114	225836.067112998	23766.0400165936	7814.56118577696	120694.350137384	8825.48107225446
188	County	6061	Placer County	6	California	2	597570.549330541	26692.7916176033	43758.8335067481	168202.003623994	31358.7312307363	558748.123721103	24895.8889545477	40897.848528459	157256.562952724	29340.1225928348	38822.4256094372	1796.9026630556	2860.98497828909	10945.4406712705	2018.60863790155
189	County	6063	Plumas County	6	California	6	29064.4053080191	15528.4229336442	11849.4126468899	21533.9275938519	2702.83514928695	27336.2644493081	14466.978637633	11067.2364200375	20215.7451985258	2541.28689322151	1728.14085871101	1061.44429601125	782.176226852331	1318.18239532612	161.548256065445
190	County	6065	Riverside County	6	California	1	814613.094823754	88924.0217720909	40545.9016119171	363405.352229907	42949.4512662156	721623.804496692	79460.4162336725	36196.8456730396	322508.583863393	38061.0702443812	92989.2903270617	9463.60553841839	4349.05593887752	40896.768366514	4888.38102183441
191	County	6067	Sacramento County	6	California	1	1227166.09026696	40502.0385221467	78245.0569767997	350937.646093305	56216.1512120608	1122739.12458844	37493.2347617108	71841.3032391339	321598.627181788	51503.3342229166	104426.965678524	3008.80376043585	6403.75373766574	29339.0189115169	4712.81698914418
192	County	6069	San Benito County	6	California	2	118659.155852858	43508.5276933459	19819.3925567252	62173.2963988658	8410.04718275733	105823.757361506	38871.1170696205	17769.0708673697	55914.2205383411	7525.83445360401	12835.398491352	4637.41062372538	2050.32168935551	6259.07586052467	884.212729153324
193	County	6071	San Bernardino County	6	California	2	1284642.58729075	102140.304012935	49850.725268321	555848.736430388	55179.4790252884	1133408.08616867	91013.6729543467	44332.6293805767	491178.850154749	48713.5719854253	151234.501122081	11126.6310585886	5518.09588774428	64669.8862756396	6465.9070398631
194	County	6073	San Diego County	6	California	1	1241861.40743241	113402.929383975	85287.8970452793	700460.550137106	53695.3188100402	1112412.08350069	101647.092614896	76491.8369882816	627550.950711674	48103.4771836309	129449.323931714	11755.836769079	8796.06005699773	72909.5994254316	5591.84162640926
195	County	6075	San Francisco County	6	California	1	3290909.3761599	227663.21472614	98448.3785904427	1659197.31048306	133868.631868369	3052306.00493684	207360.599678184	90805.4367282685	1539677.77896044	124190.972572308	238603.371223066	20302.6150479557	7642.94186217418	119519.531522626	9677.65929606041
196	County	6077	San Joaquin County	6	California	3	514361.742512539	36257.1211111148	48616.1125904616	125252.733526885	28076.30299951	454510.897474645	32789.5075237649	43297.3059566536	111631.034666249	24861.5703823926	59850.8450378936	3467.61358734994	5318.80663380799	13621.6988606361	3214.73261711738
197	County	6079	San Luis Obispo County	6	California	3	164378.364498724	43320.9003338153	17617.2498503725	90263.5165842082	14913.6046447728	152765.179580794	39288.1489714216	16293.6085266752	83614.5584223151	13921.7693551226	11613.1849179303	4032.75136239376	1323.64132369733	6648.95816189308	991.835289650217
198	County	6081	San Mateo County	6	California	2	1298379.60799574	155897.60837886	51338.9765205541	687104.633849865	57115.8090281937	1175593.86535363	140353.62432949	46428.5425040067	623102.535317203	51764.1938091471	122785.742642109	15543.9840493702	4910.43401654736	64002.0985326621	5351.6152190466
199	County	6083	Santa Barbara County	6	California	3	496940.736377972	47181.1945150274	29720.8045825973	210873.534083825	41534.0578223215	453335.447219926	42415.3455209235	27102.2814194023	192101.506258193	37925.1996352912	43605.2891580462	4765.84899410394	2618.523163195	18772.0278256324	3608.85818703025
200	County	6085	Santa Clara County	6	California	1	1134871.56862095	70657.1966902274	51426.9424009292	430190.681132889	44189.7613887254	1000774.154228	63104.7812750004	45665.7444669975	380258.877720196	39023.0935248521	134097.414392951	7552.41541522702	5761.19793393171	49931.803412693	5166.66786387333
201	County	6087	Santa Cruz County	6	California	3	562761.933938799	80214.1907278626	44540.1299529745	254316.228485741	30877.420567205	519192.111219056	72516.6883533636	40912.871340448	234463.249025294	28481.3258801527	43569.8227197431	7697.50237449892	3627.25861252658	19852.9794604467	2396.09468705223
202	County	6089	Shasta County	6	California	4	401815.490205156	20869.0801144303	29781.3864636379	140073.248743472	23403.8618366747	387764.963713284	19591.1313680672	28426.9733346961	134874.226801802	22558.7682287379	14050.5264918717	1277.9487463631	1354.41312894183	5199.02194167028	845.093607936771
203	County	6091	Sierra County	6	California	6	79905.6166149653	17796.7885342124	13164.8197615791	50504.1635580053	5992.53854540304	74852.9014187552	16557.9681008547	12285.0504368117	47289.8269117483	5617.81781451239	5052.71519621014	1238.82043335774	879.769324767423	3214.33664625702	374.720730890649
204	County	6093	Siskiyou County	6	California	6	28633.4602371076	14150.1623511345	10542.4153930085	19689.4489077744	2374.06692461124	27367.9420855906	13335.4007926717	9888.10312948431	18760.961771463	2255.76036175179	1265.51815151706	814.761558462725	654.312263524209	928.487136311341	118.306562859448
205	County	6095	Solano County	6	California	3	571606.126585827	63518.5291932718	43415.1673486717	228037.117316361	27525.5762032555	520708.846828882	57975.489618721	39642.1178393334	208171.870053846	25095.7503927683	50897.2797569458	5543.03957455087	3773.04950933837	19865.2472625149	2429.82581048721
206	County	6097	Sonoma County	6	California	3	671005.881546274	133186.567207643	71210.8407068697	270702.694723915	37067.2634930242	632394.125869256	122866.859141656	66878.540516219	254218.559058078	34933.3824826293	38611.7556770177	10319.7080659869	4332.30019065069	16484.1356658378	2133.88101039489
207	County	6099	Stanislaus County	6	California	3	470038.57924054	36645.1532461178	50772.480331286	97109.2896419505	29237.1756621435	414813.574121921	32902.5368830174	45046.2681844712	86506.4532617137	25831.2711801726	55225.0051186186	3742.61636310043	5726.21214681474	10602.8363802368	3405.90448197094
208	County	6101	Sutter County	6	California	4	310930.648088818	29312.8943741561	31589.652386415	88492.7705729814	18264.8379182428	286421.838165584	27154.8096230277	29201.0135775784	81783.6733411892	16850.86459348	24508.8099232349	2158.08475112838	2388.63880883664	6709.09723179218	1413.97332476288
209	County	6103	Tehama County	6	California	5	74365.5770204313	20465.0293047952	14599.4312897035	36655.7349703918	5606.42386789284	70705.8140487418	19083.0467881167	13688.4565493432	34673.2293605555	5319.7634916416	3659.76297168951	1381.98251667849	910.974740360249	1982.50560983633	286.66037625124
210	County	6105	Trinity County	6	California	6	28673.3512734313	18614.0440754385	10810.076619548	20938.8868483931	2370.92330611287	27203.3641309674	17446.0489908915	10109.1543364145	19821.1199190161	2239.93569505043	1469.98714246386	1167.99508454692	700.922283133542	1117.76692937706	130.987611062446
211	County	6107	Tulare County	6	California	3	307439.296586729	41062.8931422085	42766.7692291093	81946.7097448733	21738.3446950791	263100.100384398	36911.5675274766	36937.2268637675	72207.2206020441	18572.5737893356	44339.1962023309	4151.32561473194	5829.54236534184	9739.48914282918	3165.7709057435
212	County	6109	Tuolumne County	6	California	5	71498.9371876119	27089.5677040297	16976.9509232613	40550.3046293948	5892.06086999833	66862.1879983195	25025.8562264829	15836.5435072486	37863.9490094768	5530.76093296185	4636.74918929244	2063.71147754687	1140.40741601271	2686.35561991807	361.299937036481
213	County	6111	Ventura County	6	California	3	560898.640175505	89197.8527003393	35156.0823848133	291492.682319617	34966.456844837	501593.518899983	79527.9850704496	31500.4352284533	260608.617609477	31295.448935801	59305.1212755218	9669.8676298897	3655.64715636003	30884.0647101401	3671.00790903599
214	County	6113	Yolo County	6	California	2	663629.960063476	49099.208533552	50562.7224656433	211613.358331322	31732.6400609877	606225.550603043	45212.3551386181	46386.6599496161	193728.627971685	29029.8266046984	57404.409460433	3886.85339493385	4176.06251602722	17884.7303596364	2702.81345628935
215	County	6115	Yuba County	6	California	4	270463.161339941	25049.7266741413	28588.8533148721	77041.1631221643	16187.955754042	248626.007699321	23275.5673735687	26416.754152488	71176.2278376837	14911.6685618239	21837.1536406197	1774.1593005726	2172.09916238406	5864.93528448065	1276.28719221811
216	County	8001	Adams County	8	Colorado	2	887891.164779986	27720.2914798738	45410.7237864019	331517.703896834	27665.5636255854	790099.105696016	25527.6989718964	41021.6524065934	296418.743990755	24679.3929943939	97792.0590839697	2192.5925079774	4389.07137980852	35098.9599060797	2986.17063119157
217	County	8003	Alamosa County	8	Colorado	6	51737.4044227579	23938.797341327	20969.2059790012	41959.75769637	6796.01624643242	48858.7800794805	22219.0579229107	19605.8567659816	39497.8668933284	6459.37353928402	2878.62434327736	1719.73941841632	1363.34921301966	2461.89080304164	336.642707148401
218	County	8005	Arapahoe County	8	Colorado	2	1052105.23928517	27187.300425572	46072.2504896967	415124.83313755	30431.4026651044	948998.553819521	25069.5382091335	42026.1292185093	375011.488057507	27522.6489196337	103106.68546565	2117.7622164385	4046.12127118741	40113.3450800433	2908.75374547069
219	County	8007	Archuleta County	8	Colorado	6	38175.6248652381	23449.9528941907	18625.2869338547	34068.5905521072	4753.98606803896	35944.1951735482	21789.7813662794	17374.4404341124	32069.1762121509	4508.98542410791	2231.42969168986	1660.1715279113	1250.84649974228	1999.41433995627	245.000643931054
220	County	8009	Baca County	8	Colorado	6	35285.5730842462	24053.9524724948	19221.4248183108	34460.2283800681	3959.41473494819	32795.7353122125	22290.4895823819	17887.3139289599	31987.8875728868	3695.23803362005	2489.83777203362	1763.46289011288	1334.11088935095	2472.34080718128	264.176701328137
221	County	8011	Bent County	8	Colorado	6	41412.5363732745	22716.7632101032	19472.3432746012	36506.7640875907	4788.54320768625	38709.7169581569	21061.8595638058	18154.9312086643	33989.3674788153	4499.17328042163	2702.81941511754	1654.90364629742	1317.41206593694	2517.39660877534	289.36992726462
222	County	8013	Boulder County	8	Colorado	3	539796.269609226	28729.8789569076	41823.3032501571	232773.237800414	22032.0318494047	492857.196974032	26468.8682390665	38456.0378505445	213188.289841863	20194.1889415725	46939.0726351934	2261.01071784105	3367.26539961266	19584.9479585508	1837.84290783224
223	County	8014	Broomfield County	8	Colorado	2	862764.526614774	29229.0428112289	47957.4355574797	339531.730071385	28446.7465801732	774408.015390248	26902.4340599357	43527.3700469465	306005.660653798	25600.5451890315	88356.5112245265	2326.60875129323	4430.0655105332	33526.0694175869	2846.2013911417
224	County	8015	Chaffee County	8	Colorado	6	86678.8494887846	26790.4541972168	19850.0273722965	68228.4479744576	7396.93204211034	80777.6552340185	24834.5273567778	18499.4822097438	63708.3376644938	6978.57447759254	5901.1942547661	1955.92684043894	1350.54516255276	4520.11030996374	418.3575645178
225	County	8017	Cheyenne County	8	Colorado	6	29409.1560498855	21963.1230304181	18014.7457690895	31696.5859556716	3588.36707106409	27341.623994081	20372.353188026	16777.5362976238	29426.03553779	3351.34891608793	2067.53205580447	1590.76984239208	1237.20947146564	2270.55041788161	237.018154976162
226	County	8019	Clear Creek County	8	Colorado	2	305899.381431959	33983.6606047693	29149.2266549248	166791.186314748	12867.9293587888	281478.483881604	31346.6498256624	26981.8623023312	153895.203450425	11914.0614552761	24420.8975503541	2637.01077910694	2167.36435259363	12895.9828643231	953.867903512742
227	County	8021	Conejos County	8	Colorado	6	39017.1514015947	22827.3194312156	19192.0265911776	34420.641432923	5127.14653121053	36794.1482981656	21189.0392192182	17916.5496971712	32389.9995409631	4868.87847063694	2223.00310342911	1638.28021199738	1275.4768940064	2030.64189195985	258.268060573586
228	County	8023	Costilla County	8	Colorado	6	33772.3263382097	22911.2079919429	18577.5590032406	31203.0296067071	4144.71343351071	31738.7420574554	21262.2857147018	17325.7912889182	29275.9454843363	3922.55005996431	2033.58428075433	1648.92227724106	1251.76771432241	1927.08412237082	222.163373546408
229	County	8025	Crowley County	8	Colorado	6	47311.204366959	22641.7733015643	19252.7625315913	39592.4162830464	4950.04637868231	44286.7742701541	20997.7556775446	17952.585056913	36924.1261376991	4657.0350907886	3024.43009680489	1644.01762401973	1300.17747467824	2668.29014534727	293.01128789371
230	County	8027	Custer County	8	Colorado	6	70622.6202375431	24166.8781172341	19356.7794178696	56742.9601764925	6628.59015544047	66330.3912402491	22432.4429221665	18052.0301453045	53261.0352207663	6272.72326446722	4292.22899729391	1734.43519506755	1304.74927256502	3481.92495572619	355.866890973248
231	County	8029	Delta County	8	Colorado	6	102063.535845564	29705.836576168	21628.0215940259	66920.7027984123	11080.3660198862	95852.3808481126	27490.6306110372	20180.2242838212	62694.706589293	10540.3885314577	6211.15499745179	2215.20596513081	1447.79731020464	4225.99620911929	539.97748842853
232	County	8031	Denver County	8	Colorado	1	1559535.27392893	29022.9534165716	55601.9357016121	582897.955899552	41311.7975222851	1420739.70188543	26740.2634759285	50929.6632584089	531469.814130608	37687.7742815127	138795.572043502	2282.68994064318	4672.27244320319	51428.1417689434	3624.0232407724
233	County	8033	Dolores County	8	Colorado	6	43868.5804078851	24612.31525965	17854.6209902001	35928.0348135502	4607.21809214309	40936.0944385671	22833.8616991029	16618.5501458411	33563.9441256699	4335.82526516474	2932.48596931799	1778.45356054709	1236.07084435899	2364.09068788033	271.392826978348
234	County	8035	Douglas County	8	Colorado	2	417976.483890412	25759.7189808828	28502.3644977526	206241.122547095	15272.8233811195	372031.065667382	23791.3713187141	26073.2012671868	184257.889621864	13699.01344768	45945.4182230306	1968.3476621687	2429.16323056577	21983.2329252312	1573.80993343945
235	County	8037	Eagle County	8	Colorado	5	160012.048407249	36045.920827713	24505.1738345135	99448.8045163458	9550.70777810626	147368.524309683	33264.1045379567	22709.201634654	91908.4543480014	8864.64630517372	12643.5240975659	2781.8162897563	1795.97219985949	7540.35016834438	686.061472932543
236	County	8039	Elbert County	8	Colorado	2	71795.391340764	22535.0879760717	19640.987530408	53842.7328272275	5524.36595697091	65587.6461646842	20882.111265051	18230.1995976929	49437.1877325576	5092.50152931641	6207.74517607985	1652.9767110207	1410.78793271514	4405.54509466997	431.8644276545
237	County	8041	El Paso County	8	Colorado	3	555578.995361087	25575.1690362519	33242.5140739995	369406.251434206	31409.3443626444	510129.381558646	23687.8912122648	30734.626658293	339291.256768275	28879.328340428	45449.6138024403	1887.27782398712	2507.88741570652	30114.9946659307	2530.01602221638
238	County	8043	Fremont County	8	Colorado	5	150574.366973757	25627.6519830343	21867.9506883559	113428.133139944	13178.04071349	141719.541292639	23775.163439852	20413.9021202279	106769.076700982	12515.6785840387	8854.82568111848	1852.4885431823	1454.04856812807	6659.05643896157	662.362129451286
239	County	8045	Garfield County	8	Colorado	5	103847.967797945	34687.2533852233	22415.8744139661	70149.0289531128	7902.35172158162	95830.772979205	32024.7026675861	20788.048457304	64954.8537650963	7351.80803559617	8017.19481874016	2662.55071763713	1627.82595666208	5194.17518801651	550.543685985456
240	County	8047	Gilpin County	8	Colorado	2	427012.682868376	34309.8640627817	32984.6773091442	211316.657347923	15593.1965645498	392590.223060021	31634.1891181502	30489.7114940174	194778.608112573	14403.9306364806	34422.4598083549	2675.67494463142	2494.96581512675	16538.0492353499	1189.26592806924
241	County	8049	Grand County	8	Colorado	6	203077.053329818	34631.2457887233	28827.6529820575	106943.139218314	9673.55122915149	186371.766456227	31915.9415307779	26645.5323339855	98540.4126291585	8937.77210995747	16705.2868735916	2715.30425794546	2182.12064807196	8402.72658915505	735.779119194025
242	County	8051	Gunnison County	8	Colorado	6	90622.4333159948	29095.9386034416	20237.9113798615	69031.4017669156	7346.85260476849	84200.2483250088	26949.1162965248	18847.9587500628	64293.0091325868	6910.17928271973	6422.18499098591	2146.82230691687	1389.95262979871	4738.39263432882	436.673322048761
243	County	8053	Hinsdale County	8	Colorado	6	42745.841032499	23790.3592807316	18041.6636274288	36196.2068055918	4665.20872839906	40013.6100855172	22084.5858918771	16820.3760017508	33908.5399342742	4408.0230517495	2732.23094698184	1705.77338885448	1221.28762567803	2287.66687131761	257.18567664956
244	County	8055	Huerfano County	8	Colorado	6	37090.6570813228	22641.0542416555	18541.298757096	33788.2658188063	4391.73129842035	34876.7820269933	21011.8630640422	17292.2118137225	31697.2584540197	4156.14016365963	2213.87505432947	1629.19117761326	1249.08694337347	2091.0073647866	235.591134760716
245	County	8057	Jackson County	8	Colorado	6	65962.6801366443	26398.9323473606	21405.0942428037	40883.0754627749	4740.89389251318	60714.0820758605	24393.7789243666	19847.4740174221	37792.3222956987	4397.1590962686	5248.59806078379	2005.15342299397	1557.62022538163	3090.75316707625	343.734796244572
246	County	8059	Jefferson County	8	Colorado	2	1171374.23839912	30386.1656901265	49214.3020310561	505373.989494012	34856.8661675669	1076697.93870047	28014.6948106016	45376.5228100496	465081.687969049	32096.9291825703	94676.2996986519	2371.4708795249	3837.77922100642	40292.3015249626	2759.93698499661
247	County	8061	Kiowa County	8	Colorado	6	33069.6904609042	22387.7346496156	18421.4856193079	33261.8395017958	3826.35212002976	30757.1379961539	20761.4977875445	17155.0111914267	30885.7112065075	3575.2492068118	2312.55246475034	1626.2368620711	1266.47442788126	2376.12829528825	251.102913217967
248	County	8063	Kit Carson County	8	Colorado	6	27241.5942257365	21415.7486470072	17828.6242833979	30692.1134614994	3594.06480949557	25350.8713577772	19875.1980340538	16613.2720840755	28507.6691258767	3359.76098409697	1890.72286795935	1540.55061295345	1215.35219932247	2184.4443356227	234.303825398601
249	County	8065	Lake County	8	Colorado	6	114744.994588129	29534.0409105399	20828.2954027792	82446.757247697	7972.2433295187	106011.944430082	27314.9340841183	19355.4746552808	76387.9340530452	7442.02204462362	8733.05015804666	2219.10682642161	1472.82074749833	6058.82319465185	530.221284895079
250	County	8067	La Plata County	8	Colorado	5	49647.5479220105	23715.7868794899	18447.3279938776	43573.2709872647	6114.4505455615	46772.8798435147	22037.4545085365	17198.1294941891	41060.6272743496	5796.40321860269	2874.6680784958	1678.33237095343	1249.19849968856	2512.64371291511	318.047326958806
251	County	8069	Larimer County	8	Colorado	3	380119.757301704	25366.170248884	47337.9896072356	120399.591521211	20233.1885146149	349611.859029804	23420.7318591434	43678.4600685584	110891.175175037	18642.9558967794	30507.8982719001	1945.43838974069	3659.52953867721	9508.41634617367	1590.23261783543
252	County	8071	Las Animas County	8	Colorado	6	36706.7802901543	22961.7083959177	19015.787086344	34048.6444222113	4364.45860732062	34460.9065704458	21292.833365539	17732.7025474333	31880.9841054667	4123.72528124069	2245.87371970848	1668.8750303787	1283.08453891076	2167.66031674466	240.733326079938
253	County	8073	Lincoln County	8	Colorado	6	31809.4128199865	21384.261283264	17851.0428959815	32376.1919350252	3605.36838124497	29558.2011932577	19837.8433316357	16625.0815522706	30060.6376676686	3368.72697168119	2251.21162672883	1546.41795162829	1225.9613437109	2315.55426735663	236.641409563773
254	County	8075	Logan County	8	Colorado	5	36181.1961132673	21288.3429336408	19108.0297149915	33002.3953305646	4534.47935866323	33852.6020213663	19765.6916664343	17845.3491876196	30710.939915507	4263.52994525474	2328.59409190104	1522.65126720651	1262.6805273719	2291.45541505759	270.949413408495
255	County	8077	Mesa County	8	Colorado	4	366090.684434296	29941.8598346933	22058.6354512794	215925.747253108	37584.5406553915	345234.55038462	27688.5223039951	20530.7341225482	203592.047936776	35532.5278668013	20856.1340496767	2253.33753069823	1527.90132873112	12333.6993163327	2052.01278859022
256	County	8079	Mineral County	8	Colorado	6	38198.2246143686	23206.6804368353	18191.3253778413	33318.3397652573	4542.85233363542	35862.8041241398	21549.215789222	16969.3871569129	31280.6353831368	4301.8516488143	2335.42049022884	1657.46464761333	1221.93822092844	2037.70438212051	241.000684821119
257	County	8081	Moffat County	8	Colorado	5	74064.1279362257	28951.4691327489	20810.3137498386	47886.416490225	5481.46159397497	68261.7723958536	26734.7443768174	19299.2712777421	44314.4720137382	5094.10601929962	5802.35554037207	2216.72475593159	1511.0424720965	3571.94447648683	387.355574675347
258	County	8083	Montezuma County	8	Colorado	6	48820.412129766	23886.3867146326	17612.4783230332	40691.1177692721	5139.81468603588	45645.8503034238	22164.9529986747	16391.8147272796	38083.9167617509	4838.45185387587	3174.56182634212	1721.43371595787	1220.66359575362	2607.20100752124	301.362832160014
259	County	8085	Montrose County	8	Colorado	5	109795.665464199	27456.9728421714	22564.8915396625	69149.7766483232	13656.8951947971	103500.556913765	25437.7111159017	21101.5251631535	64971.5659184932	12994.2919332127	6295.10855043357	2019.26172626968	1463.36637650904	4178.21072982998	662.603261584364
260	County	8087	Morgan County	8	Colorado	5	39109.5216391101	21474.4335227647	18611.0959136703	34509.4066072289	4347.58456532478	36148.2465613434	19919.2426246351	17315.8561928203	31978.9555647805	4043.18586547392	2961.2750777667	1555.19089812957	1295.23972085007	2530.45104244837	304.398699850855
261	County	8089	Otero County	8	Colorado	6	44861.6846807732	22690.622380721	19446.4496427094	38213.5718567133	4946.30059167673	41986.1421381926	21040.2873931067	18134.6062167394	35620.3008902718	4652.97653959174	2875.5425425806	1650.3349876143	1311.84342597009	2593.27096644144	293.324052084989
262	County	8091	Ouray County	8	Colorado	6	52128.3207881981	25895.1564867668	18723.8715900907	42522.5144122366	5526.46844674095	48726.5609348936	24017.0641438082	17451.9587380799	39771.9463923034	5223.47066585488	3401.75985330449	1878.09234295857	1271.91285201085	2750.56801993318	302.997780886065
263	County	8093	Park County	8	Colorado	2	169751.402080923	30301.3030064863	23459.3003686832	112948.360587707	9620.78364403252	156239.889590204	28002.7033069706	21764.337640238	104251.873198855	8930.97524475688	13511.5124907189	2298.59969951567	1694.96272844523	8696.48738885239	689.808399275646
264	County	8095	Phillips County	8	Colorado	6	32076.8332967924	21522.6481708424	18511.7703010381	32111.9917787767	4015.80229464611	29956.6312359177	19986.3725963224	17275.6113574384	29863.0281681327	3767.68659207407	2120.20206087468	1536.27557451991	1236.15894359964	2248.96361064407	248.115702572034
265	County	8097	Pitkin County	8	Colorado	5	105140.759322511	32142.8876322584	20979.2007915301	74403.6329642105	7265.52652525657	97048.0581403962	29719.8144235763	19485.7532953925	68861.5222203677	6762.18488020953	8092.70118211517	2423.0732086821	1493.44749613764	5542.11074384287	503.341645047031
266	County	8099	Prowers County	8	Colorado	6	34778.2796879647	22831.9587762571	18952.7335504454	33993.8950256008	4258.89027511066	32375.0774395829	21168.7100692295	17650.6267082744	31576.1679977377	3981.70220065025	2403.20224838188	1663.24870702764	1302.10684217101	2417.72702786316	277.188074460415
267	County	8101	Pueblo County	8	Colorado	4	290318.320759374	23127.2290221037	23311.2223036761	165835.881312498	23604.3982973913	275332.710286053	21470.2724338991	21807.7067318629	156973.042509559	22396.9206097986	14985.610473321	1656.95658820463	1503.51557181317	8862.83880293906	1207.4776875926
268	County	8103	Rio Blanco County	8	Colorado	6	68580.381788949	28884.4186346841	19982.868333408	45373.7157016971	4856.03767292193	63195.1645481672	26673.7974424335	18534.2662603777	41976.4175658715	4510.1976207706	5385.21724078175	2210.62119225058	1448.60207303032	3397.29813582562	345.840052151328
269	County	8105	Rio Grande County	8	Colorado	6	47455.9549938156	23694.2705410372	20106.0106217697	39314.8163458998	6076.63598121435	44748.094231313	21993.826270712	18787.1381497747	36980.2971303855	5771.0447041702	2707.86076250267	1700.44427032522	1318.872471995	2334.51921551432	305.591277044158
270	County	8107	Routt County	8	Colorado	5	83278.2582064447	30931.8282446502	22622.6790150009	53028.8708493029	6173.8334290299	76833.7141322509	28553.3877074916	20972.2955634836	49146.7987019613	5756.70653231574	6444.54407419373	2378.44053715855	1650.38345151734	3882.07214734156	417.126896714156
271	County	8109	Saguache County	8	Colorado	6	50035.7022760198	23994.3114956087	19175.0761855122	42713.6906352101	5393.93527679006	46989.0453713669	22270.296739466	17890.3388162666	40087.8236379898	5109.73788515571	3046.65690465286	1724.01475614272	1284.73736924565	2625.86699722026	284.197391634348
272	County	8111	San Juan County	8	Colorado	6	41501.5453230622	23325.0113150496	17375.7872290407	34970.1785380738	4643.27026426297	38827.3090128181	21655.7436270231	16195.2072167269	32746.5762526821	4382.93696951296	2674.23631024411	1669.26768802645	1180.58001231381	2223.60228539172	260.333294750012
273	County	8113	San Miguel County	8	Colorado	6	44837.3794642251	24160.2268868292	17766.5336611666	36901.3913749832	4877.23739664145	41913.9100786003	22420.8775714893	16554.4199098175	34525.6860054186	4601.99269967912	2923.46938562483	1739.34931533992	1212.11375134914	2375.70536956457	275.244696962326
274	County	8115	Sedgwick County	8	Colorado	6	32090.6916406489	21361.1368560955	18331.0448587436	31905.5861845941	4007.81935425056	29995.9706122674	19836.0205537017	17109.4000676181	29681.7021284347	3764.25418695038	2094.72102838151	1525.11630239381	1221.64479112546	2223.88405615943	243.565167300177
275	County	8117	Summit County	8	Colorado	5	188721.200441553	34254.3279163434	25379.877261995	117076.971822775	10355.2267850614	173870.666120902	31618.0644044452	23526.8793714724	108237.505107909	9624.76831562933	14850.5343206507	2636.26351189812	1852.99789052267	8839.46671486587	730.458469432112
276	County	8119	Teller County	8	Colorado	3	239272.006826632	28714.3575305888	26005.6617301574	178245.234403862	15656.8459328194	220820.858811094	26569.931671121	24141.7406325406	164696.725844164	14527.5358507954	18451.1480155373	2144.4258594678	1863.92109761684	13548.508559698	1129.31008202399
277	County	8121	Washington County	8	Colorado	6	32304.1962170003	21282.0802095284	18317.1528835011	32122.4960005923	3951.47732791135	30076.1962592542	19754.7384643939	17076.5710221467	29842.1530558852	3697.37728592382	2227.99995774615	1527.34174513458	1240.58186135445	2280.34294470701	254.100041987528
278	County	8123	Weld County	8	Colorado	3	212906.369563555	23873.0669027645	31721.1615590605	78305.05756853	11606.0225824541	188667.595041654	22042.4733074007	28732.6631059378	70718.5959789705	10364.0180021179	24238.7745219014	1830.59359536379	2988.49845312264	7586.46158955952	1242.00458033619
279	County	8125	Yuma County	8	Colorado	6	31059.3602517583	21445.5357372454	18364.0260659587	31870.0441213648	3904.49718240209	28953.8518981333	19910.3614228412	17125.7649669454	29619.7259273217	3656.58595496924	2105.50835362499	1535.17431440422	1238.26109901325	2250.3181940431	247.91122743285
280	County	9001	Fairfield County	9	Connecticut	3	591196.301710383	94131.9965037518	25252.8965647342	480502.340482996	22625.5577100835	545113.291096966	87744.289800089	23400.1410792379	443449.082349092	20915.479630287	46083.010613417	6387.70670366278	1852.7554854963	37053.2581339034	1710.07807979644
281	County	9003	Hartford County	9	Connecticut	1	623603.640872999	79729.8759537714	30456.1280506909	454808.937730689	27738.0298813545	586661.356499518	75260.4746563954	28704.3128325721	428003.536292921	26120.7110183519	36942.2843734809	4469.40129737604	1751.81521811883	26805.4014377679	1617.31886300264
282	County	9005	Litchfield County	9	Connecticut	5	269330.441934881	102087.67648679	23547.5108741539	239573.084508903	16586.2222039074	253994.003191343	95938.5365896777	22220.1415988254	225869.986066672	15661.1256245171	15336.4387435381	6149.13989711254	1327.36927532849	13703.098442231	925.096579390323
283	County	9007	Middlesex County	9	Connecticut	2	195799.314405768	54460.7795570753	14153.7428586607	159224.962769993	11169.5859445453	185829.295051014	51522.1556366781	13433.432085894	151088.377373	10605.6188031336	9970.01935475459	2938.62392039718	720.310772766747	8136.58539699321	563.96714141177
284	County	9009	New Haven County	9	Connecticut	3	493694.476247164	72650.7142851516	26209.1961132334	391987.726283793	22810.390843624	463991.993993667	68297.932770224	24659.7166103505	368417.382333812	21455.0952899218	29702.4822534968	4352.78151492755	1549.47950288281	23570.343949981	1355.29555370218
285	County	9011	New London County	9	Connecticut	3	152615.322670099	45385.6598564847	12449.9955919665	127643.689416203	9726.15490827262	145281.710045822	43081.6357892588	11850.9798137236	121496.359463292	9262.60051724622	7333.61262427737	2304.0240672259	599.015778242952	6147.32995291122	463.554391026396
286	County	9013	Tolland County	9	Connecticut	2	204784.065933841	76409.3221439999	17945.0011241272	173586.479290647	13195.2037581495	193596.475082766	72263.5732545052	16991.2218375915	164149.106620049	12488.2428381365	11187.5908510752	4145.74888949475	953.77928653569	9437.37267059745	706.960920013041
287	County	9015	Windham County	9	Connecticut	3	169743.568142247	73589.1764021138	15404.4831689317	149674.397205066	11317.9878348821	160913.991276085	69662.9535029302	14619.3805975367	141874.521855297	10738.6609324511	8829.57686616207	3926.22289918358	785.10257139507	7799.87534976851	579.326902430992
288	County	10001	Kent County	10	Delaware	4	138629.298587489	35680.1017735723	19618.4956693153	96421.5312432852	10441.1559202494	129744.98065595	33349.0939693522	18411.4903475932	90201.6159254437	9786.18655322229	8884.31793153851	2331.00780422009	1207.00532172204	6219.91531784152	654.969367027118
289	County	10003	New Castle County	10	Delaware	2	545963.76956895	71460.8400842737	41471.9998437559	371211.596198521	27591.7414774473	504338.041890295	66283.6348922507	38394.8018353741	343048.344376899	25510.9208480632	41625.7276786548	5177.20519202293	3077.1980083818	28163.2518216224	2080.82062938415
290	County	10005	Sussex County	10	Delaware	3	97977.5036254531	24797.2302213346	17605.1518813561	60904.2280396559	8035.97170250324	92935.2956033347	23292.1633058304	16726.6761292056	57654.2265987701	7633.91478632098	5042.2080221184	1505.06691550417	878.47575215051	3250.00144088583	402.056916182258
291	County	11001	District of Columbia	11	District of Columbia	1	2053177.07746557	67956.4891008687	65696.5937908711	1434574.25226874	88234.0610974246	1855392.11057546	62029.4167612076	59513.3340500349	1296126.65968072	79759.6069440861	197784.966890117	5927.07233966111	6183.25974083621	138447.592588018	8474.45415333845
292	County	12001	Alachua County	12	Florida	3	237096.441093781	49481.6785252217	18088.1571278643	177062.495370359	23319.211676648	220441.434612509	46612.0898025625	16837.8336392859	164844.451843663	21704.9711275957	16655.0064812721	2869.58872265925	1250.32348857837	12218.0435266965	1614.24054905227
293	County	12003	Baker County	12	Florida	2	74505.2436243947	45001.7106722561	12307.3585696204	65314.7929946052	8053.76997180534	69612.3776990431	42073.5299295286	11473.9984937045	61034.7555925594	7536.45802886876	4892.86592535154	2928.18074272746	833.360075915922	4280.03740204577	517.311942936577
294	County	12005	Bay County	12	Florida	4	168499.409311154	24499.5126461762	11518.448856327	133406.468564342	17676.3988167811	158533.522509043	22838.0173277739	10746.6329850644	125487.681348156	16626.2625208108	9965.88680211092	1661.49531840231	771.815871262524	7918.78721618579	1050.1362959703
295	County	12007	Bradford County	12	Florida	6	106138.672845806	56459.2513721685	13861.6235254231	90069.3220550524	11409.5176768903	99752.3782189349	53076.9268777905	12988.2380725514	84643.7187482392	10736.8519894518	6386.29462687137	3382.32449437807	873.385452871709	5425.60330681322	672.665687438536
296	County	12009	Brevard County	12	Florida	3	328689.311935916	84350.84286474	13949.6419221245	301477.410693112	35394.0019807869	312703.755833833	79002.1173675298	13171.7683260213	286863.82418875	33705.1373241983	15985.5561020829	5348.72549721022	777.873596103264	14613.5865043625	1688.8646565886
297	County	12011	Broward County	12	Florida	2	952666.941562245	86188.0342188836	14328.3667033618	811860.415827705	54704.192716707	873809.080475162	79657.6658829155	13192.4184256582	744779.574047973	50231.9302360922	78857.861087083	6530.36833596811	1135.94827770365	67080.8417797319	4472.26248061487
298	County	12013	Calhoun County	12	Florida	6	47441.7211546983	25349.7132102826	9133.7383759381	40658.420050224	5607.53366121983	44482.0088161348	23626.6719638994	8490.68508189066	38079.4885740699	5259.58357873147	2959.71233856351	1723.04124638317	643.053294047432	2578.93147615409	347.950082488362
299	County	12015	Charlotte County	12	Florida	4	280152.173969592	39874.6265337191	9628.62153116907	251697.128899136	30112.483320618	272117.138867686	38118.1234419307	9232.85655111621	244458.061202257	29244.5901903757	8035.03510190591	1756.5030917884	395.764980052859	7239.06769687962	867.893130242293
300	County	12017	Citrus County	12	Florida	4	192816.426991858	53793.0454364344	11840.3469438608	163006.292138819	21678.0350817659	186046.711616456	51049.8876989686	11285.4102216106	157142.455585177	20930.8550837605	6769.71537540112	2743.15773746573	554.936722250201	5863.83655364203	747.179998005418
301	County	12019	Clay County	12	Florida	2	283579.212547996	70891.18333563	18818.9125076683	228357.491485878	24911.6824229722	262228.818576343	66405.4651954747	17503.0709920002	211372.719726137	23090.741135462	21350.3939716527	4485.71814015523	1315.84151566806	16984.7717597416	1820.94128751017
302	County	12021	Collier County	12	Florida	3	213625.880689836	29112.0570770789	6548.15490677052	190201.135015298	19831.9462100729	202398.046808032	27513.848091497	6160.38751730363	180214.912401946	18788.9592186274	11227.8338818037	1598.20898558186	387.767389466896	9986.22261335172	1042.98699144552
303	County	12023	Columbia County	12	Florida	5	80293.62168717	37248.101015165	12906.0631474589	64409.5209385119	9021.08885842803	75420.1171872374	34887.6233539148	12068.5254510628	60454.576015076	8480.87915883352	4873.50449993256	2360.47766125015	837.537696396059	3954.94492343598	540.209699594508
304	County	12027	DeSoto County	12	Florida	5	118241.173915154	53769.7963365572	7015.64444354812	109429.324977033	13016.0560583558	112909.96288032	51119.0848617984	6618.78925734048	104533.339659394	12431.622832782	5331.21103483382	2650.71147475879	396.855186207645	4895.98531763911	584.43322557381
305	County	12029	Dixie County	12	Florida	6	42502.0363579336	24611.5969175128	7210.86716041628	36514.3171784886	5014.87740079932	40107.1221893011	23131.3274343052	6733.81477373873	34432.4218858955	4734.27048468093	2394.91416863256	1480.26948320764	477.052386677552	2081.8952925931	280.606916118393
306	County	12031	Duval County	12	Florida	1	495392.323420008	81794.8851818063	21628.3907742269	410704.646005067	38310.79938981	454033.21600785	76022.3015129998	19993.5729633812	376631.074090219	35186.100134759	41359.1074121578	5772.58366880653	1634.81781084574	34073.5719148481	3124.69925505093
307	County	12033	Escambia County	12	Florida	3	341568.617347445	40868.7401911169	18950.4065804932	273315.565474032	29974.6836168588	320082.127563395	37987.0747451209	17652.3832440949	256096.691252857	28075.9118396941	21486.4897840499	2881.66544599602	1298.02333639832	17218.8742211755	1898.77177716473
308	County	12035	Flagler County	12	Florida	3	238687.262176254	92160.5623875491	17226.668131439	211995.735786759	27218.1866731857	227343.87832599	86980.981608609	16311.8072759241	201853.759907991	25966.2864531815	11343.3838502639	5179.58077894012	914.860855514842	10141.9758787684	1251.90022000421
309	County	12037	Franklin County	12	Florida	6	23425.5600421275	15265.4300316015	5284.85585665528	20656.4058765688	2899.32360585402	21897.4646499258	14211.1542601319	4893.67705027617	19313.2303045455	2712.35270561439	1528.09539220169	1054.27577146951	391.178806379108	1343.17557202328	186.97090023963
310	County	12039	Gadsden County	12	Florida	3	59755.1138214959	28832.6360148045	10725.7278953592	48490.7935580985	6558.97408657869	55611.3642076055	26830.8904286204	9955.34543735951	45128.7679633278	6110.85111069261	4143.74961389036	2001.74558618403	770.382457999669	3362.02559477065	448.122975886088
311	County	12041	Gilchrist County	12	Florida	3	49812.7791502577	27667.14071275	8280.58764383053	42340.2846658013	5858.82065611304	46963.5038576755	26005.0338688632	7738.97628354691	39896.0247703788	5526.56603797379	2849.27529258211	1662.10684388674	541.611360283621	2444.25989542246	332.254618139252
312	County	12043	Glades County	12	Florida	6	83951.2238409039	49684.7406581447	6113.54103871735	79306.2036501736	9311.3360394179	79327.0448303972	46958.4463932287	5734.92316512855	74969.5896273519	8803.05427877675	4624.17901050668	2726.29426491604	378.617873588794	4336.6140228217	508.281760641147
313	County	12045	Gulf County	12	Florida	4	33763.8111049768	18552.3352576808	6586.80892469165	29271.9755073542	4130.49394491967	31618.8362951094	17266.6373501666	6106.10758352915	27404.0904479497	3869.59238345248	2144.9748098674	1285.6979075142	480.701341162503	1867.88505940443	260.901561467196
314	County	12047	Hamilton County	12	Florida	6	56261.7101933019	32698.0892028401	11083.7294631679	47700.4471184901	6344.66857781504	52673.946749723	30522.1281288214	10330.5540894114	44619.597500221	5947.44394563138	3587.76344357887	2175.96107401864	753.175373756434	3080.8496182691	397.224632183653
315	County	12049	Hardee County	12	Florida	5	117687.11429623	61726.629480909	7310.80827962257	109085.550467405	12573.7038767191	111052.270033935	58389.061555515	6841.90512259392	103098.977351153	11867.7488049956	6634.84426229508	3337.5679253941	468.903157028648	5986.5731162518	705.955071723477
316	County	12051	Hendry County	12	Florida	5	84607.2609567256	47426.6292961877	5870.30474673804	79305.3381692598	9272.33393324718	79816.0276069073	44831.4335795347	5500.88972729198	74855.1494503002	8746.31771506974	4791.23334981833	2595.19571665296	369.41501944606	4450.18871895963	526.016218177449
317	County	12053	Hernando County	12	Florida	2	339811.505521305	60286.077225578	15052.5223968457	278586.658550549	36969.3346061277	324643.570775355	56929.4725476281	14278.4442395437	265991.743001589	35339.3219335149	15167.9347459502	3356.60467794992	774.07815730205	12594.9155489596	1630.01267261275
318	County	12055	Highlands County	12	Florida	4	149138.709023827	63364.8420380061	9554.64875861805	130131.424182063	17122.8540762127	141948.400037285	59866.7065464698	9024.28516122735	123768.004461349	16317.885730509	7190.30898654131	3498.13549153637	530.3635973907	6363.41972071444	804.968345703688
319	County	12057	Hillsborough County	12	Florida	1	627526.499563725	76230.0924260776	15766.379287326	516159.79472922	49851.7783683268	575956.518345567	71694.6379198343	14495.0260762548	474896.851836621	45849.6144543943	51569.9812181578	4535.45450624325	1271.35321107115	41262.9428925993	4002.16391393251
320	County	12059	Holmes County	12	Florida	6	59876.0441321886	31384.5564160428	11817.8745153092	49518.5542899434	6896.45663183244	56005.0504663208	29186.4209962125	10986.6231478646	46244.0547762977	6454.01467780988	3870.99366586778	2198.1354198303	831.25136744459	3274.49951364566	442.441954022551
321	County	12061	Indian River County	12	Florida	4	236372.149320103	65810.5613582618	11174.3986539515	216843.25096521	27637.5261101626	226385.123432105	62030.3990341112	10593.3473858974	207634.939893925	26491.1325630289	9987.02588799791	3780.16232415059	581.05126805407	9208.31107128505	1146.39354713369
322	County	12063	Jackson County	12	Florida	6	60111.405047294	30362.3391668597	11955.3262447623	49288.3647441845	7088.49385124896	56409.4958936242	28296.3372972697	11137.2491954994	46165.7633112092	6656.07683805536	3701.90915366982	2066.00186959001	818.077049262936	3122.60143297531	432.417013193605
323	County	12065	Jefferson County	12	Florida	3	50604.1353813099	29274.8993079388	9426.80828030879	42640.338486802	5488.2808819183	47105.1885839858	27219.8999121616	8752.08355389135	39689.70621601	5117.04884650814	3498.9467973241	2054.9993957772	674.724726417444	2950.632270792	371.232035410159
324	County	12067	Lafayette County	12	Florida	6	38937.1886396578	24797.3569815747	8067.97377985465	34199.5285137331	4562.83442341348	36519.9987071563	23199.5012336407	7515.16347075102	32055.7530651748	4283.25087069421	2417.18993250149	1597.85574793403	552.810309103627	2143.77544855836	279.58355271927
325	County	12069	Lake County	12	Florida	2	304605.94173127	102979.644524661	17673.8963283547	259534.37528575	30932.803850006	288498.0393838	96972.1690895464	16705.3593926737	245677.231311153	29345.2455785488	16107.90234747	6007.4754351148	968.536935681042	13857.1439745967	1587.55827145727
326	County	12071	Lee County	12	Florida	3	325099.43530761	43462.574710237	11193.9298905498	279174.990979264	28982.4332749167	308474.445194083	41221.3101505732	10571.5642800006	264918.712349979	27501.0105522171	16624.9901135275	2241.26455966387	622.365610549219	14256.2786292855	1481.42272269961
327	County	12073	Leon County	12	Florida	3	236216.486283967	32027.7308323389	16574.5743026559	168043.15859228	21374.1032549116	216173.955378399	29681.5239525576	15247.2358074928	153918.145299762	19580.9041971754	20042.5309055685	2346.20687978128	1327.33849516309	14125.0132925177	1793.19905773613
328	County	12075	Levy County	12	Florida	6	69793.7370246003	34273.7469136673	8513.02908783712	59709.4427226262	8009.10473803816	66416.4390011338	32420.9020910832	7998.13747505594	56789.5236744244	7623.42737495386	3377.29802346642	1852.84482258416	514.891612781181	2919.9190482018	385.677363084296
329	County	12077	Liberty County	12	Florida	6	37806.8004479817	23237.9164596322	8087.4131244332	32995.6230059585	4414.62228299523	35310.7597048932	21647.0135292544	7503.61747556649	30806.4725170629	4125.64739471139	2496.04074308854	1590.90293037784	583.795648866713	2189.15048889554	288.97488828384
330	County	12079	Madison County	12	Florida	6	52607.3857060023	30598.0864362568	10483.8580085655	44561.0474754671	5936.7719994134	49201.0045365868	28529.4881990853	9761.5940095137	41640.8427591992	5559.6293111743	3406.38116941546	2068.59823717154	722.263999051798	2920.20471626785	377.142688239096
331	County	12081	Manatee County	12	Florida	3	412008.620562848	41883.0963391029	9839.47900700343	352633.793779583	37646.5939542117	391279.557378023	39764.6467504874	9275.27044073252	334956.616999681	35751.31663463	20729.0631848254	2118.44958861551	564.208566270914	17677.1767799024	1895.27731958171
332	County	12083	Marion County	12	Florida	3	297307.179060326	75554.604572399	18964.0925189208	241553.829674837	29682.6140294273	285576.13278875	71918.810728371	18088.3850855973	231864.800410755	28516.8631188272	11731.0462715761	3635.79384402794	875.707433323532	9689.02926408212	1165.75091060014
333	County	12085	Martin County	12	Florida	3	268366.758882751	61421.7665595437	9639.31513085164	250082.719281528	29246.6562777782	256279.085853866	57934.3567478417	9118.5856710664	238809.374836828	27946.8383580746	12087.6730288846	3487.40981170203	520.729459785233	11273.3444446993	1299.81791970357
334	County	12086	Miami-Dade County	12	Florida	1	1139762.64027211	77379.1114051735	10272.2352707067	1011527.19447382	58785.3007843282	1040122.38573685	71155.799330217	9421.24993244233	923162.350003542	53685.9433171623	99640.2545352556	6223.31207495654	850.985338264333	88364.8444702757	5099.35746716588
335	County	12087	Monroe County	12	Florida	5	55824.1583548795	10890.1614683062	2135.23193767564	56454.6270615712	9544.33371047946	52778.061136858	10135.9442894425	1991.68796036821	53425.8063101542	9058.13486808346	3046.09721802157	754.217178863716	143.543977307428	3028.82075141707	486.198842395996
336	County	12089	Nassau County	12	Florida	2	137365.219705382	60329.7979124028	12970.5756387288	119654.42968627	13220.4974633963	127488.115248533	56075.1722389397	12069.9615444547	111073.239679446	12304.9859112896	9877.10445684873	4254.62567346309	900.614094274134	8581.19000682473	915.511552106701
337	County	12091	Okaloosa County	12	Florida	4	147972.436937463	34245.1768159672	14151.2747163649	110400.302992814	14747.6619516998	136102.29383105	31677.4299468671	13030.8538504459	101616.951660867	13568.3875440052	11870.1431064129	2567.74686910009	1120.42086591901	8783.35133194732	1179.27440769459
338	County	12093	Okeechobee County	12	Florida	5	87544.244843628	54686.3279515307	6815.19361156255	83968.2531215232	9898.34399312059	82694.804641024	51599.4140909679	6394.91686597886	79347.0514321374	9360.86148148725	4849.44020260404	3086.9138605628	420.276745583684	4621.20168938585	537.482511633338
339	County	12095	Orange County	12	Florida	1	628621.02981632	128272.362074199	20506.1712994711	520271.301355751	48573.9570262599	569768.357766472	119012.969505048	18832.0735135098	472218.610664749	44236.3664131189	58852.672049848	9259.39256915113	1674.09778596123	48052.6906910017	4337.59061314097
340	County	12097	Osceola County	12	Florida	2	370627.372243487	105219.888758256	14919.3356716484	320773.354722761	35810.0658638176	337935.762934677	98011.9441923199	13763.5625902641	292873.536736445	32735.3096138826	32691.6093088098	7207.94456593593	1155.77308138429	27899.8179863157	3074.75624993495
341	County	12099	Palm Beach County	12	Florida	2	650793.09702199	80649.5678263069	12238.945489623	597864.446594988	49012.702697907	612199.110671599	75554.2654686296	11482.1703442184	562618.251013848	46152.3136397984	38593.9863503915	5095.30235767728	756.775145404651	35246.1955811399	2860.38905810853
342	County	12101	Pasco County	12	Florida	2	425996.706374893	68079.6621044027	14442.1009600639	359010.811418892	41168.9199317602	400227.02885799	64021.0409760189	13508.4796554925	337433.04900905	38698.7786706043	25769.677516903	4058.6211283838	933.621304571418	21577.7624098418	2470.14126115596
343	County	12103	Pinellas County	12	Florida	1	702498.272789217	40666.8111436875	11397.2091489325	604599.441019366	55107.015985722	672519.09259082	38612.2714830895	10799.4341527279	578805.156743384	52735.3614899384	29979.1801983972	2054.539660598	597.774996204655	25794.2842759816	2371.65449578359
344	County	12105	Polk County	12	Florida	3	371695.891216362	97094.3012274932	16439.7233118911	309240.631875716	36679.1981489363	345790.121477422	90736.6870221236	15281.3556579282	287930.047964222	34154.2912339684	25905.7697389395	6357.61420536952	1158.36765396285	21310.5839114941	2524.90691496793
345	County	12107	Putnam County	12	Florida	5	143303.484369622	79167.452629987	15061.9262746972	125245.639536165	15373.907848556	135592.348513398	74783.1947969653	14192.3032689436	118471.627589886	14565.8075074731	7711.13585622424	4384.2578330217	869.623005753566	6774.0119462788	808.100341082943
346	County	12109	St. Johns County	12	Florida	2	200725.647295777	79478.3359664055	15778.2661861418	174950.504090697	20948.5114491792	186587.150302211	74550.3391343799	14728.8746858398	162738.198627492	19509.2363329287	14138.4969935653	4927.99683202563	1049.39150030197	12212.305463205	1439.27511625054
347	County	12111	St. Lucie County	12	Florida	3	311526.779286435	63972.62580674	10870.418832236	283024.214082779	33112.4111331283	295714.98470057	60352.9049850995	10254.3907398117	268669.288788651	31445.9469930068	15811.7945858649	3619.72082164048	616.028092424298	14354.9252941288	1666.46414012145
348	County	12113	Santa Rosa County	12	Florida	3	142350.986712652	39770.4118544067	13135.7278027079	114704.504644495	13833.6308488014	132145.095587874	36921.0282645396	12150.9505189287	106546.075242578	12834.7005639159	10205.8911247782	2849.38358986708	984.77728377915	8158.42940191693	998.930284885574
349	County	12115	Sarasota County	12	Florida	3	343362.518683402	35705.8077895909	8770.01960297175	297498.958471085	32725.4635134351	330938.93190902	34049.7643414342	8348.3332581922	286717.233482122	31531.8843658456	12423.5867743821	1656.04344815669	421.686344779553	10781.7249889634	1193.57914758957
350	County	12117	Seminole County	12	Florida	2	652359.291486394	144162.57997666	22358.3098645645	552169.918618393	52143.3210412603	599128.08006419	133771.820936388	20690.5172029908	507469.565356678	48055.6923602739	53231.2114222047	10390.7590402726	1667.79266157368	44700.3532617147	4087.62868098639
351	County	12119	Sumter County	12	Florida	4	344807.932684314	86807.2053522511	21678.1162418962	276140.501560049	36707.2564325264	333451.430417557	82293.763257392	20843.6049307939	266520.012065501	35521.4639638086	11356.5022667564	4513.4420948591	834.511311102269	9620.4894945482	1185.79246871784
352	County	12121	Suwannee County	12	Florida	6	57473.353384941	30436.7529935215	11039.1377503204	47119.7873666382	6604.83382689556	53971.1496518384	28459.5664738892	10310.4323018269	44188.1944447595	6208.28943307322	3502.20373310265	1977.18651963231	728.705448493451	2931.59292187866	396.544393822349
353	County	12123	Taylor County	12	Florida	6	32849.9008255762	20961.7850128261	6592.09858260633	28895.6784338974	3844.06814620796	30741.2212090639	19562.9127916858	6123.92621688343	27034.5421724753	3600.66849301125	2108.67961651232	1398.87222114027	468.172365722905	1861.13626142216	243.399653196706
354	County	12125	Union County	12	Florida	6	88015.0575001191	45533.2815558057	13104.1805121574	72771.388409644	9632.81060652759	82770.2936071571	42730.9455569237	12273.2146152962	68383.3600143145	9068.96240392671	5244.76389296201	2802.33599888204	830.965896861248	4388.02839532953	563.84820260088
355	County	12127	Volusia County	12	Florida	3	452025.860745624	123124.24732489	20243.9570034126	404885.657499688	47690.1265733742	430366.419189425	115598.820448635	19166.6795550123	385482.684564798	45499.1001146513	21659.4415561985	7525.42687625478	1077.27744840037	19402.9729348902	2191.02645872286
356	County	12129	Wakulla County	12	Florida	3	38973.6204768669	20620.2484717146	6937.46023738398	33047.4830725191	4398.56646306021	36264.00024213	19194.1604941463	6428.54974854494	30766.4833649608	4096.99267459167	2709.62023473697	1426.08797756834	508.910488839039	2280.99970755839	301.573788468547
357	County	12131	Walton County	12	Florida	4	67959.620116673	30053.0724369744	10647.8402424144	55568.4458938663	7446.44039723487	63002.8571672138	27845.0738827703	9847.8650539589	51517.1706360022	6905.800432711	4956.76294945922	2207.99855420411	799.97518845555	4051.27525786409	540.639964523868
358	County	12133	Washington County	12	Florida	6	57892.1052807963	30095.211308357	11013.0586521358	48318.5887944612	6673.35514154237	54191.0745978856	27996.6996286114	10235.9989209615	45164.7288035417	6249.36843603077	3701.03068291069	2098.51167974561	777.059731174296	3153.85999091957	423.986705511601
359	County	13001	Appling County	13	Georgia	6	63872.1591578197	37667.8516586838	14453.3874995914	55952.8534595601	7181.01024407832	59268.9275040455	34914.3929455533	13405.8386867069	51933.3125270479	6674.44783929446	4603.23165377415	2753.45871313047	1047.54881288456	4019.54093251216	506.562404783864
360	County	13003	Atkinson County	13	Georgia	6	62270.5194622466	37540.3684761975	13576.3758587793	54016.9989021825	7091.4299653042	57756.0826387614	34838.0202109729	12589.0971975712	50135.4776473252	6586.64714276878	4514.43682348516	2702.34826522458	987.278661208136	3881.52125485728	504.782822535426
361	County	13005	Bacon County	13	Georgia	6	62415.7757216867	37207.8809414774	14264.3308437983	54675.3526948438	7116.64228528	57986.1855552508	34531.7311602839	13240.4677464716	50804.3482230109	6621.19214312403	4429.59016643592	2676.14978119351	1023.86309732675	3871.00447183287	495.450142155976
362	County	13007	Baker County	13	Georgia	4	55455.5606371353	33533.9684505788	13162.2029272448	47628.3094270174	6419.74102347105	51656.8246105305	31179.3152223659	12230.2398980656	44336.2172263579	5988.24453390719	3798.73602660481	2354.65322821292	931.963029179266	3292.09220065955	431.496489563858
363	County	13009	Baldwin County	13	Georgia	5	94153.6469021816	53271.9546372888	19702.2683497844	75488.6290712878	8784.94648335994	86965.732444794	48936.3512992317	18209.2817799476	69719.34030329	8141.41114575993	7187.91445738767	4335.60333805705	1492.98656983685	5769.28876799789	643.535337600013
364	County	13011	Banks County	13	Georgia	6	181977.670374213	97640.6343778046	43481.7561734199	119878.124989764	13998.3135517628	165209.963438433	88375.1533184709	39741.7247976688	108812.336784924	12798.493686499	16767.7069357794	9265.48105933373	3740.0313757511	11065.7882048396	1199.81986526378
365	County	13013	Barrow County	13	Georgia	2	274781.261144156	113733.449315417	50206.5730997243	166258.954851573	18761.367963789	242733.28730359	101341.690194788	44888.4954549534	147589.996390656	16702.9338272291	32047.9738405658	12391.7591206296	5318.07764477081	18668.9584609166	2058.43413655985
366	County	13015	Bartow County	13	Georgia	2	256320.470471659	108169.004937441	41565.803372042	169703.131217372	17345.3210836619	231192.39696886	97880.2469849387	37902.73248947	153269.820326197	15757.468003649	25128.0735027987	10288.7579525024	3663.07088257198	16433.310891175	1587.85308001291
367	County	13017	Ben Hill County	13	Georgia	5	65663.1169820114	37847.438232916	15242.5567468836	55752.2200015044	7555.8879072228	60903.1421276437	35060.0478085799	14130.577091083	51718.3857303959	7019.19902382283	4759.97485436774	2787.39042433608	1111.97965580062	4033.83427110851	536.688883399964
368	County	13019	Berrien County	13	Georgia	6	67376.58833371	37307.5877463768	14163.9700749732	56796.12290896	7700.45586637277	62294.0382520191	34593.7229839024	13114.5555223819	52578.7020558821	7129.29349952057	5082.55008169098	2713.86476247441	1049.41455259122	4217.42085307799	571.162366852199
369	County	13021	Bibb County	13	Georgia	4	281623.456684349	54791.0258546727	26835.5122472435	192754.717072526	22247.4028392668	260213.438588654	50339.9241490586	24786.7040097236	178083.244342982	20571.3035379573	21410.0180956952	4451.10170561415	2048.80823751991	14671.4727295439	1676.09930130955
370	County	13023	Bleckley County	13	Georgia	6	67552.7436262244	40997.2527244093	15523.4548106152	57805.1120512197	7212.35279043544	62483.6037119008	37860.996959609	14373.3145276776	53489.7745756204	6689.28299487215	5069.13991432361	3136.25576480029	1150.1402829376	4315.33747559933	523.069795563283
371	County	13025	Brantley County	13	Georgia	4	72058.4951726167	43056.10065192	12368.8440854619	64359.2216207392	7803.41036573955	67066.0765480731	40017.2258036985	11497.1978179618	59905.9683475979	7275.54767641646	4992.41862454359	3038.87484822151	871.646267500096	4453.25327314135	527.862689323085
372	County	13027	Brooks County	13	Georgia	4	64759.4854205148	33792.817503197	12110.543311698	53500.7260163002	7236.28303162361	60080.8388656182	31402.6393282621	11236.7341796387	49663.7748544166	6724.35056511741	4678.64655489661	2390.17817493487	873.809132059323	3836.95116188355	511.932466506204
373	County	13029	Bryan County	13	Georgia	3	76430.8538222842	41738.7154690343	12036.2694417891	67138.5605994841	8077.42693396286	69613.4696635043	38485.7504695254	11094.1292332971	61344.5872852983	7377.30960303988	6817.3841587799	3252.96499950895	942.140208491994	5793.97331418577	700.117330922982
374	County	13031	Bulloch County	13	Georgia	5	96756.5451881758	39593.6104884353	16873.2672821695	77186.2731966354	10316.9137966842	88280.206421063	36487.8831244827	15515.4263976327	70632.9268022426	9430.62273972843	8476.33876711287	3105.72736395263	1357.84088453679	6553.34639439272	886.29105695572
375	County	13033	Burke County	13	Georgia	3	68100.002819733	42176.0192802413	15738.26514155	58033.0024517757	6803.82169096564	62806.8725050811	38855.2232994627	14538.2874143508	53566.5771500974	6294.32104018258	5293.13031465191	3320.79598077862	1199.97772719916	4466.42530167834	509.500650783063
376	County	13035	Butts County	13	Georgia	2	131667.691162125	68795.0440663375	24033.0561122741	99265.9932087544	11037.9936141	120204.799791449	62718.0998224191	22091.457816893	90761.5074104257	10126.1949034315	11462.8913706759	6076.94424391845	1941.59829538106	8504.48579832865	911.798710668579
377	County	13037	Calhoun County	13	Georgia	6	52674.4940938823	33965.631654847	13216.2195720896	46250.8424273553	6111.50221615704	49056.7209201514	31573.1259987578	12278.8643895722	43044.4667184359	5700.36801673604	3617.77317373084	2392.50565608924	937.355182517443	3206.37570891945	411.134199421006
378	County	13039	Camden County	13	Georgia	5	109913.068493874	53848.3288024927	12474.9992824971	97817.0062945924	11214.2102037951	101552.417120076	50043.3407471277	11578.9959736207	90447.8997197424	10383.4942651829	8360.65137379803	3804.98805536496	896.003308876408	7369.10657484995	830.715938612112
379	County	13043	Candler County	13	Georgia	6	64035.7958936242	38862.5412480135	15176.0840055161	56216.1406112487	6995.9128164199	59161.7655971854	35876.6628849382	14039.5418502502	51971.8692944063	6477.88015226482	4874.03029643876	2985.87836307533	1136.54215526583	4244.27131684238	518.032664155088
380	County	13045	Carroll County	13	Georgia	2	180088.291592001	81139.560842118	32857.6070616402	127881.141059915	14345.1470602882	164364.834627917	74045.5594877038	30221.1719951674	116814.933289175	13153.9993637811	15723.4569640839	7094.00135441418	2636.43506647279	11066.20777074	1191.14769650703
381	County	13047	Catoosa County	13	Georgia	3	364878.848633951	90139.9726012704	45304.3717994295	221808.839818772	25173.001456336	338773.363395967	83193.8141323153	42024.5383902032	205825.665852722	23406.0427699144	26105.4852379842	6946.15846895503	3279.83340922628	15983.17396605	1766.95868642158
382	County	13049	Charlton County	13	Georgia	6	67022.0918257485	44250.7965859538	11639.3458048224	60425.5151314927	7128.96914538615	62462.8543421606	41246.9461513948	10833.215509502	56327.1734159717	6657.60690721997	4559.23748358794	3003.85043455892	806.13029532032	4098.34171552102	471.362238166186
383	County	13051	Chatham County	13	Georgia	3	251409.061664466	47074.4535834102	15012.9128782309	195831.692496067	21145.6606995551	229345.058814772	43344.2552223906	13811.2250514308	178815.124293121	19319.8282347475	22064.0028496942	3730.19836101952	1201.68782680011	17016.568202946	1825.83246480762
384	County	13053	Chattahoochee County	13	Georgia	3	76440.8378842787	43294.1534248132	16550.6472492062	63393.9423949154	7457.08959596267	70284.67748631	39989.0235241946	15303.6520058547	58389.820894149	6877.27381863344	6156.1603979687	3305.1299006185	1246.99524335155	5004.1215007664	579.815777329228
385	County	13055	Chattooga County	13	Georgia	5	168423.84479212	86123.024456119	34206.4304150339	116180.936015135	13434.3002977687	155828.945892796	79148.8661499107	31701.8016481313	107327.139083324	12486.383139542	12594.8988993238	6974.15830620838	2504.62876690254	8853.79693181168	947.917158226657
386	County	13057	Cherokee County	13	Georgia	2	484752.132906799	137335.996383352	58155.2105998347	294245.67665047	27744.6335965945	428456.379350209	122560.788353022	52019.1707391098	260633.711244263	24666.6951209036	56295.7535565902	14775.2080303306	6136.03986072488	33611.9654062073	3077.93847569082
387	County	13059	Clarke County	13	Georgia	4	259765.123204728	81612.7488290759	48104.9240931706	143273.767822593	19515.1321765536	234195.2695447	73805.8875544154	43615.8800538966	129527.336005061	17666.5331101614	25569.8536600281	7806.86127466053	4489.04403927391	13746.4318175318	1848.59906639222
388	County	13061	Clay County	13	Georgia	6	59691.1617587303	36573.1639206257	14497.3308801634	50875.1564497944	6764.02290007165	55668.9132192095	33995.2065439281	13477.0790068944	47391.558831655	6317.00969729712	4022.24853952082	2577.95737669767	1020.25187326896	3483.59761813935	447.013202774532
389	County	13063	Clayton County	13	Georgia	2	465614.202008198	101674.604759937	40774.9873202771	312235.822470804	29588.067042798	403660.333820658	91120.0998315512	36394.787353091	271984.791733696	25823.4736347181	61953.8681875399	10554.5049283855	4380.19996718611	40251.0307371075	3764.59340807993
390	County	13065	Clinch County	13	Georgia	6	58952.2481015169	37958.996725138	12381.0651891196	52256.7443339644	6595.799082182	54824.4804983664	35300.8556425276	11499.542845158	48615.0990184793	6143.47347104654	4127.76760315048	2658.14108261045	881.522343961654	3641.64531548508	452.325611135467
391	County	13067	Cobb County	13	Georgia	2	609361.744480142	140829.798482719	56894.0448300858	387335.013142835	31332.1899296744	535123.627151169	125420.734392706	50732.7055824269	341036.423484299	27672.3123522347	74238.1173289732	15409.064090013	6161.33924765888	46298.589658536	3659.8775774396
392	County	13069	Coffee County	13	Georgia	5	65711.5405452647	37450.616710079	15032.2858713087	55536.9873858738	7536.14299207696	60894.9137262533	34728.7077161371	13929.6887798716	51509.3050126239	6993.37528065672	4816.62681901138	2721.90899394189	1102.59709143706	4027.68237324992	542.767711420244
393	County	13071	Colquitt County	13	Georgia	5	68406.96567015	35040.164512936	14159.4459931485	55842.9963298889	7959.18319314531	63422.6467153859	32534.1908725794	13127.9733205189	51810.5923953491	7387.36426167388	4984.3189547641	2505.97364035667	1031.4726726296	4032.40393453981	571.818931471428
394	County	13073	Columbia County	13	Georgia	3	235083.205423883	54469.1296724135	29960.1482262923	142666.235151642	17187.7379091875	211606.440963634	49991.0939534113	27271.493075582	128963.181281214	15538.6555371829	23476.7644602493	4478.03571900225	2688.65515071021	13703.053870428	1649.0823720046
395	County	13075	Cook County	13	Georgia	6	69951.5277905342	36171.3479218316	13991.7354107861	57831.1046877797	8079.68047037643	64687.819265847	33554.0902980847	12957.9959641352	53540.758789796	7481.43428959294	5263.70852468716	2617.25762374694	1033.73944665095	4290.34589798372	598.246180783493
396	County	13077	Coweta County	13	Georgia	2	190254.112660738	74222.6820417949	28142.4764180769	137325.31286193	15268.779728312	172007.974102144	67646.8665861373	25789.7440642793	124496.581255436	13865.9640922846	18246.1385585934	6575.8154556576	2352.73235379763	12828.7316064949	1402.81563602741
397	County	13079	Crawford County	13	Georgia	4	100166.20048076	51334.6041600697	19491.5779224089	79078.7477066097	9291.12450615113	92325.8481769429	47195.0678102835	18013.9894085177	72911.1346649624	8589.55636925352	7840.35230381752	4139.5363497862	1477.58851389115	6167.61304164731	701.568136897608
398	County	13081	Crisp County	13	Georgia	5	67256.4970801017	38213.026417159	15013.9423209862	56867.7468339982	7536.0951961062	62257.6966132955	35366.0953332963	13910.5517328071	52664.1630724588	6989.30157466517	4998.80046680617	2846.93108386271	1103.39058817915	4203.58376153935	546.793621441033
399	County	13083	Dade County	13	Georgia	3	159388.849930469	72861.6708038465	28989.9882913112	106044.784963379	13104.0690275777	148390.993183881	67454.129492155	26970.4599045762	98604.6427580148	12234.7991864625	10997.8567465878	5407.54131169156	2019.52838673504	7440.14220536395	869.269841115183
400	County	13085	Dawson County	13	Georgia	2	262059.418557791	118239.980366191	48942.4860469211	162295.366288294	17898.4782286867	234308.147031774	106198.091680097	44171.7013667029	145416.118071313	16133.7533192604	27751.2715260175	12041.8886860941	4770.78468021821	16879.2482169806	1764.72490942635
401	County	13087	Decatur County	13	Georgia	5	57369.2910953628	31487.1459433204	12434.7787775136	47780.9280121397	6694.78010788489	53548.6860102902	29311.1962312723	11563.1753172631	44558.0097295988	6255.36233863711	3820.60508507266	2175.94971204807	871.603460250516	3222.91828254089	439.417769247781
402	County	13089	DeKalb County	13	Georgia	2	744179.175029455	141091.70459648	68175.6370699348	448250.669649348	38286.7752358748	647950.7717993	124996.784503393	60146.0941123466	391671.868430157	33498.7642135915	96228.4032301544	16094.9200930865	8029.54295758825	56578.8012191905	4788.01102228334
403	County	13091	Dodge County	13	Georgia	6	62642.3625164627	39109.5649378444	15082.8735889171	54552.2492967429	6827.80742651552	58043.9087402513	36154.0803854589	13971.8597732452	50553.9604908792	6341.64461745554	4598.45377621136	2955.48455238549	1111.01381567187	3998.28880586366	486.162809059972
404	County	13093	Dooly County	13	Georgia	6	66781.8232930667	40624.9266554309	15691.4501211174	57041.773502413	7129.16898466872	61757.8769262548	37520.6317652458	14530.4414181761	52767.6500256317	6610.00790606233	5023.94636681189	3104.29489018511	1161.00870294129	4274.12347678131	519.161078606381
405	County	13095	Dougherty County	13	Georgia	4	159989.026717019	36028.3041872747	17594.0979548079	115004.991461633	15518.5597503134	147604.973442826	33430.9622441062	16287.8630290087	106186.686812698	14333.9358956995	12384.053274193	2597.34194316849	1306.23492579918	8818.30464893423	1184.6238546139
406	County	13097	Douglas County	13	Georgia	2	330629.409893223	104171.959850763	38636.2667530317	220484.61044434	21055.3208148526	293887.297872104	93802.6881460783	34960.734661636	196633.292517963	18838.9448931923	36742.1120211196	10369.2717046843	3675.53209139565	23851.3179263764	2216.37592166025
407	County	13099	Early County	13	Georgia	6	57673.5264880478	34604.0832474378	13653.9746541498	49123.3455875241	6680.50094604891	53817.4348690138	32192.0190533935	12695.1907201274	45788.0674121749	6241.24773700943	3856.09161903403	2412.0641940443	958.783934022348	3335.27817534918	439.253209039478
408	County	13101	Echols County	13	Georgia	4	57605.9933313854	35729.4715554964	11498.447908431	50153.5303330616	6345.69139680722	53469.3935788298	33256.2380400066	10673.6596508092	46594.4594790044	5900.5926141071	4136.59975255559	2473.23351548977	824.788257621854	3559.07085405717	445.09878270012
409	County	13103	Effingham County	13	Georgia	3	91664.669793274	43505.3855712947	13469.4153422724	77119.1979654138	9402.72286075214	83476.8957002056	40038.2872228042	12399.6818839619	70429.8190417326	8581.16188773888	8187.77409306839	3467.09834849052	1069.73345831048	6689.37892368126	821.560973013262
410	County	13105	Elbert County	13	Georgia	6	111486.341681242	66594.4733443027	26770.3602986286	82419.2603929373	9536.27122577083	102654.236308915	60954.7056027257	24707.6904749914	75791.2663585992	8823.55800924525	8832.10537232666	5639.76774157696	2062.66982363719	6627.99403433816	712.713216525571
411	County	13107	Emanuel County	13	Georgia	6	62798.5878253946	40105.5870513606	15378.6398070232	55496.7111202802	6688.68958179285	58059.4187511888	37015.4748701998	14227.5244863379	51333.4782587316	6199.49659725297	4739.16907420587	3090.11218116082	1151.11532068524	4163.23286154868	489.192984539875
412	County	13109	Evans County	13	Georgia	6	62486.7958013526	38460.5455572937	14167.5808118565	55856.700270988	6905.22747436922	57607.1933285682	35538.0990521934	13101.7311376356	51571.9759959613	6379.5475562725	4879.60247278439	2922.44650510034	1065.84967422087	4284.72427502665	525.679918096718
413	County	13111	Fannin County	13	Georgia	6	199935.757958293	83352.1354660833	29373.2664729719	113859.763470865	13983.3868568525	185176.518743551	76593.6870174159	27267.4232085561	105407.2216033	13060.0105206432	14759.2392147421	6758.44844866733	2105.84326441574	8452.54186756509	923.376336209291
414	County	13113	Fayette County	13	Georgia	2	245353.347250933	82962.973145983	30483.3647269642	172400.816663615	18268.0137706711	220313.093849531	75151.9423275637	27795.252373143	155216.678249771	16491.9125824347	25040.253401402	7811.03081841937	2688.11235382117	17184.1384138443	1776.10118823641
415	County	13115	Floyd County	13	Georgia	4	205813.946003986	91204.9213750818	37329.215046487	137446.068386978	15311.6648829877	189575.792205114	83382.1840389424	34483.7493552066	126429.445428743	14165.7788883798	16238.1537988726	7822.73733613938	2845.46569128045	11016.622958235	1145.88599460794
416	County	13117	Forsyth County	13	Georgia	2	482253.067179328	151691.230835954	69372.9487310659	285760.197478304	28788.5322283322	419633.726616766	134318.181419316	61104.3642150149	249945.19012686	25210.7570328883	62619.3405625624	17373.0494166377	8268.58451605102	35815.0073514439	3577.77519544381
417	County	13119	Franklin County	13	Georgia	6	153492.187285787	82535.0885660102	36837.6228189898	103037.876544149	12380.2366296592	141115.43412612	75254.2054191467	33985.4490888407	94461.9486633554	11445.339122698	12376.7531596664	7280.88314686351	2852.17373014911	8575.92788079395	934.897506961212
418	County	13121	Fulton County	13	Georgia	1	717187.577341768	141141.656202453	62968.0135527623	447946.248966036	36396.7746789054	630002.645694837	125295.014297344	55944.0549000865	394313.091060255	32103.7643479723	87184.9316469312	15846.6419051088	7023.95865267582	53633.1579057805	4293.01033093302
419	County	13123	Gilmer County	13	Georgia	6	207676.824172289	94408.1453505271	36310.6400225688	124900.439632875	14706.731698945	190575.796357367	86112.2945872242	33514.44700963	114493.572094506	13609.997749868	17101.0278149215	8295.85076330291	2796.19301293885	10406.8675383685	1096.73394907704
420	County	13125	Glascock County	13	Georgia	6	75534.31967525	50472.2075304431	18609.2000185048	63566.936769542	7155.18163891838	69533.6802615955	46330.5339070817	17167.8788472962	58557.5476275695	6615.84555390379	6000.63941365457	4141.67362336149	1441.32117120867	5009.38914197253	539.336085014587
421	County	13127	Glynn County	13	Georgia	4	116777.149132298	46647.6184489734	11816.0625683609	102780.970981396	12128.0362027806	108989.405560977	43355.5926906966	10991.2781369931	95933.4902599941	11332.340407895	7787.74357132051	3292.02575827678	824.784431367751	6847.48072140176	795.695794885647
422	County	13129	Gordon County	13	Georgia	5	215453.075053101	96044.4908617749	40745.6344001669	141054.15129761	16184.1260559681	197417.749376907	87582.7347780338	37503.7039912082	129120.633212286	14912.6874641889	18035.3256761937	8461.75608374104	3241.93040895869	11933.5180853235	1271.43859177916
423	County	13131	Grady County	13	Georgia	6	69439.0220303315	33631.7818570709	13481.9484741603	55486.4837722214	7869.29394507704	64569.9851295263	31256.8704524017	12520.1813247288	51589.9188543519	7326.07805527556	4869.03690080522	2374.91140466923	961.767149431514	3896.56491786954	543.21588980148
424	County	13133	Greene County	13	Georgia	6	96755.7764455431	60836.6945801192	21939.6413876488	76790.5372431317	8523.04017542756	88639.216654332	55533.1306353319	20186.562142634	70411.093078235	7853.80739883967	8116.55979121113	5303.56394478734	1753.07924501484	6379.44416489664	669.232776587894
425	County	13135	Gwinnett County	13	Georgia	2	591499.316065647	153576.192465428	69344.7957349194	350724.649144505	32506.7933062215	506253.827864121	135327.847126924	60410.147035745	302384.782887897	28037.5408002748	85245.4882015256	18248.3453385044	8934.64869917436	48339.8662566078	4469.25250594678
426	County	13137	Habersham County	13	Georgia	5	186546.49128561	97076.4118468585	43944.006605345	120600.703411492	14690.7545189859	171103.541530965	88387.7660997356	40478.2786606529	110378.005559286	13564.0393309797	15442.9497546451	8688.6457471229	3465.72794469217	10222.6978522064	1126.71518800611
427	County	13139	Hall County	13	Georgia	4	348172.25572646	123133.680352458	64769.4387641156	199718.975181181	23126.7982658756	308565.636564934	109847.836257843	57985.1903165298	177450.982707767	20634.8000860746	39606.6191615261	13285.8440946156	6784.24844758584	22267.9924734135	2491.99817980098
428	County	13141	Hancock County	13	Georgia	5	80589.7456377197	51284.3469067803	18969.9812321779	66736.9781469929	7591.29419461333	74239.6656214555	47063.1886752518	17506.2556101706	61507.795105154	7022.9623970743	6350.08001626411	4221.15823152846	1463.72562200724	5229.18304183884	568.331797539029
429	County	13143	Haralson County	13	Georgia	2	153872.071445616	84038.5767487399	32099.8211933611	115219.624399899	12544.8114513105	141062.381845541	76818.2405792412	29606.8541770839	105637.882059252	11561.4612804456	12809.6896000753	7220.33616949865	2492.96701627724	9581.74234064705	983.350170864859
430	County	13145	Harris County	13	Georgia	3	112311.280114785	57114.2030884906	21198.1630084938	89126.5165790484	10263.1179996676	103148.064441644	52524.5466972873	19573.9963779042	81945.1291328462	9452.93098540911	9163.21567314106	4589.65639120328	1624.16663058963	7181.3874462022	810.187014258457
431	County	13147	Hart County	13	Georgia	6	141929.639374766	72314.1947084064	32578.0125016831	96712.6023896285	11718.9974192587	131245.145673551	66241.7587415508	30158.7167069554	89174.8767866155	10878.1490508313	10684.4937012146	6072.43596685567	2419.2957947277	7537.72560301299	840.848368427341
432	County	13149	Heard County	13	Georgia	2	110435.536505619	66364.4945996601	24729.9342571195	88714.2217012317	9827.92796287576	101525.44555852	60942.7873789436	22861.8619600951	81600.6675289416	9074.37189066308	8910.09094709985	5421.7072207165	1868.07229702441	7113.55417229009	753.55607221268
433	County	13151	Henry County	13	Georgia	2	280421.639272766	89063.3264462252	32804.984362965	187898.615613833	19843.101859331	248669.634298129	80231.9317441429	29659.6266356735	167319.315237359	17711.0493130628	31752.0049746368	8831.39470208226	3145.35772729155	20579.3003764739	2132.05254626818
434	County	13153	Houston County	13	Georgia	4	180766.81084766	46808.1196992219	22543.9802848301	123632.305809825	15869.8436249632	163484.100854991	43082.0537630173	20649.4279978916	112214.863021146	14399.1238638067	17282.7099926692	3726.06593620457	1894.55228693855	11417.4427886789	1470.71976115651
435	County	13155	Irwin County	13	Georgia	6	66456.6369940599	37734.7902226384	15137.7641058056	56210.2032830218	7661.4660537331	61617.2518921796	34960.055219791	14032.1146593901	52131.2685028808	7114.41157061349	4839.38510188033	2774.73500284732	1105.64944641549	4078.93478014093	547.054483119616
436	County	13157	Jackson County	13	Georgia	5	222430.554276663	103886.687301723	47005.1529048053	137813.626189667	15986.1071623243	199057.37636343	93260.9091929883	42459.5409305657	123690.386182239	14410.7755171689	23373.177913233	10625.7781087349	4545.61197423954	14123.2400074277	1575.33164515536
437	County	13159	Jasper County	13	Georgia	2	115023.461879251	67487.3239993143	22941.5412564213	89492.652082929	9739.58987624766	104874.085776153	61475.344125716	21066.3021218567	81757.0611544859	8931.62232469211	10149.3761030974	6011.97987359828	1875.23913456461	7735.59092844301	807.967551555552
438	County	13161	Jeff Davis County	13	Georgia	6	60781.5730582964	37204.8904325601	14631.7258494795	53414.7694836199	6839.54603276159	56328.7420703611	34468.6486755324	13559.1975380288	49530.6693149831	6349.36250233135	4452.8309879353	2736.24175702767	1072.52831145074	3884.10016863681	490.183530430246
439	County	13163	Jefferson County	13	Georgia	6	66754.1713703531	43116.700797288	16359.8519244094	57620.9853520219	6701.94299046468	61566.3116944803	39690.6816286233	15110.0966046169	53182.4109644937	6202.29397054668	5187.85967587283	3426.01916866471	1249.75531979251	4438.57438752816	499.649019917996
440	County	13165	Jenkins County	13	Georgia	6	61469.0989066741	40387.3205171068	14872.0965988219	54427.1671125136	6409.43796115005	56767.1572123962	37236.3042767297	13750.1649472213	50292.0853182427	5935.5934779684	4701.9416942779	3151.01624037707	1121.93165160062	4135.08179427086	473.844483181645
441	County	13167	Johnson County	13	Georgia	5	66266.1116826534	41821.2013849579	16081.1942554771	57593.1742529233	6897.21701678458	61239.068961707	38554.199303487	14869.894929784	53248.249620555	6392.58827485967	5027.04272094635	3267.00208147093	1211.2993256931	4344.92463236827	504.628741924913
442	County	13169	Jones County	13	Georgia	4	111522.58422887	56908.5453598294	20590.8925235698	87201.5551234856	10010.9869642043	102700.808760282	52232.3336031834	19004.0053848676	80345.5926114853	9247.84875897075	8821.7754685886	4676.21175664594	1586.88713870218	6855.96251200028	763.138205233596
443	County	13171	Lamar County	13	Georgia	2	115807.019929045	63000.3480718316	22764.5695800774	89933.4977413403	10186.661986715	106496.174184131	57680.9752424854	21011.9109623658	82711.5817738165	9404.01366121422	9310.84574491433	5319.37282934629	1752.65861771157	7221.91596752378	782.648325500738
444	County	13173	Lanier County	13	Georgia	4	68138.2326509931	37067.3550952077	13298.075253602	57524.7630554724	7628.72779687	62829.241108748	34392.2736547452	12301.7538564107	53144.5058557543	7045.47216498164	5308.99154224507	2675.08144046245	996.321397191359	4380.25719971813	583.255631888355
445	County	13175	Laurens County	13	Georgia	5	77284.3097239215	41657.3579843168	16703.2181052991	64042.9702635237	8062.33785428371	71496.7778211317	38430.4937731168	15454.8384352053	59261.6737963566	7476.66951733701	5787.53190278983	3226.86421119999	1248.37967009376	4781.29646716711	585.668336946702
446	County	13177	Lee County	13	Georgia	4	99169.2610388946	36744.8292805231	15747.4418645247	76459.6542184018	10196.9403290368	91325.914158028	34058.438376562	14569.9475025601	70517.6116761093	9406.80154175738	7843.34688086657	2686.39090396112	1177.49436196465	5942.04254229257	790.138787279406
447	County	13179	Liberty County	13	Georgia	4	92336.0645453855	40929.8777624482	13694.9262347147	77477.7804367784	9835.71981324423	82193.3457162762	37751.1182270715	12497.1270184658	69487.9195571634	8781.5124992212	10142.7188291093	3178.75953537674	1197.79921624886	7989.86087961496	1054.20731402303
448	County	13181	Lincoln County	13	Georgia	3	91286.4000867661	59396.6936288657	21654.1807935453	72561.3216305782	8020.81554907744	83945.1601585601	54462.7385153466	19964.9087979977	66751.9275746684	7411.42965979227	7341.23992820608	4933.95511351916	1689.27199554755	5809.3940559098	609.38588928517
449	County	13183	Long County	13	Georgia	4	74045.531373844	40282.7136211103	13018.035187411	64906.7069120034	8063.20521554536	67566.5924721629	37294.4510803683	12007.1630473461	59466.6951438309	7376.89704571412	6478.93890168105	2988.26254074204	1010.87214006488	5440.01176817248	686.308169831232
450	County	13185	Lowndes County	13	Georgia	4	127954.195164442	35966.1363070337	16444.1365941727	94747.0132830395	13122.7558769528	116723.325391929	33371.0169960165	15123.492470348	86658.1976616669	11995.2473961374	11230.8697725127	2595.11931101714	1320.64412382466	8088.81562137262	1127.50848081539
451	County	13187	Lumpkin County	13	Georgia	6	228535.943523811	103018.725817261	42103.4781613735	133075.60538484	15749.1480069622	207484.348937209	93231.3654828497	38499.2590150767	120760.285811117	14420.9947392935	21051.5945866015	9787.36033441136	3604.21914629677	12315.3195737229	1328.15326766864
452	County	13189	McDuffie County	13	Georgia	3	80470.9077099624	50977.9507256102	19036.0314293101	66227.3558227392	7485.94203271182	73925.0400981451	46781.4387370346	17546.00864762	60914.7353040181	6908.11067727092	6545.86761181724	4196.51198857562	1490.02278169012	5312.62051872109	577.831355440894
453	County	13191	McIntosh County	13	Georgia	4	65484.1055728975	41709.5907993111	10732.4281977531	59887.5636202493	7160.85549361979	60711.5098054781	38699.6228804949	9958.64846345898	55572.8418828977	6653.17697535266	4772.59576741946	3009.96791881616	773.779734294109	4314.72173735162	507.678518267131
454	County	13193	Macon County	13	Georgia	6	68086.2089781584	41366.9585358963	16012.864291911	57909.5481783057	7170.51024818714	62917.9662896757	38185.3526062253	14824.2676675751	53534.2774229962	6644.2954100984	5168.24268848275	3181.60592967102	1188.59662433592	4375.27075530951	526.214838088738
455	County	13195	Madison County	13	Georgia	4	147522.081665897	77102.4666900028	34225.3651223793	98678.1061770839	11742.9427839796	134484.632892352	70095.2429836876	31359.7851413093	89989.387469133	10766.0118571826	13037.4487735445	7007.22370631519	2865.57998106996	8688.71870795087	976.930926797006
456	County	13197	Marion County	13	Georgia	3	69167.2873301358	44534.943463325	16529.0064522374	59604.0257551797	6969.44101090846	63800.3287836522	41075.1924581624	15292.334870273	55019.1353338368	6449.12031371219	5366.95854648356	3459.75100516263	1236.67158196442	4584.89042134288	520.320697196271
457	County	13199	Meriwether County	13	Georgia	2	102854.676206037	62030.9780396487	21894.9406376496	83739.3715801491	9345.54065168539	94483.6269528053	56873.9045809587	20213.4714595451	76984.6562132143	8620.33184719473	8371.04925323137	5157.07345869	1681.46917810446	6754.71536693487	725.208804490654
458	County	13201	Miller County	13	Georgia	6	56814.8839565407	31689.2451520534	12582.9321984493	47590.1081968161	6695.35865731655	53061.6149666284	29502.1669549073	11703.8957505803	44397.2169121268	6259.27960184318	3753.26898991227	2187.07819714615	879.036447869062	3192.89128468927	436.079055473367
459	County	13205	Mitchell County	13	Georgia	6	60887.6026559142	33936.9615382958	13501.5951153135	50936.9158907279	7013.66054138345	56620.3127661092	31539.1618748055	12538.6899597058	47358.6500552338	6530.6030543625	4267.28988980497	2397.79966349034	962.905155607763	3578.2658354941	483.057487020951
460	County	13207	Monroe County	13	Georgia	4	115658.257651641	61943.6040315074	22002.0135734279	89706.0034446134	10062.3093331977	106325.213800971	56718.2891183511	20295.3774412079	82499.961052968	9285.24573884827	9333.04385066979	5225.3149131563	1706.63613222006	7206.04239164541	777.063594349423
461	County	13209	Montgomery County	13	Georgia	5	62194.1886220372	38508.3681254247	15014.8213862431	54661.8665922521	6799.98857102252	57601.4675716271	35614.8823722279	13905.260374755	50645.4984804881	6310.87454898599	4592.72105041009	2893.48575319679	1109.56101148801	4016.36811176394	489.114022036535
462	County	13211	Morgan County	13	Georgia	2	111916.062070426	66930.8783552759	24063.0710003468	85857.1140853889	9441.82088293384	101859.37978258	60848.8057566245	22056.0190173698	78307.3938164278	8650.41984980567	10056.6822878461	6082.07259865145	2007.05198297694	7549.72026896113	791.401033128175
463	County	13213	Murray County	13	Georgia	4	193945.50088759	91831.3823786717	35040.8151427137	125449.291554899	14665.126440964	178689.295881871	84254.3266452223	32374.3667848381	115526.333989651	13588.0410977082	15256.205005719	7577.05573344939	2666.44835787556	9922.9575652476	1077.08534325579
464	County	13215	Muscogee County	13	Georgia	3	349150.833099629	51522.3260426109	29510.3872775895	228499.93186603	27023.2345327377	319089.542083264	47455.700305789	27131.3624910415	209014.574116134	24726.6912983352	30061.2910163649	4066.62573682191	2379.02478654807	19485.3577498967	2296.54323440246
465	County	13217	Newton County	13	Georgia	2	221745.344000487	85140.801989535	32098.049876042	147988.868272708	16287.3656386653	198543.667090195	76753.2389970163	29101.7933591611	132996.112061844	14669.502758257	23201.6769102928	8387.56299251873	2996.25651688095	14992.7562108633	1617.86288040828
466	County	13219	Oconee County	13	Georgia	4	184548.829445882	82875.7138838311	36552.6409033696	117416.056699923	13840.2639654696	165940.578451847	74798.2214164691	33137.143520524	105991.755726723	12522.5292696821	18608.2509940356	8077.49246736202	3415.49738284558	11424.3009731997	1317.73469578753
467	County	13221	Oglethorpe County	13	Georgia	4	114277.277699455	67576.0611494175	26749.4617602921	83782.7149078899	9508.73101448812	104354.041115045	61605.9966900005	24546.5546158917	76602.7063065206	8733.30068906953	9923.23658440994	5970.06445941695	2202.90714440044	7180.00860136933	775.43032541859
468	County	13223	Paulding County	13	Georgia	2	310880.883074451	109747.410087064	40843.0259010942	206187.52032095	19876.7372848341	275733.778153296	98850.4758430893	36899.4422159002	183608.27527795	17760.0171999221	35147.1049211546	10896.9342439746	3943.58368519403	22579.2450430002	2116.72008491199
469	County	13225	Peach County	13	Georgia	4	117380.453125337	46819.5697746687	19786.7658536109	87629.0212340127	10928.7645606597	107876.520425034	43107.7193961521	18269.5782081629	80624.7860839711	10072.9991643673	9503.93270030282	3711.85037851658	1517.18764544802	7004.23515004161	855.765396292465
470	County	13227	Pickens County	13	Georgia	2	229516.266266892	109695.089949455	42269.3512138408	147740.642580206	15898.7952134606	207527.016373772	99195.4606616608	38581.0030586134	133697.211314824	14500.2113335578	21989.2498931195	10499.6292877944	3688.34815522738	14043.4312653818	1398.58387990282
471	County	13229	Pierce County	13	Georgia	5	76616.3682982029	39933.2402050414	13938.4540540586	65744.0513362554	8531.1992967693	71379.0828699344	37102.7655927406	12959.458023737	61234.6135675161	7958.94484765409	5237.28542826848	2830.47461230074	978.996030321553	4509.43776873934	572.254449115209
472	County	13231	Pike County	13	Georgia	2	111417.800215223	64055.7091660666	22651.62672829	88430.9274079299	9844.67894221095	102233.882965239	58630.2000908771	20894.9871823701	81201.3640938732	9071.96357066017	9183.91724998483	5425.50907518949	1756.63954591996	7229.56331405663	772.715371550778
473	County	13233	Polk County	13	Georgia	5	173982.390279828	89547.7780977127	33748.9290828801	123255.18812817	13380.1640262513	159326.310907351	81732.299413993	31103.8034333444	112869.096902282	12326.7952287875	14656.0793724776	7815.47868371972	2645.12564953574	10386.0912258875	1053.3687974638
474	County	13235	Pulaski County	13	Georgia	4	64126.7253343209	39612.0062545443	15123.3679054225	55418.0077270251	6985.8871383557	59391.4121516941	36617.3344704118	14011.2258019712	51333.8876300532	6485.6025098227	4735.31318262674	2994.67178413256	1112.14210345126	4084.12009697191	500.284628532996
475	County	13237	Putnam County	13	Georgia	6	97400.8703423761	60069.241185098	21493.3353865226	77543.5730273896	8640.06550237688	89353.3106761221	54898.5473782312	19793.0727138703	71191.7060069903	7968.49385185771	8047.55966625397	5170.69380686679	1700.26267265233	6351.86702039932	671.571650519173
476	County	13239	Quitman County	13	Georgia	6	59789.1105699973	38421.3762473627	15021.3635274322	51728.2423489036	6404.58036678973	55547.4731636648	35610.3885081061	13940.1371528255	48032.4687791459	5962.77703336878	4241.63740633251	2810.98773925659	1081.22637460669	3695.77356975773	441.803333420953
477	County	13241	Rabun County	13	Georgia	6	165033.170843783	86977.1036014061	30820.9667515065	109518.873482991	13127.7085028638	153708.482080823	80350.9146362203	28670.9390290041	101878.983918245	12302.6551929446	11324.6887629594	6626.18896518576	2150.0277225024	7639.88956474576	825.05330991916
478	County	13243	Randolph County	13	Georgia	6	56604.0010769958	36560.6109012224	14202.6298463266	49425.7073615665	6300.3984629314	52610.4572153191	33914.0432997329	13183.8252790454	45916.7649544457	5867.5641733628	3993.54386167675	2646.56760148949	1018.80456728118	3508.94240712074	432.834289568596
479	County	13245	Richmond County	13	Georgia	3	326577.526346702	50515.0335086707	36490.00275157	181802.774252243	23362.9272000655	299404.288094112	46435.8660366937	33535.0786217363	166764.284522911	21448.9735684064	27173.2382525896	4079.16747197702	2954.92412983378	15038.4897293316	1913.95363165911
480	County	13247	Rockdale County	13	Georgia	2	334819.230713806	103513.58224231	40077.9278395	211116.854602637	22075.7576039967	297368.867210845	92580.2823513133	36052.913065582	188098.86035167	19720.2527285408	37450.363502961	10933.2998909963	4025.014773918	23017.994250967	2355.50487545583
481	County	13249	Schley County	13	Georgia	5	69019.1464645088	44258.7869908671	16479.9877979417	59427.0062656784	6980.55385814635	63672.8010331519	40823.4780796956	15247.7572460301	54862.1524077297	6460.12625831102	5346.34543135695	3435.3089111715	1232.23055191152	4564.85385794873	520.427599835329
482	County	13251	Screven County	13	Georgia	6	61862.2229187377	40332.5940606091	14397.3909051789	54865.1424268412	6477.105052195	57114.3846467457	37190.6252710025	13311.9661270668	50684.6451648179	5995.39144633242	4747.83827199197	3141.9687896066	1085.42477811206	4180.49726202335	481.713605862582
483	County	13253	Seminole County	13	Georgia	6	56552.1604840831	31217.0926852229	12332.7018031356	47298.5550479501	6648.36215037433	52860.2027439617	29070.4670374674	11473.5732288396	44157.049191268	6219.97742024677	3691.95774012145	2146.62564775547	859.128574296023	3141.50585668206	428.38473012756
484	County	13255	Spalding County	13	Georgia	2	207897.272415104	70621.8763404947	29059.8961209312	148308.885627733	16995.3512993606	190589.919709918	64395.7006307067	26742.9106676101	135992.245141639	15625.3271779245	17307.352705186	6226.17570978808	2316.9854533211	12316.6404860942	1370.02412143603
485	County	13257	Stephens County	13	Georgia	5	172765.23557127	89314.3988655971	41031.2397932565	113301.373948615	13956.5898603306	159172.495363362	81493.4881337542	37908.3276937145	104056.090309658	12931.3680701304	13592.7402079082	7820.91073184284	3122.91209954203	9245.28363895661	1025.22179020025
486	County	13259	Stewart County	13	Georgia	6	60413.8458517725	38733.8860410615	15017.6413767236	52326.1957541482	6461.67823840572	56047.3327876307	35878.3335873525	13929.8364976909	48534.5059909031	6008.7004792046	4366.51306414182	2855.55245370892	1087.80487903271	3791.68976324509	452.977759201126
487	County	13261	Sumter County	13	Georgia	5	69120.9584316892	39157.2930388019	15609.3734502925	57929.2304216705	7499.05014096586	64014.0944126392	36215.9593473503	14465.783214019	53651.7057438811	6960.22162697954	5106.86401905008	2941.33369145168	1143.59023627351	4277.52467778948	538.828513986317
488	County	13263	Talbot County	13	Georgia	6	86747.7340666775	53352.1142537309	19070.5597053786	72331.5827962951	8184.61350168137	79920.2805663852	49065.9316785842	17630.5759515803	66670.6227773341	7566.20481159334	6827.45350029227	4286.18257514671	1439.98375379833	5660.96001896102	618.408690088027
489	County	13265	Taliaferro County	13	Georgia	6	82909.9014895006	54592.1014467737	19935.3529804196	68144.9758339453	7593.54845560301	76167.4559105168	50004.784598382	18370.9329598318	62655.1958094128	7011.46344876953	6742.44557898377	4587.31684839174	1564.42002058783	5489.78002453243	582.085006833479
490	County	13267	Tattnall County	13	Georgia	6	62512.8519758219	38480.5677566127	14205.3673756129	55836.6688181157	6904.08431082816	57652.6814214787	35562.5354555526	13138.714893096	51568.7646366316	6380.76473916408	4860.17055434325	2918.03230106016	1066.65248251698	4267.90418148406	523.319571664072
491	County	13269	Taylor County	13	Georgia	6	76510.1798038644	47446.0947647328	17529.2471021529	64467.4767217872	7518.69612031481	70606.2802254471	43697.0059078943	16216.5169181435	59510.5011943519	6960.65045334406	5903.89957841727	3749.08885683848	1312.73018400933	4956.97552743527	558.045666970754
492	County	13271	Telfair County	13	Georgia	6	60186.8882321079	38403.2665844595	14854.7951854588	52988.2408011432	6627.16274455571	55796.4870561679	35521.2267535649	13761.8945938219	49129.3294442438	6157.34164113137	4390.40117594	2882.03983089453	1092.90059163691	3858.91135689941	469.821103424347
493	County	13273	Terrell County	13	Georgia	4	57589.3727343155	37010.929076026	14330.8277129441	50278.4845250674	6365.77235419866	53457.3817884647	34306.6385714228	13296.5863831281	46661.8290901204	5921.85022288305	4131.99094585081	2704.2905046032	1034.24132981606	3616.65543494698	443.922131315607
494	County	13275	Thomas County	13	Georgia	5	75485.0182921931	34949.8393347102	13725.214150749	59609.3460545008	8422.78553936111	70211.3143599001	32461.1234786513	12748.6124687117	55432.401934872	7843.67102878782	5273.703932293	2488.71585605884	976.601682037343	4176.94411962877	579.114510573295
495	County	13277	Tift County	13	Georgia	5	81710.5068508991	37267.3490280848	15772.002188383	64763.1139141684	9575.12951049647	75532.8647645975	34549.0365203467	14600.1336251921	59934.7720460857	8860.24761476132	6177.6420863016	2718.31250773815	1171.86856319092	4828.34186808272	714.881895735156
496	County	13279	Toombs County	13	Georgia	5	67367.4537666697	38040.4485937706	15482.6499879637	57658.3327208123	7424.72423956148	62364.3909721743	35188.6241017619	14338.0248641648	53403.8003062569	6885.77335522917	5003.06279449542	2851.82449200863	1144.62512379893	4254.53241455547	538.950884332307
497	County	13281	Towns County	13	Georgia	6	194538.800375485	82589.6345825391	28161.9549318743	114792.647248146	14166.5603774095	181476.529038453	76299.8954650376	26265.9837983102	107052.662284738	13323.1213749786	13062.2713370325	6289.7391175015	1895.97113356405	7739.98496340878	843.439002430898
498	County	13283	Treutlen County	13	Georgia	6	63476.352179284	39926.6082572521	15376.20969182	55782.723746824	6781.72889056877	58716.8749183197	36864.48370244	14229.2442053069	51621.46968571	6288.56901254487	4759.47726096429	3062.12455481209	1146.96548651312	4161.25406111398	493.15987802391
499	County	13285	Troup County	13	Georgia	5	117816.142675278	61842.7235486281	23452.1047181597	92727.0786962684	10812.5226380609	108280.923561249	56791.0993291894	21658.580959624	85289.9919825375	9970.05143382943	9535.21911402924	5051.62421943871	1793.52375853573	7437.08671373095	842.471204231445
500	County	13287	Turner County	13	Georgia	6	61199.3221914269	37577.596664403	14380.0841786471	53303.0404366571	7016.8101970626	56714.2131029758	34800.8076430348	13329.2224936425	49411.5237124543	6514.65243769971	4485.10908845108	2776.78902136814	1050.86168500466	3891.51672420279	502.157759362893
501	County	13289	Twiggs County	13	Georgia	4	94582.5146151235	48319.8147627236	17966.2254555909	75691.1896802345	9096.18100066314	87014.619579768	44471.0221432015	16589.8444533933	69724.2749017499	8394.50237081947	7567.89503535557	3848.79261952213	1376.38100219762	5966.91477848467	701.678629843662
502	County	13291	Union County	13	Georgia	6	203377.022726898	85501.0610048506	30069.9815224884	115670.755046231	14247.85348813	188435.228016838	78555.8527344936	27912.1303789648	107156.739482762	13321.2769138955	14941.7947100599	6945.20827035702	2157.85114352367	8514.01556346873	926.57657423453
503	County	13293	Upson County	13	Georgia	5	98110.7649937909	55519.5650004147	20369.1770560291	78546.5040210043	9066.00880045223	90615.774317524	50992.1939137655	18842.757751827	72507.7127310361	8401.0931769456	7494.99067626691	4527.37108664916	1526.41930420208	6038.79128996816	664.915623506628
504	County	13295	Walker County	13	Georgia	3	269957.986841648	84699.3714491978	38089.618747438	169285.745481504	19294.7948257599	251092.51178757	78129.842348641	35376.4155448151	157247.807208762	17982.7005231206	18865.4750540777	6569.52910055678	2713.20320262296	12037.9382727425	1312.09430263927
505	County	13297	Walton County	13	Georgia	2	253272.902360705	102062.88614809	40738.1350973135	162592.022832011	17531.1479543658	224930.246653028	91228.2095205041	36639.0451322379	144984.685396556	15694.093509695	28342.6557076768	10834.6766275856	4099.08996507563	17607.3374354556	1837.05444467081
506	County	13299	Ware County	13	Georgia	5	66698.7509211825	38799.3654980374	13278.4820201199	58152.376040787	7481.04246481519	62096.0885896387	36058.8055453209	12339.4091002507	54136.5369001175	6974.85834546646	4602.6623315438	2740.55995271645	939.072919869259	4015.83914066956	506.184119348727
507	County	13301	Warren County	13	Georgia	6	77243.7705495613	51624.3544190801	18981.7650453466	64620.35992633	7237.84971689695	71072.9558484342	47365.4606869245	17506.7300872585	59499.6010051122	6690.02936306826	6170.81470112709	4258.89373215559	1475.03495808803	5120.75892121788	547.82035382869
508	County	13303	Washington County	13	Georgia	6	67567.907185498	45323.5856775189	16918.9224841933	58706.4860663297	6767.68864105477	62361.6046625927	41708.3944828609	15631.4528542979	54212.7648029892	6268.36319613786	5206.30252290532	3615.19119465801	1287.46962989544	4493.72126334046	499.325444916914
509	County	13305	Wayne County	13	Georgia	5	65438.8957739558	39531.0059318169	13081.8042525234	58782.9500322211	7276.79992871062	60766.8365090811	36675.6274737659	12142.1484983849	54604.7207563241	6768.80966530023	4672.05926487465	2855.37845805097	939.655754138529	4178.229275897	507.990263410392
510	County	13307	Webster County	13	Georgia	6	59432.2374058176	38663.8750776022	14820.2864679955	51914.5398713148	6432.15845788137	55093.8193832437	35792.9204246978	13742.1910155296	48123.4018125279	5977.47994302046	4338.41802257388	2870.95465290443	1078.0954524658	3791.13805878695	454.678514860906
511	County	13309	Wheeler County	13	Georgia	6	60679.6824494612	38432.0280017961	14911.6326403074	53362.7225791282	6655.78951982523	56250.6150252313	35540.6379399871	13813.8134747723	49472.8843024477	6183.90201754668	4429.06742422995	2891.39006180906	1097.81916553509	3889.83827668056	471.887502278558
512	County	13311	White County	13	Georgia	6	202080.441954018	101338.703031823	44465.0265083355	126110.328641277	15183.9022533204	184694.798582337	92123.4375470312	40862.683168195	115110.452892417	13981.2076934812	17385.6433716807	9215.26548479146	3602.34334014052	10999.8757488596	1202.69455983923
513	County	13313	Whitfield County	13	Georgia	4	233613.442298377	92450.2794575088	39716.8879330144	146762.061044854	17547.9414900078	214802.075795349	84988.2012791783	36629.1812404599	135033.337543326	16196.4559311615	18811.3665030286	7462.07817833047	3087.7066925545	11728.723501528	1351.48555884631
514	County	13315	Wilcox County	13	Georgia	6	62604.1338639742	38618.1335757456	14760.3454884521	54325.486775654	6990.8407743249	57998.7807231704	35730.2123638854	13678.1196323092	50340.5891131279	6490.45634571364	4605.35314080376	2887.92121186023	1082.22585614285	3984.89766252603	500.384428611267
515	County	13317	Wilkes County	13	Georgia	6	89569.515367705	59604.8159710632	21698.4978360503	71735.032470822	7901.9543688892	82405.0168093148	54634.7879221207	20008.2078200506	66008.9628519344	7305.93738965483	7164.49855839023	4970.02804894251	1690.29001599975	5726.06961888756	596.016979234369
516	County	13319	Wilkinson County	13	Georgia	6	84712.7806067901	49540.2482172536	17984.0965280491	69923.7821476283	8212.26072986048	78170.557067863	45575.5526961266	16619.9402809782	64555.5629170212	7602.39415715919	6542.2235389271	3964.69552112696	1364.15624707084	5368.21923060707	609.866572701291
517	County	13321	Worth County	13	Georgia	4	67857.9294106565	36254.9617041041	14336.724307765	56703.9523563639	7732.82015461792	62873.1431779482	33621.8611796696	13291.1160921065	52566.6905105071	7175.48788534726	4984.78623270831	2633.10052443453	1045.60821565852	4137.26184585678	557.33226927066
518	County	16001	Ada County	16	Idaho	3	593335.011423471	12697.3183833044	31623.0473335364	130909.813514006	20090.7332514914	551184.336538217	11790.6173644073	29390.9804162849	121669.501485688	18669.9723600888	42150.6748852543	906.701018897093	2232.06691725156	9240.31202831845	1420.76089140251
519	County	16003	Adams County	16	Idaho	6	12497.2519632216	9368.07306839402	9994.12869252012	11063.7804375255	1424.17002539144	11773.2782541917	8742.67707911302	9337.4762309731	10395.6648801923	1339.0722085658	723.973709029986	625.395989280999	656.65246154702	668.115557333169	85.097816825644
520	County	16005	Bannock County	16	Idaho	4	46258.6164615291	15473.3240504805	16304.3340584039	27217.1112952498	4038.3947803375	42418.4192683593	14329.7480644948	15104.9045689604	25112.5603142561	3724.33816669689	3840.19719316977	1143.57598598568	1199.42948944351	2104.5509809937	314.056613640614
521	County	16007	Bear Lake County	16	Idaho	6	21957.7655692264	17023.4207796002	14667.3501832703	20260.7276160037	2481.50105731522	20311.9911948449	15776.6862486489	13638.3313630339	18806.8802351616	2308.51424785555	1645.77437438146	1246.73453095132	1029.01882023632	1453.84738084206	172.986809459671
522	County	16009	Benewah County	16	Idaho	6	27755.1037581767	8455.83631127141	9120.47687334827	16653.9999986965	1930.30208443146	26300.5703270673	7943.75341109162	8555.43144296551	15742.0797790923	1824.13344043362	1454.53343110944	512.082900179785	565.045430382767	911.920219604222	106.168643997837
523	County	16011	Bingham County	16	Idaho	5	42642.8224996276	14471.1602408807	15276.9369937881	23967.3173564946	3527.37608793933	38610.4381655812	13404.9020834862	14113.4306642688	21990.918376018	3227.50557531528	4032.38433404637	1066.25815739458	1163.50632951928	1976.3989804766	299.870512624047
524	County	16013	Blaine County	16	Idaho	5	21997.9237241188	12013.2989298427	12563.3233121829	18033.2820781403	2323.30417117203	20589.5117718812	11147.8772783942	11712.4699889736	16897.6466346227	2183.68494478628	1408.41195223756	865.421651448486	850.853323209328	1135.6354435176	139.619226385754
525	County	16015	Boise County	16	Idaho	3	32913.3311365705	11178.7561103191	11664.6033324873	16635.2611997062	2132.16592962482	30710.7555615745	10391.1366935968	10873.529288368	15549.6380079912	1995.03173174779	2202.57557499602	787.619416722267	791.074044119272	1085.623191715	137.134197877025
526	County	16017	Bonner County	16	Idaho	5	32184.6413192815	5294.77707966113	7834.0429900246	18189.5185088245	2034.98330758724	30981.6874086916	4971.7684961088	7385.3201725508	17416.9245118469	1946.49937609537	1202.95391058989	323.008583552326	448.722817473797	772.593996977689	88.4839314918623
527	County	16019	Bonneville County	16	Idaho	4	161774.781771044	14295.3727113343	21565.636199181	54792.1817930958	8666.92292204843	143775.801309431	13248.8238951082	19634.45235003	49179.3487665845	7756.93966847767	17998.980461613	1046.54881622612	1931.18384915093	5612.83302651133	909.983253570766
528	County	16021	Boundary County	16	Idaho	6	9331.35281056616	4366.62195184262	5982.76681650352	7958.84874425303	920.362477728887	8889.53761512116	4086.31847758257	5601.51958347127	7530.90953592119	870.43777912084	441.815195445003	280.303474260047	381.247233032253	427.939208331843	49.9246986080468
529	County	16023	Butte County	16	Idaho	4	17718.917263501	11980.7296304023	11962.37028122	15400.7307365174	1855.2019092899	16401.8818850103	11115.8845766446	11131.0272069142	14328.358726539	1729.2739257646	1317.03537849064	864.845053757703	831.343074305833	1072.37200997839	125.927983525301
530	County	16025	Camas County	16	Idaho	5	19944.1622479487	11828.1373777312	12121.3208334841	15210.6837087645	1910.97115696818	18561.081570425	10973.0046053993	11287.0516500617	14184.3255149608	1785.9681320749	1383.0806775237	855.132772331857	834.269183422421	1026.35819380372	125.003024893282
531	County	16027	Canyon County	16	Idaho	3	269587.947311247	12165.5734858998	24469.4448344712	54384.6758715191	9991.34415272453	245866.219739709	11284.2644039214	22494.5432280296	49916.1733046562	9135.76725225696	23721.7275715386	881.309081978377	1974.90160644162	4468.50256686291	855.576900467569
532	County	16029	Caribou County	16	Idaho	6	21339.9020898131	16204.2362682202	14335.3779881559	19167.2755458552	2441.1761561582	19710.1342804061	15021.8902937168	13325.8577048765	17786.3720690419	2269.62418727688	1629.76780940698	1182.34597450334	1009.52028327931	1380.90347681323	171.551968881318
533	County	16031	Cassia County	16	Idaho	5	30149.3341260293	14600.9816377166	14671.8242315555	21201.8092456664	2844.43666832613	27686.4810362351	13492.6662931382	13614.6261362267	19563.7726406943	2628.88102342069	2462.85308979421	1108.31534457838	1057.19809532879	1638.03660497206	215.555644905444
534	County	16033	Clark County	16	Idaho	6	13768.8939191116	12239.200192684	11488.3866344101	13598.7302371944	1667.87835721962	12790.9807485135	11371.1452142608	10699.0797231158	12669.9346694278	1557.32751581994	977.913170598108	868.054978423254	789.306911294351	928.795567766626	110.55084139968
535	County	16035	Clearwater County	16	Idaho	6	20710.0724460544	8869.09667617146	9947.94112263927	14649.1016263828	1920.40456450776	19785.0458189824	8306.7403231848	9336.70948645054	13871.3057229532	1822.58903892446	925.026627071992	562.356352986661	611.231636188726	777.795903429592	97.8155255832996
536	County	16037	Custer County	16	Idaho	6	14117.4180889626	11405.8256768607	11344.2372601552	13302.010018239	1622.47830948695	13161.4046301126	10593.4077517469	10571.0528059992	12423.2218794661	1518.61811949632	956.013458849985	812.417925113752	773.184454155971	878.788138772852	103.860189990632
537	County	16039	Elmore County	16	Idaho	5	36394.2437805944	12364.7997979819	12823.5198408312	19063.1649767007	2434.70654574128	33631.4151109714	11447.1571236157	11915.9496972025	17672.6972169736	2258.19672962874	2762.82866962297	917.642674366155	907.570143628681	1390.46775972711	176.509816112546
538	County	16041	Franklin County	16	Idaho	4	27372.4366963264	16681.9445239765	15039.7236881987	21877.4139498365	2993.82749205645	24965.0479725207	15442.3665812134	13941.6269450526	20172.2687312871	2748.9690018483	2407.38872380571	1239.57794276302	1098.09674314614	1705.14521854942	244.858490208143
539	County	16043	Fremont County	16	Idaho	5	18599.1173850429	13034.6815751164	12611.6717608648	16226.5910381514	2139.22721904024	17251.7170806402	12113.4224739278	11737.3560199952	15102.3881827509	1993.88951723161	1347.40030440269	921.259101188593	874.315740869615	1124.20285540052	145.337701808634
540	County	16045	Gem County	16	Idaho	3	100766.444404035	11023.8184248086	14949.5670220909	28739.7867084743	4554.82170468964	93982.7864886404	10250.7024423967	13934.7589972467	26831.7924521427	4254.58477988358	6783.65791539448	773.115982411943	1014.80802484418	1907.99425633159	300.236924806068
541	County	16047	Gooding County	16	Idaho	6	37103.7735740239	12548.066698953	14626.7756954884	19339.1196950098	2921.53741297605	34312.9131668249	11621.5939431688	13589.0994167959	17945.0126022763	2712.22251398486	2790.86040719897	926.472755784225	1037.67627869252	1394.10709273348	209.314898991194
542	County	16049	Idaho County	16	Idaho	6	16602.9437559504	9280.60592397227	10050.3760449631	13372.2366295531	1721.57859178431	15782.0544850886	8678.24997631146	9410.98624547177	12623.2165027048	1626.69631870039	820.889270861824	602.355947660807	639.389799491304	749.02012684828	94.882273083916
543	County	16051	Jefferson County	16	Idaho	4	38012.3835016182	13192.4690276514	14590.8560966668	21711.0070888136	3233.01926388455	33623.7496481684	12241.9015043426	13393.1719927454	19712.7829767285	2912.61336856605	4388.63385344987	950.567523308852	1197.68410392141	1998.22411208504	320.4058953185
544	County	16053	Jerome County	16	Idaho	5	55810.0341041143	13169.6237756314	17179.0218789897	22442.1220281837	4043.80181060325	51526.9975163147	12192.6712398022	15936.5849540936	20784.637847361	3744.03937219344	4283.03658779957	976.952535829257	1242.43692489608	1657.48418082266	299.762438409808
545	County	16055	Kootenai County	16	Idaho	4	162166.968987951	7179.42587859452	15141.3511648745	55663.3663924619	7024.15052191045	153841.364618854	6752.75383382727	14281.2809145815	52771.8951546394	6657.60206334788	8325.60436909704	426.672044767246	860.070250293046	2891.47123782257	366.548458562569
546	County	16057	Latah County	16	Idaho	5	60772.2228673163	9032.46759872436	12109.7576484687	26088.5738418876	3809.8802146091	56565.1977303825	8478.30110677764	11291.4262944154	24352.8321747106	3547.68036585235	4207.02513693383	554.166491946724	818.331354053357	1735.74166717693	262.199848756744
547	County	16059	Lemhi County	16	Idaho	6	12114.5025357423	11136.7474173085	10783.7061828434	12228.0040672105	1512.2717462793	11359.8794750203	10359.1536079412	10062.613884442	11455.0662091662	1418.98541805583	754.623060722038	777.593809367328	721.092298401425	772.937858044263	93.28632822347
548	County	16061	Lewis County	16	Idaho	6	22027.3525037342	8889.62877852631	10089.0003174516	14961.0702131939	2018.98417060699	21052.5516089872	8324.85259072604	9471.83312032777	14170.1915923498	1917.12668283322	974.800894747067	564.77618780027	617.167197123856	790.878620844152	101.857487773768
549	County	16063	Lincoln County	16	Idaho	5	28546.8234906985	12502.5661904102	13753.8538047426	18535.2415067505	2511.86991186476	26449.2568676184	11587.8889021667	12789.5882493374	17222.5373327753	2337.32822396797	2097.56662308001	914.67728824351	964.265555405221	1312.70417397525	174.541687896787
550	County	16065	Madison County	16	Idaho	5	73442.196480088	13031.5900743419	18179.4587711491	31805.0377501515	5336.51647330032	61925.8796467999	12098.8808692313	16261.8344476887	27782.6992675135	4598.8463559337	11516.316833288	932.709205110606	1917.62432346039	4022.33848263795	737.67011736662
551	County	16067	Minidoka County	16	Idaho	5	31896.6431017556	13465.2469201054	14755.4675399208	20131.1171374549	2889.87558842601	29444.3295309171	12470.6756694302	13703.1134201649	18651.2643116523	2679.85430266691	2452.3135708385	994.57125067519	1052.35411975588	1479.85282580262	210.0212857591
552	County	16069	Nez Perce County	16	Idaho	4	153950.502407093	8747.02517493283	15485.0865491256	41528.3834522743	9456.18553795833	147765.889293278	8196.97707732569	14657.0261063667	39667.7814110581	9060.08665837121	6184.61311381561	550.04809760714	828.060442758882	1860.60204121623	396.098879587122
553	County	16071	Oneida County	16	Idaho	6	27855.1012649737	16432.1283106081	14833.6553937324	21938.4795588346	2896.21326811596	25403.4804963218	15201.2807328623	13751.7639016829	20216.1017229512	2660.53983476765	2451.62076865189	1230.84757774581	1081.89149204945	1722.37783588347	235.67343334831
554	County	16073	Owyhee County	16	Idaho	3	56327.550487354	11976.3098151368	13577.0356442393	21298.6588109454	2969.33375679685	51705.1740081679	11092.7500321288	12586.6030641185	19693.6902096907	2740.81429568349	4622.37647918613	883.55978300805	990.4325801208	1604.96860125467	228.519461113359
555	County	16075	Payette County	16	Idaho	5	76208.6905309102	10705.862658235	14488.8156939849	22990.0201515891	3926.75185117555	71084.4867316058	9957.1387656479	13510.8577631918	21466.3623816415	3669.03143099457	5124.20379930449	748.723892587065	977.957930793019	1523.65776994764	257.720420180975
556	County	16077	Power County	16	Idaho	6	35931.6508524503	15177.1658594209	15060.8984120774	23411.4943280809	3216.29130427718	32886.1872966167	14044.9218970696	13950.5168078134	21599.2056486773	2963.60758875569	3045.46355583364	1132.24396235126	1110.38160426403	1812.28867940362	252.683715521487
557	County	16079	Shoshone County	16	Idaho	6	16112.6294695822	7438.3353814407	8422.63262342555	12641.7414511434	1490.35328843381	15353.5170288211	6981.43079967185	7901.65775002513	11979.084420217	1411.68140568643	759.112440761193	456.904581768856	520.974873400426	662.657030926398	78.6718827473816
558	County	16081	Teton County	16	Idaho	5	17535.5836228964	14578.7165027	13328.4186693242	16782.8028270718	2229.09390202058	16339.503403236	13536.3598696163	12415.0759647132	15648.8313613939	2084.94520702178	1196.08021966045	1042.35663308369	913.342704611003	1133.97146567787	144.148694998791
559	County	16083	Twin Falls County	16	Idaho	5	82757.5783101458	13870.9315368207	19075.5712149603	26988.2384709354	5384.64886568595	76552.0847296621	12831.5510340142	17703.1725567794	24984.1693950592	4990.01647902206	6205.49358048367	1039.3805028065	1372.39865818085	2004.06907587619	394.632386663883
560	County	16085	Valley County	16	Idaho	6	11552.7439860709	9738.13469545607	10134.5911475549	10639.1815764861	1381.36832017718	10852.0936808422	9078.55493811698	9461.65951313599	9979.10280595749	1296.72889521778	700.650305228737	659.579757339094	672.93163441891	660.078770528578	84.6394249593977
561	County	16087	Washington County	16	Idaho	6	44599.164576587	10049.4875518808	12212.3525957333	17862.0445162396	2739.98531799032	41900.3580700844	9359.31750044423	11412.9491968438	16750.7970697902	2574.49088478497	2698.80650650266	690.170051436581	799.403398889547	1111.24744644938	165.494433205356
562	County	17001	Adams County	17	Illinois	5	190104.199571018	51108.6101890256	42305.1664307526	122339.293050084	15862.1820212214	178081.038332093	47374.1221460844	39560.1884616087	114237.121456155	14876.3365555754	12023.1612389248	3734.48804294123	2744.97796914396	8102.1715939297	985.845465646023
563	County	17003	Alexander County	17	Illinois	4	78898.1572312658	47741.592935306	27728.0891896431	70597.3625678009	8814.55306320388	73894.4929396094	44459.9257427801	25902.38207153	65945.1219374323	8264.92552591987	5003.66429165642	3281.66719252584	1825.70711811309	4652.24063036857	549.627537284002
564	County	17005	Bond County	17	Illinois	2	89028.7867803385	53085.8925365535	29816.4119304689	79895.4317910792	8722.69627960062	82967.6106542746	49284.9153121344	27802.1842440541	74357.3584757687	8150.60017671465	6061.17612606395	3800.97722441911	2014.22768641478	5538.07331531048	572.096102885969
565	County	17007	Boone County	17	Illinois	3	308128.184322717	86986.8296895461	46345.1643486367	211101.553280096	15956.0510143176	282351.062721923	79934.5825669388	42722.5768563854	193623.455618828	14669.9024229279	25777.1216007939	7052.24712260738	3622.58749225129	17478.097661268	1286.14859138964
566	County	17009	Brown County	17	Illinois	6	90984.407484015	53506.6278861012	29112.5785796252	80383.6548021457	8072.46935915612	84658.1120288375	49593.9801347624	27134.5828868311	74680.8763533675	7538.483704026	6326.29545517751	3912.64775133884	1977.9956927941	5702.77844877824	533.985655130117
567	County	17011	Bureau County	17	Illinois	5	174045.633093873	76300.6729259187	35048.0269797938	136903.839165679	10762.81918153	160364.882994908	70247.5494188474	32508.9431683107	126141.20856562	9983.20701436749	13680.7500989645	6053.12350707133	2539.08381148312	10762.6306000586	779.61216716248
568	County	17013	Calhoun County	17	Illinois	2	120953.580304333	56842.1489257917	31804.7815299237	96787.9985839383	9650.700074372	112138.243297094	52747.6337623125	29594.1993498936	89801.4268618566	8976.45896760818	8815.33700723939	4094.51516347925	2210.58218003013	6986.57172208173	674.241106763819
569	County	17015	Carroll County	17	Illinois	6	162118.337686232	73778.9017499187	34231.7365953495	124062.355013302	9957.86295317362	149583.773579252	67912.2479740992	31779.6512782189	114367.9467141	9244.03868248013	12534.5641069804	5866.65377581944	2452.08531713057	9694.40829920195	713.824270693493
570	County	17017	Cass County	17	Illinois	6	103836.912477643	55832.4450981367	30568.4481122642	87815.931589693	9022.0729432824	96586.412156996	51730.8828210099	28483.4865727585	81573.6176904107	8421.94176833179	7250.50032064714	4101.56227712675	2084.96153950574	6242.31389928233	600.131174950605
571	County	17019	Champaign County	17	Illinois	4	283295.297487745	62114.0784373612	52846.7388198191	178653.209511307	24279.3257313738	259556.088560597	57483.5635277254	48732.6498237789	164148.801750818	22274.4413409118	23739.2089271484	4630.51490963584	4114.08899604016	14504.4077604894	2004.88439046194
572	County	17021	Christian County	17	Illinois	5	105564.838139121	56450.0182640258	31657.6954498902	89905.5695519424	9808.41470335231	98379.0259056659	52342.1939890926	29511.5861070192	83653.0540826783	9167.60604638722	7185.8122334555	4107.82427493321	2146.109342871	6252.51546926417	640.808656965087
573	County	17023	Clark County	17	Illinois	6	106645.114989698	60020.1970273	32316.0189557427	92642.9276242595	9779.71259201582	99199.5606384884	55613.7404815783	30098.3360539593	86094.2270226337	9128.07667238319	7445.5543512096	4406.4565457217	2217.68290178338	6548.70060162585	651.635919632627
574	County	17025	Clay County	17	Illinois	6	86591.3553243482	54981.7685695456	29608.7429348822	79714.2364398785	8546.19300040703	80616.6670931089	51014.7879398058	27595.8897722983	74141.1714383818	7980.40372402155	5974.68823123932	3966.98062973974	2012.85316258389	5573.06500149667	565.789276385483
575	County	17027	Clinton County	17	Illinois	2	96493.7772687782	51486.0608149641	30816.8805792373	81980.5926813742	9718.8409429076	89914.5452733625	47836.0328371703	28732.3648816929	76318.0330668076	9075.41827786494	6579.23199541576	3650.02797779381	2084.51569754448	5662.55961456656	643.422665042654
576	County	17029	Coles County	17	Illinois	5	134426.211160771	59095.0741720449	36006.8672946681	106096.343868037	12620.7287147062	125489.549639008	54750.1502378588	33588.5177533633	98831.5937291205	11818.3082656799	8936.66152176313	4344.92393418608	2418.34954130478	7264.75013891651	802.420449026288
577	County	17031	Cook County	17	Illinois	1	1856098.8621244	108125.706249636	87825.6135293337	1100886.72802333	53152.7759409446	1698246.73164262	99573.2387230409	80676.103099472	1007650.97082559	48698.832390734	157852.130481775	8552.46752659549	7149.51042986178	93235.75719774	4453.94355021061
578	County	17033	Crawford County	17	Illinois	6	101999.34815193	59150.6339166417	31664.9438619153	89793.2498803457	9503.62536868559	94914.9451082675	54825.7930190534	29498.769511417	83471.6710149024	8872.7413738872	7084.40304366242	4324.84089758837	2166.17435049828	6321.57886544331	630.883994798391
579	County	17035	Cumberland County	17	Illinois	5	99982.634398026	57713.7231614165	31733.640652425	88044.1312192204	9441.4746678153	93005.9261907111	53497.8029272337	29560.247974069	81830.6309285871	8811.82040910908	6976.70820731495	4215.92023418286	2173.392678356	6213.5002906333	629.654258706221
580	County	17037	DeKalb County	17	Illinois	2	394794.500827369	100260.568612581	51986.8169550359	268016.997922046	19350.1417953877	359255.337953063	91997.8060358674	47657.3666169038	244494.379432143	17657.9564401284	35539.1628743068	8262.76257671375	4329.45033813201	23522.6184899038	1692.18535525933
581	County	17039	De Witt County	17	Illinois	4	115004.918575187	60781.7924624739	32460.0241797292	97525.0744352039	9582.30968093418	106551.086857926	56245.9791491552	30183.2431654105	90368.4135727397	8912.27426557262	8453.83171726143	4535.81331331871	2276.78101431873	7156.66086246423	670.03541536156
582	County	17041	Douglas County	17	Illinois	6	112630.979186019	60090.4555825223	33140.7582622389	95794.16588023	10071.3149311022	104465.363995779	55645.1950985002	30825.0718196149	88854.9258760074	9373.7194671021	8165.61519024032	4445.2604840221	2315.68644262393	6939.24000422258	697.595464000064
583	County	17043	DuPage County	17	Illinois	2	1162304.38797123	107500.075545413	75597.7953859705	724595.718527719	39042.0527157047	1057590.8072832	98868.2807990447	69187.0184096726	660265.206877588	35569.7743794675	104713.580688032	8631.79474636874	6410.77697629796	64330.5116501313	3472.2783362372
584	County	17045	Edgar County	17	Illinois	6	118899.025372094	62327.0796209794	34049.1421786002	100346.676534366	10438.4391291599	110474.322799883	57705.3224759197	31692.5999134604	93172.6332853739	9735.47511375666	8424.70257221024	4621.75714505973	2356.54226513981	7174.04324899221	702.964015403223
585	County	17047	Edwards County	17	Illinois	6	93156.2556713111	54240.6544155227	29406.9981046111	82157.5637939792	9126.64942374729	86765.8120260061	50367.9442194356	27407.9246505381	76462.5419168617	8520.2848133598	6390.443645305	3872.71019608709	1999.07345407298	5695.02187711744	606.364610387493
586	County	17049	Effingham County	17	Illinois	5	96409.5213912552	56158.4058944722	31226.9103494312	85293.0352186616	9354.03271591838	89689.9107127912	52080.4972378124	29090.9572414183	79286.2184165705	8728.22804840771	6719.61067846404	4077.90865665985	2135.95310801291	6006.81680209111	625.804667510663
587	County	17051	Fayette County	17	Illinois	6	86444.190663619	54045.0503011143	29619.1753325278	79181.63548963	8567.56480172657	80505.1498453536	50156.5059405026	27609.4769073028	73660.8765724179	8002.54858203768	5939.04081826543	3888.5443606117	2009.69842522502	5520.75891721208	565.016219688886
588	County	17053	Ford County	17	Illinois	4	119669.568347692	62763.452257875	32614.0784589011	102264.264368783	9285.15629047196	110811.678555179	58087.2012984803	30338.8641824605	94731.146199135	8639.00478759581	8857.88979251247	4676.25095939479	2275.21427644061	7533.11816964795	646.151502876148
589	County	17055	Franklin County	17	Illinois	6	99274.026534839	50215.0168751018	30358.330805955	83092.1032588073	10530.3393213783	92995.8187919711	46701.3942908315	28368.3886653264	77637.9637424354	9880.30688042746	6278.20774286785	3513.62258427026	1989.94214062858	5454.13951637194	650.032440950829
590	County	17057	Fulton County	17	Illinois	5	128881.915633687	58998.3296721032	32073.4582137484	101045.482131662	10219.7618660097	119860.222540605	54569.7846030047	29890.7386827425	93798.1924930843	9548.58949236563	9021.69309308277	4428.54506909854	2182.71953100595	7247.28963857802	671.172373644116
591	County	17059	Gallatin County	17	Illinois	6	82074.2314073743	51834.7041779603	27950.0547546719	74931.0079708358	8702.34353480833	76704.7086996086	48195.9600351822	26089.8007442125	69901.3922771687	8150.20067403757	5369.52270776574	3638.74414277805	1860.25401045942	5029.61569366715	552.142860770763
592	County	17061	Greene County	17	Illinois	6	93393.6044833377	53667.771327908	29570.4729975822	81903.6113607481	8320.126253391	86954.1482804486	49805.6194990454	27562.7921467119	76163.3445832049	7769.20034086807	6439.45620288905	3862.15182886268	2007.68085087024	5740.26677754318	550.925912522938
593	County	17063	Grundy County	17	Illinois	2	265427.990709932	78173.4746255708	39515.9193587826	188427.341427326	14117.1625142826	242743.258006922	72107.9220735438	36489.2704720388	172785.996091636	12969.6320114608	22684.7327030098	6065.55255202701	3026.6488867438	15641.3453356908	1147.53050282179
594	County	17065	Hamilton County	17	Illinois	6	83307.7141315106	51462.7724707416	28223.1816144478	75510.3974004309	8710.05829443749	77885.87692171	47835.4792410425	26347.8497627287	70447.0081863079	8162.11639624262	5421.83720980055	3627.29322969911	1875.33185171906	5063.38921412292	547.94189819487
595	County	17067	Hancock County	17	Illinois	5	90078.3312308235	52100.2959898951	28481.1599153324	78490.8618780994	7789.73892711183	83754.9391291593	48239.6161066748	26544.4696376873	72853.3656357947	7274.11787665107	6323.39210166425	3860.67988322031	1936.69027764507	5637.49624230475	515.621050460767
596	County	17069	Hardin County	17	Illinois	6	73079.2288345344	51566.76351211	27275.866057983	70162.9495840928	8404.18680544103	68371.4281834821	47968.7444562719	25473.5468747561	65500.3983507922	7877.56149252847	4707.80065105227	3598.01905583808	1802.3191832269	4662.55123330055	526.625312912561
597	County	17071	Henderson County	17	Illinois	5	108708.184837423	57846.489529588	30920.9433165295	91813.8603512079	8781.02411016581	100905.611970776	53468.8466379881	28792.8529724322	85093.0436888249	8190.49308927837	7802.57286664643	4377.64289159983	2128.09034409723	6720.816662383	590.531020887443
598	County	17073	Henry County	17	Illinois	3	149384.394270144	68524.4751501895	34433.6501259761	119147.029408394	10476.9513144085	138182.090472644	63176.3488818954	32004.5084988418	110105.242122941	9746.94867814738	11202.3037975005	5348.12626829402	2429.14162713428	9041.78728545363	730.002636261071
599	County	17075	Iroquois County	17	Illinois	6	126630.269098221	62331.438854175	33126.7266388417	105943.138332546	9580.12577705812	117315.847044273	57730.4859161531	30821.3642837507	98192.4966890659	8913.23966480314	9314.42205394818	4600.95293802189	2305.36235509102	7750.64164347999	666.886112254984
600	County	17077	Jackson County	17	Illinois	4	130694.541929731	49628.2119979138	33478.0499202551	97538.0854184952	13665.8757124441	121919.433762773	46185.7931959761	31236.9223414602	90933.9027694522	12764.7142559713	8775.10816695811	3442.4188019377	2241.12757879495	6604.18264904298	901.161456472827
601	County	17079	Jasper County	17	Illinois	6	90547.3380905623	56177.6895213062	30219.1733667386	82402.8099467307	8784.71618009646	84267.012903513	52106.3432558385	28158.2502216343	76618.5863348237	8200.79991326658	6280.32518704926	4071.34626546766	2060.92314510425	5784.223611907	583.916266829882
602	County	17081	Jefferson County	17	Illinois	5	95448.2330571988	51044.7641596794	30318.572844058	81847.436376758	10005.2894862671	89226.0633741115	47436.8796475948	28307.0741600948	76352.4349025588	9372.10980972805	6222.16968308726	3607.88451208462	2011.49868396321	5495.00147419914	633.179676539083
603	County	17083	Jersey County	17	Illinois	2	129402.886237891	56859.060157524	32729.7245246028	101693.14115744	10327.7806426595	120452.689638077	52783.2311306446	30499.0946790013	94586.9653780557	9636.0882733195	8950.19659981454	4075.82902687947	2230.62984560148	7106.17577938435	691.692369340014
604	County	17085	Jo Daviess County	17	Illinois	6	144767.20378009	63597.6489590456	31808.3332560639	103449.191710348	9175.16492700078	133662.764249226	58600.2602804006	29528.4059201929	95450.0997151138	8514.05943467042	11104.4395308635	4997.38867864501	2279.92733587102	7999.09199523473	661.105492330363
605	County	17087	Johnson County	17	Illinois	6	77964.3729921787	50052.9231474753	27973.6996792102	72079.8477376463	8931.81798388645	73007.207192579	46581.2540654922	26132.2913808286	67330.8729685367	8376.24458446217	4957.16579959973	3471.66908198317	1841.40829838156	4748.97476910959	555.573399424281
606	County	17089	Kane County	17	Illinois	2	844057.865687685	107503.645343023	70639.7222308313	515553.510547353	33066.2132663394	762536.10801801	98699.6118835318	64289.9869402911	467259.736114396	29898.8118458728	81521.7576696746	8804.0334594914	6349.73529054015	48293.7744329566	3167.4014204666
607	County	17091	Kankakee County	17	Illinois	4	267115.17254004	66991.3803823375	42971.9084163089	184214.079734891	16933.439782976	247755.848980067	62002.7862331846	39959.9989357765	170811.644791527	15750.5150088859	19359.3235599732	4988.59414915289	3011.90948053236	13402.4349433641	1182.92477409011
608	County	17093	Kendall County	17	Illinois	2	614718.772288902	103720.547825802	58260.9212386653	389225.652127184	25736.7285223032	553779.10395195	95285.1336184899	53016.0488146517	352251.851879396	23208.3545703836	60939.6683369517	8435.41420731167	5244.87242401355	36973.8002477879	2528.37395191958
609	County	17095	Knox County	17	Illinois	5	140498.973644975	63835.1165523761	34998.953719728	111092.701547043	10938.8018719827	130626.98515817	58938.2443757924	32632.4389259683	103021.36641982	10230.2885141072	9871.98848680557	4896.8721765837	2366.51479375965	8071.33512722287	708.513357875513
610	County	17097	Lake County	17	Illinois	2	451379.752701295	68988.7058279846	44109.4067527305	287557.021705483	19388.2207076721	410012.446697842	63616.1602258806	40431.5914629552	261804.445389966	17672.2259772366	41367.3060034531	5372.54560210397	3677.81528977537	25752.5763155164	1715.99473043552
611	County	17099	LaSalle County	17	Illinois	5	225493.146502548	79508.1621801231	37902.438976853	165275.266630194	12889.460721595	207316.171542356	73207.3039523085	35102.0252300271	152052.665330383	11925.6871079739	18176.974960192	6300.85822781465	2800.41374682586	13222.6012998106	963.773613621059
612	County	17101	Lawrence County	17	Illinois	6	95585.2743940951	57585.2415571192	30734.9198362921	85710.4676087968	9158.41232209478	89041.6035024559	53407.4696642802	28648.2610147885	79738.6423957231	8557.05406403968	6543.67089163918	4177.77189283897	2086.65882150354	5971.82521307371	601.358258055101
613	County	17103	Lee County	17	Illinois	5	224544.546340183	85862.3744793334	39558.3844377695	167042.479305753	12845.7766101754	206634.182574377	78910.4610997401	36638.1350146529	153653.348478693	11898.7356214811	17910.3637658052	6951.91337959334	2920.24942311664	13389.1308270597	947.040988694388
614	County	17105	Livingston County	17	Illinois	5	147703.874301418	67102.3753782461	33619.107244764	119167.611986935	10155.0809748983	136383.150145726	62005.5299505641	31232.9861933686	110112.214529978	9429.54353248838	11320.7241556914	5096.84542768203	2386.12105139541	9055.39745695734	725.537442409886
615	County	17107	Logan County	17	Illinois	5	117174.579945032	60569.6308856422	32538.5731174571	98124.1809742877	9806.10324630865	108746.332406507	56051.8812869153	30278.5564330863	91007.6549457294	9136.18633067931	8428.24753852552	4517.74959872689	2260.01668437082	7116.52602855829	669.916915629344
616	County	17109	McDonough County	17	Illinois	5	106293.913031605	55521.3364587641	29478.975169467	87625.2806719908	8748.40919507541	98845.2255144014	51391.3195491917	27474.2644360307	81345.1297942081	8172.34627065972	7448.68751720358	4130.01690957245	2004.71073343629	6280.15087778268	576.062924415696
617	County	17111	McHenry County	17	Illinois	2	449182.926132701	84076.8399349885	51222.7841150731	291354.939514982	20129.9569868715	408562.357149568	77283.9115933056	46925.1256097667	265601.479636484	18358.3631678325	40620.5689831335	6792.92834168285	4297.65850530638	25753.4598784981	1771.59381903905
618	County	17113	McLean County	17	Illinois	4	231732.669562976	63333.114392586	45359.4426028504	153619.382858689	19194.0228588322	212759.088758173	58553.189322165	41912.4246081086	141394.905541661	17653.1161816462	18973.5808048026	4779.92507042101	3447.01799474174	12224.4773170286	1540.90667718601
619	County	17115	Macon County	17	Illinois	4	213746.778316821	59320.721964022	42192.5844954293	145312.748406297	16308.4430704685	199995.732349719	54947.1396961322	39390.8766239787	135649.065703628	15271.4507041243	13751.0459671024	4373.5822678898	2801.70787145062	9663.6827026683	1036.99236634419
620	County	17117	Macoupin County	17	Illinois	2	102764.729685246	53956.1981548711	31005.6158281962	86903.1624527916	9303.34564372371	95841.627150396	50088.9625316772	28917.2677557251	80912.4745502956	8696.8370343402	6923.1025348503	3867.2356231939	2088.34807247115	5990.68790249594	606.508609383507
621	County	17119	Madison County	17	Illinois	2	250308.320278469	55173.7137834435	40481.9786057807	158722.706621927	17366.2426230976	233378.25392972	51252.6991564441	37742.0132742406	147878.09560167	16207.412686858	16930.0663487489	3921.01462699941	2739.96533154005	10844.6110202568	1158.82993623961
622	County	17121	Marion County	17	Illinois	5	97482.7690489019	52077.6040163077	31049.7390691919	83092.6649495307	10049.7570272151	91070.1536300702	48366.5221097157	28983.1463898152	77459.9936370028	9410.20965112024	6412.61541883173	3711.08190659207	2066.59267937664	5632.67131252786	639.547376094823
623	County	17123	Marshall County	17	Illinois	3	150433.017135389	69904.5981898116	33302.980704215	120931.207689159	10038.870170699	138815.077336483	64480.5280306792	30921.1303094541	111625.725044686	9318.86822520383	11617.939798906	5424.0701591324	2381.8503947609	9305.48264447301	720.001945495202
624	County	17125	Mason County	17	Illinois	6	112457.327495304	58711.0074993535	31396.9994961709	94095.6228703194	9389.71426911392	104511.728559387	54348.2016576991	29242.5484810513	87340.3986415445	8761.87510779135	7945.5989359172	4362.80584165446	2154.45101511964	6755.22422877491	627.839161322571
625	County	17127	Massac County	17	Illinois	5	88089.1235685266	49281.1316242055	28313.964429138	75453.5371619917	9340.96162243352	82696.8058531657	45869.8756317459	26474.1223171513	70588.987174956	8773.42466896739	5392.31771536089	3411.2559924596	1839.84211198668	4864.54998703573	567.536953466137
626	County	17129	Menard County	17	Illinois	4	116386.780086923	58443.41998909	31994.5772198387	95899.1944451928	9838.45673915333	108197.46310674	54116.2462974445	29798.7589384233	89044.6786392465	9178.92751151658	8189.31698018321	4327.17369164554	2195.81828141546	6854.51580594637	659.529227636747
627	County	17131	Mercer County	17	Illinois	3	123899.116409241	61608.0396059609	32562.5012699594	102080.23190324	9379.60087204301	114860.055048186	56879.8507184915	30301.5358272728	94505.6029392237	8740.25264629166	9039.0613610555	4728.1888874694	2260.9654426866	7574.62896401674	639.348225751351
628	County	17133	Monroe County	17	Illinois	2	196514.822610808	56239.6221922267	35689.421983033	132449.450159634	14055.664259311	182454.792705241	52277.1885638632	33217.4841442312	123029.952123437	13071.0084027932	14060.0299055671	3962.43362836345	2471.93783880177	9419.49803619789	984.655856517836
629	County	17135	Montgomery County	17	Illinois	6	92174.2264464724	54075.84667709	30112.067276124	81872.7743244231	8810.44226959041	85925.3767851729	50179.7570755975	28078.7332746145	76199.3975013346	8237.30912063925	6248.84966129952	3896.08960149249	2033.33400150947	5673.37682308856	573.133148951161
630	County	17137	Morgan County	17	Illinois	5	105898.498245038	54844.2390838695	31328.854641616	88311.2546751016	9537.54726388843	98744.9316785288	50858.6409051627	29222.1267461988	82171.395929705	8921.17742936294	7153.56656650887	3985.59817870679	2106.72789541716	6139.85874539668	616.369834525483
631	County	17139	Moultrie County	17	Illinois	6	110046.828443837	58611.737150358	32556.8745133447	93634.5738068301	9968.70450069019	102309.801960548	54301.3185885113	30313.0760015226	86985.3499626736	9298.13746997557	7737.02648328894	4310.41856184665	2243.79851182208	6649.22384415651	670.567030714627
632	County	17141	Ogle County	17	Illinois	5	241546.723428615	88611.2602264189	40441.6921168611	177927.27201654	12673.8642624231	221575.208690598	81406.9484426393	37369.0476585949	163327.916868712	11685.3367664952	19971.5147380167	7204.31178377955	3072.64445826619	14599.3551478278	988.527495927909
633	County	17143	Peoria County	17	Illinois	3	358203.402897856	66251.0010903988	50512.1584385716	223047.109131819	23317.9826401255	331648.273871815	61180.5244882738	46897.2903840815	206459.773812583	21633.2207425838	26555.1290260411	5070.47660212495	3614.8680544901	16587.3353192356	1684.76189754165
634	County	17145	Perry County	17	Illinois	6	88029.2105093487	50179.4931318419	29307.02778913	77644.544851898	9292.75207762371	82321.6610497479	46665.6873829534	27364.7038476989	72451.704676553	8706.92460276124	5707.54945960077	3513.80574888845	1942.32394143111	5192.84017534494	585.827474862473
635	County	17147	Piatt County	17	Illinois	4	114069.031529551	60507.566921865	32563.8429085789	96894.1452635411	9637.56775224384	105681.508373026	56001.8178803847	30277.6285275534	89791.5445066841	8962.03572153984	8387.52315652454	4505.74904148036	2286.21438102557	7102.60075685702	675.532030704003
636	County	17149	Pike County	17	Illinois	6	88108.5631104248	53013.9117687623	29130.3373165416	78953.0387663994	8006.19356541332	81983.3703894059	49170.9527019336	27148.04129152	73371.5439895939	7473.65301762436	6125.19272101894	3842.9590668287	1982.2960250216	5581.49477680557	532.540547788957
637	County	17151	Pope County	17	Illinois	6	72334.5502712679	50960.6354171107	27255.9342073264	69353.63228267	8376.13537859637	67750.7669316336	47412.8209053689	25463.1928338843	64785.336376899	7856.72596616377	4583.78333963438	3547.81451174172	1792.74137344206	4568.295905771	519.409412432598
638	County	17153	Pulaski County	17	Illinois	6	76895.4348368973	47848.3422636978	27411.576224484	69672.4738432655	8524.22252001413	72052.4692633541	44557.7014300784	25610.0615756866	65094.5202350653	7996.29415693294	4842.96557354319	3290.6408336194	1801.51464879746	4577.95360820025	527.928363081197
639	County	17155	Putnam County	17	Illinois	5	160621.777097185	72080.4120153626	34034.7122795279	127413.380235046	10420.9305858871	148159.114120519	66447.2367646246	31590.8943164725	117546.467588222	9672.24689377137	12462.6629766665	5633.17525073794	2443.81796305539	9866.91264682375	748.683692115697
640	County	17157	Randolph County	17	Illinois	6	86622.4335746679	50635.1210427719	28984.9756426953	76947.4093740765	8934.54765274826	80826.4391616448	47100.3785777376	27040.3137194967	71706.5679441047	8353.89011398522	5795.99441302304	3534.74246503429	1944.66192319869	5240.84142997185	580.657538763049
641	County	17159	Richland County	17	Illinois	6	91898.1590713367	56549.5429247592	30273.5256530604	83267.9216562664	8904.25428721967	85586.1616036631	52455.3206074606	28216.8831864302	77457.462597837	8317.56627090889	6311.99746767361	4094.22231729856	2056.64246663014	5810.45905842936	586.688016310782
642	County	17161	Rock Island County	17	Illinois	3	407718.981807926	65906.1614308567	57993.9698485429	241230.86745845	28139.9385782355	379989.735425515	60776.6674475597	54031.4587679571	224385.757621604	26270.5398451053	27729.2463824113	5129.49398329694	3962.51108058577	16845.109836846	1869.39873313015
643	County	17163	St. Clair County	17	Illinois	2	313907.319338082	55036.2932543302	44549.0386527215	185454.389287432	21612.635471718	291145.608386973	51141.1695858812	41423.6318249237	172100.725937156	20068.7788603294	22761.7109511096	3895.12366844902	3125.40682779778	13353.6633502758	1543.85661138854
644	County	17165	Saline County	17	Illinois	6	77005.8538813494	51294.833566153	27718.5697044959	72176.230137926	8539.8977901244	72058.1280616191	47702.513938663	25886.4568709922	67380.7035976364	8007.65429381185	4947.72581973033	3592.31962748998	1832.11283350373	4795.52654028956	532.243496312554
645	County	17167	Sangamon County	17	Illinois	4	263126.772719654	57632.9566478126	44937.275631574	162608.212043284	21953.7165615683	245251.594460729	53421.5323599829	41882.362900321	151397.047979494	20486.4524964501	17875.1782589254	4211.42428782969	3054.91273125301	11211.1640637902	1467.26406511825
646	County	17169	Schuyler County	17	Illinois	6	105257.178073805	54578.0860164467	29132.6819538378	86040.074793015	8755.39686391179	97926.0932293272	50538.2569222736	27155.4034259988	79907.5428754515	8180.83323206303	7331.08484447805	4039.82909417303	1977.27852783901	6132.5319175635	574.563631848766
647	County	17171	Scott County	17	Illinois	5	97599.2381310914	53931.3148527397	30139.2396507059	83843.2400084315	8746.55257243183	90939.3038109179	50027.9803793826	28103.5778953753	77984.6506342884	8175.40747556893	6659.93432017352	3903.33447335705	2035.66175533056	5858.58937414309	571.145096862898
648	County	17173	Shelby County	17	Illinois	6	97336.832729692	56621.1742312434	31071.3372400086	86091.8901784814	9167.94917680472	90580.9048943164	52497.8162601709	28948.5957324334	80037.0782958995	8558.82197743579	6755.92783537556	4123.35797107246	2122.74150757522	6054.81188258187	609.127199368932
649	County	17175	Stark County	17	Illinois	3	138545.830563125	68208.3383762103	32785.9737509084	113801.549812766	9612.40555528077	127963.57976528	62907.293409906	30458.3149424689	105093.324366751	8931.96267819114	10582.2507978448	5301.04496630431	2327.65880843948	8708.22544601557	680.442877089632
650	County	17177	Stephenson County	17	Illinois	5	194168.212600428	78239.0591473487	39497.3811173073	143912.617671713	11322.3890396734	179209.37010779	72003.0038156945	36656.9143197528	132692.09506568	10503.2416858262	14958.8424926384	6236.05533165421	2840.46679755451	11220.5226060324	819.147353847117
651	County	17179	Tazewell County	17	Illinois	3	231353.124546869	64477.9351953962	42776.9792365137	155982.242495611	17299.7988718519	215081.850399995	59588.2247046148	39813.6065041617	144807.135344087	16123.5599889922	16271.274146874	4889.71049078149	2963.37273235198	11175.1071515241	1176.23888285974
652	County	17181	Union County	17	Illinois	6	79305.2208093987	49140.1169975116	28482.1014147041	72556.4610009501	9211.03309313932	74294.2099403325	45751.3902079054	26608.9655486074	67793.4056406374	8639.82025322381	5011.01086906618	3388.72678960623	1873.13586609663	4763.05536031269	571.212839915514
653	County	17183	Vermilion County	17	Illinois	4	133162.96607096	62824.916473818	35505.2667028565	108368.017089795	11234.3762056042	123620.606198913	58160.5673063116	33038.522904557	100562.694510776	10470.496344632	9542.35987204683	4664.34916750637	2466.74379829953	7805.3225790195	763.879860972172
654	County	17185	Wabash County	17	Illinois	6	94174.8536008808	54508.5967934634	29550.4541288116	82831.8061193634	9195.96264852051	87709.7312970854	50613.4601047369	27540.593283432	77086.2645865985	8584.54273465732	6465.12230379545	3895.13668872653	2009.86084537969	5745.54153276498	611.419913863187
655	County	17187	Warren County	17	Illinois	6	117796.083746203	60161.5757420861	31862.0579937187	97781.7286729762	9310.47065226901	109394.83377226	55600.348418445	29681.6407043638	90652.1227397745	8691.52161052064	8401.24997394285	4561.22732364117	2180.41728935493	7129.60593320174	618.949041748372
656	County	17189	Washington County	17	Illinois	6	86888.0538568017	50839.5391308047	29397.7877267262	77392.2864509329	8949.62986340913	81056.8735713452	47254.8000134776	27423.7107777961	72099.3478346918	8367.38358340402	5831.18028545651	3584.73911732705	1974.07694893013	5292.93861624113	582.246280005109
657	County	17191	Wayne County	17	Illinois	6	80850.2736931775	52334.4526482016	28187.927449802	74986.5132673548	8229.28794852566	75376.941392513	48608.3854615447	26287.2648530565	69824.5977415368	7692.36124520366	5473.33230066452	3726.06718665688	1900.66259674549	5161.91552581801	536.926703321999
658	County	17193	White County	17	Illinois	6	85845.0042396471	52173.491279748	28511.5581942994	77241.9163062875	8847.91699477151	80181.3091782561	48487.8800468043	26605.9756278714	72021.196575174	8283.17259635598	5663.69506139097	3685.61123294368	1905.58256642797	5220.71973111344	564.744398415537
659	County	17195	Whiteside County	17	Illinois	5	204381.653946745	78335.1472513407	39621.0998609099	148316.258969619	13242.2880963068	189002.060236403	72078.7615674728	36814.9845641417	136879.00672371	12322.8091808796	15379.5937103424	6256.38568386788	2806.11529676814	11437.252245909	919.478915427263
660	County	17197	Will County	17	Illinois	2	707280.291583116	93167.3192440144	58481.3220496463	427637.587406259	28615.9043575944	642920.047700304	85840.1865885586	53607.7949000576	389653.414207516	26062.3100657083	64360.243882812	7327.1326554558	4873.52714958871	37984.1731987433	2553.59429188614
661	County	17199	Williamson County	17	Illinois	4	103013.199549588	49780.8805367263	30567.5513699929	84381.91259729	11076.8445453988	96512.2519364515	46318.8368466441	28566.6681760373	78867.8633668028	10391.4458375351	6500.94761313612	3462.04369008214	2000.88319395563	5514.04923048726	685.398707863602
662	County	17201	Winnebago County	17	Illinois	3	498226.462340933	86180.071173684	67926.6179552282	300616.270115517	24284.2778703409	461201.577263575	79227.8054309012	62977.3644711274	277883.43376792	22511.6396477559	37024.8850773574	6952.26574278274	4949.25348410072	22732.8363475976	1772.63822258498
663	County	17203	Woodford County	17	Illinois	3	155486.171703932	66658.3306817137	35368.651731752	121093.648008582	11389.2403499806	143717.103605824	61549.6093586311	32850.7115356052	111936.477487877	10574.5537212396	11769.0680981084	5108.72132308262	2517.9401961468	9157.17052070565	814.686628740954
664	County	18001	Adams County	18	Indiana	5	134580.633220263	58895.9779680443	37010.1417552213	109507.759870871	10961.5630913069	124681.953941734	54789.2589649376	34414.1881475675	101682.159193873	10175.3917329035	9898.67927852884	4106.71900310663	2595.95360765385	7825.60067699867	786.171358403404
665	County	18003	Allen County	18	Indiana	3	337214.015176345	56905.364758054	57202.9688223389	220898.345819206	21965.363254094	308623.554712714	52952.6623697541	52714.8001344231	202814.409549897	20152.0853607851	28590.4604636311	3952.70238829995	4488.16868791586	18083.9362693086	1813.27789330894
666	County	18005	Bartholomew County	18	Indiana	4	176180.502340843	68916.8899046175	40614.3700652047	133418.027353707	14084.3132768942	162654.70260847	63860.742062376	37685.0782503006	123376.206201654	13040.9304902144	13525.7997323731	5056.14784224152	2929.29181490404	10041.8211520525	1043.38278667982
667	County	18007	Benton County	18	Indiana	4	118980.651850191	61283.9863433236	33830.3114758205	100973.978942712	9624.90330797802	110149.610663905	56787.8674803865	31459.610008248	93570.8765003334	8944.11274331081	8831.04118628641	4496.1188629371	2370.70146757249	7403.1024423791	680.790564667203
668	County	18009	Blackford County	18	Indiana	6	134682.019925831	60649.4641290399	37752.7102832453	109719.87240703	11204.7095140563	125438.274825201	56370.7427465717	35226.8238194077	102167.979887624	10460.1547428886	9243.74510063011	4278.72138246816	2525.88646383761	7551.89251940625	744.554771167735
669	County	18011	Boone County	18	Indiana	2	242136.656641504	68844.9590295451	48747.2506722115	172540.134028931	16696.5201340954	219583.497428871	63694.0740447422	44815.2484828576	157269.991641525	15232.3263719388	22553.1592126322	5150.88498480293	3932.00218935397	15270.1423874057	1464.19376215664
670	County	18013	Brown County	18	Indiana	2	137711.764785299	70049.9617818164	37689.2148682006	116388.412348358	12227.1962637421	127298.575962651	64884.2141085521	35007.7641002779	107707.550855527	11343.8565127506	10413.1888226479	5165.7476732643	2681.45076792263	8680.8614928308	883.339750991575
671	County	18015	Carroll County	18	Indiana	4	131211.390553753	60698.3196225375	37163.0407273179	107228.010514621	10914.7208863564	121771.261881307	56338.8898640847	34609.1286367505	99565.4538113724	10159.1971736394	9440.12867244638	4359.42975845286	2553.91209056741	7662.55670324836	755.523712716942
672	County	18017	Cass County	18	Indiana	5	141859.703546075	59542.235849473	38486.874344891	112566.198922504	11802.4915871091	131956.351734359	55304.5775174573	35880.1626292185	104697.794802625	11005.3656909785	9903.35181171565	4237.65833201577	2606.71171567249	7868.40411987991	797.125896130662
673	County	18019	Clark County	18	Indiana	2	408805.412325574	66001.0508673402	42822.7700976268	254817.7494295	21455.2111319541	380755.03879859	61256.5930380358	39883.7851405661	237248.643580637	19991.5226522463	28050.3735269837	4744.45782930438	2938.9849570607	17569.1058488636	1463.68847970778
674	County	18021	Clay County	18	Indiana	4	136285.576281562	68090.7740091745	37336.3723331841	113338.265894803	11975.1995913658	126199.462054782	62994.4246691365	34704.7298616797	104968.140720993	11134.795904989	10086.1142267802	5096.34934003797	2631.64247150437	8370.12517380978	840.403686376733
675	County	18023	Clinton County	18	Indiana	5	152145.042433091	63618.3082841799	41148.4332321629	119606.235485122	12467.0215116707	140656.546825966	58990.1753845179	38244.9460320531	110727.82493235	11566.9821623304	11488.4956071251	4628.13289966197	2903.48720010981	8878.41055277185	900.039349340344
676	County	18025	Crawford County	18	Indiana	6	108787.137966542	65528.3481958439	30534.1234234835	98202.4376634137	10176.6910548968	101203.481121886	60850.6345920677	28440.7098168216	91342.3390271527	9486.22341744271	7583.65684465528	4677.71360377621	2093.41360666197	6860.098636261	690.46763745413
677	County	18027	Daviess County	18	Indiana	5	107192.681947324	61608.2940395957	32506.3578614938	93577.1101943481	10278.2552445414	99366.4214028104	57139.8081459275	30224.9752455092	86832.7882224974	9552.47638106705	7826.26054451369	4468.48589366822	2281.38261598458	6744.32197185069	725.778863474326
678	County	18029	Dearborn County	18	Indiana	2	229991.519040543	76229.206998838	38819.3037641098	175298.062047418	15628.3209728736	212230.871623435	70566.8133216913	36013.9309177926	161935.659079202	14466.3480748859	17760.6474171078	5662.39367714678	2805.37284631718	13362.4029682157	1161.97289798773
679	County	18031	Decatur County	18	Indiana	5	147555.939320985	70541.1570935631	36521.2944940445	120568.757778995	11816.2364039452	136657.726039694	65378.821282627	33974.3066134961	111748.597140274	10980.2144783895	10898.2132812905	5162.33581093616	2546.98788054842	8820.16063872107	836.021925555734
680	County	18033	DeKalb County	18	Indiana	5	149769.592578485	56234.5986271264	34657.458301001	121014.828217137	11085.3899637726	139085.012620181	52374.9079918778	32296.0039181268	112519.139895332	10314.1650536172	10684.5799583035	3859.69063524868	2361.45438287418	8495.68832180514	771.224910155405
681	County	18035	Delaware County	18	Indiana	4	244528.922550857	63679.6949666176	53178.7908329286	166580.61125287	19561.393320963	229936.354181366	59178.1639059683	49912.4258795298	156238.719697599	18412.4382274987	14592.568369491	4501.53106064924	3266.36495339881	10341.8915552707	1148.9550934643
682	County	18037	Dubois County	18	Indiana	5	108645.271368645	61720.7006693706	32388.7546914494	93611.4779909323	10352.8219919522	100880.014810617	57297.9276357057	30134.6717160083	86973.4658167315	9633.95672918345	7765.2565580273	4422.77303366491	2254.08297544105	6638.01217420082	718.865262768743
683	County	18039	Elkhart County	18	Indiana	4	228453.074634989	56995.7120144423	45769.1413016282	158241.304934068	15962.2548778596	208730.466627998	52990.0290966715	42100.1590126744	145321.226026575	14620.6832524959	19722.6080069911	4005.68291777081	3668.98228895379	12920.0789074929	1341.57162536369
684	County	18041	Fayette County	18	Indiana	5	162969.282094278	70898.2508633247	39947.1482808163	129539.56049247	13074.410430888	151685.513737421	65771.8274753108	37281.755291656	120492.445809635	12206.9688694907	11283.7683568573	5126.42338801394	2665.39298916036	9047.11468283504	867.441561397303
685	County	18043	Floyd County	18	Indiana	2	427968.865966996	68255.0212669345	45993.8750312415	273952.432595078	23405.2186713793	398972.238364618	63372.716653909	42861.0244468571	255272.815161151	21826.1199674728	28996.6276023778	4882.30461302557	3132.85058438439	18679.6174339262	1579.09870390648
686	County	18045	Fountain County	18	Indiana	6	134088.452361924	64155.440674198	36728.8421488043	109895.904766417	11148.8301675199	124005.124180442	59390.1013154868	34125.3349927347	101724.927719817	10354.3008252996	10083.3281814824	4765.33935871117	2603.50715606962	8170.97704660041	794.529342220348
687	County	18047	Franklin County	18	Indiana	6	170910.611494833	73404.3635496915	37874.9756773961	136818.634220517	12922.5741122317	158167.885592628	68016.0096478718	35224.4425961475	126723.749765028	12001.0159571115	12742.725902205	5388.3539018197	2650.53308124858	10094.8844554888	921.558155120272
688	County	18049	Fulton County	18	Indiana	6	134380.198494882	58255.8429715651	36349.740718775	109835.229216835	10673.3833277405	124588.213547038	54114.68248861	33809.318516926	101946.11516814	9920.56805553556	9791.98494784382	4141.16048295509	2540.42220184897	7889.11404869522	752.815272204893
689	County	18051	Gibson County	18	Indiana	6	101131.945943412	56362.3727800801	30553.0676717562	87410.3391989979	9725.41299518253	94134.3743188895	52328.5787187753	28464.9440874956	81319.131619209	9072.10699249448	6997.571624523	4033.79406130484	2088.12358426063	6091.2075797889	653.306002688051
690	County	18053	Grant County	18	Indiana	5	149709.28423378	60681.9712258501	40265.5259170207	117691.188956483	12359.6361954914	139665.584985478	56392.5966987561	37613.2125746087	109696.811425181	11557.1050465077	10043.6992483023	4289.37452709401	2652.31334241195	7994.37753130218	802.531148983655
691	County	18055	Greene County	18	Indiana	6	114666.488403459	65027.1296301281	34382.5065503816	100301.066796752	10950.5111911037	106665.457978471	60244.3407796275	32024.7140300332	93206.9109625012	10219.2838321853	8001.03042498862	4782.78885050065	2357.79252034845	7094.15583425063	731.22735891844
692	County	18057	Hamilton County	18	Indiana	2	322378.75039082	67741.3159953682	55476.4837868664	212658.584343341	21088.8280155318	288671.172173361	62789.8788489777	50635.9294487731	191821.813246513	19025.7810433567	33707.5782174596	4951.43714639046	4840.55433809323	20836.7710968277	2063.04697217501
693	County	18059	Hancock County	18	Indiana	2	218419.77925236	68818.6670495644	46304.3340096859	156635.065564198	16514.1747773888	201214.761516964	63854.6910955644	42963.5337454614	144615.355301286	15268.8665844644	17205.0177353958	4963.97595400008	3340.80026422446	12019.7102629121	1245.30819292446
694	County	18061	Harrison County	18	Indiana	2	190573.201291373	67300.7047757404	34945.2721979853	145084.970055311	13836.6931409524	177352.733062475	62508.1824505061	32547.2143574681	134998.484358513	12893.2676194536	13220.4682288981	4792.52232523435	2398.0578405172	10086.4856967977	943.425521498775
695	County	18063	Hendricks County	18	Indiana	2	371482.626091605	74182.6338579337	57207.2269535996	245850.32178062	22685.2188923182	336726.360299857	68502.2234729527	52475.6133289794	223629.33074462	20660.5100959887	34756.265791748	5680.41038498094	4731.61362462019	22220.9910360003	2024.70879632954
696	County	18065	Henry County	18	Indiana	5	165568.73824782	67413.3159641831	42264.8720168827	128669.085285841	13579.9858636371	154685.462135358	62608.3540054007	39529.1610343511	120038.574448442	12719.1172144445	10883.2761124617	4804.96195878247	2735.71098253163	8630.51083739861	860.868649192649
697	County	18067	Howard County	18	Indiana	4	188800.865130539	61456.6017744703	47689.9481903369	135876.460781854	15649.0608781125	176185.507226576	57086.1629051055	44555.3503011822	126654.324161663	14632.2947064778	12615.3579039627	4370.43886936482	3134.59788915472	9222.13662019076	1016.76617163467
698	County	18069	Huntington County	18	Indiana	5	146427.088199112	58865.4307405465	38337.4529279132	116734.889251394	11630.5054741444	135825.161984778	54722.2926142272	35685.4947640531	108398.575346942	10817.7982994384	10601.9262143337	4143.13812631928	2651.95816386002	8336.3139044515	812.707174705985
699	County	18071	Jackson County	18	Indiana	5	134928.740199706	66199.2687691465	34839.5036984866	110639.775671058	11499.4669553463	125160.844508032	61360.7270978055	32414.9628000247	102657.494117833	10696.7645453709	9767.89569167476	4838.54167134102	2424.54089846185	7982.28155322424	802.702409975336
700	County	18073	Jasper County	18	Indiana	2	137991.291278889	59745.2149107555	34305.6369297336	110305.976141605	10544.770447911	128033.72895413	55430.6961375034	31928.5036561821	102395.574267805	9811.37602591729	9957.56232475901	4314.51877325214	2377.13327355148	7910.40187379924	733.394421993703
701	County	18075	Jay County	18	Indiana	6	129613.241395917	61434.825338262	37381.3490403485	107612.420525119	10838.1395470202	120348.450140082	57100.1597302086	34814.9012548881	100029.293991717	10086.4741147499	9264.79125583493	4334.66560805341	2566.44778546039	7583.12653340167	751.66543227028
702	County	18077	Jefferson County	18	Indiana	5	124844.935555578	65048.7238140457	30469.0663158808	105756.834763158	10783.4400077791	115998.954563326	60304.0901300429	28366.3385065793	98236.7151742246	10046.9207013197	8845.98099225203	4744.63368400281	2102.72780930151	7520.11958893329	736.519306459414
703	County	18079	Jennings County	18	Indiana	5	128314.148406912	68011.1110015966	33290.374878003	109346.936762064	10949.408153703	118927.213898051	63030.2373440816	30972.8723462824	101399.331193059	10181.5407230922	9386.93450886119	4980.87365751493	2317.50253172064	7947.60556900551	767.867430610832
704	County	18081	Johnson County	18	Indiana	2	349462.433853672	71710.3699685727	57271.7760818614	232240.660750529	23770.5924784007	319147.279072409	66382.1236156854	52759.7622056697	212613.322256706	21784.2638038637	30315.1547812627	5328.24635288732	4512.01387619166	19627.338493823	1986.32867453696
705	County	18083	Knox County	18	Indiana	5	111250.549037314	59051.7409671393	32259.7790596668	93974.6089607119	10543.6063992698	103655.450055715	54774.1553875344	30063.6857160816	87447.1692054731	9847.98414263088	7595.09898159905	4277.58557960484	2196.09334358525	6527.43975523876	695.622256638921
706	County	18085	Kosciusko County	18	Indiana	5	158604.031969327	57543.2846796987	39584.9211948522	123105.196708009	12125.6684651491	146595.679533305	53486.842169695	36728.8277134184	114034.943807889	11230.6911991741	12008.3524360213	4056.44251000373	2856.09348143381	9070.2529001199	894.97726597506
707	County	18087	LaGrange County	18	Indiana	6	144526.146152123	56458.9132836909	33779.3975350786	118361.623475665	10862.9157267876	133611.855347065	52549.428518509	31366.3270570988	109721.796737699	10056.8017742729	10914.2908050576	3909.48476518187	2413.07047797978	8639.82673796638	806.113952514692
708	County	18089	Lake County	18	Indiana	2	524066.404282732	72736.5829882469	50801.7325254389	317635.489889421	25002.5779891375	485582.858542589	67424.5962085962	47182.4402285581	294363.898733653	23198.7008761183	38483.5457401431	5311.98677965065	3619.29229688078	23271.5911557674	1803.87711301919
709	County	18091	LaPorte County	18	Indiana	4	203184.896568884	55951.557087695	35855.8218857674	141322.21627687	14430.3436839816	189479.018145303	51955.2781928609	33431.1615240263	131742.384810044	13476.5211604412	13705.8784235808	3996.27889483413	2424.66036174111	9579.8314668258	953.822523540378
710	County	18093	Lawrence County	18	Indiana	5	116818.382518392	65892.2022966081	33755.1978685979	102271.894949141	11351.0860282422	108909.85558429	61100.1609516109	31467.4596118142	95203.6959840837	10605.3583542538	7908.52693410232	4792.04134499728	2287.73825678372	7068.19896505749	745.727673988392
711	County	18095	Madison County	18	Indiana	2	248529.967252481	65259.151166369	52077.6126760915	169521.428531966	18900.0673590816	232715.906317477	60632.4690944986	48750.693601196	158479.031393919	17719.4886656572	15814.0609350048	4626.68207187032	3326.9190748955	11042.397138047	1180.57869342438
712	County	18097	Marion County	18	Indiana	1	642360.844244906	71925.9578469124	78018.0357223391	397491.350356899	36109.7928307003	580791.452078916	66536.3097731923	71268.7504695844	360301.587307492	32760.9442958385	61569.3921659902	5389.64807372006	6749.28525275472	37189.7630494065	3348.84853486182
713	County	18099	Marshall County	18	Indiana	5	150295.808243607	58061.5623956507	37465.6052967942	118207.431102254	11473.962433587	139006.994820934	53924.7138927519	34773.3031937237	109528.560048997	10636.3823298464	11288.8134226726	4136.8485028988	2692.30210307056	8678.87105325693	837.580103740533
714	County	18101	Martin County	18	Indiana	6	96531.3784707922	63909.5275149688	31480.8583219099	90814.4547694108	9778.9463949465	89729.1257501098	59282.2250852634	29316.4940943737	84393.730873424	9114.15799027065	6802.25272068244	4627.30242970537	2164.36422753622	6420.72389598673	664.788404675852
715	County	18103	Miami County	18	Indiana	5	143532.885934352	59718.4967961638	39256.9847145204	113857.247048945	11911.2589972803	133633.325533947	55482.1215905225	36623.925193922	105968.341262482	11116.9449944525	9899.56040040557	4236.37520564133	2633.05952059844	7888.90578646364	794.314002827857
716	County	18105	Monroe County	18	Indiana	4	288729.059643349	69460.4010289763	54113.808644043	193022.837857042	22450.9368104459	269566.056306162	64325.0840507734	50483.8361114294	179929.825320186	20977.215606657	19163.0033371867	5135.31697820286	3629.97253261358	13093.0125368559	1473.72120378894
717	County	18107	Montgomery County	18	Indiana	5	151989.650188424	65986.8958252777	40008.5826929132	120785.513838963	12301.7044703528	140072.868792874	61071.0325165785	37115.234203696	111519.387875665	11388.6696559949	11916.7813955506	4915.86330869917	2893.34848921722	9266.12596329835	913.034814357896
718	County	18109	Morgan County	18	Indiana	2	229253.537902665	72634.0896700572	46456.379580491	168537.64698606	16715.0354776898	210429.945883085	67164.5537845268	42967.0310751492	154993.507067397	15411.2920348142	18823.5920195804	5469.53588553048	3489.34850534177	13544.1399186629	1303.74344287556
719	County	18111	Newton County	18	Indiana	2	137594.790528347	61156.7160739416	33920.0314944643	110938.202639171	10246.0644875598	127591.850266528	56698.1252679742	31566.7700001705	102914.804816496	9532.87960751418	10002.9402618192	4458.59080596731	2353.26149429379	8023.39782267505	713.184880045577
720	County	18113	Noble County	18	Indiana	5	147458.924650141	56597.675814366	35518.1335392964	119445.182498637	11070.6972395075	136403.739813668	52669.7571220849	32991.6880986229	110751.774255818	10258.6848860882	11055.1848364726	3927.91869228114	2526.44544067348	8693.40824281935	812.01235341938
721	County	18115	Ohio County	18	Indiana	2	181629.517659967	72316.2322517534	34299.7094614111	145424.194675191	13579.6911380598	167364.495811468	66963.8084276014	31814.9299021877	134208.709334924	12561.9394128755	14265.0218484986	5352.42382415196	2484.77955922337	11215.4853402671	1017.75172518429
722	County	18117	Orange County	18	Indiana	6	102972.693007145	64887.2109536592	31644.0585637806	94671.7367733037	10164.0836142449	95849.1822514993	60203.6202635729	29486.1195492806	88054.6960860138	9483.41226296251	7123.51075564542	4683.5906900863	2157.9390145	6617.04068728989	680.671351282341
723	County	18119	Owen County	18	Indiana	4	133298.186743837	69309.3069161055	37693.6623071561	113656.858000933	12061.1234598601	123409.013606071	64140.55175662	35038.065532405	105263.632880826	11212.5986413639	9889.17313776607	5168.75515948549	2655.596774751	8393.2251201074	848.524818496203
724	County	18121	Parke County	18	Indiana	6	126868.208563033	67489.2609255565	36607.7363291744	108511.382905733	11157.899602003	117178.370170918	62424.4865105094	33992.970041326	100333.867527026	10353.2345774119	9689.83839211558	5064.77441504709	2614.7662878484	8177.5153787071	804.665024591068
725	County	18123	Perry County	18	Indiana	6	94477.905807989	62194.2052709893	28775.2676779581	87408.5719460288	9578.73429202059	87935.4557002297	57791.3777230725	26807.3157435258	81344.8098235371	8933.48150923024	6542.45010775923	4402.82754791678	1967.95193443227	6063.76212249171	645.252782790345
726	County	18125	Pike County	18	Indiana	5	101459.635753586	58931.7036818768	31041.6157358507	89178.4716282671	9767.64221093901	94344.5816343435	54698.1593583672	28904.3142777037	82908.690725067	9103.16176078542	7115.05411924275	4233.54432350957	2137.30145814696	6269.78090320009	664.480450153592
727	County	18127	Porter County	18	Indiana	2	273477.371335295	59406.4186140833	37366.5000933206	169133.355884825	16966.6664607012	253974.626624589	55135.4895964398	34764.3821571691	157111.90840371	15779.7321893786	19502.7447107064	4270.92901764349	2602.11793615152	12021.4474811152	1186.93427132266
728	County	18129	Posey County	18	Indiana	3	117659.379915788	54391.7095697632	31564.8782828326	94560.6189805197	11050.5540560933	109626.366674893	50535.9802125994	29420.0928794177	88050.3712875477	10313.0121964445	8033.01324089528	3855.72935716378	2144.78540341494	6510.24769297204	737.541859648738
729	County	18131	Pulaski County	18	Indiana	6	124144.981957176	58746.4232100242	34308.6232649813	103617.620574634	9960.21977719355	115215.510078889	54533.8324863034	31937.4703582202	96221.654058518	9270.49666089628	8929.47187828722	4212.59072372082	2371.15290676106	7395.96651611568	689.723116297265
730	County	18133	Putnam County	18	Indiana	2	153538.894211267	70035.9817338731	39534.7077494251	124597.002887228	12504.5947042159	141324.333516089	64745.5801958663	36650.0187165512	114899.569460139	11569.1527863582	12214.5606951774	5290.40153800684	2884.68903287392	9697.43342708963	935.441917857633
731	County	18135	Randolph County	18	Indiana	6	143055.382675726	64749.6404055123	39382.2647117086	116055.589247478	11775.615700978	133164.329871478	60140.89384797	36753.1128978956	107999.828276363	10990.1163972386	9891.05280424824	4608.74655754225	2629.15181381296	8055.76097111457	785.499303739411
732	County	18137	Ripley County	18	Indiana	6	150737.130737574	72094.716901247	34915.6910261425	125324.95402977	11874.2611013712	139455.545969268	66786.9227151888	32461.0492018376	116046.840262062	11024.9080362116	11281.5847683068	5307.79418605817	2454.64182430484	9278.11376770775	849.353065159634
733	County	18139	Rush County	18	Indiana	6	149449.627347898	70069.2851855323	38229.7808062966	121328.365672985	12120.5262775825	138838.75154213	65003.35273799	35638.8916852964	112714.259183269	11296.2895887075	10610.8758057685	5065.93244754229	2590.8891210002	8614.10648971602	824.23668887499
734	County	18141	St. Joseph County	18	Indiana	3	374872.406223612	58020.3605190244	61585.518610976	233595.162060382	25171.7941377083	345791.005200158	53902.8837682961	56959.7160470268	215785.323756289	23247.5935497743	29081.4010234535	4117.47675072833	4625.80256394914	17809.8383040928	1924.20058793404
735	County	18143	Scott County	18	Indiana	2	129771.312656427	64688.0624870663	31796.5493549146	107868.723711459	11191.0435101714	120820.504807218	59979.2340714946	29630.4029634129	100334.880505408	10442.3127410744	8950.8078492088	4708.8284155717	2166.14639150169	7533.84320605106	748.730769096998
736	County	18145	Shelby County	18	Indiana	2	178616.137870797	69727.1550863142	41516.0214645429	135441.688188813	14002.6014589783	165104.182601744	64649.559328045	38575.5371662072	125357.605440802	12985.9787858606	13511.9552690532	5077.59575826915	2940.48429833565	10084.0827480109	1016.62267311769
737	County	18147	Spencer County	18	Indiana	6	106451.525926272	59155.132553158	30233.0514286426	91106.3460005445	10064.1891887891	98936.7527549013	54954.1815720551	28145.2273075091	84706.2946045072	9372.45292809572	7514.77317137057	4200.95098110296	2087.8241211335	6400.05139603729	691.736260693377
738	County	18149	Starke County	18	Indiana	6	139469.00454416	58444.2493931862	35297.9941845611	111517.340246846	10817.6910266445	129371.885768277	54260.3577890855	32830.2480596662	103523.991251471	10060.2776102938	10097.118775883	4183.89160410063	2467.74612489483	7993.34899537447	757.413416350724
739	County	18151	Steuben County	18	Indiana	5	146920.607681992	56256.6644126641	32654.3678010838	122129.334955571	10646.9444508468	136764.80021587	52407.7357681591	30486.7669841328	113737.796042938	9930.81870494597	10155.8074661219	3848.92864450499	2167.60081695095	8391.53891263366	716.125745900833
740	County	18153	Sullivan County	18	Indiana	4	114145.951702959	62153.7179806157	33440.252722731	97841.0891500479	10518.7863327981	106226.820166326	57586.2213604226	31151.3135316322	90948.3409834769	9821.51180329622	7919.13153663264	4567.49662019308	2288.93919109879	6892.74816657099	697.274529501872
741	County	18155	Switzerland County	18	Indiana	6	126782.316050764	67609.0386452855	30214.8889121139	110174.927720967	10920.0353691365	117080.5887068	62651.8100225282	28070.4966551438	101901.604629836	10127.0785817103	9701.7273439644	4957.22862275734	2144.39225697011	8273.3230911313	792.956787426219
742	County	18157	Tippecanoe County	18	Indiana	4	263107.018054914	62565.5451800028	52583.6620240093	172317.786509761	20422.9113067645	240373.937672461	58001.9851337893	48450.3809539828	158063.124905261	18702.5404439198	22733.0803824531	4563.56004621348	4133.2810700265	14254.6616045004	1720.37086284465
743	County	18159	Tipton County	18	Indiana	6	160686.235466453	63201.9478423155	42222.2732012654	124021.731928839	12863.4825792874	149187.844938234	58684.5277174205	39345.1982354608	115193.908123881	11977.9344550368	11498.3905282189	4517.42012489495	2877.07496580461	8827.82380495782	885.548124250638
744	County	18161	Union County	18	Indiana	2	183868.293696672	72082.0831456445	41339.716659273	141887.872834124	13988.487496398	170924.589541861	66844.2625646004	38547.957724012	131853.30283697	13042.6987352434	12943.7041548111	5237.82058104415	2791.758935261	10034.5699971534	945.78876115456
745	County	18163	Vanderburgh County	18	Indiana	3	355253.656655759	57256.7982595221	50353.8177639028	211484.327627648	27118.1841717787	331176.232937568	53200.8110131654	46931.1128462605	197075.827764685	25291.3516055384	24077.4237181906	4055.98724635671	3422.7049176423	14408.4998629626	1826.83256624035
746	County	18165	Vermillion County	18	Indiana	4	125484.913578053	64270.1572022898	35134.9419752019	105003.475347198	10829.6652696534	116353.879435626	59478.922568467	32672.7102475827	97357.1619573855	10083.1081303263	9131.03414242674	4791.23463382272	2462.23172761923	7646.31338981258	746.557139327114
747	County	18167	Vigo County	18	Indiana	4	248652.86171608	65258.6580775391	46389.1440090235	162579.23255272	19756.4509346232	232396.050135508	60402.2813664484	43279.093356208	151595.475118326	18489.8549485704	16256.8115805726	4856.37671109071	3110.05065281557	10983.7574343941	1266.59598605284
748	County	18169	Wabash County	18	Indiana	5	141466.594737491	58879.6311595459	38243.2514317111	113566.555577636	11444.5060582706	131486.239782271	54715.5943488123	35639.4361520139	105582.536659399	10665.1818194774	9980.35495521994	4164.0368107336	2603.81527969723	7984.01891823674	779.324238793246
749	County	18171	Warren County	18	Indiana	6	131613.655659291	62811.746041026	35927.413797418	107936.499933064	10800.271949913	121799.789870852	58170.4223255503	33392.962711022	99972.2305752062	10034.7614059716	9813.86578843884	4641.32371547571	2534.45108639597	7964.26935785775	765.51054394136
750	County	18173	Warrick County	18	Indiana	3	168692.203509575	57731.0893154823	35624.4690835272	120680.96766968	14860.5837138574	156865.92011152	53634.0768027104	33164.4110511727	112233.493573243	13835.6082497082	11826.283398055	4097.01251277189	2460.05803235449	8447.47409643727	1024.97546414928
751	County	18175	Washington County	18	Indiana	2	117112.069881925	65645.471895908	31876.8732340187	102995.611772425	10756.0563765953	108924.945318574	60897.6925056688	29693.9001299205	95757.8289180306	10026.861586017	8187.12456335146	4747.7793902392	2182.97310409824	7237.7828543941	729.194790578318
752	County	18177	Wayne County	18	Indiana	5	208271.19966887	69916.6536070077	47309.5728942056	151828.588160666	16095.4528466738	194733.480335735	64885.3086085369	44270.8998801729	141680.234213373	15079.9584817159	13537.7193331344	5031.34499847077	3038.67301403269	10148.3539472929	1015.49436495793
753	County	18179	Wells County	18	Indiana	3	142118.918976517	58605.0242561018	37786.564435735	113425.600670162	11409.5386932902	131590.755831732	54509.0293771261	35125.9968134398	105250.002974836	10587.9568728994	10528.1631447855	4095.99487897569	2660.56762229522	8175.5976953258	821.581820390825
754	County	18181	White County	18	Indiana	6	121817.660949284	59300.7369618435	34259.8489694575	102104.858289807	9878.22820323549	113006.610800526	55024.0990044514	31892.0208534468	94777.3017071703	9192.15575399763	8811.05014875796	4276.63795739203	2367.82811601078	7327.5565826371	686.072449237855
755	County	18183	Whitley County	18	Indiana	3	158460.003106005	57606.9541585489	38629.906764196	124305.521432359	11969.5537185358	146501.22619735	53569.2141556255	35872.0835463505	115166.116876302	11092.9909640917	11958.7769086552	4037.74000292337	2757.82321784542	9139.40455605668	876.562754444139
756	County	19001	Adair County	19	Iowa	6	67302.337121645	40365.3459378692	28263.3093503748	60200.6937011866	6898.63250863282	62189.3776638377	37330.9477225203	26262.0224427976	55680.6842920341	6407.42575484372	5112.95945780725	3034.39821534888	2001.28690757719	4520.00940915251	491.2067537891
757	County	19003	Adams County	19	Iowa	6	60954.5745455343	38666.7539450952	27023.2773919096	56656.8937275878	6569.52806329965	56590.3774512736	35788.232438545	25168.3406933355	52534.0530858534	6129.49256186577	4364.19709426068	2878.52150655016	1854.93669857403	4122.84064173445	440.03550143388
758	County	19005	Allamakee County	19	Iowa	6	73403.6963884289	43727.7813672382	25500.0277108231	63805.5918212367	5859.2832164674	68124.9176398941	40453.4278537347	23773.1387161348	59143.4533989564	5465.17628630685	5278.77874853482	3274.3535135035	1726.88899468831	4662.13842228028	394.106930160544
759	County	19007	Appanoose County	19	Iowa	6	73730.1311390862	46650.5122574953	28612.751283852	67948.9402510738	7231.66499147442	68478.0838312567	43186.6054925698	26649.4813208609	63023.7321442799	6744.30265142935	5252.0473078295	3463.90676492551	1963.26996299113	4925.20810679397	487.36234004507
760	County	19009	Audubon County	19	Iowa	6	58999.8769507875	37867.0229712146	26749.8375770985	54895.5419196392	6342.47172990511	54668.4823748227	35035.6303786001	24903.0579997621	50834.385499941	5906.89056554449	4331.39457596474	2831.39259261452	1846.77957733641	4061.15641969822	435.581164360624
761	County	19011	Benton County	19	Iowa	3	103108.578461782	52222.6433061472	31893.465046108	83154.7673344284	8581.68039157385	95048.2049038511	48211.4750075033	29573.3560242474	76745.2674909102	7941.26506501703	8060.37355793061	4011.16829864389	2320.10902186064	6409.49984351826	640.415326556824
762	County	19013	Black Hawk County	19	Iowa	4	207477.203329109	47343.8678114673	50237.7099234904	114366.064315424	17660.1070050927	192135.016891877	43756.1161575061	46644.1452343381	105864.922816545	16381.1676850759	15342.1864372324	3587.75165396118	3593.56468915228	8501.14149887884	1278.93932001677
763	County	19015	Boone County	19	Iowa	5	86714.0799151917	41629.6839005646	31463.266829982	67641.1500831637	8445.61386691699	80242.1413580868	38501.982921445	29253.1758498573	62582.2389244848	7850.1947157044	6471.93855710492	3127.70097911958	2210.09098012472	5058.91115867884	595.419151212589
764	County	19017	Bremer County	19	Iowa	4	84278.362103233	43493.370716604	29956.3411307687	67263.7665879749	7679.36189496166	78286.4000618554	40230.9138679289	27930.232531124	62360.3472830874	7162.42391165864	5991.96204137762	3262.45684867515	2026.10859964471	4903.41930488755	516.937983303019
765	County	19019	Buchanan County	19	Iowa	6	90935.2895345589	50230.9406907548	30381.5772907558	75960.9425286503	7776.73359428605	84092.2216269168	46391.6780395003	28238.4758116751	70226.7827016755	7222.23302604593	6843.0679076421	3839.26265125445	2143.10147908079	5734.15982697481	554.50056824012
766	County	19021	Buena Vista County	19	Iowa	5	56039.8009311596	34823.4685030421	26283.0147615092	50465.0210287609	6205.9712150412	52148.9211286779	32254.7704847795	24538.873406848	46825.678180773	5800.85516101093	3890.87980248168	2568.69801826264	1744.14135466122	3639.34284798793	405.116054030276
767	County	19023	Butler County	19	Iowa	6	76294.011142713	41982.1484346337	28763.6645088867	63396.7892671117	7205.82442868486	70954.0835074086	38847.7207455045	26843.199275269	58809.141774287	6731.16245794657	5339.92763530441	3134.42768912923	1920.46523361768	4587.6474928247	474.661970738295
768	County	19025	Calhoun County	19	Iowa	6	61179.687761321	36767.9200916553	27371.4703648663	54075.8019549148	6585.68232991637	56924.4678842423	34045.6467076283	25549.9634988939	50168.0345507319	6155.49044170474	4255.21987707871	2722.27338402694	1821.50686597239	3907.76740418287	430.19188821163
769	County	19027	Carroll County	19	Iowa	6	59635.7768711877	37027.6776116042	27151.2222936884	54077.0603312721	6503.19924063254	55376.1326811491	34274.730183247	25314.7767894042	50120.5382204127	6067.95785806833	4259.64419003861	2752.94742835715	1836.44550428423	3956.52211085943	435.241382564209
770	County	19029	Cass County	19	Iowa	6	59941.7180837239	38101.5569780722	26917.2780252031	55534.9663323926	6489.80764248708	55628.8054928749	35256.9718458965	25073.8415012286	51472.0139263361	6054.29733847089	4312.91259084894	2844.58513217572	1843.43652397451	4062.9524060565	435.510304016197
771	County	19031	Cedar County	19	Iowa	6	119493.536723451	61031.7333654113	32312.0468417481	97363.0796421113	8928.90644800729	110282.069699351	56296.9508913221	29982.298395194	89878.9017943579	8276.50482759998	9211.46702409936	4734.78247408917	2329.74844655408	7484.17784775343	652.401620407308
772	County	19033	Cerro Gordo County	19	Iowa	5	81764.3303324826	38109.5550193323	29759.2309005185	61392.0085080648	8260.60200202286	76504.8456694833	35298.2504895526	27857.3509287911	57137.6557423354	7758.3041002505	5259.48466299925	2811.30452977971	1901.87997172745	4254.35276572943	502.297901772364
773	County	19035	Cherokee County	19	Iowa	6	53354.0424251901	33701.7974102853	25619.5193368441	48503.9990931906	6023.92083521261	49641.2943696152	31214.0683553563	23917.1852719823	45003.5193420527	5630.29430673062	3712.74805557488	2487.72905492901	1702.3340648618	3500.47975113785	393.626528481984
774	County	19037	Chickasaw County	19	Iowa	6	70967.5204122558	41826.3848575328	27089.6802275483	61221.2304291276	6536.92112064656	65959.5033678766	38705.9473504635	25279.2882596251	56781.1915091269	6104.49937184707	5008.01704437925	3120.43750706927	1810.39196792319	4440.03892000072	432.42174879949
775	County	19039	Clarke County	19	Iowa	6	68280.1168921144	42381.7513656475	28065.4733876268	62512.0429792708	6864.94799767143	63148.2459920793	39220.7110702401	26083.249699601	57860.7123879406	6377.43976966937	5131.87090003509	3161.04029540739	1982.22368802581	4651.33059133019	487.508228002054
776	County	19041	Clay County	19	Iowa	5	55479.5646199981	33666.4317893339	25938.4159543648	48840.6080517401	6108.45962781279	51725.7295053339	31191.4837573133	24258.2462180815	45356.0882145258	5723.17560771838	3753.83511466417	2474.94803202059	1680.16973628326	3484.51983721431	385.284020094417
777	County	19043	Clayton County	19	Iowa	6	83087.4726058625	49350.1514969083	27795.6635680799	72049.0847880969	6580.27509138898	76954.9811894355	45585.4676676612	25880.7106120307	66661.3657350025	6127.13806412508	6132.49141642696	3764.68382924716	1914.95295604926	5387.71905309441	453.137027263903
778	County	19045	Clinton County	19	Iowa	5	159557.854526944	70459.109759685	35649.8966954097	120005.688696647	10570.1772115104	147595.171165599	64899.4836733973	33133.500480871	110793.108093066	9829.37271550032	11962.6833613446	5559.6260862877	2516.39621453877	9212.5806035807	740.804496010123
779	County	19047	Crawford County	19	Iowa	6	54935.5280853597	35209.4894322444	26032.5186813394	50839.0554765197	6165.36878592126	51015.2242457448	32599.398137185	24268.1155748684	47132.2702659261	5751.3442069841	3920.30383961498	2610.09129505947	1764.40310647098	3706.78521059364	414.024578937162
780	County	19049	Dallas County	19	Iowa	3	176977.980380436	44244.6491761464	43698.5502320058	104970.943991768	14230.5773180305	159941.617182811	40859.605432218	39967.6290214333	95623.7029931823	12909.1785479116	17036.3631976256	3385.04374392833	3730.92121057255	9347.24099858565	1321.39877011889
781	County	19051	Davis County	19	Iowa	5	76408.9284223672	48405.3756432016	28612.8551882725	70329.8819614126	7258.27515042758	70950.1654896613	44807.0803502086	26646.8894973887	65222.6857983497	6767.86643720336	5458.76293270594	3598.29529299306	1965.96569088376	5107.19616306289	490.40871322422
782	County	19053	Decatur County	19	Iowa	6	63049.3600735335	41784.3717592525	27127.0348381494	60053.2842510394	6459.88249303195	58426.0583265338	38681.2154191016	25236.8353123957	55642.9476433766	6012.29719335155	4623.30174699963	3103.15634015084	1890.19952575368	4410.33660766277	447.5852996804
783	County	19055	Delaware County	19	Iowa	6	91634.3722397944	53572.2050340547	29654.1521181873	79046.7179359342	7249.95011135481	84691.495911053	49447.5379503647	27557.8295479041	73035.5007930013	6732.7606641234	6942.87632874141	4124.66708368998	2096.32257028316	6011.21714293291	517.189447231411
784	County	19057	Des Moines County	19	Iowa	5	120876.58272006	56824.1472880708	32741.6960152914	95834.5314612749	10172.3324951467	112375.838016294	52524.7873981537	30503.3747233427	88898.3459468175	9498.09007811958	8500.74470376575	4299.35988991714	2238.32129194869	6936.18551445744	674.242417027123
785	County	19059	Dickinson County	19	Iowa	5	57964.1617637816	32703.6956299185	25943.9909599114	48164.3953520651	6184.27059547092	54076.587748659	30290.9691010957	24283.9014722698	44745.7855422565	5800.39045727015	3887.57401512255	2412.72652882279	1660.08948764166	3418.60980980864	383.88013820077
786	County	19061	Dubuque County	19	Iowa	4	196720.569122248	59652.8811606318	44064.3922293758	118315.818686121	14381.6069296868	181814.568870434	55005.59723696	40866.4299611139	109276.111367736	13327.4256252727	14906.0002518139	4647.28392367185	3197.9622682619	9039.70731838467	1054.18130441412
787	County	19063	Emmet County	19	Iowa	6	58697.6879086024	33098.2190445683	25887.6506142606	48735.3482426091	6192.90554325476	54758.4029662699	30656.4254252165	24230.9446800679	45276.012227333	5808.98653443374	3939.2849423325	2441.79361935189	1656.70593419272	3459.33601527612	383.919008821023
788	County	19065	Fayette County	19	Iowa	6	77722.6637827889	46498.6329900491	27838.715790493	67803.3798764446	6691.84941103101	72078.7002970481	42978.4219380328	25941.4380917237	62788.3636305706	6237.59159352693	5643.96348574074	3520.21105201628	1897.27769876931	5015.01624587392	454.257817504075
789	County	19067	Floyd County	19	Iowa	6	69808.1804909104	40590.5474249109	27072.3616983753	59700.1707973859	6603.63566739658	64927.4180211316	37574.1556248448	25271.5393050135	55394.6263069048	6170.15656888273	4880.76246977875	3016.39180006616	1800.82239336177	4305.544490481	433.479098513849
790	County	19069	Franklin County	19	Iowa	6	68901.1591371963	40632.5540274896	27810.7514967408	59998.5668619382	6763.87783514156	64144.6757184246	37611.0673515572	25972.4592856569	55676.5749768095	6326.13148601867	4756.48341877169	3021.48667593241	1838.29221108395	4321.99188512872	437.746349122892
791	County	19071	Fremont County	19	Iowa	6	64218.448715187	36980.1189793876	26895.3262329804	56429.1753729788	6925.08200504903	59472.4392452363	34229.6899441979	25020.2465354331	52271.0419116006	6444.54424530866	4746.00946995075	2750.42903518969	1875.07969754725	4158.1334613782	480.537759740368
792	County	19073	Greene County	19	Iowa	6	65909.0930078855	39262.2318191307	27866.9514622686	58116.6924319721	6770.5905542077	61092.2905036189	36329.3231307647	25950.4179027289	53822.1132115235	6306.57046454419	4816.80250426666	2932.90868836596	1916.53355953976	4294.57922044862	464.020089663514
793	County	19075	Grundy County	19	Iowa	4	83672.1057308139	45023.2747904214	30355.6090895988	69275.2575486436	7775.65472395093	77647.604020929	41630.4247720712	28276.3065583459	64178.6572566547	7246.33987498604	6024.50170988492	3392.8500183503	2079.30253125289	5096.60029198891	529.314848964898
794	County	19077	Guthrie County	19	Iowa	3	70402.3151260815	40119.9102454748	28633.7704848936	60660.4120237846	7108.40833991616	64894.6451422842	37097.2761922416	26572.4239179387	56033.728256511	6584.10186881224	5507.66998379732	3022.6340532332	2061.34656695487	4626.68376727357	524.306471103921
795	County	19079	Hamilton County	19	Iowa	6	66408.9142326556	39567.1287912186	27756.6988125821	58307.8137522359	6667.67475366469	61749.7237883384	36628.8937414567	25900.0000949409	54079.1132297577	6227.26233081271	4659.19044431716	2938.23504976187	1856.69871764126	4228.70052247817	440.412422851981
796	County	19081	Hancock County	19	Iowa	6	60935.894274127	36929.9961586802	26063.259352661	53663.4143234369	6192.76848465743	56749.0558475242	34208.1048438415	24350.5372831786	49824.1499918567	5793.98637973065	4186.83842660282	2721.8913148387	1712.72206948236	3839.26433158021	398.78210492678
797	County	19083	Hardin County	19	Iowa	6	72199.6066604955	41973.2702050377	28616.3037606094	62510.5067419176	7036.09077561012	67139.075779317	38838.6257766829	26701.7900676163	57969.7161358553	6572.69166173307	5060.53088117852	3134.64442835478	1914.5136929931	4540.7906060623	463.399113877048
798	County	19085	Harrison County	19	Iowa	3	57973.9657974247	35070.2502338674	25929.1284109785	51937.9180251262	6298.77447128571	53696.2036011704	32455.0291242659	24138.839544352	48093.8582947098	5863.41127757607	4277.76219625428	2615.22110960149	1790.28886662653	3844.05973041644	435.36319370964
799	County	19087	Henry County	19	Iowa	6	97413.9873962154	53688.6782560335	30083.631114768	82953.0967030363	8236.20438883051	90364.1060509994	49638.9409241415	28001.3541646181	76853.3613287114	7674.70283763223	7049.88134521605	4049.73733189198	2082.27695014996	6099.73537432489	561.501551198278
800	County	19089	Howard County	19	Iowa	6	66567.3440278389	39047.4009699314	25510.0571896219	57405.3115997688	5988.2949582567	61934.855490745	36169.0040636251	23825.2986611235	53302.4886706899	5597.91106057385	4632.48853709389	2878.39690630632	1684.75852849838	4102.82292907888	390.383897682854
801	County	19091	Humboldt County	19	Iowa	6	63054.3869404657	36917.3778728261	27264.47134847	54444.3101873593	6579.11497273989	58763.7216830723	34192.8898333464	25476.7265390722	50553.3930595878	6157.77228029531	4290.66525739338	2724.48803947972	1787.74480939776	3890.91712777145	421.342692444578
802	County	19093	Ida County	19	Iowa	6	53913.0716261016	34388.4462729223	25837.43198961	49551.0948245201	6099.30190883632	50115.3397974332	31845.1658049171	24102.730423883	45957.7050891621	5694.98530978398	3797.73182866843	2543.28046800517	1734.70156572698	3593.38973535798	404.31659905234
803	County	19095	Iowa County	19	Iowa	6	92810.2773115913	51987.0201244357	30376.4282762634	79268.6101441405	7904.00252127637	85664.6039588443	48019.020673806	28194.5445147707	73232.1807928287	7327.67985693064	7145.67335274702	3967.99945062977	2181.88376149269	6036.42935131178	576.322664345727
804	County	19097	Jackson County	19	Iowa	6	127066.964799838	64270.6614683199	31203.817299852	100518.769583621	8523.02274053943	117318.529571417	59235.000146634	28976.757236632	92759.2040665522	7911.73571801864	9748.43522842161	5035.66132168589	2227.06006321996	7759.5655170684	611.287022520788
805	County	19099	Jasper County	19	Iowa	5	88920.4982803961	46233.7180386929	31328.1406460972	72710.6850084688	8546.13201105109	82373.1604196887	42746.0556585089	29133.9251682956	67312.6032464558	7948.78139460834	6547.33786070738	3487.66238018394	2194.21547780158	5398.08176201301	597.350616442752
806	County	19101	Jefferson County	19	Iowa	5	88668.5127041404	52010.599075821	29944.6684204698	78114.083070489	7847.23489200244	82196.0342712875	48084.3935109167	27865.9984081196	72340.9394259979	7308.27529852398	6472.47843285289	3926.20556490431	2078.67001235019	5773.14364449109	538.959593478458
807	County	19103	Johnson County	19	Iowa	4	207635.419278064	57581.0156400746	45117.6414852029	126584.791846543	16080.1381250139	186958.757985276	53133.3051971116	41142.3563058959	115141.885087434	14512.024133197	20676.6612927884	4447.71044296296	3975.28517930704	11442.9067591092	1568.1139918169
808	County	19105	Jones County	19	Iowa	3	110182.008988227	58779.4180812758	31767.5362431089	90719.5933647735	8401.40100588673	101754.937533895	54220.3902205244	29497.7820755771	83764.4774243238	7795.31967834032	8427.07145433189	4559.02786075139	2269.75416753188	6955.11594044967	606.081327546412
809	County	19107	Keokuk County	19	Iowa	6	89539.5101681735	51940.3606532313	30171.989802281	78312.2336287206	7902.66039272409	82939.4532349383	48007.5317133408	28065.4790827775	72489.8653584268	7354.4170452444	6600.0569332352	3932.8289398905	2106.51071950344	5822.36827029379	548.243347479687
810	County	19109	Kossuth County	19	Iowa	6	57370.3949771735	35140.6446512726	25390.7272363186	50655.5733813953	5974.21076383524	53418.2445376522	32550.8807805506	23722.5809555357	47023.449854172	5590.42579699472	3952.15043952139	2589.76387072199	1668.14628078284	3632.12352722338	383.78496684052
811	County	19111	Lee County	19	Iowa	5	90700.6459043902	50626.2976876889	28764.359727212	77184.5520346044	7951.08888310835	84348.3235210487	46864.1380979279	26810.4143663804	71636.0051445099	7425.72797468373	6352.32238334147	3762.15958976095	1953.94536083161	5548.5468900945	525.360908424617
812	County	19113	Linn County	19	Iowa	3	256548.832967385	56391.4943086404	48399.5608159573	151030.171546766	18662.8418102758	234954.498748209	52026.2152209213	44614.1550996936	138656.089261467	17126.5914292534	21594.3342191759	4365.27908771909	3785.40571626369	12374.0822852987	1536.25038102244
813	County	19115	Louisa County	19	Iowa	6	107491.551188906	57662.1970004992	31214.774718301	91245.6120003042	8586.8745782504	99574.3450752748	53267.5698129931	29032.0951011551	84454.8559391398	7991.79339266115	7917.20611363098	4394.62718750615	2182.6796171459	6790.7560611644	595.081185589253
814	County	19117	Lucas County	19	Iowa	6	70712.8947359146	44538.7491362206	28331.1495898958	65040.8662883164	7015.95389662905	65543.6503565943	41222.0843801892	26358.763655291	60264.4938497695	6530.28953067373	5169.24437932028	3316.66475603141	1972.38593460473	4776.37243854691	485.664365955313
815	County	19119	Lyon County	19	Iowa	6	52290.9949246405	30629.9446438824	24687.0231913341	44644.3290038143	5879.57885923729	48319.654791788	28359.2073968899	22947.8410854352	41331.1195390144	5453.66060799104	3971.34013285252	2270.7372469925	1739.18210589889	3313.20946479985	425.918251246248
816	County	19121	Madison County	19	Iowa	3	88436.4722461652	42791.2966600474	31592.8481232468	70316.4917690719	8423.37213595346	81231.4930743705	39555.6661309232	29247.6624453349	64822.3718696779	7775.16425917804	7204.9791717947	3235.63052912415	2345.18567791196	5494.11989939401	648.207876775428
817	County	19123	Mahaska County	19	Iowa	5	88466.2308325343	48988.8522094076	31234.076996173	75175.6973516929	8347.0026623703	82039.4430308782	45296.5409733855	29065.8555418154	69636.4555403584	7772.51095831318	6426.78780165615	3692.3112360221	2168.22145435762	5539.24181133445	574.491704057118
818	County	19125	Marion County	19	Iowa	6	81690.9257576589	46257.4867540276	30332.7940972807	70428.9034548527	7925.15134988165	75687.7583092622	42787.4232862	28211.4722073816	65223.6117242923	7371.99835349294	6003.16744839669	3470.06346782756	2121.32188989916	5205.29173056034	553.152996388704
819	County	19127	Marshall County	19	Iowa	5	81705.9401073034	45714.1768867562	30039.48367151	69396.6166640043	7722.91475524245	75741.3291621394	42261.3208832102	27956.4161678218	64253.9945606488	7189.84137991814	5964.61094516402	3452.85600354604	2083.0675036882	5142.62210335546	533.073375324307
820	County	19129	Mills County	19	Iowa	3	70411.2487908519	36904.2152341048	27796.020823222	58632.6817125981	7508.89050292288	65121.4214913431	34153.9536745367	25844.5588013229	54271.5247281898	6978.37825580556	5289.82729950872	2750.26155956809	1951.46202189908	4361.1569844083	530.512247117325
821	County	19131	Mitchell County	19	Iowa	6	63405.8053997277	37597.6386698987	25222.2196433183	54832.638082452	5976.8102696548	58952.3233756544	34833.097428398	23542.3010833243	50898.1007123503	5581.6632935124	4453.48202407329	2764.54124150068	1679.91855999409	3934.53737010167	395.146976142407
822	County	19133	Monona County	19	Iowa	6	53702.8750092803	33968.34128639	25237.4885982139	49217.0761449541	6025.26773120672	49790.2131328648	31443.1469867404	23502.0656284873	45599.48034384	5610.98326150345	3912.66187641553	2525.19429964963	1735.42296972662	3617.59580111416	414.284469703275
823	County	19135	Monroe County	19	Iowa	6	78173.371134996	46769.1578193169	29592.5384466742	69686.7714679363	7626.57345417968	72577.1939199747	43278.5154782962	27554.9483267423	64611.7665918968	7109.71765193941	5596.1772150213	3490.64234102077	2037.59011993192	5075.00487603949	516.855802240266
824	County	19137	Montgomery County	19	Iowa	6	60477.4464050325	38108.975461342	26901.8912675176	56044.841242167	6599.38279975582	56193.5270886105	35275.9697701743	25065.0522808111	51988.4807409958	6161.99934384476	4283.91931642201	2833.00569116768	1836.8389867065	4056.36050117123	437.383455911061
825	County	19139	Muscatine County	19	Iowa	5	133277.923569608	60272.5165943889	34079.0219343318	103630.399086739	10175.764364282	123134.636755879	55626.5760777867	31631.726439634	95750.1165385748	9436.46877283007	10143.2868137288	4645.94051660214	2447.29549469788	7880.28254816368	739.295591451883
826	County	19141	O'Brien County	19	Iowa	6	52208.633128745	32234.9578429783	25114.6205064603	46374.5366445673	5886.4508387059	48522.6468711349	29859.4705590532	23431.4962365411	43019.2423419032	5494.31548939268	3685.98625761008	2375.4872839251	1683.12426991921	3355.29430266405	392.135349313224
827	County	19143	Osceola County	19	Iowa	6	52773.4661662139	31987.2018867038	24999.8427239084	46155.4810982041	5806.84728416694	49021.8574320706	29624.5998065549	23322.5799281742	42810.1344862988	5418.241163801	3751.60873414332	2362.60208014887	1677.26279573419	3345.34661190529	388.606120365942
828	County	19145	Page County	19	Iowa	6	62154.7576265945	37623.262953246	26903.8774345794	56279.009607575	6752.05258110211	57675.6248316969	34826.8665174347	25051.2294525563	52178.4189640598	6296.0061305775	4479.13279489766	2796.39643581124	1852.64798202303	4100.59064351522	456.046450524615
829	County	19147	Palo Alto County	19	Iowa	6	56454.2453242065	34018.577346006	26006.8208466792	49426.2280551894	6138.60863302343	52635.0965103664	31516.3673503379	24323.0122683051	45901.185746907	5751.80622757886	3819.14881384013	2502.20999566806	1683.80857837409	3525.04230828239	386.802405444572
830	County	19149	Plymouth County	19	Iowa	4	59470.5636828099	32011.9368782742	26523.6361671102	48453.594406581	6698.69583377303	55097.3593443743	29641.8957881002	24680.0470395485	44893.0060949033	6226.66913335099	4373.20433843567	2370.04109017392	1843.5891275617	3560.58831167765	472.02670042204
831	County	19151	Pocahontas County	19	Iowa	6	56825.0845638423	35072.439985342	26216.5451454905	50816.7565090788	6173.44778714266	52915.4166515573	32488.242875027	24490.7401428999	47166.9506774832	5775.14942161722	3909.66791228495	2584.19711031501	1725.80500259066	3649.80583159564	398.298365525441
832	County	19153	Polk County	19	Iowa	3	358812.952950631	45873.596523897	62794.7481431023	177323.625637511	24822.537748434	324968.151106584	42373.7918926037	57376.8087650498	161314.303668973	22548.6263742829	33844.8018440472	3499.80463129333	5417.93937805254	16009.321968538	2273.91137415107
833	County	19155	Pottawattamie County	19	Iowa	3	201160.395568216	37097.1252800153	39776.4186686073	107455.414187379	15370.2684392004	184390.995326948	34307.2006275558	36743.5334317097	98736.7438036327	14134.0031240911	16769.4002412673	2789.92465245955	3032.88523689764	8718.67038374602	1236.26531510925
834	County	19157	Poweshiek County	19	Iowa	6	83385.7098991934	48886.9578815494	29580.7474273074	73042.978411444	7635.44011413961	77243.3839859164	45178.18818491	27508.2810466317	67607.8296930012	7106.59685103309	6142.32591327696	3708.76969663947	2072.46638067569	5435.14871844289	528.843263106514
835	County	19159	Ringgold County	19	Iowa	6	60432.3757619766	39999.0720935551	26818.6593261711	57588.8395939072	6347.0134699232	56040.0562564242	37024.9768069682	24961.9587808357	53373.9770989536	5913.61261877153	4392.31950555244	2974.09528658692	1856.70054533539	4214.86249495361	433.400851151671
836	County	19161	Sac County	19	Iowa	6	57062.7352057509	35591.8911730827	26595.5033098377	51687.4731026347	6313.67964954285	53063.2972531543	32959.4258780986	24818.1207407411	47941.8473892863	5897.78011125486	3999.43795259651	2632.4652949841	1777.38256909653	3745.62571334834	415.899538287993
837	County	19163	Scott County	19	Iowa	3	362679.276882472	65836.2666412718	53039.4581591678	215597.51855719	24048.2337182708	335381.154927563	60705.0915878813	49192.4409567786	199330.047155582	22281.3969605278	27298.1219549091	5131.17505339048	3847.01720238925	16267.4714016088	1766.83675774302
838	County	19165	Shelby County	19	Iowa	6	57164.065140326	36247.6370436263	26247.4507298388	52716.4815128568	6274.63884586046	53012.7519305802	33546.8928835093	24448.7399874191	48841.3383306652	5848.10412146497	4151.31320974578	2700.74416011702	1798.71074241973	3875.1431821916	426.534724395492
839	County	19167	Sioux County	19	Iowa	6	53329.3330558127	31485.3243405521	25572.1852042458	45948.9297131545	6129.41429974678	49355.8209667003	29155.2011007324	23782.9155242286	42562.0410716062	5692.23440985464	3973.51208911237	2330.12323981967	1789.26968001722	3386.88864154833	437.179889892144
840	County	19169	Story County	19	Iowa	4	153494.524900208	43230.5347818606	41214.5929486256	91294.2682019402	14480.9941044926	141470.929878901	39981.2653818694	38184.8279043609	84283.9233543728	13376.8618496811	12023.5950213064	3249.26939999115	3029.76504426472	7010.34484756739	1104.13225481142
841	County	19171	Tama County	19	Iowa	6	85929.0378438077	48287.9262947989	30255.025394166	73191.7186608012	7826.11201935023	79588.9865862754	44616.7922266454	28140.2746740253	67730.2921203232	7280.60604724094	6340.05125753236	3671.13406815352	2114.75072014069	5461.42654047804	545.505972109288
842	County	19173	Taylor County	19	Iowa	6	60107.697328167	38930.6714810119	26814.3128957175	56613.6849856079	6453.07353093152	55808.2827369242	36037.2129134992	24973.0120911816	52499.6212861062	6020.50612154082	4299.41459124274	2893.45856751272	1841.30080453591	4114.06369950168	432.567409390695
843	County	19175	Union County	19	Iowa	6	64914.586526731	40312.8371414098	27760.9565124917	59392.1971254247	6704.00145047923	60055.8359116228	37294.3894981031	25810.4648748382	54973.046883035	6233.50378161875	4858.75061510815	3018.44764330667	1950.49163765354	4419.15024238968	470.497668860476
844	County	19177	Van Buren County	19	Iowa	6	83609.2776433996	50429.5053436357	28710.4493196173	74503.2179927111	7520.14343900757	77650.247518884	46671.5712790634	26740.5695157066	69092.6384237636	7013.94815128105	5959.0301245156	3757.93406457233	1969.8798039107	5410.57956894755	506.195287726513
845	County	19179	Wapello County	19	Iowa	5	86663.0384855188	49209.6968574474	30663.2253888181	74992.7281627898	8201.86989501164	80489.6267300596	45524.475643419	28558.0596341822	69535.6954347389	7649.1409148021	6173.41175545922	3685.22121402831	2105.16575463595	5457.03272805089	552.728980209544
846	County	19181	Warren County	19	Iowa	3	129186.269404977	45104.624268149	37281.9742040276	88133.0364195753	11427.1810585104	118312.984503438	41696.401801277	34428.2142348627	81061.6965775561	10509.1161842715	10873.2849015385	3408.22246687198	2853.75996916492	7071.33984201921	918.064874238816
847	County	19183	Washington County	19	Iowa	4	102132.829222378	55164.718835329	31230.89705757	86244.1104741773	8459.05151023559	94331.4945741776	50959.5795666717	28995.7804293608	79709.184802205	7847.20685645691	7801.33464819998	4205.13926865726	2235.11662820919	6534.9256719722	611.844653778686
848	County	19185	Wayne County	19	Iowa	6	66888.1955584825	44132.9185081589	27613.6293493132	63299.4392650774	6690.60938702394	62047.9907867866	40856.3464279898	25703.0393303864	58678.5642377037	6232.95671229598	4840.20477169586	3276.57208016911	1910.59001892678	4620.87502737372	457.652674727964
849	County	19187	Webster County	19	Iowa	5	76070.4395576996	38203.4120884109	30697.0979427196	60001.7327103762	8015.39403013097	70982.4848400176	35373.8667271055	28696.0665977526	55741.4850288675	7508.46872608449	5087.95471768195	2829.54536130537	2001.03134496702	4260.24768150869	506.925304046481
850	County	19189	Winnebago County	19	Iowa	6	60631.9224144088	35192.004351966	25120.3281482044	51487.8593226895	5990.80165942644	56387.117887401	32601.9443977113	23454.0351475575	47792.969328935	5598.46803168617	4244.80452700784	2590.05995425475	1666.29300064691	3694.8899937545	392.333627740267
851	County	19191	Winneshiek County	19	Iowa	6	69059.4319606547	40413.7386600854	25838.1131971912	59528.9518783683	6047.05243610731	64252.5553646395	37421.1023405476	24132.3087322661	55265.0133524667	5654.02602578847	4806.87659601519	2992.63631953786	1705.80446492512	4263.93852590163	393.02641031884
852	County	19193	Woodbury County	19	Iowa	4	125365.726003797	32754.5911167457	35276.8617524575	66710.7649310359	12793.6138575259	115723.263892519	30324.6061477774	32729.486469254	61690.2510107835	11832.0177018292	9642.46211127818	2429.98496896832	2547.37528320345	5020.51392025241	961.596155696686
853	County	19195	Worth County	19	Iowa	5	63180.1771175692	36673.9771737524	25477.7795812895	53777.5936645498	6114.64409068968	58763.609757899	33976.236940685	23781.5368295251	49923.4092981328	5712.1830172564	4416.56735967014	2697.74023306735	1696.24275176443	3854.184366417	402.461073433278
854	County	19197	Wright County	19	Iowa	6	63523.7348085285	38442.88204334	27045.8451415527	56159.0364429807	6441.28402594126	59129.8934550116	35598.1738310005	25256.8876134005	52116.4094960815	6022.77556534919	4393.84135351695	2844.70821233947	1788.95752815214	4042.62694689924	418.50846059207
855	County	20001	Allen County	20	Kansas	6	79825.0676137186	43801.6665690955	29734.446953204	65315.8454999641	7826.71859940924	74246.3067328873	40647.0782613008	27699.2416665796	60679.2090972645	7302.79754306236	5578.76088083128	3154.58830779461	2035.20528662437	4636.63640269966	523.921056346882
856	County	20003	Anderson County	20	Kansas	6	87511.3456752315	45068.6508513104	30646.1158586303	71673.9638012179	8286.09603379298	81166.0288694327	41797.0698858205	28522.0832166879	66480.5952882549	7714.26211031918	6345.31680579881	3271.58096548992	2124.03264194243	5193.368512963	571.833923473804
857	County	20005	Atchison County	20	Kansas	5	78253.0082529687	39602.6645809006	28747.6320416603	65493.519468531	7773.08649001592	72625.7453373965	36690.3083337021	26757.3970227686	60756.9058654315	7239.02024825149	5627.26291557227	2912.35624719849	1990.23501889169	4736.61360309953	534.066241764435
858	County	20007	Barber County	20	Kansas	6	52641.6960035064	34518.3569246495	24092.9988108946	46942.9507022698	5775.89629571516	48952.9299560505	32013.8617589822	22436.7682231035	43590.1203792563	5389.16456553842	3688.76604745597	2504.49516566735	1656.23058779111	3352.83032301347	386.731730176732
859	County	20009	Barton County	20	Kansas	5	47973.6108613633	30678.8555342787	24065.3214907897	44039.8384064512	6169.5570402904	44887.9849112278	28468.5251492032	22480.7145615555	41005.1530736905	5797.27173339872	3085.62595013546	2210.33038507546	1584.6069292342	3034.68533276069	372.285306891674
860	County	20011	Bourbon County	20	Kansas	6	71996.9649850483	41948.9112809786	30084.4844825304	63687.0987190212	7908.59308950192	67133.1988247529	38981.066004779	28074.4007999391	59261.9023391386	7395.30883230339	4863.7661602954	2967.84527619957	2010.08368259134	4425.19637988264	513.284257198531
861	County	20013	Brown County	20	Kansas	6	64010.9542321456	38401.4544198423	26880.4115252858	57803.2095063808	6707.65865069891	59434.4788677577	35574.4861794541	25024.209351778	53628.9790094298	6251.35780229263	4576.47536438796	2826.96824038818	1856.20217350779	4174.23049695098	456.300848406274
862	County	20015	Butler County	20	Kansas	3	115742.74304941	44458.1521900088	34968.9956963158	77900.3826834878	11050.797279926	107097.453215979	41222.2659157666	32486.8622392622	72152.8011759182	10249.1132267303	8645.28983343161	3235.88627424222	2482.13345705355	5747.58150756961	801.684053195705
863	County	20017	Chase County	20	Kansas	6	73435.8905777378	41552.676867277	28259.1688891843	60249.9129434311	7192.6923391887	68181.9690159707	38523.5871345574	26299.2056271442	55910.8555163573	6697.91245046255	5253.92156176704	3029.08973271956	1959.96326204012	4339.05742707377	494.779888726152
864	County	20019	Chautauqua County	20	Kansas	6	75304.4910273456	42941.3686676703	29239.857276057	60850.3438235666	7392.83163348033	70017.2616239197	39845.7261398229	27227.1917058214	56519.9939452341	6890.69331542751	5287.22940342595	3095.64252784744	2012.66557023561	4330.34987833254	502.138318052817
865	County	20021	Cherokee County	20	Kansas	6	88687.6757959063	42929.2676385073	34751.2684802191	69075.1824827991	10253.2731089521	82934.0361142407	39924.175572885	32460.7807883104	64392.4628110463	9602.97387036462	5753.63968166559	3005.09206562224	2290.48769190867	4682.71967175278	650.299238587457
866	County	20023	Cheyenne County	20	Kansas	6	30255.8206436132	22165.5526358752	18673.2343897017	32231.4604485948	4014.41022997045	28254.2592708509	20578.6296666014	17425.7114243573	29976.0331134105	3767.10575205129	2001.5613727623	1586.92296927382	1247.52296534431	2255.42733518434	247.304477919154
867	County	20025	Clark County	20	Kansas	6	38779.8524396412	28955.4657723329	21520.0728688019	39127.2639153497	4762.12611843434	36032.758717038	26849.5089981719	20033.134704855	36313.979459403	4439.57441606518	2747.09372260321	2105.956774161	1486.93816394695	2813.28445594667	322.551702369156
868	County	20027	Clay County	20	Kansas	6	55517.2604611345	35623.2696791638	25251.7579658989	50567.587569966	6209.38938652257	51527.532226834	32992.6968389092	23504.7220273802	46898.2475862989	5785.43134440858	3989.72823430046	2630.5728402546	1747.03593851869	3669.33998366717	423.958042113989
869	County	20029	Cloud County	20	Kansas	6	49694.6217801528	33392.9543742631	24290.9018173635	47046.1495920458	5894.91591223374	46224.5043127455	30931.9345349673	22636.4223924214	43672.7647155021	5506.24466480058	3470.1174674073	2461.0198392958	1654.47942494205	3373.38487654366	388.671247433161
870	County	20031	Coffey County	20	Kansas	6	85768.3419183887	44817.0849029627	30005.2368730024	68355.0195264183	8030.05293754039	79635.4456177582	41557.758927099	27931.7341589525	63437.2841911551	7481.3552522754	6132.89630063055	3259.3259758637	2073.50271404992	4917.73533526313	548.69768526499
871	County	20033	Comanche County	20	Kansas	6	40555.9136786966	30192.1423001059	22079.6843221582	40423.9721344628	4941.54306369895	37718.1561391862	28004.7328377866	20565.2371605647	37534.9475942626	4612.18795575595	2837.75753951039	2187.40946231935	1514.44716159347	2889.02454020027	329.355107943007
872	County	20035	Cowley County	20	Kansas	5	80955.9718181237	42573.1228082555	30053.0010887639	62933.4957843789	8105.74713127553	75171.1229172291	39474.2348212152	27970.0310367724	58405.6156753741	7547.49880165993	5784.84890089454	3098.88798704032	2082.97005199145	4527.88010900478	558.248329615598
873	County	20037	Crawford County	20	Kansas	5	84133.51689327	41725.439468809	33252.9028918205	67417.4478460822	9486.49847716512	78668.948862271	38790.0870446804	31070.1067127517	62833.6632728723	8888.06607294635	5464.56803099895	2935.35242412862	2182.79617906886	4583.7845732099	598.432404218767
874	County	20039	Decatur County	20	Kansas	6	29204.0991465232	23916.1648632985	19458.4826083883	33215.9662289633	4190.77666782144	27287.5926046084	22193.1566669844	18167.2637565052	30897.4641900649	3933.91926351878	1916.50654191475	1723.00819631414	1291.21885188309	2318.50203889847	256.857404302659
875	County	20041	Dickinson County	20	Kansas	6	62958.7639402497	37596.3829366479	26536.6309955575	54054.4428616685	6733.935491863	58442.8005674209	34838.8446744357	24695.8913099552	50145.5258456035	6270.64907047793	4515.96337282878	2757.53826221221	1840.73968560229	3908.917016065	463.286421385076
876	County	20043	Doniphan County	20	Kansas	4	81670.0146151505	38828.8360010379	28994.3833585221	66986.6017467971	8205.86451103051	76035.3564327059	35980.5759086821	27015.2087695522	62256.3421640906	7660.2323236166	5634.65818244464	2848.26009235574	1979.1745889699	4730.25958270654	545.632187413914
877	County	20045	Douglas County	20	Kansas	4	250945.677052663	45318.7563860528	48003.9801141442	149016.067529599	21838.1489056936	230913.513219041	41943.9132909503	44402.6740446867	137326.308256038	20129.883570807	20032.1638336223	3374.84309510253	3601.30606945749	11689.759273561	1708.26533488662
878	County	20047	Edwards County	20	Kansas	6	40540.3298114077	29660.9639364547	22272.4951164501	40411.0804002157	5126.37263924831	37781.2499823011	27523.0729596745	20764.4949411221	37558.7294670602	4795.95248290296	2759.07982910662	2137.89097678015	1508.00017532801	2852.35093315555	330.420156345352
879	County	20049	Elk County	20	Kansas	6	72103.0612137288	43150.054903388	28492.1351727832	60034.8962954547	6987.27286626043	67012.2646857923	40039.7486668877	26529.481914332	55750.2111470661	6511.93964149005	5090.7965279365	3110.30623650031	1962.65325845126	4284.68514838855	475.333224770386
880	County	20051	Ellis County	20	Kansas	5	37594.7068545544	27220.0496200613	21861.5399408507	38338.8415946595	5228.99731518607	35151.3179175553	25257.104204571	20416.0856979865	35685.616722301	4910.1197099426	2443.38893699911	1962.94541549029	1445.45424286416	2653.22487235847	318.877605243467
881	County	20053	Ellsworth County	20	Kansas	6	47875.4925986186	32404.6398569586	23607.7801651027	45042.9731555192	5576.51545708654	44624.3343464369	30058.0379811745	22011.3752252714	41870.217592881	5216.71327170613	3251.15825218172	2346.60187578408	1596.40493983126	3172.75556263824	359.802185380409
882	County	20055	Finney County	20	Kansas	5	31858.4054728415	24049.8409497998	19787.9846132164	34342.909080424	4456.20744828249	29537.8483910632	22311.0779208929	18409.9654285357	31861.5037685094	4142.42048806277	2320.55708177831	1738.76302890684	1378.01918468077	2481.4053119146	313.786960219713
883	County	20057	Ford County	20	Kansas	5	37577.3849239509	26298.5486524417	21717.9591854141	37579.27866901	5332.04716980385	34843.9125377353	24402.6773078147	20205.6952293504	34869.7737942079	4955.65158486945	2733.47238621564	1895.87134462697	1512.26395606369	2709.50487480213	376.395584934393
884	County	20059	Franklin County	20	Kansas	5	118535.883825527	47171.3640765916	34396.9923154945	86736.2691635131	10591.659542218	109651.155430138	43687.0820341536	31962.7052913575	80288.6529032364	9836.15083114241	8884.72839538836	3484.28204243796	2434.28702413699	6447.61626027669	755.508711075636
885	County	20061	Geary County	20	Kansas	5	93218.6285645638	38329.5905668239	31485.1790472881	66158.9241589901	9986.34033303961	84527.664829504	35499.9673841767	28911.6380238122	60613.3878171308	9048.9684452189	8690.96373505976	2829.62318264716	2573.54102347589	5545.53634185931	937.37188782071
886	County	20063	Gove County	20	Kansas	6	29308.6303684236	24309.0515098539	19507.7594087541	33467.2445500447	4177.67879202187	27370.3177780796	22562.3661706912	18207.9846504627	31129.4364136999	3919.06944474505	1938.31259034398	1746.68533916269	1299.77475829141	2337.80813634476	258.609347276822
887	County	20065	Graham County	20	Kansas	6	30945.1371460848	25204.0981390812	20079.4123692617	34616.3310285878	4368.08443451262	28903.5951043837	23384.869635247	18744.8205658586	32198.8483202541	4098.66029925495	2041.54204170109	1819.2285038342	1334.59180340317	2417.48270833364	269.424135257661
888	County	20067	Grant County	20	Kansas	6	33190.746732034	23984.6563943993	19873.6068074551	34643.9723044814	4566.44383592414	30745.9435602563	22244.5867581393	18480.7906442436	32128.4866291506	4240.04386711244	2444.80317177766	1740.06963626001	1392.81616321151	2515.4856753308	326.399968811696
889	County	20069	Gray County	20	Kansas	6	32996.4597877576	25338.5359243339	20507.7237864098	35612.2131225226	4658.75644688166	30609.6284831955	23505.7866556895	19080.9427009243	33043.3003872821	4333.18795633625	2386.83130456213	1832.74926864447	1426.78108548552	2568.9127352405	325.568490545412
890	County	20071	Greeley County	20	Kansas	6	28581.0780692488	22394.1734492489	18335.1862752585	31910.3528076068	3755.14789214533	26602.1628016289	20780.5383758872	17085.4822504123	29641.9855176167	3510.62003930415	1978.9152676199	1613.63507336172	1249.70402484613	2268.36728999012	244.527852841185
891	County	20073	Greenwood County	20	Kansas	6	77987.5126167022	43397.3881912319	29092.1088945962	63014.0226273593	7450.75976024991	72477.5214772038	40254.8018277403	27087.9294823579	58511.5696360637	6944.76304710804	5509.99113949839	3142.58636349161	2004.17941223834	4502.45299129562	505.996713141872
892	County	20075	Hamilton County	20	Kansas	6	31475.6905166533	23203.4465432024	18839.9311591985	33306.1333571621	3932.18001363254	29245.7831351226	21521.8560073597	17539.5391958905	30917.0202696319	3667.20606574186	2229.90738153072	1681.59053584268	1300.39196330806	2389.11308753023	264.973947890688
893	County	20077	Harper County	20	Kansas	6	61741.107448661	37457.1424972107	25946.1719685432	52163.2008526306	6597.2490753404	57339.7309535741	34727.6174855491	24148.1530308565	48408.5329555923	6146.09698839726	4401.37649508694	2729.52501166166	1798.01893768661	3754.66789703825	451.152086943129
894	County	20079	Harvey County	20	Kansas	3	86830.9962638005	40550.6474859087	30360.0198336672	64132.7405494364	8713.76466008129	80704.2923944624	37602.0334984694	28272.214030306	59543.9977031928	8121.49893016114	6126.70386933809	2948.61398743928	2087.80580336118	4588.74284624355	592.265729920146
895	County	20081	Haskell County	20	Kansas	6	33964.7984144346	24987.2821375692	20141.3588546248	35459.3562643855	4467.17815661126	31492.4519477586	23169.4780992518	18733.0167745776	32890.0554692322	4153.44532414597	2472.34646667601	1817.80403831738	1408.34208004724	2569.30079515335	313.732832465289
896	County	20083	Hodgeman County	20	Kansas	6	34538.0597495683	26643.499264639	21048.4657483674	36719.9518825447	4771.22861350187	32163.7445707218	24727.160045624	19620.2824174639	34123.2708800779	4459.07111711492	2374.31517884649	1916.33921901502	1428.18333090351	2596.68100246679	312.15749638695
897	County	20085	Jackson County	20	Kansas	4	74080.1567521246	39530.2110428445	27988.0005491457	62321.2115290503	7313.52637600688	68728.4897491557	36620.2370928564	26041.722539931	57802.6212840614	6807.62317527735	5351.66700296891	2909.97394998819	1946.27800921469	4518.59024498891	505.903200729536
898	County	20087	Jefferson County	20	Kansas	4	94514.6642346784	41996.9080699367	30569.4731735489	73430.6315738498	8753.99079402979	87424.0210732141	38893.2748911209	28407.8989437575	67984.5662091438	8127.17504812593	7090.64316146434	3103.63317881584	2161.57422979143	5446.06536470593	626.815745903864
899	County	20089	Jewell County	20	Kansas	6	41645.7502017267	30136.4408428211	22787.4469620868	42083.9784575791	5297.56308142572	38759.8819977954	27918.9917861391	21242.131770294	39074.0124981889	4951.17948290403	2885.86820393135	2217.44905668193	1545.31519179281	3009.9659593902	346.383598521692
900	County	20091	Johnson County	20	Kansas	2	611140.062652468	51802.1227715942	74127.6588465265	316030.000838303	36518.891120903	557806.446679817	47927.7806315337	68089.7102530307	289114.192042667	33402.9632169693	53333.6159726511	3874.34214006052	6037.9485934958	26915.8087956362	3115.92790393366
901	County	20093	Kearny County	20	Kansas	5	32420.7499122211	23691.130171887	19654.7847662454	34206.869179157	4461.96071334078	30044.5456387864	21975.6097383061	18281.7115748558	31729.0688525187	4145.22773445917	2376.20427343474	1715.52043358089	1373.07319138962	2477.80032663828	316.732978881613
902	County	20095	Kingman County	20	Kansas	3	61535.451649014	35982.1959430511	25517.1230102543	51327.737560023	6593.46941059838	57270.0414892716	33377.1700952404	23771.8787157115	47687.1167062988	6156.99287244665	4265.41015974241	2605.02584781075	1745.24429454272	3640.62085372423	436.476538151735
903	County	20097	Kiowa County	20	Kansas	6	42152.2053898043	30406.675351275	22551.0417285902	41306.4107734107	5222.27507568083	39268.0703262271	28212.2792947698	21019.994622264	38383.9234785995	4883.3492670235	2884.13506357715	2194.3960565051	1531.04710632621	2922.48729481115	338.925808657325
904	County	20099	Labette County	20	Kansas	5	73832.4583551728	43194.6598564885	30910.2954433108	62722.0048551076	8143.08199557797	68866.892776277	40134.8169758049	28837.0460644118	58366.503872034	7613.79248862371	4965.56557889582	3059.84288068367	2073.24937889899	4355.50098307356	529.289506954257
905	County	20101	Lane County	20	Kansas	6	29127.6007069474	24352.2080947237	19450.3506555191	33572.3210925872	4123.90802233697	27126.940818815	22602.2080488184	18131.6662293375	31195.7947574662	3855.57188844729	2000.65988813244	1750.00004590524	1318.68442618165	2376.52633512106	268.336133889679
906	County	20103	Leavenworth County	20	Kansas	2	151964.056093319	43474.1970393949	36533.4206888092	100139.451612621	12552.7292612972	139422.006189226	40251.9155623087	33804.0099181008	92191.9810112853	11558.5955593285	12542.0499040932	3222.28147708614	2729.4107707084	7947.47060133532	994.133701968669
907	County	20105	Lincoln County	20	Kansas	6	44107.7009225793	31552.8714352909	22927.1354629664	43312.3492841479	5290.25215259247	41060.1377252764	29254.5981970884	21369.7162402596	40232.461107093	4943.23419775487	3047.56319730295	2298.27323820243	1557.41922270681	3079.8881770549	347.017954837596
908	County	20107	Linn County	20	Kansas	2	84494.5020558712	44550.7013229213	30660.1588914125	71159.0969626774	8451.76355042527	78501.9659581184	41347.3568357522	28560.1142499828	66075.6016964709	7881.0434303495	5992.53609775274	3203.34448716909	2100.04464142968	5083.49526620656	570.720120075769
909	County	20109	Logan County	20	Kansas	6	27249.1422214115	23127.4064489607	18699.1410234568	31987.9336515986	3891.6267895806	25415.6737759564	21467.3756425465	17444.2122218653	29738.3627815522	3646.18050716021	1833.46844545507	1660.03080641417	1254.92880159148	2249.57087004646	245.446282420388
910	County	20111	Lyon County	20	Kansas	5	84102.1624479116	43433.5700658497	29769.4957149919	65953.0655714911	7993.47096693227	78141.3241892987	40274.1018061406	27712.9348987081	61231.5745849106	7448.95678561598	5960.8382586129	3159.46825970907	2056.56081628382	4721.49098658044	544.514181316286
911	County	20113	McPherson County	20	Kansas	5	75115.3841779067	37859.7733900895	28355.1003694292	57992.9873620381	7912.34580158798	70108.1489186716	35113.6319746845	26449.7085235565	53956.2212205816	7404.43477439893	5007.23525923505	2746.14141540503	1905.39184587267	4036.76614145652	507.911027189046
912	County	20115	Marion County	20	Kansas	6	72541.8087902836	40618.7720753342	28594.0059218602	59095.3625449486	7539.95645183848	67460.7031192451	37659.723867811	26635.078997092	54877.8993580118	7033.38305545749	5081.10567103849	2959.0482075232	1958.92692476825	4217.46318693686	506.573396380991
913	County	20117	Marshall County	20	Kansas	6	57018.5087928873	36315.7788676209	25561.3317550416	52718.4473641792	6187.92445268694	52805.213571916	33620.7263784969	23769.3806561254	48839.6513393068	5753.64348964033	4213.29522097123	2695.05248912401	1791.95109891617	3878.79602487242	434.280963046607
914	County	20119	Meade County	20	Kansas	6	33613.6229860266	26332.9682585589	20439.3688392053	36141.2090910903	4448.1518152629	31210.2326588264	24416.8446956711	19020.2891819461	33534.3717413736	4142.95349352775	2403.39032720025	1916.12356288772	1419.07965725916	2606.83734971669	305.198321735155
915	County	20121	Miami County	20	Kansas	2	144769.322839101	48731.1733135216	36993.3711995985	101344.522969545	12352.2889978771	133608.857081354	45150.250893744	34333.3257392002	93673.8574330055	11444.080013267	11160.4657577463	3580.92241977766	2660.04546039822	7670.66553653922	908.208984610085
916	County	20123	Mitchell County	20	Kansas	6	44514.6443858933	31403.8192093626	23260.1060444458	43810.5123027144	5479.28236024146	41440.053941742	29097.2671788474	21683.9964814532	40684.607264971	5122.05650947483	3074.59044415122	2306.55203051519	1576.10956299258	3125.90503774348	357.225850766625
917	County	20125	Montgomery County	20	Kansas	5	74538.5999518939	43931.6302030383	30141.3851815305	62285.2057956997	7829.01251613388	69419.0244883878	40794.0418008857	28088.7813536353	57908.7941611505	7308.82684391861	5119.57546350613	3137.58840215264	2052.6038278952	4376.41163454921	520.185672215274
918	County	20127	Morris County	20	Kansas	6	72619.3237424051	40297.2266693934	28073.5157678606	59636.4637243624	7234.32175023631	67289.993576542	37344.1921368946	26097.0946043425	55284.5313067506	6721.6855715651	5329.33016586307	2953.03453249877	1976.42116351806	4351.93241761174	512.636178671212
919	County	20129	Morton County	20	Kansas	6	37531.131547869	24907.6130347457	19923.0679636421	35889.789874072	4265.30336569363	34832.933577711	23079.9683430566	18531.1115916115	33292.0963325796	3971.94808599763	2698.19797015807	1827.64469168907	1391.95637203064	2597.69354149247	293.355279696001
920	County	20131	Nemaha County	20	Kansas	6	60315.9798642349	37426.0053186658	26145.7841977923	55250.7457741985	6401.59064949648	55938.6267813479	34661.8171257568	24330.4654529119	51228.0009626256	5960.46535413856	4377.35308288694	2764.18819290894	1815.31874488045	4022.74481157296	441.125295357921
921	County	20133	Neosho County	20	Kansas	6	79159.0026013344	43762.7710701143	30007.1297461036	64822.2884252237	7932.53284304136	73675.5858752229	40621.3308621027	27962.2274208343	60244.1371358975	7405.33824791766	5483.41672611159	3141.44020801166	2044.9023252693	4578.15128932618	527.194595123694
922	County	20135	Ness County	20	Kansas	6	31975.4884940098	25750.4815392775	20393.6057651932	35292.72696267	4480.32668859766	29831.6080633484	23899.577570214	19025.5156798477	32817.6819385479	4197.21454132217	2143.88043066134	1850.90396906343	1368.0900853455	2475.04502412219	283.112147275495
923	County	20137	Norton County	20	Kansas	6	31411.2684388033	25079.5679830464	20197.872250485	34864.1970991119	4434.78093713345	29332.5372177962	23265.3876334997	18855.2695162421	32421.352712344	4159.627791407	2078.73122100718	1814.18034954673	1342.60273424284	2442.84438676792	275.153145726452
924	County	20139	Osage County	20	Kansas	4	104945.060448349	45762.3748363888	32166.1637013462	77840.6534534733	9424.09888651163	97380.1206293343	42398.6594017687	29930.4108089261	72205.6941228291	8774.12632076844	7564.93981901477	3363.71543462014	2235.75289242013	5634.9593306442	649.972565743191
925	County	20141	Osborne County	20	Kansas	6	38454.6735599565	29118.2262634543	22025.4564717436	40015.962104694	4967.67714330481	35822.7405705544	26991.1753973667	20539.1887948431	37174.4438392364	4646.88638850069	2631.93298940208	2127.05086608762	1486.2676769005	2841.5182654576	320.790754804121
926	County	20143	Ottawa County	20	Kansas	5	52785.2297529244	34349.0587279615	24510.5858884487	48190.4200241891	5971.80882426712	49103.372942493	31836.0797240904	22837.483330631	44747.6443647019	5575.19678276746	3681.85681043146	2512.97900387112	1673.10255781771	3442.77565948717	396.612041499657
927	County	20145	Pawnee County	20	Kansas	6	46332.9898543551	30072.5969790837	23858.2267673482	43093.62836775	6103.93231662215	43372.5030878174	27908.4561508737	22291.5736689319	40130.4484545645	5738.26402526255	2960.48676653767	2164.14082821007	1566.65309841626	2963.17991318549	365.668291359603
928	County	20147	Phillips County	20	Kansas	6	34323.4078579418	26673.3066665978	21064.6487865392	36918.4914518636	4715.5443703719	32028.7152732275	24735.9448671238	19657.4458209382	34323.1373774814	4419.39573638874	2294.69258471433	1937.36179947402	1407.20296560102	2595.35407438222	296.148633983163
929	County	20149	Pottawatomie County	20	Kansas	4	77467.9591560639	39643.0958172272	28442.9611723576	62435.0451107019	7706.9007641308	71628.4782293996	36726.1815798236	26411.2213161458	57811.9391287017	7142.5761565487	5839.48092666428	2916.91423740362	2031.73985621178	4623.1059820002	564.324607582108
930	County	20151	Pratt County	20	Kansas	6	47237.4907618097	31873.9932526531	23595.8424396769	44015.4974079195	5753.18070801879	44057.7110166205	29577.8833645498	22005.7080886273	40925.8528980113	5386.61286370152	3179.77974518919	2296.10988810329	1590.13435104953	3089.6445099082	366.567844317272
931	County	20153	Rawlins County	20	Kansas	6	28382.1169186316	22968.5183671503	18994.9259770828	32236.4449239628	4060.52705994492	26521.4603202667	21318.897539289	17731.6775762846	29988.7827311062	3812.28276511915	1860.65659836488	1649.62082786131	1263.24840079818	2247.66219285654	248.244294825773
932	County	20155	Reno County	20	Kansas	5	149504.139598654	36741.3051970327	32443.3709122962	92158.0477345599	16466.8843841354	140643.236086464	34088.2648896226	30323.4872034883	86366.5856590044	15508.1536351068	8860.90351219027	2653.04030741009	2119.88370880786	5791.46207555549	958.730749028544
933	County	20157	Republic County	20	Kansas	6	47306.4986701226	32377.1046140718	23938.4674654315	45907.8715782348	5775.44063802774	43977.4653926738	29978.3115513864	22306.4670687022	42596.884206868	5393.34288561243	3329.03327744882	2398.79306268536	1632.00039672924	3310.98737136685	382.097752415307
934	County	20159	Rice County	20	Kansas	6	54594.5862858453	33643.2693801536	24514.3942305668	47888.6387347456	6136.25979066261	50909.220402376	31215.9253560527	22858.3537765831	44530.5034150195	5741.66648917089	3685.36588346926	2427.3440241009	1656.04045398366	3358.13531972602	394.593301491719
935	County	20161	Riley County	20	Kansas	4	136172.017722144	38331.0343523434	39465.767249805	83812.8734140688	14748.3775068839	123978.239080857	35499.8060392656	36245.2175686396	76817.3617106805	13432.2177097508	12193.7786412866	2831.22831307784	3220.54968116537	6995.51170338827	1316.15979713309
936	County	20163	Rooks County	20	Kansas	6	34688.2777586334	26787.2532328193	21110.1333780341	37034.6862461656	4774.17464363361	32389.1130854419	24848.2115224155	19705.0606227456	34445.4896971258	4477.26925821673	2299.16467319142	1939.04171040381	1405.07275528849	2589.19654903985	296.905385416885
937	County	20165	Rush County	20	Kansas	6	39626.4086427272	28107.5724994768	22345.8274591422	39579.6856825568	5402.86784944511	37051.7777774141	26081.4338305328	20867.351626413	36841.2335180538	5073.32331143223	2574.63086531308	2026.13866894401	1478.47583272916	2738.452164503	329.544538012882
938	County	20167	Russell County	20	Kansas	6	40599.7485214562	29424.0139701627	22439.0921228903	40709.8253886055	5256.88472741642	37903.5036871233	27294.7147938441	20940.895619942	37864.2037118869	4928.21485348886	2696.2448343329	2129.29917631861	1498.19650294829	2845.62167671865	328.669873927558
939	County	20169	Saline County	20	Kansas	5	135127.372563239	36185.6989548589	36728.7338417629	78781.2424949737	13673.9145113277	126507.386962164	33548.1142129462	34317.6871432877	73497.0539976864	12816.1674864534	8619.98560107519	2637.58474191271	2411.04669847515	5284.18849728736	857.747024874246
940	County	20171	Scott County	20	Kansas	6	28208.487544189	23076.1647345196	18845.9984522582	32451.5721392402	4012.2457764424	26281.1207621835	21417.4182657717	17571.1789565599	30155.2426726989	3753.69392518786	1927.36678200556	1658.7464687479	1274.81949569825	2296.32946654128	258.551851254541
941	County	20173	Sedgwick County	20	Kansas	3	378741.773407794	43166.8327963917	60619.1786334578	188462.155613427	30575.6768855443	347299.24508279	39998.5040742437	55890.8948439523	173114.937051584	28075.4747985843	31442.5283250037	3168.32872214798	4728.28378950556	15347.2185618427	2500.20208695996
942	County	20175	Seward County	20	Kansas	5	41970.094408629	26370.9173216905	21365.4501094841	38241.4552795164	5025.20074019234	38774.8817603722	24438.0085270525	19836.4941524259	35423.9625754655	4652.92191727948	3195.21264825674	1932.90879463801	1528.95595705819	2817.49270405092	372.278822912852
943	County	20177	Shawnee County	20	Kansas	4	261996.018162111	42964.1644977719	47725.2659895614	149037.420804445	23039.6392645481	245332.47596283	39811.6965377867	44581.6588937172	139285.790111946	21589.8375591268	16663.5421992814	3152.46795998516	3143.60709584419	9751.63069249852	1449.80170542134
944	County	20179	Sheridan County	20	Kansas	6	28408.9092649383	23914.6002297366	19218.7230205695	32917.8539447065	4079.2542952199	26526.6792384934	22193.67721506	17939.0508480025	30613.901447481	3826.88366683553	1882.23002644488	1720.92301467659	1279.67217256697	2303.95249722558	252.370628384373
945	County	20181	Sherman County	20	Kansas	6	28396.0119822978	22044.4422584728	18594.7890519993	31623.8175399194	3958.02182188114	26496.8114893043	20463.4848845966	17346.6434209996	29403.3552233645	3710.63997168981	1899.20049299349	1580.95737387624	1248.14563099972	2220.46231655484	247.381850191333
946	County	20183	Smith County	20	Kansas	6	37508.0675043403	28417.0631439086	21925.6078867225	39287.0268438393	4968.8364364591	34939.0419592341	26338.8715050111	20445.5688958905	36494.6153277403	4647.65234739772	2569.02554510623	2078.19163889749	1480.03899083196	2792.41151609895	321.18408906138
947	County	20185	Stafford County	20	Kansas	6	50158.9176176778	32426.851082025	24016.7166762422	45411.1507899428	5983.83721983939	46802.6667316703	30090.3504185568	22403.1700076654	42234.1085047762	5605.23794062183	3356.25088600749	2336.50066346825	1613.54666857675	3177.04228516658	378.599279217559
948	County	20187	Stanton County	20	Kansas	6	32869.190978398	23695.9323434171	19120.5501094259	34028.0068321912	4035.61640335254	30528.6131492048	21973.8100973553	17795.6910173178	31581.1431662461	3761.47499276249	2340.57782919319	1722.12224606183	1324.85909210808	2446.8636659451	274.141410590047
949	County	20189	Stevens County	20	Kansas	6	35052.9051713386	24936.4192731823	20067.4501908816	35632.2784084092	4407.18374234843	32501.51270265	23118.8834772911	18662.8338460028	33049.0796119056	4098.17528689702	2551.39246868857	1817.53579589123	1404.61634487879	2583.19879650357	309.008455451403
950	County	20191	Sumner County	20	Kansas	3	95996.5550414053	41657.6829061514	31499.8739482766	68606.2672132963	9528.49201921856	88873.1753258973	38610.8429835166	29277.1747819036	63557.6661861403	8847.96845312444	7123.37971550805	3046.8399226348	2222.69916637302	5048.60102715598	680.523566094124
951	County	20193	Thomas County	20	Kansas	6	27794.0022417226	22845.6811463777	18946.1309819808	31993.4741779275	4059.7710673494	25948.1246239127	21205.211582853	17679.6536308343	29753.6521382301	3807.48892196181	1845.87761780991	1640.46956352465	1266.47735114659	2239.82203969744	252.282145387583
952	County	20195	Trego County	20	Kansas	6	30947.4763372384	24941.9230754672	20033.263014487	34427.6046155656	4400.47454055303	28929.1528532919	23147.7808458391	18707.0170222995	32036.0528325393	4132.45857393433	2018.3234839465	1794.1422296281	1326.2459921875	2391.55178302632	268.015966618695
953	County	20197	Wabaunsee County	20	Kansas	4	79454.0975846242	40945.3928302974	28563.9942984209	63835.7155029019	7660.11831241888	73631.2649911933	37940.6626030707	26553.6854261657	59181.1479150246	7117.13888375401	5822.83259343099	3004.73022722668	2010.30887225523	4654.56758787726	542.979428664865
954	County	20199	Wallace County	20	Kansas	6	26629.7128215932	22001.7661734175	17998.0187428211	30925.202735931	3644.68458300211	24801.4528011754	20420.2734698694	16777.2401172757	28734.6501209929	3410.04619588821	1828.26002041782	1581.49270354813	1220.77862554538	2190.55261493808	234.638387113903
955	County	20201	Washington County	20	Kansas	6	53501.9106728688	35176.0311377407	25060.8927780089	50238.4963399706	6081.40163966639	49601.83015073	32562.2752046502	23318.0666484589	46560.2177364202	5662.35786102995	3900.08052213882	2613.75593309045	1742.82612955	3678.27860355034	419.04377863644
956	County	20203	Wichita County	20	Kansas	6	28304.8067524442	22854.3400224319	18760.0153643292	32334.6496450947	4002.86864694633	26366.468296682	21210.7336134333	17489.6445114141	30044.254555016	3744.35734623406	1938.33845576218	1643.60640899861	1270.37085291507	2290.39509007871	258.511300712268
957	County	20205	Wilson County	20	Kansas	6	76076.9651711375	44103.5428702242	29981.9316068937	63348.7127919432	7828.04085215643	70833.9867285131	40947.0032932122	27939.9261749477	58887.8480541847	7308.36346251908	5242.97844262438	3156.539577012	2042.00543194594	4460.86473775845	519.677389637352
958	County	20207	Woodson County	20	Kansas	6	82106.9041807425	43971.0345664126	29788.341654116	65644.2495302057	7926.02236223339	76374.8449740229	40798.7254787736	27747.3007874612	60984.9157594541	7395.6723096734	5732.05920671959	3172.30908763902	2041.04086665484	4659.33377075161	530.350052559996
959	County	20209	Wyandotte County	20	Kansas	2	531151.704428152	47221.5808973682	64254.7722741659	273738.121028178	30594.3363771977	484315.846027889	43704.400447396	59040.7183404614	250353.237328655	27964.7769418471	46835.8584002633	3517.18044997219	5214.05393370458	23384.8836995236	2629.55943535061
960	County	21001	Adair County	21	Kentucky	6	84840.771899596	55471.962044449	24139.5960855765	74837.0146639482	9585.6181905732	79467.6818845944	51768.1765550437	22580.4747796684	70046.2372697637	8997.21055909395	5373.09001500158	3703.78548940531	1559.12130590809	4790.77739418443	588.407631479245
961	County	21003	Allen County	21	Kentucky	4	101203.197905458	55519.6642712149	27216.7121286007	83098.0412750199	10645.993760904	94216.5398975852	51715.8798324888	25374.237788516	77418.1680029323	9934.88899726993	6986.6580078726	3803.78443872612	1842.47434008469	5679.87327208757	711.104763634097
962	County	21005	Anderson County	21	Kentucky	5	122851.370830532	57401.6805067626	27107.8076532977	99985.3351979473	11770.2209760222	114074.963111076	53362.099306725	25239.1065912846	92924.5869358756	10960.167545849	8776.40771945594	4039.58120003763	1868.70106201315	7060.74826207166	810.053430173287
963	County	21007	Ballard County	21	Kentucky	5	77018.3329181212	47853.8470964106	27425.0914446535	69732.2510059579	8533.43926435507	72168.0084125541	44562.7728965908	25622.7953484092	65150.6913756619	8004.94389826287	4850.32450556715	3291.07419981985	1802.29609624435	4581.55963029599	528.495366092198
964	County	21009	Barren County	21	Kentucky	5	101654.030950778	54986.5527080481	27457.4880776148	82728.0106504078	10817.526282281	95102.7660775879	51257.3920720744	25668.2030265372	77333.4011087329	10139.1297709825	6551.26487319018	3729.16063597371	1789.28505107755	5394.60954167492	678.396511298535
965	County	21011	Bath County	21	Kentucky	5	81038.0240270606	50888.6790140248	20694.3379387117	71838.946876065	9041.94390350865	75844.5328983697	47435.8175674817	19341.0781749528	67238.018904598	8483.70311695932	5193.49112869088	3452.86144654309	1353.25976375895	4600.927971467	558.240786549336
966	County	21013	Bell County	21	Kentucky	5	95572.3463124077	62958.1930676846	21686.9290105967	80502.2544165546	10458.9277191921	90169.9734325034	58974.334841395	20366.3834278888	75940.5435232318	9886.40829998353	5402.37287990437	3983.85822628967	1320.5455827079	4561.71089332285	572.519419208551
967	County	21015	Boone County	21	Kentucky	2	380320.288614479	72306.0206770474	43958.1269717504	255887.30847408	21951.1245996688	347409.620603122	66938.6320302233	40558.6655034381	234312.472413841	20117.2788406152	32910.6680113567	5367.38864682413	3399.46146831229	21574.8360602387	1833.84575905359
968	County	21017	Bourbon County	21	Kentucky	3	98825.9932429027	52633.5153822522	23645.9325762198	84132.0887313905	10027.5584080619	92147.3046993722	48992.7018976088	22067.2927776255	78481.6553814785	9377.41137922548	6678.68854353049	3640.81348464343	1578.63979859428	5650.43334991192	650.147028836377
969	County	21019	Boyd County	21	Kentucky	3	166572.622780262	55110.6022176469	22238.3029826538	141478.646005667	13994.5754693951	157412.964103822	51324.9021805402	20835.6410414226	133595.84759568	13212.7886792842	9159.65867643937	3785.70003710662	1402.66194123115	7882.7984099873	781.78679011091
970	County	21021	Boyle County	21	Kentucky	5	121199.8536093	54677.2704206997	25784.9515227153	96413.6843392746	12404.7776800356	113211.685702378	50956.6024029834	24078.8893441958	90045.9848125258	11615.0947539073	7988.1679069217	3720.66801771632	1706.06217851947	6367.69952674874	789.682926128264
971	County	21023	Bracken County	21	Kentucky	2	91945.1158206476	56533.1606733634	24595.2930722906	83151.2868381599	9523.10387095357	85486.5561598299	52535.9211182745	22924.4767805746	77378.311994046	8887.14208316769	6458.55966081769	3997.23955508891	1670.81629171597	5772.97484411388	635.96178778588
972	County	21025	Breathitt County	21	Kentucky	6	73108.2060480355	54290.3079648917	19218.0780327778	65878.1405713614	8733.27516566687	68835.4985297056	50761.1870604336	18013.0778680538	62019.9428921242	8242.178257069	4272.70751832985	3529.12090445813	1205.00016472398	3858.19767923716	491.09690859787
973	County	21027	Breckinridge County	21	Kentucky	6	102319.128884081	61413.6099246458	28519.023531712	91038.9939523519	9965.41553091115	95208.1515319666	57095.5380716382	26567.6802935429	84726.1069340846	9292.04857939543	7110.97735211444	4318.07185300761	1951.34323816904	6312.8870182673	673.366951515726
974	County	21029	Bullitt County	21	Kentucky	2	274712.597363498	63501.5602472077	36639.7874033424	187105.989637955	18036.1161988878	255226.576200557	59002.5108220741	34089.9042423613	173894.833929308	16776.5593973409	19486.0211629409	4499.04942513362	2549.88316098109	13211.1557086463	1259.55680154689
975	County	21031	Butler County	21	Kentucky	4	84404.3452651128	56570.5838976706	26751.4073879847	77147.0260968743	9339.16341136215	78683.6769358984	52626.7649335203	24947.589365223	71896.204519995	8725.52597220076	5720.66832921444	3943.81896415025	1803.81802276165	5250.8215768793	613.637439161389
976	County	21033	Caldwell County	21	Kentucky	6	79340.6316578914	52339.0982376492	27742.0825534065	73019.0875913403	9005.9573284818	74161.9647631157	48651.7285783875	25901.6884726451	68115.9506082201	8430.51653892687	5178.66689477577	3687.3696592617	1840.39408076138	4903.13698312016	575.440789554923
977	County	21035	Calloway County	21	Kentucky	5	121433.613300952	50930.5830281779	33426.1561572994	91200.0811532897	13216.3222252912	114195.734435817	47344.6048190831	31305.4764736304	85425.3879545249	12433.87448235	7237.87886513563	3585.97820909475	2120.67968366906	5774.69319876476	782.447742941173
978	County	21037	Campbell County	21	Kentucky	2	554761.829912736	67149.6123124972	49586.3244316073	337835.833173766	26536.8505339804	511426.579198953	62226.5194704107	45916.23987769	311686.789152452	24516.8605249759	43335.250713783	4923.09284208648	3670.0845539173	26149.0440213142	2019.99000900449
979	County	21039	Carlisle County	21	Kentucky	6	78043.7141437381	47001.9252584008	27868.1135232253	69500.7768210291	8740.65435679104	73131.2942136385	43773.8806095908	26046.939107935	64933.6036957689	8199.79570141989	4912.41993009956	3228.04464880998	1821.17441529034	4567.1731252602	540.858655371147
980	County	21041	Carroll County	21	Kentucky	6	105873.220175836	63451.1231789583	27661.4710165909	94947.781846823	9912.45763624041	98111.3384859814	58844.1785550279	25733.4577380478	88058.4511425728	9218.97250949651	7761.88168985458	4606.9446239304	1928.0132785431	6889.33070425018	693.485126743899
981	County	21043	Carter County	21	Kentucky	6	82673.4579385903	53807.7491917727	20231.798748217	77134.0786325457	9279.26529262478	77700.6244937908	50151.6312055505	18926.9429863106	72462.4100977552	8731.6628065571	4972.83344479954	3656.11798622216	1304.85576190639	4671.6685347905	547.602486067676
982	County	21045	Casey County	21	Kentucky	6	83175.5928994092	54740.7898027879	23266.8467984769	74409.450356205	9592.25540393048	77837.9950522496	51104.8023146275	21754.4113118841	69626.5309317263	8996.6848964339	5337.59784715964	3635.98748816031	1512.43548659277	4782.91942447867	595.570507496581
983	County	21047	Christian County	21	Kentucky	3	121286.759683396	54964.0878135767	30614.2659466243	96405.6276374429	12552.7855811715	110728.731702513	50995.1583320138	28305.8045907085	88504.2157156435	11506.7008083308	10558.0279808833	3968.92948156295	2308.46135591584	7901.41192179941	1046.0847728407
984	County	21049	Clark County	21	Kentucky	3	101892.57806277	51379.5450785334	22917.0355789875	84718.5127572781	10564.4940693996	95187.8387200984	47887.5458522237	21406.1310601817	79168.9070497362	9894.2991195591	6704.73934267166	3491.99922630965	1510.90451880583	5549.60570754198	670.194949840454
985	County	21051	Clay County	21	Kentucky	6	78716.8195215189	56390.8835358381	20464.8829279869	69909.9916348103	9415.07127559021	74122.440882568	52775.1659750179	19190.4188131266	65829.360954305	8884.24476168646	4594.37863895092	3615.71756082023	1274.46411486025	4080.63068050529	530.826513903742
986	County	21053	Clinton County	21	Kentucky	6	78260.4496423575	56393.2004681227	22477.9192068488	70146.3894938241	8941.92262151543	73392.8129089292	52666.5086543433	21040.5840481183	65731.468228716	8403.14348294265	4867.6367334283	3726.6918137793	1437.33515873048	4414.92126510808	538.779138572779
987	County	21055	Crittenden County	21	Kentucky	6	81604.4117182577	52153.0122825431	27648.0819386106	74390.2627009361	8816.94320156503	76258.3053317666	48499.8533847001	25811.9619428588	69396.3081518865	8255.15282055806	5346.10638649113	3653.158897843	1836.11999575182	4993.95454904963	561.790381006976
988	County	21057	Cumberland County	21	Kentucky	6	77727.4719587497	56354.3457487928	22643.0059515191	70015.6799400333	8908.42632732972	72885.1625102653	52623.5552363534	21194.2797018651	65599.0318657574	8370.77905198435	4842.30944848442	3730.79051243934	1448.72624965401	4416.6480742759	537.647275345372
989	County	21059	Daviess County	21	Kentucky	4	203178.322643208	57116.0245544158	39633.8439663269	134495.599509813	17469.410171216	188544.246401973	53094.4671503238	36856.27320071	124916.440179726	16234.0666975583	14634.0762412348	4021.55740409201	2777.57076561692	9579.15933008756	1235.34347365764
990	County	21061	Edmonson County	21	Kentucky	4	88291.6449188698	56879.3061403902	26718.370381251	79076.901704467	9498.16451697228	82374.8390406744	52949.8224861174	24930.5707528561	73754.0865553582	8880.75276089424	5916.80587819536	3929.48365427279	1787.7996283949	5322.81514910886	617.411756078043
991	County	21063	Elliott County	21	Kentucky	6	73848.5701884664	52132.5963138081	19102.960357366	68420.917299249	8572.18997730834	69382.8483453218	48625.185737748	17874.4339458364	64265.5122196487	8068.47862228238	4465.72184314456	3507.41057606005	1228.52641152962	4155.4050796003	503.711355025967
992	County	21065	Estill County	21	Kentucky	6	78275.2420021323	51539.9011670245	20085.0344950649	69569.7571476493	9176.27945328512	73407.811668113	48138.3311553193	18791.4979341225	65250.1356597248	8626.37490432165	4867.43033401926	3401.57001170515	1293.53656094239	4319.62148792445	549.904548963469
993	County	21067	Fayette County	21	Kentucky	3	419221.433045851	54958.0039783694	41956.0659981642	263076.711912909	30303.4111602925	384218.572330128	51122.3573673417	38737.5129952568	241590.263825571	27845.5719215321	35002.8607157226	3835.64661102761	3218.55300290743	21486.4480873376	2457.83923876045
994	County	21069	Fleming County	21	Kentucky	6	75847.5330772441	52948.8316285204	21766.1844548988	71209.5914187703	8612.87388114725	70877.4754422236	49298.5378589656	20329.3365513327	66550.5476843225	8071.34164100053	4970.05763502052	3650.29376955486	1436.84790356615	4659.04373444787	541.532240146717
995	County	21071	Floyd County	21	Kentucky	6	91595.7476943295	56816.3105074896	19652.2680977047	79659.553155387	10587.2066924544	86627.9822668643	53076.0342658801	18451.3626967639	75310.4840726416	10032.0235014926	4967.76542746517	3740.27624160943	1200.90540094076	4349.06908274533	555.183190961771
996	County	21073	Franklin County	21	Kentucky	5	144209.895615363	57545.1541221239	29004.5890359153	112833.212575348	13374.8143632366	134073.990774531	53461.340084328	27010.6312868942	104934.648985429	12461.6028234443	10135.9048408323	4083.81403779588	1993.95774902107	7898.56358991928	913.211539792332
997	County	21075	Fulton County	21	Kentucky	5	77749.2641885532	46918.1764855993	28114.3708034615	69212.1642571031	8849.87171931651	72878.9392035927	43696.2217453563	26286.8541175781	64674.6922559851	8305.71847586145	4870.32498496052	3221.95474024307	1827.51668588336	4537.472001118	544.153243455061
998	County	21077	Gallatin County	21	Kentucky	2	127977.46905665	65604.0486108818	29299.7037724844	109611.983010365	10995.4320642885	118082.774445347	60809.3714910495	27213.6782229336	101325.362540257	10191.144013151	9894.69461130323	4794.67711983227	2086.02554955075	8286.62047010784	804.288051137514
999	County	21079	Garrard County	21	Kentucky	6	113957.886055481	53656.5443863952	24380.5043838883	91822.0831120313	11773.4528287528	106318.189792807	50032.8742787924	22758.4390118941	85705.5840367843	11012.6689095396	7639.69626267379	3623.67010760282	1622.06537199423	6116.49907524693	760.783919213199
1000	County	21081	Grant County	21	Kentucky	2	116048.261794955	60556.9528491561	27091.1549141429	99937.0788365139	10611.187382781	107084.001166328	56194.7867467747	25175.8973234234	92435.0146241893	9838.05361983184	8964.2606286266	4362.16610238135	1915.25759071945	7502.06421232459	773.133762949158
1001	County	21083	Graves County	21	Kentucky	5	93254.1054912725	48889.3962439106	30080.1899002037	77345.3765644067	10212.5151827698	87387.6625099158	45508.5582568808	28121.7821088732	72278.3588548817	9578.38290859449	5866.44298135669	3380.83798702985	1958.40779133047	5067.01770952499	634.132274175336
1002	County	21085	Grayson County	21	Kentucky	6	88903.343886647	57419.8704929969	26836.2361434147	80089.0332883291	9459.46546276834	82928.1483324833	53442.0360053031	25037.0416304494	74680.589809805	8842.91585454512	5975.19555416376	3977.83448769379	1799.19451296536	5408.44347852409	616.549608223218
1003	County	21087	Green County	21	Kentucky	6	93194.436453461	55487.8698752483	25721.8895440426	79889.4576384717	10045.1328332284	87129.8652272959	51722.6987616525	24034.1506296489	74649.8135353768	9411.62443342988	6064.57122616508	3765.17111359581	1687.7389143937	5239.64410309492	633.508399798489
1004	County	21089	Greenup County	21	Kentucky	3	157230.672555463	53969.3326492932	23086.7214535847	134855.07010943	14169.0956963436	148497.649462929	50233.6349226345	21622.757493642	127246.975599428	13374.7345124714	8733.02309253402	3735.69772665867	1463.9639599427	7608.09451000201	794.361183872235
1005	County	21091	Hancock County	21	Kentucky	4	95572.4848263585	59602.1565635621	28488.7581744363	85864.7463571062	9537.84929560585	88924.5689780566	55394.6194094115	26537.3828146152	79900.4578751891	8892.76950371092	6647.91584830181	4207.5371541506	1951.37535982116	5964.28848191704	645.079791894922
1006	County	21093	Hardin County	21	Kentucky	4	146881.61047671	60296.2349873477	31877.1027003174	113165.984303427	13317.7796134748	135919.573065729	56075.5152116896	29607.6055036315	104943.728345064	12349.490387496	10962.0374109802	4220.71977565817	2269.49719668588	8222.2559583638	968.289225978894
1007	County	21095	Harlan County	21	Kentucky	6	97996.7371936802	60913.5571882279	20347.2052175338	80319.5058213358	10548.2783176732	92646.2591388509	57080.3615296316	19131.8453117564	75940.8271665125	9995.26762081202	5350.47805482928	3833.19565859632	1215.35990577742	4378.67865482331	553.010696861135
1008	County	21097	Harrison County	21	Kentucky	6	88134.4612061395	54974.0293759678	23798.9267691491	79830.6806137065	9195.82130159305	81963.4165382653	51108.7586106508	22185.4678880062	74302.6815133	8582.34701737006	6171.04466787419	3865.27076531695	1613.45888114291	5527.99910040652	613.47428422299
1009	County	21099	Hart County	21	Kentucky	6	89679.2163415416	55669.4508061554	25606.2581494209	78457.3271116389	9631.05433894853	83766.547499905	51871.6677236982	23912.6864613401	73257.1196326386	9016.08139507136	5912.6688416365	3797.78308245715	1693.57168808075	5200.20747900026	614.97294387717
1010	County	21101	Henderson County	21	Kentucky	3	147338.644759368	55560.1584170737	33926.4491291017	110215.333581005	13553.2753315703	137364.681863919	51650.7219508601	31629.3173771592	102696.990561683	12651.8114700292	9973.96289544878	3909.4364662136	2297.13175194244	7518.3430193219	901.463861541148
1011	County	21103	Henry County	21	Kentucky	2	107085.025489295	59503.2413744694	26753.5892668348	92340.3208704393	9810.12599764539	99274.9535356381	55216.5893532534	24892.4881908563	85689.7858627182	9125.63930911317	7810.07195365728	4286.65202121598	1861.10107597849	6650.53500772105	684.486688532215
1012	County	21105	Hickman County	21	Kentucky	6	77245.6715986013	46807.5955109195	27991.3521286647	68929.5970092108	8774.16650144781	72397.0452591413	43594.2058386366	26169.2050789955	64405.0074480738	8233.4845745208	4848.6263394599	3213.3896722829	1822.14704966914	4524.589561137	540.681926927018
1013	County	21107	Hopkins County	21	Kentucky	5	103090.591065734	53924.0133114041	30099.7755704859	85623.6461931941	10998.4612057606	96504.8593747931	50143.9426334218	28125.9658677954	79979.7717535065	10311.073338009	6585.731690941	3780.07067798235	1973.8097026905	5643.8744396876	687.387867751607
1014	County	21109	Jackson County	21	Kentucky	6	74969.7976568934	53303.0839237316	20333.9363681302	67583.4202594421	9048.89636507752	70368.931376568	49837.0378095872	19035.9823616172	63448.6808860773	8513.12889415834	4600.86628032541	3466.04611414444	1297.95400651303	4134.73937336479	535.76747091918
1015	County	21111	Jefferson County	21	Kentucky	1	744943.558998721	65322.5202246329	57237.3190408285	445435.248394912	34901.420164885	692949.381914464	60662.6835672222	53263.2013198039	414340.477977298	32475.3948922142	51994.1770842573	4659.83665741076	3974.11772102464	31094.7704176138	2426.02527267085
1016	County	21113	Jessamine County	21	Kentucky	3	196664.893998162	54763.2370705184	30539.7314669722	141054.570778923	17360.9129451405	181652.176623013	50978.1061225266	28358.6505592576	130541.300709975	16084.3679859281	15012.7173751483	3785.13094799181	2181.0809077146	10513.2700689478	1276.5449592124
1017	County	21115	Johnson County	21	Kentucky	6	83237.5660260464	54242.770736715	19132.8119467166	74543.7477345076	9666.4683859279	78557.0815598125	50637.6528205435	17937.6284596295	70318.7656597489	9137.75297384248	4680.48446623387	3605.11791617152	1195.1834870871	4224.98207475865	528.715412085417
1018	County	21117	Kenton County	21	Kentucky	2	602846.631557307	69679.6716231668	54019.8310095159	370319.736765341	29411.9722714265	553456.32396471	64534.4064620723	49889.4455183656	340397.500169817	27060.7839201106	49390.3075925969	5145.26516109454	4130.38549115027	29922.2365955239	2351.1883513159
1019	County	21119	Knott County	21	Kentucky	6	88521.3114023019	58530.9036838209	20062.3217025648	77008.7170271292	10363.3870184548	83701.5027702521	54742.1497020823	18845.8817655769	72801.0699990109	9820.69274349057	4819.80863204978	3788.75398173856	1216.43993698788	4207.64702811834	542.694274964282
1020	County	21121	Knox County	21	Kentucky	5	93728.968629746	59044.5511256492	21914.1048430354	79678.0768209409	10781.4740369085	88194.0763889593	55288.7872197185	20550.0849999981	74987.2587628291	10164.2222519664	5534.89224078671	3755.76390593073	1364.01984303731	4690.81805811178	617.251784942057
1021	County	21123	Larue County	21	Kentucky	4	99109.9302868355	57023.9542788565	26818.7336561925	85172.939654042	10314.3718384629	92287.3370120837	53089.1263255165	25003.6575715735	79352.7838223896	9627.99211359189	6822.59327475176	3934.82795334002	1815.07608461897	5820.15583165239	686.379724871035
1022	County	21125	Laurel County	21	Kentucky	5	101909.311146588	54791.8257837479	22276.9048762326	83087.3765351719	11242.5691436536	95509.4451360212	51264.8714041547	20849.9185237619	77920.7727481626	10557.3626539144	6399.86601056701	3526.9543795932	1426.98635247075	5166.60378700924	685.206489739257
1023	County	21127	Lawrence County	21	Kentucky	6	81310.07542202	54069.8787605904	18975.9868104878	74738.0687155563	9090.39966180095	76532.016425873	50419.4484799689	17763.9118292558	70325.4594288651	8567.55749342093	4778.05899614708	3650.43028062153	1212.07498123204	4412.60928669123	522.842168380016
1024	County	21129	Lee County	21	Kentucky	6	73039.633289569	53848.4539540525	19291.3151144498	65734.9416854257	8711.38075376281	68729.5240792158	50347.1865051526	18077.1176250359	61848.6279778616	8216.63915300703	4310.10921035318	3501.2674488999	1214.19748941384	3886.31370756402	494.74160075578
1025	County	21131	Leslie County	21	Kentucky	6	78354.8176192193	58679.2305982438	19965.381211324	69351.4740266767	9329.75574663768	73949.860574258	54944.1232659728	18743.795084607	65452.403733031	8825.5468345298	4404.95704496132	3735.10733227101	1221.58612671703	3899.0702936457	504.208912107873
1026	County	21133	Letcher County	21	Kentucky	6	95389.5883115813	60256.0227127347	19846.8917910816	79918.081082401	10796.1719235039	90210.195177249	56379.2874043706	18654.2552524565	75589.6541986823	10237.2874949474	5179.39313433231	3876.73530836404	1192.63653862513	4328.42688371875	558.88442855653
1027	County	21135	Lewis County	21	Kentucky	6	75173.996605061	54248.6259347326	21792.569159652	72227.9990090738	8857.07200413699	70415.0300704561	50501.1094026721	20367.0454015167	67631.5429358799	8314.34149928552	4758.96653460491	3747.51653206054	1425.52375813536	4596.45607319383	542.73050485147
1028	County	21137	Lincoln County	21	Kentucky	5	95359.8038242398	54028.6818467261	23765.3211029486	80984.8298260686	10562.6485432916	89187.5829316244	50426.4762150495	22214.8172314657	75747.3477814315	9901.94701326448	6172.22089261532	3602.20563167654	1550.50387148284	5237.4820446371	660.701530027114
1029	County	21139	Livingston County	21	Kentucky	5	83740.5530524366	51063.9955853223	28131.8909405962	74442.8717771642	9146.73743172175	78479.1920816884	47496.2906093356	26288.5423254158	69558.6091418723	8578.85306223901	5261.36097074828	3567.70497598672	1843.34861518045	4884.26263529188	567.884369482745
1030	County	21141	Logan County	21	Kentucky	6	89227.6693798103	56079.9491161809	27327.2926956413	79195.7812546605	9720.70558313326	82885.7297262954	52117.3837787503	25443.9517799402	73617.4190010358	9054.28566678402	6341.93965351491	3962.56533743061	1883.34091570116	5578.36225362467	666.419916349235
1031	County	21143	Lyon County	21	Kentucky	6	79062.9133275731	52231.8007766355	27739.4435150792	72786.3613205816	8988.98179720172	73922.5805105554	48551.3329665464	25902.1800006319	67908.6092715687	8416.37001918201	5140.33281701775	3680.46781008909	1837.26351444729	4877.75204901292	572.611778019708
1032	County	21145	McCracken County	21	Kentucky	5	157406.561725597	49672.1767326183	34198.6561876272	107154.630227713	14050.7711267386	148071.353814994	46233.1592970349	32021.2956073433	100476.830764362	13212.3309820695	9335.207910603	3439.01743558341	2177.36058028395	6677.79946335143	838.440144669063
1033	County	21147	McCreary County	21	Kentucky	6	100871.862266357	54942.1148976629	19790.1965484442	77749.4691109344	10255.5550741945	94788.0654295039	51411.7120215146	18542.4873554331	73057.5871756181	9656.85277247575	6083.79683685271	3530.40287614828	1247.70919301113	4691.88193531628	598.702301718749
1034	County	21149	McLean County	21	Kentucky	4	100480.999705654	55224.9424627562	29199.1337977342	84924.1725777252	10153.0049441789	93733.1340050807	51354.3686061251	27241.7706516667	79154.6271117884	9489.96867059987	6747.8657005735	3870.57385663106	1957.36314606745	5769.54546593676	663.036273579018
1035	County	21151	Madison County	21	Kentucky	5	143505.17499839	52017.3625990541	25232.9762813075	107844.332982513	14378.540362357	133442.090329395	48536.6739077887	23526.3110682793	100436.507780943	13402.5883679026	10063.0846689951	3480.68869126548	1706.66521302821	7407.82520156924	975.951994454331
1036	County	21153	Magoffin County	21	Kentucky	6	75449.7033536257	53576.7480063141	19082.1444960278	68775.6148240262	9057.79082073044	71118.5206309781	50041.2555246215	17886.0110337066	64806.6507816782	8554.84818140463	4331.18272264762	3535.49248169251	1196.13346232124	3968.96404234794	502.942639325808
1037	County	21155	Marion County	21	Kentucky	6	97648.3570255744	56183.6292267454	25733.723349885	83612.7187956544	10154.3543457394	91050.845052774	52331.4974251738	24012.6577585926	77979.0732514047	9492.15347143365	6597.51197280048	3852.13180157157	1721.06559129245	5633.6455442497	662.200874305712
1038	County	21157	Marshall County	21	Kentucky	6	94781.2595929645	50931.2451871995	29365.5462147419	79360.1704543474	10078.3978491325	88920.1734815908	47365.9691396312	27455.3615576525	74201.1755630959	9458.38050856143	5861.08611137372	3565.27604756824	1910.18465708936	5158.99489125147	620.01734057108
1039	County	21159	Martin County	21	Kentucky	6	76923.355869105	54807.8584828032	18163.5669228097	69164.5982571777	8907.2831557955	72493.9800474916	51138.2886983798	17021.8475319846	65173.9737578546	8412.9167642149	4429.37582161343	3669.56978442347	1141.71939082512	3990.62449932304	494.366391580596
1040	County	21161	Mason County	21	Kentucky	5	83482.8159393503	54585.3957534461	23199.701484082	77322.350219019	9265.0902870945	77900.6259454661	50770.6886616085	21652.3283719698	72165.4804148764	8671.62889562212	5582.18999388424	3814.70709183769	1547.37311211221	5156.86980414266	593.461391472383
1041	County	21163	Meade County	21	Kentucky	4	136976.858154867	63933.6322434995	30862.9177741517	112139.789920494	11605.7795248764	127290.058173236	59421.5244040128	28727.3251009655	104264.288450097	10803.2420106036	9686.79998163138	4512.10783948661	2135.59267318624	7875.50147039756	802.537514272771
1042	County	21165	Menifee County	21	Kentucky	5	77036.453664451	48057.2894703432	18017.185204916	65902.5714711305	8511.88529352675	72344.2404483909	44857.0837664457	16862.1564349052	61872.0244950988	8011.51690068257	4692.21321606002	3200.20570389752	1155.02877001083	4030.54697603166	500.368392844174
1043	County	21167	Mercer County	21	Kentucky	6	128476.080797182	55227.6721685474	26382.7603444267	101139.55022051	12683.2273705027	119792.321191268	51426.2607613457	24612.86459725	94312.2846947945	11857.1841224339	8683.75960591437	3801.41140720169	1769.89574717668	6827.26552571513	826.043248068794
1044	County	21169	Metcalfe County	21	Kentucky	5	87024.6268407937	55448.7599801514	24936.4420074638	75609.7724893147	9572.89878128036	81442.4954617741	51713.405038842	23316.0235950493	70711.7385227562	8978.2359640607	5582.13137901966	3735.35494130938	1620.4184124145	4898.03396655845	594.662817219657
1045	County	21171	Monroe County	21	Kentucky	6	84540.1581171957	55579.6178142121	24539.4801303624	73754.5953520337	9356.03519224707	79177.3737384191	51857.9392889378	22957.0045867029	69020.8328021115	8781.48338515484	5362.78437877666	3721.6785252743	1582.47554365954	4733.76254992219	574.551807092239
1046	County	21173	Montgomery County	21	Kentucky	5	90244.7935346377	51200.5873476007	21829.5911313215	77789.069543935	10037.8374050846	84402.8215368874	47744.1406438513	20400.1669371539	72776.7955443035	9410.13433270316	5841.97199775036	3456.44670374939	1429.42419416763	5012.27399963151	627.703072381458
1047	County	21175	Morgan County	21	Kentucky	6	75024.2271367109	49095.6561019983	18058.7193759491	65462.8203561927	8453.74438263886	70503.4535765778	45829.083226637	16905.2115246116	61502.3931892411	7962.08337947708	4520.77356013311	3266.57287536131	1153.50785133746	3960.42716695159	491.661003161776
1048	County	21177	Muhlenberg County	21	Kentucky	6	92759.5584735794	54972.490081937	27969.8476180854	80643.783267729	9937.48329628988	86623.758048343	51117.573953868	26103.2191126104	75216.1078018622	9298.74840242128	6135.80042523637	3854.91612806893	1866.62850547506	5427.6754658668	638.7348938686
1049	County	21179	Nelson County	21	Kentucky	5	119072.908120095	58330.055496783	27601.3242489232	97133.1526832165	10928.5353772145	110644.774972461	54248.6528214171	25704.1391090967	90335.0605994194	10181.0999247428	8428.1331476339	4081.40267536589	1897.18513982649	6798.09208379711	747.435452471769
1050	County	21181	Nicholas County	21	Kentucky	6	77094.0417884975	52909.420194418	22048.0188680632	72006.1203910609	8575.30105934642	71979.7424197095	49247.1049141404	20586.4966914681	67242.0327921912	8030.49528913692	5114.29936878798	3662.31528027762	1461.52217659512	4764.08759886969	544.805770209501
1051	County	21183	Ohio County	21	Kentucky	6	91275.1733902138	56725.4882059473	27953.2734250168	81190.3559336168	9670.43286047038	85113.4201262066	52755.883253118	26071.0938918319	75664.2687880874	9036.25703513173	6161.75326400717	3969.60495282924	1882.17953318485	5526.08714552937	634.175825338643
1052	County	21185	Oldham County	21	Kentucky	2	186184.019539301	61151.0820478739	31852.8807487058	134895.087369749	13716.6708334437	171850.766436833	56739.3300679546	29569.8966971876	124761.022498562	12698.1860835211	14333.2531024687	4411.75197991932	2282.98405151825	10134.0648711873	1018.48474992254
1053	County	21187	Owen County	21	Kentucky	6	96149.8280091894	59849.3039255345	25685.9240981319	87097.9256104662	9429.73853904783	89047.2096259832	55543.8541083739	23899.1711348126	80775.6728378086	8768.83798487425	7102.61838320612	4305.44981716054	1786.75296331929	6322.25277265765	660.90055417358
1054	County	21189	Owsley County	21	Kentucky	6	72885.6727303783	54108.4596550847	19281.7379310631	65630.7156332111	8699.97303209262	68598.3699319941	50593.7446487647	18070.1193824508	61762.9670890918	8207.52666033488	4287.30279838424	3514.71500631993	1211.61854861229	3867.7485441193	492.446371757742
1055	County	21191	Pendleton County	21	Kentucky	2	101554.098876033	58511.4898932888	25606.1486020457	90047.5525397804	9907.1921238658	94087.8435058267	54336.1430681441	23835.1295347606	83559.2218035225	9218.66408536678	7466.25537020655	4175.34682514465	1771.01906728508	6488.33073625787	688.528038499027
1056	County	21193	Perry County	21	Kentucky	6	87578.2341511416	57860.0861126136	20315.0039626327	76313.6192448842	10258.515334341	82802.097684762	54141.2431063238	19084.0939558034	72132.1629936891	9718.45622535969	4776.13646637955	3718.84300628986	1230.91000682931	4181.45625119508	540.059108981316
1057	County	21195	Pike County	21	Kentucky	6	93166.2226063066	58901.2035509691	19291.0318802496	79442.2289730176	10564.4329445764	88113.7825958192	55012.6489437214	18118.1693790242	75127.6791228118	10016.0377507926	5052.44001048747	3888.55460724768	1172.86250122547	4314.54985020576	548.395193783777
1058	County	21197	Powell County	21	Kentucky	6	79285.6593391439	50940.5827100313	20201.1610578119	70698.5416557417	9339.87502785029	74328.5232543314	47543.8988362185	18895.5325502973	66275.054056422	8775.51117074818	4957.13608481249	3396.68387381279	1305.62850751461	4423.48759931973	564.363857102109
1059	County	21199	Pulaski County	21	Kentucky	5	114915.233597285	54057.9338295132	24692.4747849139	89262.6674976248	12099.3552223927	108005.681360752	50541.2904358265	23144.6615911728	83837.5500981679	11387.4720257157	6909.5522365332	3516.64339368671	1547.81319374118	5425.1173994569	711.883196676969
1060	County	21201	Robertson County	21	Kentucky	6	77094.0417884975	52909.420194418	22048.0188680632	72006.1203910609	8575.30105934642	71979.7424197095	49247.1049141404	20586.4966914681	67242.0327921912	8030.49528913692	5114.29936878798	3662.31528027762	1461.52217659512	4764.08759886969	544.805770209501
1061	County	21203	Rockcastle County	21	Kentucky	5	82810.2290614773	53098.7749394373	21458.2320646962	72372.4905203533	9603.38132410441	77552.1516155423	49619.2778679452	20070.0492630196	67799.2344637123	9014.21732875743	5258.07744593507	3479.49707149217	1388.18280167657	4573.25605664108	589.163995346982
1062	County	21205	Rowan County	21	Kentucky	6	75146.1490246722	51992.5310048577	20373.6933157143	69421.0946660565	8826.59025135636	70440.3209644091	48469.4849201074	19049.7793548218	65061.217759004	8291.53179502334	4705.82806026312	3523.04608475031	1323.91396089247	4359.87690705249	535.058456333028
1063	County	21207	Russell County	21	Kentucky	6	85159.4081169824	55409.7165981755	23488.7442028439	74354.3082748184	9610.79152984707	79851.8583343293	51746.5443737141	21984.4945890003	69668.1997245462	9029.31780431939	5307.54978265307	3663.17222446139	1504.2496138436	4686.10855027219	581.473725527682
1064	County	21209	Scott County	21	Kentucky	3	131162.102114575	55230.5653418608	26979.6856708285	103377.637679832	12061.3801252532	120592.079928783	51337.1356693785	25030.517206371	95427.5795627215	11142.7744991766	10570.0221857924	3893.42967248229	1949.16846445757	7950.05811711101	918.605626076606
1065	County	21211	Shelby County	21	Kentucky	2	130256.86904919	58152.0454844518	27989.3232564965	104016.179115198	11525.0558893056	120526.178842872	53999.6035540389	26014.5297958092	96417.1485486962	10695.350211583	9730.69020631816	4152.4419304129	1974.79346068737	7599.03056650144	829.705677722663
1066	County	21213	Simpson County	21	Kentucky	6	115841.281992425	56391.0571511682	29364.5978469317	91893.5956423418	11652.6478937625	107402.077817373	52435.9490004584	27311.1661734061	85321.44268871	10831.7251200949	8439.204175052	3955.10815070982	2053.43167352562	6572.15295363183	820.922773667579
1067	County	21215	Spencer County	21	Kentucky	2	131101.147735781	58484.9447091112	27834.4860159617	104813.979072559	11345.9672739071	121580.770315357	54337.1121758817	25894.1892091587	97315.4973305581	10549.1855844246	9520.3774204245	4147.83253322947	1940.29680680302	7498.4817420009	796.781689482506
1068	County	21217	Taylor County	21	Kentucky	5	100952.776328305	55294.3502077045	26371.670830094	83696.6409917871	10821.7651738976	94439.5641994882	51553.2640055227	24651.2990974641	78245.773172171	10144.2586507149	6513.21212881628	3741.08620218175	1720.37173262996	5450.86781961607	677.506523182747
1069	County	21219	Todd County	21	Kentucky	6	93956.9824145754	56100.4697027026	27742.2979273503	81824.3735522493	10008.633291387	86867.3929498765	52096.9333026558	25783.024591659	75819.4812247542	9284.40377042885	7089.58946469889	4003.53640004688	1959.27333569128	6004.89232749518	724.22952095814
1070	County	21221	Trigg County	21	Kentucky	3	80713.3541262705	52779.0214716486	27650.6525733812	73618.5779054257	9138.76400051197	75133.1058078248	49027.93384359	25772.548834984	68496.6449680567	8524.04164307378	5580.2483184457	3751.08762805867	1878.10373839718	5121.93293736898	614.722357438185
1071	County	21223	Trimble County	21	Kentucky	2	118948.330544488	63454.2031738532	29235.9871576556	101555.491813383	10573.6222502045	110516.016435601	58843.6181441897	27216.4171417082	94343.4944164786	9850.57226333108	8432.31410888681	4610.58502966355	2019.57001594738	7211.99739690411	723.049986873399
1072	County	21225	Union County	21	Kentucky	6	87982.3445108635	52624.9116400855	28140.4985279645	78008.3664767814	9093.77804149191	82151.6968939417	48934.4537134096	26260.7270213043	72739.3138718816	8507.76488094803	5830.64761692181	3690.45792667594	1879.77150666022	5269.05260489975	586.013160543874
1073	County	21227	Warren County	21	Kentucky	4	199192.142618862	56008.6743540235	38625.8042221333	130500.557671341	17739.8285761392	183149.027060366	52129.1367134602	35731.125367898	120430.628338051	16363.0920459481	16043.1155584958	3879.53764056333	2894.67885423533	10069.92933329	1376.73653019112
1074	County	21229	Washington County	21	Kentucky	6	106618.391493579	56505.2743576721	25880.5114744475	89087.7940341431	10428.9336142279	99214.6579283825	52582.5623026953	24123.8265878626	82950.1297069391	9731.62211802687	7403.73356519662	3922.71205497689	1756.6848865849	6137.664327204	697.311496200989
1075	County	21231	Wayne County	21	Kentucky	6	84336.052653605	56711.4479495744	20934.829287977	71875.7236810668	9342.41160486812	79170.803525868	53029.9184457782	19604.8497522647	67452.5862492208	8788.41128105936	5165.24912773695	3681.52950379618	1329.97953571229	4423.137431846	554.000323808764
1076	County	21233	Webster County	21	Kentucky	6	90645.7425689283	53108.4054256208	28435.2424963505	79328.2679423987	9434.26308999369	84664.0852858613	49389.2785825864	26542.2478386245	73987.6180730721	8828.77170688266	5981.65728306702	3719.1268430344	1892.994657726	5340.64986932666	605.491383111027
1077	County	21235	Whitley County	21	Kentucky	5	108908.504820596	58932.0256997504	22487.3136376653	87412.6315877724	11788.2804010085	102322.329225689	55167.7454793053	21072.9487066143	82146.136055134	11095.1254582062	6586.17559490697	3764.28022044513	1414.36493105094	5266.4955326384	693.154942802305
1078	County	21237	Wolfe County	21	Kentucky	6	75930.7952391966	48803.3021797315	18035.5582093063	65377.6715962834	8473.27867311485	71343.3679673984	45568.1535595975	16884.265267992	61411.8678573298	7979.6500214516	4587.42727179814	3235.148620134	1151.29294131434	3965.80373895365	493.628651663245
1079	County	21239	Woodford County	21	Kentucky	3	164668.603212335	56441.6457054988	29188.1931994916	123346.600971504	14317.0874720125	152139.490405533	52458.9766024862	27114.4553445854	114177.266947883	13273.3628280112	12529.1128068017	3982.66910301255	2073.73785490621	9169.33402362121	1043.72464400134
1080	County	22001	Acadia Parish	22	Louisiana	3	89587.0861850674	37909.3943799851	19793.0292815427	64326.1905365327	10512.9646465273	81704.3104881226	34309.4158807285	18120.9211036835	58587.6537852434	9618.27126901928	7882.77569694476	3599.97849925656	1672.10817785921	5738.53675128932	894.693377508059
1081	County	22003	Allen Parish	22	Louisiana	6	68527.7147286541	43282.9532947128	20506.0245242023	56157.5939797937	7196.93397473703	62473.7244787724	39257.3461162821	18791.8234358238	51116.262890814	6588.16549736794	6053.99024988178	4025.60717843074	1714.20108837859	5041.33108897973	608.768477369095
1082	County	22005	Ascension Parish	22	Louisiana	3	161797.206200424	42373.3007811753	30848.7752696751	78116.082422257	14144.5747580272	143935.615568802	38369.2197454244	27569.4899795017	70270.4118044911	12628.1348389992	17861.5906316223	4004.08103575086	3279.28529017339	7845.6706177659	1516.439919028
1083	County	22007	Assumption Parish	22	Louisiana	6	67429.3219118606	30470.120116556	15004.1538513539	47047.1011029546	7409.80478071787	61498.9413099176	27608.3199763948	13708.7571550303	42894.5023260882	6774.34283322842	5930.38060194298	2861.80014016118	1295.39669632363	4152.59877686639	635.461947489447
1084	County	22009	Avoyelles Parish	22	Louisiana	6	74382.6644307228	40265.3976193121	22086.7354609287	59043.4829008188	8722.64812673951	68414.0973412739	36759.1939823359	20338.5292521082	54193.2907786336	8044.70572555948	5968.56708944895	3506.20363697618	1748.20620882056	4850.19212218519	677.942401180031
1085	County	22011	Beauregard Parish	22	Louisiana	5	80933.0403483774	50271.5908659548	22978.8362517241	65716.6783123443	7914.73355345843	73500.6474461718	45408.6118597185	21017.1454980553	59600.5998612797	7220.38699366157	7432.39290220561	4862.97900623635	1961.6907536688	6116.07845106457	694.346559796867
1086	County	22013	Bienville Parish	22	Louisiana	6	67469.536276668	41213.62508014	24895.3060654846	54999.8073606207	7167.76524299654	62373.7441793106	37925.298964307	23048.4903904316	50704.8102867693	6640.69015990316	5095.79209735741	3288.32611583305	1846.81567505302	4294.99707385138	527.075083093385
1087	County	22015	Bossier Parish	22	Louisiana	3	223459.072478413	49243.2640673246	37825.2442939114	133989.520264184	19200.6057841903	204676.165628865	45353.5459622863	34858.8724380816	122840.678011164	17601.5713894914	18782.9068495473	3889.71810503834	2966.37185582975	11148.8422530206	1599.03439469883
1088	County	22017	Caddo Parish	22	Louisiana	3	336121.667552072	52346.6638794384	45586.7524324383	189978.99265776	26891.9083815079	310778.807559655	48183.0234277295	42173.6385530235	175516.940407967	24869.1937471441	25342.8599924167	4163.64045170889	3413.11387941479	14462.052249793	2022.71463436385
1089	County	22019	Calcasieu Parish	22	Louisiana	4	211161.586321078	52501.2927908597	29803.3935489874	130812.846610222	17661.0099078832	193270.620621779	47291.1705128046	27262.3134192347	119418.981067919	16176.5808827092	17890.9656992991	5210.12227805507	2541.08012975273	11393.8655423032	1484.42902517403
1090	County	22021	Caldwell Parish	22	Louisiana	6	56275.1007069427	37054.8343895509	22009.6177622181	48453.008622607	6257.91077303408	51922.4969154004	34081.8171180644	20329.9882188112	44630.9226538366	5785.31886767546	4352.60379154223	2973.01727148647	1679.6295434069	3822.08596877038	472.591905358617
1091	County	22023	Cameron Parish	22	Louisiana	4	59443.1044590607	36677.665520321	14219.0408120421	45792.3705322974	5860.88748941696	53558.4079270513	32817.4990540775	12930.6196786615	41229.1016233957	5306.93268676899	5884.69653200944	3860.16646624354	1288.42113338061	4563.26890890168	553.954802647978
1092	County	22025	Catahoula Parish	22	Louisiana	6	55750.6313321752	35879.403397609	20922.6905161193	48376.4774188923	6597.135663342	51512.8398115644	32955.7323551309	19317.1835996696	44596.5564128015	6107.99479701284	4237.79152061083	2923.67104247811	1605.50691644971	3779.92100609082	489.140866329159
1093	County	22027	Claiborne Parish	22	Louisiana	6	62870.3027485539	39326.0503902367	25274.586823274	52567.9391943167	6749.0349841413	58332.2291357721	36333.2878865641	23462.5362473886	48631.603848079	6271.61878144444	4538.07361278183	2992.76250367257	1812.05057588546	3936.33534623776	477.416202696866
1094	County	22029	Concordia Parish	22	Louisiana	5	56871.5458629194	35928.58839487	20882.6632099005	49102.4196788803	6761.19254435378	52604.410192658	33001.4076582355	19283.4833822746	45302.4483041486	6265.77721145452	4267.13567026135	2927.1807366345	1599.17982762584	3799.97137473167	495.415332899259
1095	County	22031	De Soto Parish	22	Louisiana	3	86177.0126395691	47982.6902391851	27250.9908310561	66488.599372535	8585.14900552395	79303.6045800408	43966.4363061397	25158.8735321123	61059.8168794808	7917.50922194274	6873.40805952832	4016.25393304546	2092.11729894379	5428.78249305423	667.639783581203
1096	County	22033	East Baton Rouge Parish	22	Louisiana	3	393955.328563695	51041.0597673213	42684.0224243711	218981.751172687	30190.2187695993	356731.419889954	46327.3264316343	38755.1404503582	198442.826128042	27360.0428972277	37223.9086737414	4713.73333568695	3928.88197401294	20538.9250446447	2830.17587237155
1097	County	22035	East Carroll Parish	22	Louisiana	6	46561.3666514417	32099.2387363612	21255.5355581112	43790.8453792362	5766.31916275806	43163.1788814366	29677.6188662418	19702.3326421965	40529.5328071914	5353.12119220604	3398.1877700051	2421.61987011941	1553.20291591472	3261.31257204478	413.197970552023
1098	County	22037	East Feliciana Parish	22	Louisiana	3	91783.7176243506	47805.5725395007	21810.7761314703	68304.5909628486	9090.4702397744	84102.068112984	43636.4011149679	20032.3611508558	62568.0968101542	8353.78829027577	7681.64951136657	4169.17142453283	1778.4149806145	5736.49415269435	736.68194949863
1099	County	22039	Evangeline Parish	22	Louisiana	6	77592.6685372198	41316.7717828898	21202.5372496636	60289.0473410988	8895.2398113044	71008.4184688506	37563.486252587	19463.9121012416	55083.0369394352	8166.33166163124	6584.25006836916	3753.28553030279	1738.62514842201	5206.01040166359	728.908149673158
1100	County	22041	Franklin Parish	22	Louisiana	6	53718.0684391225	34363.162039474	21141.883594208	46947.0814324478	6442.78127735383	49677.5525408697	31632.6493298963	19546.4569628691	43326.2743574081	5970.13298273978	4040.51589825283	2730.5127095777	1595.42663133889	3620.80707503974	472.648294614049
1101	County	22043	Grant Parish	22	Louisiana	4	71041.9491964259	40316.5362878381	23166.0013696355	57539.088075923	7638.03680165898	65391.8357348194	36910.6071591737	21359.8845325137	52854.5566122882	7046.81862143535	5650.11346160646	3405.92912866437	1806.1168371218	4684.53146363477	591.218180223625
1102	County	22045	Iberia Parish	22	Louisiana	3	111921.388527725	33091.4744834443	19899.9562983935	73839.596448448	12792.7874093547	102204.164210877	29899.5487701386	18205.8470320952	67341.9611334614	11702.2635607404	9717.22431684875	3191.92571330576	1694.10926629828	6497.63531498666	1090.52384861424
1103	County	22047	Iberville Parish	22	Louisiana	3	84913.7082211159	37312.7011554421	18003.4298609695	56532.2387276972	8334.64923353079	77481.1408484071	33848.3532263687	16455.854952891	51524.9133269771	7616.90306606561	7432.56737270879	3464.34792907337	1547.57490807853	5007.32540072013	717.746167465175
1104	County	22049	Jackson Parish	22	Louisiana	6	63339.3288755799	39538.7961056091	23802.6531320504	52404.7609903931	6800.85570571753	58507.2925304873	36370.3991329397	22019.4109337726	48288.4823667674	6295.22363231826	4832.03634509257	3168.39697266939	1783.24219827781	4116.27862362568	505.63207339927
1105	County	22051	Jefferson Parish	22	Louisiana	2	554375.769429137	43942.6199267819	26228.3720862833	379486.944807122	45102.2128218309	510096.121298041	40115.0669454083	24069.0553174541	349144.48255365	41494.4473433241	44279.6481310959	3827.55298137362	2159.31676882917	30342.4622534722	3607.76547850684
1106	County	22053	Jefferson Davis Parish	22	Louisiana	6	70564.0163613534	38156.0157102396	18141.8046583744	54371.9508900434	7775.09243608119	64310.0152164167	34466.1241190322	16603.4325383467	49448.627933712	7117.14255947418	6254.00114493669	3689.89159120735	1538.37212002769	4923.32295633138	657.949876607006
1107	County	22055	Lafayette Parish	22	Louisiana	3	261097.992912116	44082.8364497951	30196.4314646677	157914.651306825	28063.0199398178	234641.392320128	39814.5244002686	27349.981125713	142039.753264292	25252.0031602004	26456.6005919877	4268.31204952652	2846.4503389547	15874.8980425333	2811.01677961731
1108	County	22057	Lafourche Parish	22	Louisiana	4	71643.6247687719	25037.596192177	12601.7856365644	50418.0717921106	8487.4508416415	65484.373234555	22705.0986631377	11521.7146305509	46068.2289594453	7770.2620552956	6159.25153421685	2332.49752903926	1080.07100601356	4349.84283266533	717.188786345904
1109	County	22059	LaSalle Parish	22	Louisiana	6	59242.540241663	38133.9640210364	21658.2318494765	50408.2016009452	6655.50275479817	54586.6274353981	34993.3539132937	19976.2525071635	46367.7957992725	6144.98316717001	4655.91280626493	3140.61010774277	1681.97934231296	4040.40580167274	510.519587628166
1110	County	22061	Lincoln Parish	22	Louisiana	5	68517.9612354941	39175.9430978274	25437.3781691611	54326.0634608268	7337.94373441653	63306.4194773444	36124.9564626006	23551.5704832966	50109.2957449866	6790.75837467687	5211.54175814973	3050.98663522681	1885.8076858645	4216.76771584015	547.185359739653
1111	County	22063	Livingston Parish	22	Louisiana	3	212762.645185242	56774.3294873847	32688.1718596408	123697.575989115	18637.5457316884	191497.431507406	51480.8344641949	29568.1311744597	111665.910209124	16795.8516393034	21265.2136778356	5293.49502318982	3120.04068518107	12031.6657799919	1841.69409238496
1112	County	22065	Madison Parish	22	Louisiana	6	48098.3155310455	32785.2660896862	20945.298729226	44386.5555968155	5934.87934825956	44508.1499049184	30265.2741159084	19387.1652123231	41018.6864045731	5500.22582085644	3590.16562612708	2519.9919737778	1558.13351690298	3367.86919224236	434.653527403118
1113	County	22067	Morehouse Parish	22	Louisiana	5	59992.497022291	35424.0220570841	23835.3766633481	50455.9627184311	6739.67319900607	55669.0349035767	32744.2735484113	22108.3969533233	46709.7583737646	6260.982143973	4323.46211871433	2679.74850867278	1726.97971002479	3746.20434466648	478.691055033069
1114	County	22069	Natchitoches Parish	22	Louisiana	5	66259.7037223152	42153.7543338431	23542.7810803542	55163.2228536616	7046.4967430417	60812.1419199183	38528.0101157679	21696.4267987509	50527.0053921813	6487.5250188631	5447.56180239689	3625.74421807524	1846.35428160327	4636.21746148028	558.971724178607
1115	County	22071	Orleans Parish	22	Louisiana	1	740747.93261039	52320.8704561657	30514.572632588	496530.177093621	57457.8819599161	680243.532763232	47829.7995104149	27983.1594427591	455992.096894323	52763.834561028	60504.3998471577	4491.07094575076	2531.41318982895	40538.0801992978	4694.04739888819
1116	County	22073	Ouachita Parish	22	Louisiana	4	147066.6958328	38219.0604835974	30881.8276497408	91768.6002017192	14167.5790473263	135265.439966169	35221.2070761509	28503.1431779713	84424.2607340987	13044.7575685487	11801.255866631	2997.85340744647	2378.6844717695	7344.33946762049	1122.8214787776
1117	County	22075	Plaquemines Parish	22	Louisiana	2	177942.683482176	30807.5107235546	12239.8328195147	126443.63180731	15383.8483916877	163042.972679201	28111.6870234703	11199.8704898652	115863.965507636	14094.0767809467	14899.7108029752	2695.82370008425	1039.96232964945	10579.6662996743	1289.771610741
1118	County	22077	Pointe Coupee Parish	22	Louisiana	3	77957.4294427931	41923.1587830486	19707.1108023931	59937.8374550033	8379.52507883439	71351.4006030857	38180.7765218944	18081.8574826387	54812.8282793774	7688.10886122585	6606.02883970746	3742.38226115417	1625.25331975437	5125.00917562593	691.416217608535
1119	County	22079	Rapides Parish	22	Louisiana	4	135162.436251657	42542.7929452954	29101.0681722876	93406.6257850335	13709.6104174428	124760.943552249	38864.0436667501	26837.660805952	86026.8946896652	12668.0422385049	10401.4926994077	3678.74927854528	2263.40736633565	7379.73109536832	1041.56817893785
1120	County	22081	Red River Parish	22	Louisiana	6	64493.2016597455	41669.8147770326	24031.3144782798	53823.7800019934	6820.99846573084	59455.8967607247	38264.5557050787	22213.044379624	49505.085261594	6304.42076375583	5037.30489902076	3405.2590719539	1818.27009865573	4318.6947403994	516.577701975007
1121	County	22083	Richland Parish	22	Louisiana	6	55348.6300068798	33758.604683761	22168.0399025514	47940.1104192602	6536.93477631838	51188.5964690958	31137.2572856279	20515.0584666982	44270.3458677142	6055.6624915016	4160.033537784	2621.34739813307	1652.98143585321	3669.76455154593	481.272284816782
1122	County	22085	Sabine Parish	22	Louisiana	6	68314.2779572861	46005.3543540233	24761.9487532229	57414.2682874697	7147.96574007953	62542.3738564338	41930.5835703425	22801.5386802029	52457.1583176627	6570.78897473028	5771.90410085238	4074.77078368073	1960.41007302002	4957.10996980694	577.176765349251
1123	County	22087	St. Bernard Parish	22	Louisiana	2	366906.637680204	48136.9511335919	18750.8497527391	247516.030466921	28974.5060770567	334848.605677078	43994.3965289668	17128.7746435375	225986.005704929	26445.5386324392	32058.0320031259	4142.55460462511	1622.07510920154	21530.0247619919	2528.96744461748
1124	County	22089	St. Charles Parish	22	Louisiana	2	126525.54270471	36024.4506763143	14891.6556091048	89671.48935108	11565.1044326779	115523.669199056	32777.7298455381	13597.4433471	81911.1293898299	10568.6717732817	11001.8735056548	3246.72083077622	1294.21226200478	7760.35996125014	996.43265939616
1125	County	22091	St. Helena Parish	22	Louisiana	3	99574.2248848455	52332.9036065602	22644.3713861988	71842.3062748088	9724.83270983077	90824.2900352834	47728.7370483327	20739.9716800488	65598.1949202724	8892.26719310311	8749.93484956216	4604.16655822744	1904.39970614999	6244.11135453632	832.565516727666
1126	County	22093	St. James Parish	22	Louisiana	2	85452.1518552567	35674.5251590238	16182.5691063417	58460.6855981663	8938.58268934411	77958.6051468031	32394.5837541043	14765.1623569565	53364.3229643744	8168.95663973479	7493.54670845353	3279.9414049195	1417.40674938514	5096.36263379189	769.626049609321
1127	County	22095	St. John the Baptist Parish	22	Louisiana	2	111884.103597761	41180.233383141	17088.238095158	77886.9632532529	10840.3650791803	102147.479915188	37460.4199934775	15595.3273137652	71163.4974060894	9906.94300613591	9736.62368257252	3719.81338966353	1492.91078139279	6723.46584716351	933.422073044417
1128	County	22097	St. Landry Parish	22	Louisiana	5	121417.356708982	42994.9192895805	23919.3514488399	84244.2582003922	14324.412918705	111228.081077541	39057.4761864933	21947.1739721221	77063.8358441272	13150.8046530427	10189.275631441	3937.44310308714	1972.17747671774	7180.422356265	1173.60826566229
1129	County	22099	St. Martin Parish	22	Louisiana	3	135894.164110618	44009.2532139633	22900.4023791526	92528.012788203	15416.3576514326	123299.822212612	39837.4636019118	20887.7802646702	83954.9873890163	14014.4607698818	12594.3418980059	4171.7896120515	2012.62211448243	8573.02539918667	1401.89688155083
1130	County	22101	St. Mary Parish	22	Louisiana	5	56136.672686727	24867.3197338402	12634.401076892	40756.9007652765	6509.39808750587	51239.3210306102	22452.4604637449	11552.6713519418	37160.8679920094	5956.95109595725	4897.35165611679	2414.85927009539	1081.72972495021	3596.03277326705	552.446991548625
1131	County	22103	St. Tammany Parish	22	Louisiana	2	208457.1535244	59364.7635486321	24667.5256218561	143618.217062038	20167.7597964148	190823.898451106	54273.399729303	22585.2065430713	131506.341174248	18468.789561748	17633.2550732938	5091.36381932918	2082.31907878478	12111.8758877901	1698.97023466681
1132	County	22105	Tangipahoa Parish	22	Louisiana	4	136858.528236594	53834.7555671234	24088.6489696451	91022.5738540378	13314.0762251024	124821.581435629	49036.9991369376	22009.2013642949	83094.7405798186	12159.4453287336	12036.9468009653	4797.75643018578	2079.44760535017	7927.83327421921	1154.63089636878
1133	County	22107	Tensas Parish	22	Louisiana	6	49270.8441697539	34598.903516767	20279.9411438279	44646.6488530746	5974.89123513935	45558.8353361664	31860.3161311508	18738.860915478	41206.6707824234	5535.21380643841	3712.00883358756	2738.58738561623	1541.08022834987	3439.97807065114	439.677428700936
1134	County	22109	Terrebonne Parish	22	Louisiana	4	119049.499186366	23048.0768857556	14993.0644988023	79516.6532251894	14232.3367041295	108807.984364104	20873.1966082132	13705.2683686816	72656.6970458903	13019.5873554698	10241.5148222622	2174.8802775424	1287.79613012072	6859.95617929914	1212.74934865967
1135	County	22111	Union Parish	22	Louisiana	4	65151.9871734591	37089.0158423992	25039.2979413208	52655.5084300246	6999.07883334891	60388.7252013419	34282.7532837264	23228.4041679556	48704.6662706579	6495.27279158172	4763.2619721172	2806.26255867282	1810.89377336516	3950.84215936676	503.80604176719
1136	County	22113	Vermilion Parish	22	Louisiana	3	87608.1429106513	31218.6669884271	17048.6787535212	60389.7053258615	10193.7447867795	79559.6348780074	28116.3814136336	15558.0758806675	54799.4352440304	9283.19637481223	8048.50803264387	3102.28557479347	1490.60287285367	5590.27008183114	910.548411967309
1137	County	22115	Vernon Parish	22	Louisiana	5	69148.9344885644	46003.2085609369	23464.0804471281	58503.581615526	7139.28755327056	62930.8507011457	41776.480511675	21524.9595663594	53200.3934623916	6524.98731456758	6218.08378741872	4226.72804926188	1939.12088076867	5303.18815313445	614.300238702982
1138	County	22117	Washington Parish	22	Louisiana	5	98136.9260672556	53997.7765457368	22116.9350863014	73814.0257775186	10120.1275509832	90405.474287049	49498.4757847697	20373.5973223979	67924.014177973	9337.2044432214	7731.45178020657	4499.30076096714	1743.33776390355	5890.01159954555	782.923107761784
1139	County	22119	Webster Parish	22	Louisiana	3	70533.8546470326	41219.4364376832	26018.9196991105	56726.8826895855	7498.53438177876	65319.8882244726	38018.4596982729	24126.5281185031	52398.1853196586	6957.02399460852	5213.96642256	3200.9767394103	1892.39158060734	4328.69736992692	541.510387170239
1140	County	22121	West Baton Rouge Parish	22	Louisiana	3	152661.595402633	42837.9217939314	22116.486108992	97565.3963205623	12421.2452639436	138461.315209883	38910.0374702362	20183.6259721739	88554.0703057563	11293.836745691	14200.2801927499	3927.8843236952	1932.86013681808	9011.32601480596	1127.40851825259
1141	County	22123	West Carroll Parish	22	Louisiana	6	49968.4506976951	32934.0110949331	22004.3603693884	45474.9617466367	5977.75702521661	46334.5166622566	30441.4414207957	20401.6151614511	42084.2347887115	5550.91165615176	3633.93403543853	2492.56967413738	1602.74520793727	3390.72695792524	426.845369064845
1142	County	22125	West Feliciana Parish	22	Louisiana	3	71756.1178907264	42425.2240813547	20072.3892557954	56990.9757594442	7748.4244734376	65772.7639250691	38713.0745653192	18441.2395274841	52193.6777801493	7121.12687762787	5983.35396565727	3712.14951603545	1631.14972831131	4797.29797929492	627.29759580974
1143	County	22127	Winn Parish	22	Louisiana	6	61031.66064563	39782.6572171713	22985.079983693	51572.4512993234	6563.86303655201	56283.478715951	36523.0028079551	21238.972879447	47445.3804022156	6068.19740198047	4748.18192967903	3259.65440921619	1746.10710424598	4127.07089710786	495.665634571534
1144	County	23001	Androscoggin County	23	Maine	4	178480.008668349	24107.239892442	20214.2059426204	100354.106740607	11996.5647743369	170886.697921557	23118.8381606408	19363.4216828724	96141.6064563495	11493.8168888219	7593.31074679193	988.401731801135	850.784259748024	4212.50028425762	502.747885515054
1145	County	23003	Aroostook County	23	Maine	6	11044.6877709734	1874.56795847619	1032.64807857667	8153.55857055143	853.232673255697	10726.7656396232	1812.15026650045	1002.152388513	7917.24542602552	828.700402977728	317.922131350218	62.4176919757417	30.4956900636671	236.313144525915	24.5322702779686
1146	County	23005	Cumberland County	23	Maine	3	222942.738174217	25518.5686564643	11567.0347368038	149512.882123039	11500.0721842029	213390.335256126	24415.8642358767	11077.8079228479	143119.783688833	11013.0124411358	9552.40291809078	1102.70442058761	489.226813955894	6393.09843420633	487.05974306712
1147	County	23007	Franklin County	23	Maine	6	40962.5462990863	18009.9528683761	6401.89254609159	34658.2939922043	4042.56109680861	39432.1695631233	17295.6278721704	6161.10430828913	33363.1163235716	3893.99400225845	1530.37673596291	714.324996205754	240.788237802464	1295.17766863274	148.567094550157
1148	County	23009	Hancock County	23	Maine	6	24114.1937081498	8008.31616263059	2553.27946678115	20398.4367478459	1994.90036501805	23336.1528093146	7736.4670173666	2472.0965353099	19746.1313132986	1931.88985998583	778.040898835181	271.849145263993	81.1829314712488	652.305434547303	63.0105050322151
1149	County	23011	Kennebec County	23	Maine	5	68326.57293989	17645.9216894936	8123.16115565591	51862.1752295416	5640.71276730084	65765.0587083588	16959.9372801832	7819.69090387712	49923.2970248612	5431.81750836486	2561.5142315312	685.984409310461	303.470251778795	1938.87820468038	208.895258935983
1150	County	23013	Knox County	23	Maine	6	34991.2201087015	11181.6595320076	3801.05315279521	29524.798422293	2924.2828532291	33873.0841200348	10780.1317923223	3679.5170778488	28583.5665680285	2832.74477696507	1118.13598866668	401.527739685329	121.536074946414	941.231854264437	91.5380762640283
1151	County	23015	Lincoln County	23	Maine	6	41881.7216352036	13105.3537417944	4521.59202271689	34127.8102822266	3439.07421621432	40510.0460295034	12612.6126466476	4373.09357410201	33010.354999083	3328.6638544427	1371.67560570023	492.741095146856	148.498448614881	1117.45528314367	110.410361771619
1152	County	23017	Oxford County	23	Maine	6	63376.3697547453	25502.4043453298	8101.90745677584	49810.7798609183	5552.54573862474	60910.9519815504	24435.9548098984	7788.07426078112	47885.9074349956	5343.94689839717	2465.4177731949	1066.4495354314	313.833195994727	1924.87242592266	208.598840227574
1153	County	23019	Penobscot County	23	Maine	4	63363.4636439779	8795.60440359551	3932.01760275604	43054.8996479734	4036.26517585329	60930.524750233	8474.61753745442	3784.64743612666	41413.7613395337	3883.42460259734	2432.93889374494	320.986866141096	147.370166629383	1641.13830843971	152.840573255948
1154	County	23021	Piscataquis County	23	Maine	6	20556.09721176	7972.4833911949	2242.35710822802	16352.6409787736	1747.12857178111	19831.5106057771	7675.25306345645	2163.40799857999	15776.4334556579	1686.64726750101	724.586605982893	297.230327738454	78.949109648022	576.207523115691	60.4813042800995
1155	County	23023	Sagadahoc County	23	Maine	3	69502.6177129125	16940.1670118286	7141.9668144796	51900.7685537293	5283.39224824786	67013.2170490141	16281.1903206036	6887.86192511855	50056.4797892681	5098.26630519142	2489.40066389841	658.976691225025	254.104889361052	1844.28876446121	185.125943056439
1156	County	23025	Somerset County	23	Maine	6	43889.9091833	13577.2593007358	5152.85465178809	34207.9210248997	3724.79345149995	42285.8038360212	13056.5954332497	4964.4926959425	32956.6330868721	3590.13418834098	1604.10534727877	520.663867486066	188.361955845599	1251.28793802762	134.659263158972
1157	County	23027	Waldo County	23	Maine	6	34221.2850834182	11671.4976903321	3912.72773089261	28275.5497727693	2944.1565230437	33020.7256528416	11248.2735614836	3776.18471381076	27288.4903954266	2842.24145356085	1200.55943057666	423.224128848524	136.54301708185	987.059377342745	101.915069482849
1158	County	23029	Washington County	23	Maine	6	8967.15840959417	3182.9649208343	1066.17068503639	8122.04025890766	808.984356698598	8738.09018944215	3088.59475240005	1038.76578227441	7917.56873196634	788.932621167023	229.068220152017	94.3701684342534	27.4049027619736	204.471526941326	20.0517355315752
1159	County	23031	York County	23	Maine	3	137880.265470979	28690.2344555769	7470.9333045454	104888.079333113	8718.87879013124	132141.922632586	27357.827903423	7160.11758902388	100528.701894717	8363.84937957215	5738.34283839321	1332.40655215387	310.815715521526	4359.37743839624	355.029410559091
1160	County	24001	Allegany County	24	Maryland	4	199006.237611764	89655.8780934571	31218.2290751728	168104.035534496	17623.3395917972	186456.228199601	82053.4874795639	29161.9128028004	157098.1678615	16573.8251631199	12550.0094121635	7602.39061389317	2056.31627237244	11005.8676729958	1049.51442867737
1161	County	24003	Anne Arundel County	24	Maryland	2	471401.713829992	56259.2016633683	29759.9861238366	346398.899913027	25111.9277838499	431793.633571306	52038.622940576	27434.5996867644	317375.990812178	23032.8326856894	39608.0802586857	4220.57872279233	2325.38643707228	29022.9091008499	2079.09509816053
1162	County	24005	Baltimore County	24	Maryland	2	1026649.94059032	77588.5332257255	56746.3559625713	742382.203452795	46359.5156762293	955583.622945604	71850.9525184517	52807.6080114699	690729.699799813	43137.0075810742	71066.3176447175	5737.5807072738	3938.74795110141	51652.5036529818	3222.50809515506
1163	County	24009	Calvert County	24	Maryland	2	106988.605952996	33938.9008684399	10740.018325129	81876.0084992936	7839.49092583823	98610.4267423665	31525.3304374512	9995.67099745685	75435.6594067004	7243.39316441807	8378.17921062933	2413.57043098872	744.347327672166	6440.34909259317	596.097761420158
1164	County	24011	Caroline County	24	Maryland	6	89993.7796415339	33153.7498777179	15998.5168072694	64023.515470131	7176.7941939078	84391.0821265836	30977.3406527299	15057.7668960604	59942.4010686464	6745.10588841469	5602.69751495031	2176.40922498798	940.749911208951	4081.11440148463	431.688305493113
1165	County	24013	Carroll County	24	Maryland	2	393102.034846472	107373.047782038	41528.8940012199	319345.500337888	23179.2086504503	362571.188270804	98971.0694544892	38427.899755776	294414.881617971	21401.6349198677	30530.8465756673	8401.97832754839	3100.99424544386	24930.6187199162	1777.57373058259
1166	County	24015	Cecil County	24	Maryland	2	219292.295583735	67275.5642316291	27968.8275132762	167279.710978043	14502.384029398	203153.276030768	62402.7531509702	25973.2038467174	154993.962022686	13454.0376809272	16139.0195529673	4872.81108065889	1995.62366655876	12285.7489553564	1048.34634847078
1167	County	24017	Charles County	24	Maryland	2	202165.631653549	38767.5232321679	12356.7615860687	144333.852025024	12112.1945122653	182927.004037925	35727.8220070288	11325.4509480813	130654.989859113	10997.6561093906	19238.6276156241	3039.70122513915	1031.31063798744	13678.862165911	1114.53840287475
1168	County	24019	Dorchester County	24	Maryland	5	78267.1106215107	30177.4852710447	12751.513557702	55622.3834907345	6188.44319411212	73441.256042758	28176.6961978313	12011.9033799622	52104.1271651011	5820.35940967804	4825.85457875272	2000.78907321344	739.610177739806	3518.25632563342	368.083784434079
1169	County	24021	Frederick County	24	Maryland	2	428956.244405819	109351.63872491	42087.7069258954	332132.292845847	25003.4919041408	388907.350812467	99822.1435286355	38417.9641015294	301224.01113937	22703.8150172233	40048.8935933528	9529.49519627497	3669.74282436602	30908.2817064774	2299.67688691746
1170	County	24023	Garrett County	24	Maryland	6	102645.555578516	80998.9210435946	24845.2089577734	97458.2888863447	11279.8928781167	95271.2679154626	74258.6688799684	23125.9478092551	90386.9932643498	10536.7583376653	7374.28766305346	6740.25216362624	1719.26114851836	7071.29562199494	743.134540451391
1171	County	24025	Harford County	24	Maryland	2	299658.069784423	64884.0379345996	30970.9455708286	213766.104858515	18038.8465831665	277438.804732281	60182.6168924817	28745.8638842483	197971.171657752	16716.4180939252	22219.2650521417	4701.42104211789	2225.08168658037	15794.9332007632	1322.4284892413
1172	County	24027	Howard County	24	Maryland	2	650089.377794606	82779.2536195009	40466.839118754	493472.696561076	31749.008321192	585107.281514356	76100.8693460925	36774.770959102	444973.316754498	28640.1102700731	64982.09628025	6678.38427340841	3692.06815965204	48499.379806578	3108.89805111884
1173	County	24029	Kent County	24	Maryland	6	122795.447947842	45683.4468092598	16769.2748608402	93666.169478032	8326.38728042113	114367.942225803	42498.9841654029	15690.2849604528	87171.8085228858	7775.18935502252	8427.50572203906	3184.46264385693	1078.98990038743	6494.36095514617	551.197925398611
1174	County	24031	Montgomery County	24	Maryland	2	1185365.89488854	91339.3006944437	56473.8094849556	868939.103723594	52541.5151043298	1063954.6447731	83101.797731789	50956.7275954943	780239.055082897	47211.0808727305	121411.250115437	8237.50296265477	5517.08188946134	88700.0486406973	5330.43423159929
1175	County	24033	Prince George's County	24	Maryland	2	783462.538873473	57830.7093309889	34207.9062192778	561428.344942146	36249.0961342829	706471.226029482	53063.5720499192	31095.0829947591	506437.622540957	32746.2830479271	76991.3128439902	4767.13728106969	3112.82322451864	54990.7224011883	3502.81308635581
1176	County	24035	Queen Anne's County	24	Maryland	2	115214.962086099	40088.1673979192	15673.3837257024	86170.3137319652	8023.78754787626	107316.365004038	37328.8336778126	14677.9888048702	80194.2955277195	7493.46647951959	7898.59708206066	2759.33372010659	995.394920832227	5976.01820424573	530.321068356669
1177	County	24037	St. Mary's County	24	Maryland	4	107598.36251538	32132.6133037428	9363.72359257355	79221.5257088697	7627.94857371233	98803.4232647354	29822.4577859027	8676.05567168779	72741.081732868	7019.86161190054	8794.93925064489	2310.15551784009	687.66792088576	6480.44397600165	608.086961811793
1178	County	24039	Somerset County	24	Maryland	3	53738.5621646813	22240.135517017	8560.69803651152	36194.6904702609	4308.50417219086	50507.0632055816	20776.4719677998	8078.09372271942	33956.3343900498	4060.07510144824	3231.49895909968	1463.66354921724	482.604313792107	2238.35608021104	248.42907074262
1179	County	24041	Talbot County	24	Maryland	5	91505.1901032719	33845.7234516775	14124.582650331	67033.2439756132	6971.38182935601	85742.2472043105	31560.09955543	13292.190150275	62708.9586741178	6548.48430658404	5762.94289896139	2285.62389624756	832.392500056061	4324.28530149545	422.897522771968
1180	County	24043	Washington County	24	Maryland	3	386424.401050133	108369.780540251	48374.8436638393	279260.560751056	24631.3843568839	356051.313831975	99123.4446484038	44785.5888187302	256574.349973757	22739.9715655182	30373.087218158	9246.3358918471	3589.25484510913	22686.2107772981	1891.41279136569
1181	County	24045	Wicomico County	24	Maryland	3	129537.277857947	24150.7617160746	23865.2911442774	70819.7962816483	10855.8633659912	121368.472307731	22616.5699574202	22391.6840681509	66339.4624779864	10179.2655899705	8168.80555021658	1534.19175865442	1473.60707612653	4480.333803662	676.597776020734
1182	County	24047	Worcester County	24	Maryland	3	52111.154678047	18017.8854178017	8179.01411523877	36053.3395248771	4279.08920391226	49409.803756696	16926.0947433337	7773.09362976987	34147.5540239541	4067.65346606713	2701.35092135098	1091.79067446799	405.9204854689	1905.78550092305	211.435737845126
1183	County	24510	Baltimore city	24	Maryland	1	2034332.94872079	72565.2980749982	80676.3240015216	1422430.32292054	81094.8669978911	1897981.62508476	67244.7957755852	75216.5023432093	1326699.94926294	75634.5471616439	136351.323636035	5320.50229941299	5459.82165831224	95730.3736576028	5460.31983624719
1184	County	25001	Barnstable County	25	Massachusetts	4	136386.24507891	26256.134132654	7869.21834670488	123118.967815505	9752.57422916981	132794.445313608	25381.512782211	7652.06496001087	119901.956046124	9501.77573814176	3591.79976530175	874.621350442932	217.153386694016	3217.01176938182	250.79849102805
1185	County	25003	Berkshire County	25	Massachusetts	4	143902.778975678	93610.881692452	18963.7022937913	136106.761945106	12592.3463358124	136878.718123639	88356.6202822584	18016.009576212	129383.164017943	11999.33492907	7024.06085203919	5254.26141019357	947.692717579234	6723.59792716366	593.011406742412
1186	County	25005	Bristol County	25	Massachusetts	2	497053.304969539	58944.3074850272	24389.2620290821	397960.1037421	26382.9185870097	471396.048270227	56056.4012090651	23147.117877079	377514.740638012	25037.8264490396	25657.2566993124	2887.90627596207	1242.14415200311	20445.3631040877	1345.0921379701
1187	County	25007	Dukes County	25	Massachusetts	5	50441.2778580447	20352.6624831147	3611.64531963429	44681.7723439452	3507.52736598243	48346.7848738344	19466.4696903178	3459.54380076453	42853.0040933319	3367.6963242142	2094.49298421036	886.192792796889	152.101518869765	1828.76825061327	139.831041768237
1188	County	25009	Essex County	25	Massachusetts	2	775893.455365491	62310.3151292374	27486.4800905226	534638.766144876	28559.8413019372	730528.735821242	58684.8097504197	25899.6466287358	503512.761573107	26912.1267428293	45364.7195442499	3625.50537881776	1586.83346178686	31126.0045717685	1647.7145591079
1189	County	25011	Franklin County	25	Massachusetts	5	183019.062567768	98639.0667825369	16363.7354164329	157954.308211336	12815.2540090196	173386.938998506	92991.1634574782	15505.8487919283	149641.889692262	12162.6969742833	9632.12356926157	5647.90332505872	857.886624504625	8312.41851907443	652.557034736308
1190	County	25013	Hampden County	25	Massachusetts	3	735964.031247233	94566.8291801146	35752.66807172	552503.997623207	34463.2057285739	697606.721380136	89278.3264201995	33873.1288457116	523628.206094618	32667.6070577926	38357.3098670971	5288.50275991513	1879.53922600831	28875.7915285884	1795.59867078133
1191	County	25015	Hampshire County	25	Massachusetts	3	335204.393448396	98624.9077750873	22309.4811347462	262678.374099881	19004.6104467157	318791.254600434	93058.8725626218	21178.3679826385	249617.741898184	18069.1615740444	16413.1388479618	5566.03521246545	1131.11315210772	13060.6322016965	935.44887267135
1192	County	25017	Middlesex County	25	Massachusetts	2	1343612.01056581	97691.6729455244	42818.8584452623	887609.533543	44002.0309869553	1250995.81484498	91686.5182140656	39937.3957171059	826872.017255138	41016.682726282	92616.1957208313	6005.15473145882	2881.46272815641	60737.5162878622	2985.34826067328
1193	County	25019	Nantucket County	25	Massachusetts	6	24250.9892266799	11075.476318877	1907.97365068901	21895.6066914094	1844.13057664729	23080.3875058448	10564.5303514321	1813.69147806242	20844.1508465259	1754.72320326376	1170.60172083515	510.945967444916	94.2821726265824	1051.45584488342	89.407373383535
1194	County	25021	Norfolk County	25	Massachusetts	2	830801.895045943	75298.8178778997	28563.9932281356	562391.15159726	30825.4414997995	777788.830678069	71025.7990612477	26799.8579099292	526943.149347447	28917.182581455	53013.0643678746	4273.018816652	1764.13531820648	35448.0022498126	1908.25891834448
1195	County	25023	Plymouth County	25	Massachusetts	2	342973.436319324	42428.4908811351	14436.3549940503	262493.818916574	17000.6137791574	324920.343738039	40374.3110624834	13696.8180858811	248821.788084471	16127.4422747609	18053.0925812849	2054.17981865168	739.536908169237	13672.0308321035	873.171504396519
1196	County	25025	Suffolk County	25	Massachusetts	1	1970551.53309774	80023.8477837199	55629.4108772466	1225047.16339959	57845.5905377032	1829077.11061313	75227.5787978505	51737.2139018263	1137978.74847901	53760.580353168	141474.422484611	4796.26898586932	3892.19697542031	87068.4149205814	4085.01018453522
1197	County	25027	Worcester County	25	Massachusetts	3	457581.498793742	116766.191401986	26957.9624566246	371324.583572027	25736.7083974602	431610.859287522	109927.824265245	25441.2180166787	350278.614564097	24294.9467552546	25970.6395062202	6838.36713674067	1516.74443994589	21045.9690079297	1441.76164220554
1198	County	26001	Alcona County	26	Michigan	6	29001.3797937207	12415.3558510644	6766.20105386119	25472.0928234535	2744.72020683071	27632.2297222234	11714.2146710431	6430.15954769719	24237.776254487	2618.72585456756	1369.15007149732	701.141180021291	336.041506163997	1234.31656896649	125.994352263148
1199	County	26003	Alger County	26	Michigan	6	18071.7742604024	8002.6220200765	3831.18825485272	15027.8556999794	1707.77066058505	17308.9751827773	7600.38098760429	3652.17333885422	14384.0438771736	1635.74611800339	762.799077625096	402.241032472203	179.014915998499	643.811822805746	72.0245425816581
1200	County	26005	Allegan County	26	Michigan	5	151665.70529277	47878.5411256852	28236.1022513361	111464.657886366	10411.6507490751	139798.806311508	44497.438587651	26163.071072851	103005.615524336	9624.47563684988	11866.8989812625	3381.10253803415	2073.03117848508	8459.04236202959	787.17511222526
1201	County	26007	Alpena County	26	Michigan	5	23793.6467831866	10599.6345013795	5417.2383703273	21177.4007624161	2304.28005925608	22639.3423800091	10004.1187882139	5140.02559968557	20129.2152205214	2195.2240190643	1154.30440317757	595.515713165576	277.212770641736	1048.18554189471	109.056040191785
1202	County	26009	Antrim County	26	Michigan	6	37576.3779931188	13940.8517732693	7186.87781837332	32196.60215893	3417.45523934566	35768.2379251897	13180.399762637	6820.46266412353	30631.9681830123	3255.42475819616	1808.14006792914	760.452010632302	366.415154249787	1564.63397591777	162.030481149503
1203	County	26011	Arenac County	26	Michigan	6	47895.8764284262	16593.6183386854	9518.62667006654	37980.7810371498	3940.08863028643	45546.0761263342	15632.6773426452	9035.80798170691	36062.1514106821	3752.30191239572	2349.80030209196	960.940996040201	482.818688359631	1918.62962646772	187.786717890711
1204	County	26013	Baraga County	26	Michigan	6	25616.0606827978	8823.7888530614	4471.99404584394	18920.754423302	2174.35112630408	24560.2693482684	8384.18424764036	4266.24867940929	18124.6656178881	2085.21909622894	1055.79133452934	439.604605421034	205.745366434653	796.088805413834	89.1320300751414
1205	County	26015	Barry County	26	Michigan	2	156057.511331251	47254.4334003428	28144.7351421861	118563.785414395	10468.0297203072	144669.153103478	44015.1638875078	26193.7817682231	110073.810321166	9725.06898108063	11388.3582277731	3239.26951283498	1950.95337396297	8489.97509322853	742.960739226594
1206	County	26017	Bay County	26	Michigan	4	189795.92456653	21067.5451870249	22567.6295429961	136727.650025762	12717.8145279131	180244.432861533	19825.272085364	21397.3492717992	129774.782220929	12080.6484760014	9551.49170499636	1242.27310166095	1170.28027119689	6952.86780483268	637.166051911737
1207	County	26019	Benzie County	26	Michigan	5	45097.242499317	18101.3146554409	8620.46021551694	36968.0863915604	3905.53543167398	42680.9309230884	17062.4643773374	8149.24160088675	34985.6620975767	3702.34346828614	2416.31157622858	1038.85027810352	471.21861463019	1982.42429398363	203.191963387843
1208	County	26021	Berrien County	26	Michigan	4	165244.593365288	54413.2880282209	32115.5043493899	121507.40968136	11929.3080301291	153699.489464585	50539.5740854965	29930.6012598682	113053.940813903	11119.8270593528	11545.1039007024	3873.71394272435	2184.90308952166	8453.46886745747	809.480970776356
1209	County	26023	Branch County	26	Michigan	5	156077.280310798	56098.4030147876	31620.9396198466	127860.40716571	11009.1195713805	145317.012044365	52253.8903334468	29530.3873977854	119078.53517469	10272.1408538085	10760.2682664326	3844.51268134078	2090.55222206118	8781.87199102074	736.978717571975
1210	County	26025	Calhoun County	26	Michigan	4	243371.004494699	52573.9954070172	37376.4712876545	179326.750076996	16969.320092215	227008.660069774	48967.5530246839	34917.0750590997	167253.650437989	15852.6685943781	16362.3444249254	3606.44238233333	2459.39622855472	12073.0996390066	1116.65149783682
1211	County	26027	Cass County	26	Michigan	3	163252.287363597	54231.3368742134	33410.520103712	123250.587856961	11848.88764844	151340.100174638	50426.5551868854	31073.054339466	114402.583993692	11008.9185886998	11912.187188959	3804.78168732797	2337.46576424591	8848.00386326868	839.969059740267
1212	County	26029	Charlevoix County	26	Michigan	6	34603.54109992	12014.2375497174	6478.83764507496	30048.4799671684	3257.35418372204	32998.803204959	11369.7492526195	6155.71130754817	28639.4993368085	3107.5412137868	1604.73789496102	644.488297097993	323.126337526797	1408.98063035989	149.812969935246
1213	County	26031	Cheboygan County	26	Michigan	6	25631.9552595072	9071.49194917019	4689.20570840473	21980.1205378951	2389.82797960241	24500.6281525801	8580.47940893002	4459.28538802944	20991.0612738786	2284.95243539311	1131.32710692709	491.01254024017	229.920320375289	989.059264016583	104.875544209299
1214	County	26033	Chippewa County	26	Michigan	5	17125.7890509233	6412.06351782318	3586.64870370283	15602.1029570833	1718.01540452872	16288.8988498277	6064.10599198319	3402.52346278943	14832.7973145952	1635.19600502584	836.890201095657	347.957525839988	184.125240913405	769.305642488032	82.8193995028811
1215	County	26035	Clare County	26	Michigan	6	76148.4323888396	20553.3904521385	12234.9923135804	56638.5237731228	5669.79559726518	72274.2866495536	19344.9880441401	11590.8832823548	53710.2577631324	5390.11592011487	3874.14573928604	1208.40240799845	644.109031225596	2928.26600999035	279.679677150313
1216	County	26037	Clinton County	26	Michigan	3	190021.079241641	42047.9707514448	29301.3516461579	141371.173497872	12283.4137219462	176598.446021075	39273.2340194624	27334.0936346747	131554.58979187	11430.9594922555	13422.6332205663	2774.73673198237	1967.25801148322	9816.58370600266	852.454229690723
1217	County	26039	Crawford County	26	Michigan	6	43481.9984229273	14308.53412755	7377.76430120269	34604.9395986237	3574.67306863003	41457.1218117117	13505.4442830389	7010.34334863289	32961.1278891907	3412.26081781075	2024.87661121558	803.08984451108	367.4209525698	1643.81170943294	162.412250819279
1218	County	26041	Delta County	26	Michigan	5	31953.3397501136	13307.1805488076	6976.44875506495	25743.2442045857	2868.3789732116	30460.4973176972	12594.6890347752	6634.36544375076	24528.0578109124	2737.72484504668	1492.84243241648	712.491514032372	342.083311314193	1215.1863936733	130.654128164922
1219	County	26043	Dickinson County	26	Michigan	5	44779.0451655273	14570.4699833695	8397.89143745679	32529.2916999976	3600.93918298725	42706.9456945211	13753.3714097792	7980.89498079883	30995.3316898814	3439.46863423194	2072.09947100615	817.098573590207	416.996456657962	1533.96001011616	161.470548755305
1220	County	26045	Eaton County	26	Michigan	3	241554.323100692	50091.3382688944	36988.335162716	178838.203720269	16000.3659867389	224169.65029349	46698.5927471241	34442.2337657113	166129.225549977	14866.1817625781	17384.6728072022	3392.74552177026	2546.10139700472	12708.9781702914	1134.1842241608
1221	County	26047	Emmet County	26	Michigan	6	28811.2419334127	9725.27856180746	5210.260950085	24778.9139773988	2749.93801528055	27503.0665526107	9212.30880300517	4954.76051616084	23641.173217357	2625.90131599457	1308.17538080202	512.969758802293	255.500433924152	1137.74076004176	124.036699285977
1222	County	26049	Genesee County	26	Michigan	3	323094.708490648	31465.0570611851	32781.5718666677	233560.254620105	19036.422819799	303143.271232564	29469.9844935055	30796.6259818401	219106.261243992	17875.7875884731	19951.4372580841	1995.07256767957	1984.94588482759	14453.9933761128	1160.6352313259
1223	County	26051	Gladwin County	26	Michigan	6	71347.142029021	19024.8411258989	11590.5510535298	53050.6431036122	5276.52052987766	67716.1371256763	17912.6495552001	10985.8901799657	50305.1804520982	5015.99577573811	3631.00490334468	1112.19157069881	604.660873564038	2745.46265151404	260.524754139548
1224	County	26053	Gogebic County	26	Michigan	6	28664.2245115849	10955.821324644	5639.83277765454	19838.869160705	2314.68273555509	27426.18271203	10385.1738189428	5370.5431812845	18952.2030836661	2216.98902151083	1238.04179955485	570.647505701217	269.289596370045	886.666077038941	97.6937140442577
1225	County	26055	Grand Traverse County	26	Michigan	5	77429.7344734753	16824.2888349436	10707.7331912441	62347.1006640211	6265.1133036835	73190.2954447531	15881.0617471782	10121.6382595361	58929.7763497944	5926.94906742386	4239.43902872221	943.227087765388	586.094931707992	3417.32431422672	338.164236259649
1226	County	26057	Gratiot County	26	Michigan	5	113103.801742912	31951.6954564652	21420.8572582762	88909.6085264522	8221.70121267334	106274.659586647	29935.4952772017	20157.7062321803	83499.63259657	7740.13933650141	6829.14215626517	2016.20017926344	1263.15102609598	5409.97592988224	481.561876171932
1227	County	26059	Hillsdale County	26	Michigan	5	171735.480150685	56688.9588348429	32849.0455906494	141398.303675328	11501.2323042951	160011.997987855	52818.0573750982	30705.9443270432	131745.355295832	10743.0362839935	11723.4821628305	3870.90145974471	2143.10126360625	9652.9483794963	758.196020301542
1228	County	26061	Houghton County	26	Michigan	5	28578.961349747	8271.8141519824	5773.0692494434	21977.7797537206	2667.77533236747	27481.8682997473	7866.53141064308	5528.47530500041	21116.2566699782	2565.79154474077	1097.09304999969	405.282741339321	244.593944442992	861.523083742343	101.983787626705
1229	County	26063	Huron County	26	Michigan	6	32926.44004113	16027.9541681976	8679.0388920153	29238.0400022974	3050.05198720074	31160.5978692561	15078.9448917209	8216.87356851455	27631.2099050084	2892.79282258564	1765.84217187389	949.009276476774	462.165323500745	1606.83009728897	157.259164615103
1230	County	26065	Ingham County	26	Michigan	3	378304.822642521	49419.5079845097	47443.3740956084	258254.919591667	24452.7123242798	349747.697055764	46089.5506973515	44017.7716493917	239096.456847428	22617.1241360698	28557.1255867566	3329.95728715817	3425.60244621675	19158.4627442388	1835.58818821002
1231	County	26067	Ionia County	26	Michigan	5	130126.010248251	41123.4334805312	25249.4288200662	103469.80901578	8963.16166780021	120880.743885607	38387.5713183873	23542.0842314769	96268.2180782931	8341.37068246869	9245.26636264465	2735.86216214391	1707.34458858928	7201.59093748649	621.790985331529
1232	County	26069	Iosco County	26	Michigan	6	33704.9968734498	13953.6304306453	7801.12520759789	29031.3593976762	3088.25087612007	32112.6918067509	13160.3815825662	7415.52468397283	27620.9164831015	2946.81853827848	1592.30506669893	793.248848079114	385.600523625057	1410.44291457468	141.432337841595
1233	County	26071	Iron County	26	Michigan	6	32159.5913930427	11260.320243278	5520.28183319384	23023.1249982305	2543.5334643168	30782.3089179219	10673.3703827368	5259.17121398895	22016.4206807878	2437.19952460712	1377.28247512087	586.949860541195	261.110619204893	1006.70431744266	106.333939709687
1234	County	26073	Isabella County	26	Michigan	5	138937.518004586	26585.7058078283	22532.3147921858	99719.1462443984	10279.1512765953	130109.11122944	24947.1601019182	21135.5074699138	93419.3737107083	9634.06801312537	8828.40677514643	1638.54570591009	1396.80732227201	6299.77253369017	645.083263469947
1235	County	26075	Jackson County	26	Michigan	4	287173.703353053	56470.6971941518	40083.7683688593	219731.990035282	18543.2880665001	267942.01586668	52604.2459390999	37479.4773552267	204944.400685193	17341.7695420746	19231.6874863735	3866.45125505189	2604.29101363259	14787.5893500883	1201.51852442547
1236	County	26077	Kalamazoo County	26	Michigan	3	297621.825312844	51694.2760003987	41995.4802215499	203866.595209244	19306.6881859465	274083.711008879	48106.1090213938	38875.2581283121	188067.227496642	17808.3366700491	23538.1143039657	3588.16697900493	3120.22209323778	15799.3677126023	1498.3515158974
1237	County	26079	Kalkaska County	26	Michigan	5	43373.46092112	15934.7411919168	7992.75431346692	35691.3542690406	3694.11829661407	41168.5135128609	15041.8941036483	7571.56685598448	33857.7123670852	3510.21046575644	2204.94740825907	892.84708826845	421.187457482431	1833.64190195537	183.907830857635
1238	County	26081	Kent County	26	Michigan	1	394467.889403815	42699.5595842904	45760.234776938	255950.500701534	22211.1572087088	356744.04197255	39731.0533003036	41787.4508233957	232181.254787137	20149.7521474506	37723.8474312648	2968.5062839868	3972.78395354231	23769.2459143975	2061.40506125811
1239	County	26083	Keweenaw County	26	Michigan	5	12077.0662102444	6006.39983651889	3060.02314061131	9991.57505880831	1219.64121431521	11575.3911232198	5713.86870161981	2916.84063804812	9569.19993415119	1169.54149884854	501.675087024546	292.531134899082	143.182502563187	422.375124657124	50.0997154666699
1240	County	26085	Lake County	26	Michigan	6	59781.9868268838	22552.3079760971	10487.0806611609	45917.9783821396	4659.61968680963	56346.1723350938	21173.2946684625	9882.1743073513	43274.7059113973	4402.01069596817	3435.8144917901	1379.01330763455	604.906353809593	2643.27247074234	257.608990841462
1241	County	26087	Lapeer County	26	Michigan	2	99215.6475008574	24528.905120777	15597.3002263081	79512.0184582739	6591.28714233451	93183.6031388691	23003.6218464057	14685.9429324702	74666.401972428	6203.27285199205	6032.04436198834	1525.28327437128	911.357293837867	4845.61648584589	388.014290342461
1242	County	26089	Leelanau County	26	Michigan	5	49332.3277882304	15478.3669118352	8340.32234088751	41012.955219403	4220.91995611736	46772.2906966446	14631.2509245559	7900.46042967943	38881.3008387349	4005.98955480097	2560.03709158585	847.115987279311	439.861911208085	2131.65438066819	214.930401316386
1243	County	26091	Lenawee County	26	Michigan	5	228287.155524215	54414.4112430229	34774.9972133272	177296.94398606	13732.9619294543	212688.892818481	50723.2496101235	32512.6852646577	165163.723502794	12826.5215037238	15598.262705734	3691.16163289933	2262.31194866952	12133.2204832656	906.440425730451
1244	County	26093	Livingston County	26	Michigan	2	358441.174904413	54398.378386655	37161.7095534147	277835.712462307	17906.987298819	332549.400860158	50725.5925017302	34603.2657850168	257938.236382792	16631.8081074079	25891.7740442545	3672.78588492476	2558.44376839786	19897.4760795151	1275.1791914111
1245	County	26095	Luce County	26	Michigan	6	13152.1849334355	6312.91365028129	3061.51352877803	11704.4448353345	1331.11674389336	12557.2390305265	5979.76265768963	2910.82787229592	11168.5502330718	1271.38653373234	594.945902908982	333.150992591666	150.685656482107	535.894602262778	59.7302101610172
1246	County	26097	Mackinac County	26	Michigan	6	17584.5840470036	8251.84656280754	3934.25829998574	15721.3749393293	1750.07460972904	16783.1130543825	7823.79987174308	3741.23781829946	14996.6545360018	1671.44892462561	801.470992621102	428.046691064459	193.020481686287	724.720403327453	78.6256851034219
1247	County	26099	Macomb County	26	Michigan	2	784354.116292759	35686.2626199416	42179.6105883524	562934.774983367	31906.3551100696	734833.593959919	33410.7642835545	39563.3708454257	527370.846855086	29909.6601938409	49520.5223328398	2275.49833638706	2616.23974292672	35563.9281282806	1996.69491622864
1248	County	26101	Manistee County	26	Michigan	6	51707.1849137461	22083.5097228826	10209.2295169691	41514.7017751333	4270.34142215655	48882.7996527929	20762.0181111379	9640.62970700979	39248.8750872492	4045.88256929749	2824.38526095322	1321.49161174467	568.599809959299	2265.82668788413	224.458852859064
1249	County	26103	Marquette County	26	Michigan	5	50079.393417004	9212.4469713092	5784.28133878312	38437.4651314317	4099.44260021985	48202.7199374828	8756.48536532184	5532.76775797724	36983.7619165007	3945.03243261382	1876.67347952113	455.96160598736	251.513580805883	1453.70321493098	154.410167606025
1250	County	26105	Mason County	26	Michigan	5	59466.0968008377	26310.845060879	12365.8662912778	47974.9531692383	4818.85904356318	55874.6971902254	24637.3368490106	11627.9031899676	45094.4673210509	4540.77914211675	3591.39961061229	1673.50821186843	737.963101310208	2880.48584818732	278.079901446434
1251	County	26107	Mecosta County	26	Michigan	5	82249.4633902453	25905.4824974057	14909.443219109	62948.3701068058	6146.01996642731	77296.3600564528	24301.9378916315	14022.0816473754	59156.8004332055	5786.63203315478	4953.10333379254	1603.54460577419	887.361571733638	3791.56967360021	359.387933272534
1252	County	26109	Menominee County	26	Michigan	5	42320.1596478629	16271.0126681782	9518.32461180086	32608.9798904652	3587.83450040103	40314.1573004742	15364.4096378866	9048.82987035285	31036.5020724358	3422.38758831601	2006.00234738865	906.603030291624	469.494741448008	1572.47781802934	165.446912085021
1253	County	26111	Midland County	26	Michigan	4	136170.195415707	23701.3757079456	19986.980749362	95936.3717444009	8646.29162055432	128174.745769884	22280.9520694083	18836.5947070054	90315.22597877	8150.15259290459	7995.44964582292	1420.42363853731	1150.38604235656	5621.14576563086	496.139027649736
1254	County	26113	Missaukee County	26	Michigan	5	58703.8711674181	19221.9650178015	10740.7095834028	46731.8706873618	4861.07741500573	55641.435641248	18119.8867997395	10165.3951325351	44269.8325870447	4612.78788889753	3062.43552617007	1102.07821806203	575.314450867721	2462.0381003171	248.289526108198
1255	County	26115	Monroe County	26	Michigan	4	248395.72458541	47789.2425520148	30896.3187313855	181839.423052008	13642.8621613579	231505.591973524	44614.7873978723	28897.0320245182	169503.547523346	12741.2954348088	16890.1326118856	3174.45515414251	1999.28670686734	12335.8755286622	901.566726549052
1256	County	26117	Montcalm County	26	Michigan	2	100336.969016107	33599.3872245931	20805.4387055968	80926.3049607646	7279.4109075953	93641.277480097	31429.2949109892	19469.2492831663	75586.9459220139	6806.71837274406	6695.6915360103	2170.09231360385	1336.18942243054	5339.35903875062	472.692534851241
1257	County	26119	Montmorency County	26	Michigan	6	29400.6721310046	11167.9398110094	5497.88237141562	24968.305372744	2592.08710211778	28001.1602062983	10544.5561924563	5216.57267855141	23757.8586067899	2470.68980896551	1399.51192470634	623.383618553108	281.309692864211	1210.44676595416	121.397293152265
1258	County	26121	Muskegon County	26	Michigan	4	202898.800818532	36877.6119935372	25216.1097772302	140073.084289658	12524.2298977903	188413.374956568	34333.5756187964	23469.2648797599	130180.575265104	11649.0125523575	14485.4258619639	2544.03637474082	1746.8448974703	9892.50902455423	875.217345432845
1259	County	26123	Newaygo County	26	Michigan	6	89037.0270626465	29453.0253964195	16348.5490618588	67352.3581303676	6483.38727857218	83085.3301133147	27543.4770031741	15292.8492397055	62906.1968187904	6065.06226798276	5951.69694933184	1909.54839324547	1055.69982215329	4446.16131157726	418.325010589418
1260	County	26125	Oakland County	26	Michigan	2	811502.530939343	44550.7773109831	49461.9029755764	599860.725489453	32690.5271263095	753974.675564215	41627.879501575	46098.8041862531	557543.795967574	30400.5036330582	57527.8553751286	2922.89780940806	3363.09878932327	42316.9295218793	2290.02349325125
1261	County	26127	Oceana County	26	Michigan	6	70765.7524251947	29506.2823949219	13906.9321216321	55267.7984460178	5409.36036242186	66144.2741342532	27557.0395293321	13028.7005580692	51703.2939786391	5072.02833571288	4621.47829094153	1949.24286558976	878.231563562947	3564.5044673787	337.332026708984
1262	County	26129	Ogemaw County	26	Michigan	6	47309.7645966388	15409.5470832064	8700.29040185992	36858.9652677921	3822.59166985053	45038.968882112	14522.9480225509	8263.61263937155	35039.6864019005	3644.10387661139	2270.79571452679	886.599060655505	436.677762488371	1819.27886589156	178.487793239142
1263	County	26131	Ontonagon County	26	Michigan	6	21873.4973910981	9196.69493093909	4246.62867819754	16076.7926566617	1870.83315604976	20946.3711801339	8731.09202224905	4042.78858036126	15376.1202677471	1792.52211810716	927.126210964245	465.60290869004	203.840097836281	700.672388914613	78.3110379425947
1264	County	26133	Osceola County	26	Michigan	6	66916.7890634216	22511.8783252547	12238.2884145503	52536.8052847463	5222.56559964038	63235.6881599916	21169.9546273894	11556.2333762621	49624.0692869248	4943.85956119355	3681.10090343004	1341.92369786531	682.055038288164	2912.73599782151	278.706038446832
1265	County	26135	Oscoda County	26	Michigan	6	37599.1977319471	12887.7710676051	6656.26351376711	30094.2761594127	3135.31368709698	35836.7225647155	12159.1231851314	6323.43235544714	28650.659398741	2991.80311393207	1762.47516723161	728.647882473613	332.83115831997	1443.61676067172	143.510573164914
1266	County	26137	Otsego County	26	Michigan	6	33092.0157765	11789.7059074728	5870.20234522425	28026.5916054554	2908.16177905352	31520.4087993403	11138.8775241733	5570.83346519776	26674.5546503257	2772.04077665849	1571.60697715966	650.828383299504	299.368880026494	1352.03695512975	136.121002395026
1267	County	26139	Ottawa County	26	Michigan	2	221265.161638761	45154.8987965767	35527.0464197874	148970.685969456	14129.5750557131	201170.015876181	41930.3712788544	32564.9031980234	136042.626016308	12892.9937690827	20095.1457625803	3224.52751772235	2962.14322176404	12928.0599531477	1236.58128663038
1268	County	26141	Presque Isle County	26	Michigan	6	21042.776139633	8998.23870496457	4479.41555579228	18642.2517906945	2025.59572399519	20082.9838957818	8505.6417861324	4255.67647912877	17775.4650539264	1934.51786057671	959.792243851224	492.59691883217	223.739076663514	866.786736768013	91.0778634184837
1269	County	26143	Roscommon County	26	Michigan	6	55925.0112787014	15808.7922245728	8813.56789482318	42540.3041058897	4381.12904009972	53427.7049667943	14914.8239461141	8390.02927218507	40596.6383239869	4191.08726294123	2497.30631190712	893.968278458685	423.53862263811	1943.66578190275	190.04177715849
1270	County	26145	Saginaw County	26	Michigan	4	204323.364112317	25763.5882850863	28425.136769229	145131.766349013	13750.0731575136	192688.294321003	24182.9539204649	26815.4946872703	136817.203566638	12976.1824433915	11635.0697913131	1580.63436462136	1609.64208195864	8314.5627823745	773.890714122135
1271	County	26147	St. Clair County	26	Michigan	2	109926.142788264	25103.8435795984	15883.1482234606	84786.0172361074	7430.05379526463	103640.468394584	23539.4879526176	14977.6151628789	79885.5543319121	7012.80830172695	6285.67439367954	1564.35562698073	905.53306058163	4900.46290419531	417.245493537685
1272	County	26149	St. Joseph County	26	Michigan	5	149888.78088412	55233.913683347	32070.8323781851	120517.620567053	11001.7446281892	138949.440612612	51407.6643645482	29840.3030016215	111895.225827517	10216.1975784008	10939.3402715079	3826.24931879872	2230.52937656365	8622.39473953654	785.547049788396
1273	County	26151	Sanilac County	26	Michigan	6	42757.3176157603	18706.242611299	9997.57118689172	37413.5400992393	3591.58523488994	40310.0611043729	17568.8356334282	9439.17053585032	35244.4201021912	3393.82682998455	2447.25651138738	1137.40697787084	558.4006510414	2169.11999704815	197.758404905384
1274	County	26153	Schoolcraft County	26	Michigan	6	17976.5692221501	8821.77315861459	4179.33198520015	15491.7538885087	1765.66659631668	17167.9897612098	8361.90288692296	3976.93587556779	14785.9707936306	1687.53921921361	808.579460940312	459.870271691629	202.396109632368	705.783094878122	78.1273771030696
1275	County	26155	Shiawassee County	26	Michigan	5	187835.942076022	39248.9702321902	27660.0354266036	144972.201060109	11947.5990861656	175809.246389792	36699.5743071335	25951.5854000806	135671.588195917	11203.967269379	12026.6956862302	2549.39592505671	1708.45002652304	9300.61286419137	743.63181678664
1276	County	26157	Tuscola County	26	Michigan	6	60378.6868103009	19692.7794014321	12153.4619903029	49191.2735091311	4711.81998725493	56944.9769895759	18499.1865177678	11478.3465111566	46360.6915263855	4452.85163413022	3433.70982072506	1193.5928836643	675.1154791463	2830.58198274556	258.968353124703
1277	County	26159	Van Buren County	26	Michigan	3	155071.161959517	50077.4723688281	28383.7752517407	114239.677312971	10904.6264890044	143597.550896029	46550.5764338106	26390.457585895	105939.105266612	10122.5811442851	11473.6110634876	3526.89593501756	1993.31766584564	8300.57204635903	782.045344719297
1278	County	26161	Washtenaw County	26	Michigan	3	526413.993507109	55024.8571042978	47268.4998912516	397052.427320172	25473.2983491259	484429.243284399	51259.840594925	43742.8285556538	365872.857755668	23457.7825341586	41984.7502227095	3765.0165093728	3525.67133559779	31179.5695645043	2015.51581496726
1279	County	26163	Wayne County	26	Michigan	1	1070633.53283361	45819.4677330012	58243.6054702483	763393.765127501	41204.610040921	991946.798891625	42767.3693794936	54144.0830837543	707533.535641807	38212.71621562	78686.7339419801	3052.09835350766	4099.52238649398	55860.2294856945	2991.89382530102
1280	County	26165	Wexford County	26	Michigan	5	61359.5871794652	20260.4012633515	11093.3164808199	48525.9218891476	5082.81662972772	58031.1856132053	19079.2002950918	10482.701567246	45880.1475542395	4813.83240100064	3328.40156625986	1181.20096825978	610.614913573883	2645.77433490808	268.984228727082
1281	County	27001	Aitkin County	27	Minnesota	6	34459.5052059046	15907.4361318535	9616.92235381659	26349.1233064888	2792.06510677526	32616.4512823478	14973.3120364137	9077.86009811944	24938.5714481598	2649.14793803416	1843.05392355679	934.124095439797	539.062255697151	1410.55185832893	142.917168741094
1282	County	27003	Anoka County	27	Minnesota	2	404134.207686649	29179.6952647178	35484.1172330431	182298.953586767	17759.9323381041	367276.539768146	27045.8041684041	32560.9461919304	166115.544480751	16183.8203623267	36857.6679185034	2133.89109631373	2923.17104111264	16183.4091060153	1576.11197577745
1283	County	27005	Becker County	27	Minnesota	6	32805.2437812788	14000.1534326225	12227.500342395	23394.896542066	3269.1566346714	30988.9318002152	13099.9312935122	11538.796474012	22029.505199638	3096.85480230077	1816.31198106368	900.222139110283	688.703868383068	1365.39134242801	172.301832370622
1284	County	27007	Beltrami County	27	Minnesota	5	24266.0840364294	10137.2328403304	8062.06952427294	17957.3214231403	2261.83727099589	22928.8555095499	9534.6897130166	7600.17409570641	16954.5938043483	2139.16160898132	1337.22852687946	602.543127313778	461.895428566539	1002.72761879204	122.675662014569
1285	County	27009	Benton County	27	Minnesota	4	139317.533569629	24940.7431428766	24767.8032559839	65630.940640795	9636.44693304092	128164.765214944	23153.608923453	22932.6919199742	60611.8335539039	8888.86904785961	11152.7683546857	1787.13421942361	1835.11133600967	5019.10708689105	747.577885181311
1286	County	27011	Big Stone County	27	Minnesota	6	39319.6380381776	23360.5534141416	17269.5143991173	32808.8054288285	3977.52316380018	36643.5880247588	21659.3568877927	16151.7111481887	30523.9023031887	3728.91782367835	2676.05001341883	1701.19652634886	1117.80325092861	2284.90312563987	248.60534012183
1287	County	27013	Blue Earth County	27	Minnesota	4	106412.782880112	34239.6227183536	31380.0854062979	63868.319369385	9243.94357244198	98132.4442281693	31661.7886927087	29114.1560771034	59009.0005063662	8560.14001066338	8280.33865194239	2577.83402564492	2265.92932919455	4859.31886301887	683.803561778603
1288	County	27015	Brown County	27	Minnesota	5	76365.720221066	33603.0209758964	25068.295934405	53655.5613264869	6546.7522654524	70450.9833158885	31037.8611532854	23314.4947853562	49571.6458427813	6081.79152830216	5914.73690517747	2565.15982261101	1753.80114904882	4083.91548370561	464.960737150243
1289	County	27017	Carlton County	27	Minnesota	3	62369.7785577384	17049.2012730549	10303.0216568405	44836.5030330371	4437.59916571285	59572.9850226951	16154.3859528604	9776.50559263618	42800.4986322711	4237.57003602057	2796.79353504328	894.815320194545	526.516064204325	2036.004400766	200.029129692277
1290	County	27019	Carver County	27	Minnesota	2	332090.010167759	40868.8618345061	42188.8845116102	152758.127586969	16530.9664075991	299882.307556178	37619.1359467517	38393.738304063	138676.793709997	14946.4587941718	32207.7026115813	3249.7258877544	3795.14620754717	14081.3338769715	1584.50761342723
1291	County	27021	Cass County	27	Minnesota	5	36075.5645247168	14331.5898412811	11092.0761765995	25589.521881379	3136.72317074041	34088.1346236526	13450.9370856964	10465.9978577438	24156.4624363666	2970.16320176128	1987.42990106421	880.652755584702	626.078318855648	1433.05944501237	166.559968979131
1292	County	27023	Chippewa County	27	Minnesota	6	56972.4040299545	29254.7748951253	21180.3149478065	43005.8915573082	5288.65079738067	52779.0053858767	27046.9864894197	19749.2717842549	39846.7673482185	4932.78596928002	4193.39864407775	2207.78840570558	1431.04316355162	3159.12420908971	355.86482810065
1293	County	27025	Chisago County	27	Minnesota	2	79378.5845830033	21648.4935579644	17168.1749562321	48138.6457028399	5586.37987121755	73507.6551222516	20222.5559375177	16016.291297815	44736.9036956022	5195.3562682799	5870.92946075167	1425.93762044669	1151.88365841716	3401.74200723773	391.023602937652
1294	County	27027	Clay County	27	Minnesota	4	167273.545012245	15050.5267211388	23285.8300982408	69950.1057846085	11545.9032651743	152358.770974358	14035.0274193516	21462.7003119895	64012.3820798785	10551.6259125903	14914.7740378871	1015.49930178728	1823.1297862513	5937.72370472999	994.277352584083
1295	County	27029	Clearwater County	27	Minnesota	6	19121.8251644604	10073.0232164923	7773.14092394222	15472.0301560813	1906.43495963212	18045.5182737652	9455.72799509689	7319.87049660836	14578.6036021112	1801.49327608161	1076.30689069528	617.295221395432	453.270427333862	893.426553970111	104.941683550516
1296	County	27031	Cook County	27	Minnesota	6	11847.0040787485	6511.54578324446	3015.28408874032	9322.90525008234	1088.80131502603	11288.8244663119	6176.4582391594	2856.45279661989	8876.86663223089	1038.48499604308	558.179612436521	335.087544085062	158.831292120433	446.038617851446	50.3163189829433
1297	County	27033	Cottonwood County	27	Minnesota	6	58068.5876586048	32331.0354990918	24132.0923233018	47398.8212349187	5751.5515970859	53865.7607803183	29912.638245614	22515.4955928498	43929.4522946495	5368.13701708976	4202.82687828646	2418.39725347783	1616.596730452	3469.36894026924	383.41457999614
1298	County	27035	Crow Wing County	27	Minnesota	5	50106.234860238	17365.840815392	13906.7971563827	33628.233686998	4153.6898596849	47195.3923150771	16266.9791620756	13097.7256781332	31669.3128011638	3922.58690170454	2910.84254516089	1098.86165331645	809.071478249525	1958.92088583414	231.102957980363
1299	County	27037	Dakota County	27	Minnesota	2	429147.72669528	33241.1809094114	45923.6494052554	180617.46706705	21152.7949853085	388157.57896633	30757.3844789617	41905.6798510475	164068.030703553	19172.617691871	40990.1477289494	2483.79643044972	4017.96955420786	16549.4363634977	1980.17729343751
1300	County	27039	Dodge County	27	Minnesota	4	80650.9399640655	33031.5722716323	27414.9434108219	56667.4752729101	7521.86466170226	74399.788387378	30638.000401019	25438.4041344214	52443.0314433567	6954.86584165585	6251.15157668752	2393.57187061324	1976.5392764005	4224.44382955337	566.998820046413
1301	County	27041	Douglas County	27	Minnesota	5	49787.7389686401	21086.3704054529	17908.9967398696	34499.3046921988	4623.46346875965	46746.8426877239	19611.889727319	16841.2611930658	32295.9018989996	4361.71416788408	3040.89628091621	1474.48067813389	1067.73554680384	2203.40279319923	261.749300875564
1302	County	27043	Faribault County	27	Minnesota	6	63488.1594506608	34147.5948866859	25073.6575958459	51093.5255602311	6119.58969038605	58902.1972490307	31619.9272238023	23382.3223965637	47373.8336707647	5708.14745695012	4585.96220163012	2527.66766288363	1691.33519928218	3719.69188946637	411.442233435925
1303	County	27045	Fillmore County	27	Minnesota	4	66812.6536129767	36627.8475790497	24933.901261808	55484.4801606446	5952.30013846369	62186.3912705614	33963.39843742	23285.1154578795	51563.170961915	5561.9438864947	4626.26234241537	2664.44914162963	1648.78580392842	3921.30919872958	390.356251968989
1304	County	27047	Freeborn County	27	Minnesota	5	74718.4252949771	34818.8561310044	27709.0213162912	55748.0325898063	7247.57129353141	69483.2670484724	32261.7532269322	25857.8926425506	51765.8533941813	6767.94406891411	5235.15824650467	2557.10290407226	1851.12867374066	3982.17919562492	479.627224617302
1305	County	27049	Goodhue County	27	Minnesota	5	75867.0243380007	29068.3237320862	22992.8764356143	51305.1620724737	6259.12887142901	70289.5388065038	27021.6188489924	21421.6186176766	47629.3799991998	5821.96377152954	5577.48553149692	2046.70488309375	1571.25781793774	3675.78207327389	437.165099899471
1306	County	27051	Grant County	27	Minnesota	6	40473.630995415	21147.4821443575	16232.09863222	31156.6259054239	3951.81800428791	37892.9434197138	19655.5261847601	15231.0933274365	29096.4765066603	3719.06912743892	2580.68757570121	1491.95595959736	1001.00530478347	2060.14939876356	232.74887684899
1307	County	27053	Hennepin County	27	Minnesota	1	900042.150741935	38850.6244466016	58107.8183957025	377585.007813963	35674.3230154205	819116.646148263	35839.0902083465	53162.1920084385	344073.453537905	32502.6543629368	80925.5045936729	3011.53423825513	4945.626387264	33511.554276058	3171.66865248372
1308	County	27055	Houston County	27	Minnesota	4	87415.7243531114	37899.114513768	27212.2739727208	65436.4258070799	7073.68060474573	81521.627577329	35142.4172561868	25426.7854498907	60894.9415935984	6617.28046953675	5894.09677578243	2756.69725758118	1785.48852283012	4541.4842134815	456.400135208979
1309	County	27057	Hubbard County	27	Minnesota	6	32183.2044451413	13268.383383073	10627.5245476211	23126.3514709119	2910.52993117158	30458.0811735872	12454.7075341693	10039.4341185236	21846.1469629283	2759.84323120991	1725.12327155409	813.675848903659	588.090429097503	1280.2045079836	150.686699961666
1310	County	27059	Isanti County	27	Minnesota	2	88985.2674284781	22793.2015967248	17857.1918450593	52523.156443607	5869.53348215802	82032.82785087	21243.2890611967	16605.4901120815	48627.5710110561	5435.96083725041	6952.43957760805	1549.91253552814	1251.70173297777	3895.58543255091	433.572644907612
1311	County	27061	Itasca County	27	Minnesota	6	31163.0450616744	10847.4909337447	7202.75545359476	23216.5085084178	2661.12507540328	29796.8410543168	10259.9270372412	6834.71343357349	22165.8305332103	2544.82256398178	1366.20400735761	587.563896503547	368.042020021266	1050.67797520752	116.302511421494
1312	County	27063	Jackson County	27	Minnesota	6	57017.3730956312	32467.7397767427	25084.8334522891	47512.6546280957	5941.01187701585	53071.9643118844	30060.5957465603	23448.9951200335	44099.0192831676	5561.31166591005	3945.40878374681	2407.14403018236	1635.83833225558	3413.63534492809	379.7002111058
1313	County	27065	Kanabec County	27	Minnesota	6	49455.0084880284	19495.0578814024	12821.9249781131	34210.0794378548	3760.96757284632	46213.7694111486	18235.0780816318	12019.7558750587	32035.7544008365	3529.88432864627	3241.2390768798	1259.97979977067	802.169103054391	2174.32503701827	231.083244200052
1314	County	27067	Kandiyohi County	27	Minnesota	5	77765.6579825315	30723.9298639298	24248.5991615114	50116.0745572938	6782.23565737831	71807.6306545065	28376.3479545885	22547.2162169212	46336.1863750894	6299.49967657171	5958.02732802497	2347.5819093413	1701.38294459014	3779.88818220441	482.7359808066
1315	County	27069	Kittson County	27	Minnesota	6	10354.4952186877	6274.23218966337	4976.36016805578	9123.48438054132	1172.26102308681	9730.19689427655	5876.1317325014	4669.14286171233	8561.75972202719	1103.36299099002	624.298324411175	398.100457161973	307.217306343449	561.724658514129	68.8980320967873
1316	County	27071	Koochiching County	27	Minnesota	6	11027.5335173906	5359.67807152173	3395.19312266148	8733.97114841911	1082.43771475401	10531.5642186883	5060.08569622794	3215.58933620903	8318.64840933066	1032.36620103672	495.969298702285	299.592375293787	179.603786452448	415.322739088443	50.0715137172925
1317	County	27073	Lac qui Parle County	27	Minnesota	6	45113.6199102044	26463.9792840077	18995.0659206467	37111.0937093214	4467.3115649344	41918.5681434951	24500.3577302595	17739.0582608893	34454.5947741667	4177.42315425245	3195.05176670935	1963.62155374811	1256.00765975743	2656.49893515461	289.888410681952
1318	County	27075	Lake County	27	Minnesota	6	24936.2886457028	10181.1940085712	4657.31981142542	17720.9314300636	1935.42455135873	23829.3859067066	9665.4381877979	4419.31054829801	16915.8738525433	1849.73814533422	1106.90273899617	515.755820773246	238.009263127404	805.057577520265	85.6864060245082
1319	County	27077	Lake of the Woods County	27	Minnesota	6	7379.19620396968	5118.95674074582	3329.51529737305	6717.75764839234	848.545922836558	6974.35357333146	4816.04498091616	3133.93746079187	6338.8670042021	802.179805357698	404.842630638219	302.911759829651	195.577836581183	378.890644190237	46.3661174788597
1320	County	27079	Le Sueur County	27	Minnesota	2	114047.388227675	34900.7561576443	29262.5488205942	68816.7469729115	8397.25400543613	104234.731052697	32238.060773477	27006.3517828323	63225.3173237306	7716.38331968942	9812.657174978	2662.69538416729	2256.1970377619	5591.42964918092	680.870685746712
1321	County	27081	Lincoln County	27	Minnesota	6	46909.722571742	28355.1443739639	21366.8337946722	40140.5185140367	4955.94536581227	43555.5463722146	26245.0250762679	19939.726573453	37235.5664482569	4628.10741972804	3354.17619952732	2110.11929769604	1427.10722121925	2904.95206577977	327.837946084231
1322	County	27083	Lyon County	27	Minnesota	5	52872.0073171624	29856.539592209	22124.8607569085	43089.0682690807	5298.25001263643	49015.5293369909	27616.1568495785	20634.8232593187	39932.9050919072	4942.86776308907	3856.4779801715	2240.38274263046	1490.03749758977	3156.16317717347	355.382249547365
1323	County	27085	McLeod County	27	Minnesota	5	118440.892273449	36414.5497119509	27947.0426980931	70842.4964140651	8229.32103374298	108395.452168472	33558.4198902421	25824.5651469862	65074.610360477	7577.36529296275	10045.440104977	2856.12982170887	2122.47755110688	5767.8860535881	651.955740780222
1324	County	27087	Mahnomen County	27	Minnesota	6	22681.5372578971	11702.6384163324	9398.27704843923	18023.8214408208	2313.75687227501	21341.3309749066	10964.1591852387	8839.28221295446	16940.1250135726	2181.65286508867	1340.20628299051	738.479231093703	558.994835484767	1083.69642724821	132.104007186337
1325	County	27089	Marshall County	27	Minnesota	6	13491.3465318426	7478.51866948634	5942.56957201389	11199.129656084	1482.48658682422	12647.3414147352	7004.8671629134	5571.67445053404	10501.2544966171	1392.24016799831	844.005117107382	473.65150657294	370.895121479855	697.875159466905	90.2464188259142
[truncated: 1,783 more rows]
