# Supplementary material for: Adopting electric school buses in the United States: Health and climate benefits
Source: Proc Natl Acad Sci U S A. 2024 May 20;121(22):e2320338121. doi: 10.1073/pnas.2320338121 (PMC11145267; doi:10.1073/pnas.2320338121)
Supplement: Supplementary file 7 — Dataset S06 (CSV) [file pnas.2320338121.sd06.csv]

Geography	ESB_Mile_SO2_Deaths	ESB_Mile_NOX_Deaths	ESB_Mile_SUM_Deaths	ESB_Mile_SO2_Asthma	ESB_Mile_NOX_Asthma	ESB_Mile_SUM_Asthma	ESB_Mile_SO2_BothOutcomes	ESB_Mile_NOX_BothOutcomes	ESB_Mile_SUM_BothOutcomes	ESB_BUS_SO2_Deaths	ESB_BUS_NOX_Deaths	ESB_BUS_SUM_Deaths	ESB_BUS_SO2_Asthma	ESB_BUS_NOX_Asthma	ESB_BUS_SUM_Asthma	ESB_BUS_SO2_BothOutcomes	ESB_BUS_NOX_BothOutcomes	ESB_BUS_SUM_BothOutcomes
U.S. Average	0.00760258304476647	0.00387351136507229	0.0114760944098388	0.000705931598696341	0.000359671713470632	0.00106560331216698	0.00830851464346281	0.00423318307854292	0.0125416977220058	1188.61281932825	605.597497222738	1794.21031655099	110.367666204839	56.2322577555063	166.599923960346	1298.98048553309	661.829754978244	1960.81024051134
